# Supplementary material for: Proteomic Insights into the Retinal Response to PRGF in a Mouse Model of Age-Related Macular Degeneration
Source: Medicina (Kaunas). 2025 Dec 18;61(12):2235. doi: 10.3390/medicina61122235 (PMC12735198; doi:10.3390/medicina61122235)
Supplement: Supplementary file 1 [file medicina-61-02235-s001.zip › Supplementary File S1.xlsx]

## Sheet: Hoja1
Protein.Group	Protein.Ids	Protein.Names	Genes	Peptides	First.Protein.Description	Disease 1	Disease 2	PRGF 1	PRGF 2	PRGF 3	Disease 3	Control 1	Control 2	Disease 4	PRGF 4	PRGF 5	Disease 5	Control 3	Control 4	Control 5
A2ASS6	A2ASS6	TITIN_MOUSE	Ttn	833	Titin	64878.6	72382	74996.5	62847	56494.4	36388.8	48354.5	49433.1	41260.2	62917.3	85991.2	29434.3	19730.5	32898.8	46454.3
Q9JHU4	Q9JHU4	DYHC1_MOUSE	Dync1h1	217	Cytoplasmic dynein 1 heavy chain 1	192120	170869	178991	190251	183997	166975	179011	176524	170729	176345	188917	184997	181426	193476	196658
Q9QXS1	Q9QXS1	PLEC_MOUSE	Plec	211	Plectin	82029.7	94131.3	112613	87400.9	66170.9	74723.8	71389.3	67058.5	68068.7	69940.9	104034	60362.9	49862.6	50470.1	50757.2
P16546	P16546	SPTN1_MOUSE	Sptan1	159	Spectrin alpha chain, non-erythrocytic 1	273303	273207	303756	260133	247883	265674	272364	265708	270769	243328	282307	254329	249911	252286	255696
Q60847	Q60847	COCA1_MOUSE	Col12a1	144	Collagen alpha-1(XII) chain	1387180	1455270	2204160	1345020	1038720	1110800	1383190	1305930	1133740	868414	2095770	866142	932083	790680	819144
Q62261	P15508;Q62261	SPTB2_MOUSE	Sptbn1	139	Spectrin beta chain, non-erythrocytic 1	250088	268472	310859	253965	237153	250230	255820	249727	253647	240526	277218	237168	226986	231024	236606
Q5SX39	P13542;Q5SX39;Q5SX40	MYH4_MOUSE	Myh4	134	Myosin-4	581538	464907	693492	533016	563368	307325	467252	475427	432513	551615	561737	359546	256396	319879	353002
Q9QXZ0	Q9QXZ0	MACF1_MOUSE	Macf1	130	Microtubule-actin cross-linking factor 1, isoforms 1/2/3/4	28643.7	29983.8	30216.5	28883.5	25828.4	27657	26430.1	24280.2	25040.3	25266.4	28119.4	25853.6	24546.4	27575.3	27443.5
Q91ZX7	Q91ZX7	LRP1_MOUSE	Lrp1	107	Prolow-density lipoprotein receptor-related protein 1	57442.3	61214.7	78432.6	61570.5	53083.8	58361.9	57051.6	59201.9	54451.5	51366.3	69164.3	49461.2	51172.8	46970	47884.9
Q8BTM8	Q8BTM8	FLNA_MOUSE	Flna	100	Filamin-A	127280	162056	210117	147564	112481	138837	129803	115064	123750	134709	190142	92588.4	71283	76344.2	73254.3
Q8CJ40	Q8CJ40	CROCC_MOUSE	Crocc	100	Rootletin	95762.6	67305.9	59585.5	101210	131923	98542.7	120537	135022	115380	84137.2	86446.2	122985	155324	141475	139663
Q8VDD5	Q8VDD5	MYH9_MOUSE	Myh9	100	Myosin-9	80664.6	96325.5	124191	93074.7	68591.1	85648.6	78794.5	74725.6	77835.1	96877.1	103690	76698	55341.8	50339.9	45176.3
Q8C8R3	Q8C8R3	ANK2_MOUSE	Ank2	97	Ankyrin-2	66441.6	62608.4	61923.7	62584.6	66433.7	64708.1	66860.6	60497	59955.4	59228.5	60651.5	64713.7	68054.2	68159.8	70343.8
P26039	P26039	TLN1_MOUSE	Tln1	92	Talin-1	73697.6	85534.1	115749	78165.1	67666.4	75855.1	73221.7	67282.6	69200.7	77148.6	103956	61115.7	51502.6	56867.5	55960.6
Q61554	Q61554	FBN1_MOUSE	Fbn1	89	Fibrillin-1	136860	141640	196151	120574	100397	92609.5	123621	131324	115469	136179	166909	74632.1	72143.1	65789.7	78852.4
Q68FD5	Q68FD5	CLH1_MOUSE	Cltc	89	Clathrin heavy chain 1	446237	443621	461618	467262	441980	463498	457068	461959	441995	421492	466558	480554	505631	489578	500510
Q80X90	Q80X90	FLNB_MOUSE	Flnb	86	Filamin-B	30394.5	36363.2	47470	35790.5	26337	31395.3	29826.7	28726	30705	29608.7	42351.1	23489.5	20035.7	19429.1	20058.3
Q99PV0	Q99PV0	PRP8_MOUSE	Prpf8	81	Pre-mRNA-processing-splicing factor 8	142008	135935	136684	140618	132926	123780	124055	122475	115908	131879	141982	114163	102936	119019	115428
Q69ZN7	Q69ZN7	MYOF_MOUSE	Myof	79	Myoferlin	41460.2	46205	56611.9	40352.2	29408.9	34502.6	32853.7	29639.9	27746.6	34552.5	47482.6	30425	23253.5	22176.4	22004.7
P19096	P19096	FAS_MOUSE	Fasn	77	Fatty acid synthase	77783.8	87125.8	74979.4	71498	62107.3	68447.9	67509.3	65256	59155.3	64513.1	69327.6	68243.6	64963.9	62438.6	63688.7
Q6P4T2	Q6P4T2	U520_MOUSE	Snrnp200	77	U5 small nuclear ribonucleoprotein 200 kDa helicase	53154	46747	47663.1	52398.7	46642.7	48672.8	46858.7	47752.3	46829.1	44487.8	49741.8	47577.5	41842.3	40828.6	42563.3
P14873	P14873	MAP1B_MOUSE	Map1b	75	Microtubule-associated protein 1B	137074	95588	93155.7	129811	129405	123677	127281	128130	141581	147904	123019	186461	129784	144175	136230
A2AN08	A2AN08	UBR4_MOUSE	Ubr4	74	E3 ubiquitin-protein ligase UBR4	34258.4	33981.3	37716.1	32574.6	31295.9	30237.2	30934.8	30368.7	28877.1	32408.4	34339.5	31239	28867.8	31007.8	30648.7
P01027	P01027	CO3_MOUSE	C3	74	Complement C3	50171.8	51123.4	108745	53383	52657	34769.2	54066.7	41481.8	44270.9	79248.6	67448	56379.5	35447.5	53920.9	54431.9
Q8BPN8	Q8BPN8	DMXL2_MOUSE	Dmxl2	74	DmX-like protein 2	34842.3	31854.8	29856	32673.4	34455.5	33364.4	33391.9	30940.8	32993.6	31856.2	30601.3	36713.4	37865.4	37870.7	37966.1
E9PZQ0	E9PZQ0	RYR1_MOUSE	Ryr1	71	Ryanodine receptor 1	26375.8	25451.6	29156.7	23748.4	23682.5	14650.9	19463.3	19558.8	17581.2	23138.4	29659.9	13171.1	11240.6	13065.4	18910.6
Q05793	Q05793	PGBM_MOUSE	Hspg2	70	Basement membrane-specific heparan sulfate proteoglycan core protein	53559.6	60048.6	93413.5	54739.8	48863.8	58751.8	58025.9	57666.9	54047.1	48326.3	79632.6	40688.6	36190	33486.9	40737.7
Q99104	Q99104	MYO5A_MOUSE	Myo5a	68	Unconventional myosin-Va	45026.4	46286.8	47079.1	42303.1	40422.5	43366.8	41681.2	41454.9	39916	40611.9	40782.6	38855.9	43130.2	41671.8	42916.8
Q7TMY8	Q7TMY8	HUWE1_MOUSE	Huwe1	67	E3 ubiquitin-protein ligase HUWE1	28447.2	26362.2	27742.1	27286	27380.4	26262.9	27550.7	27952.4	28154.8	26216.2	27504.6	28509.7	27856.6	27026.3	28351.4
P70398	P70398;F8VPU6	USP9X_MOUSE	Usp9x	66	Ubiquitin carboxyl-terminal hydrolase 9X	50052.7	49728.4	51911.3	48751.8	45063.1	49522.6	46044.4	48219.6	43876.8	45180.9	48389.2	50247.2	46299.2	44291.1	45384.2
P15508	P15508	SPTB1_MOUSE	Sptb	64	Spectrin beta chain, erythrocytic	15783.3	17890.3	17760	15468.6	17458.2	15830.5	19006.7	16796.4	16809.8	17805.6	17377.2	16089.7	17090.1	19382.7	21648.4
Q6ZWR6	Q6ZWR6	SYNE1_MOUSE	Syne1	64	Nesprin-1	19269.1	18625	17982.5	20105.5	19418.8	19173.5	19217.1	19800.2	18767.6	16985.5	18126.9	18805.7	20597.8	19486.7	20258
Q9JKF1	Q9JKF1	IQGA1_MOUSE	Iqgap1	63	Ras GTPase-activating-like protein IQGAP1	62288	75754.6	97232.9	71396.5	52923.6	58212.5	55803.1	49838.4	57979.6	63437.4	89626.3	46228.3	34935.6	34794.1	36157.3
P11276	P11276	FINC_MOUSE	Fn1	60	Fibronectin	41390.3	36125.9	78930.4	40336.1	23772.9	32637.8	31967.9	25907.7	27811.8	37446.1	71907.7	40160	17238.4	16052.7	16568.6
Q8CGC7	Q8CGC7	SYEP_MOUSE	Eprs1	60	Bifunctional glutamate/proline--tRNA ligase	51897.9	53708.7	51893.5	50963	44152.3	48997.8	46510	48547.5	47595	50848.6	52201.3	49455.6	43727	44410.3	44641.8
F6ZDS4	F6ZDS4	TPR_MOUSE	Tpr	59	Nucleoprotein TPR	35701.6	39619.1	37939.6	38720	36590.3	34825.2	36044.3	36679.9	38483	34923.3	38695.5	35188.7	33943.3	35131.7	35053.2
O35600	O35600	ABCA4_MOUSE	Abca4	59	Retinal-specific phospholipid-transporting ATPase ABCA4	28298	19138.1	18826.8	45235.7	114274	57285.3	91267.7	124086	101186	41703.7	29190.3	46922.9	134568	131145	139087
P57780	P57780	ACTN4_MOUSE	Actn4	59	Alpha-actinin-4	645117	730224	889671	717065	601827	610032	694294	653025	642246	627057	799137	489845	484970	459298	473604
Q71LX4	Q71LX4	TLN2_MOUSE	Tln2	59	Talin-2	44340	45260	44841.5	46790.8	46055.2	43792.8	45871.7	47433.8	48672.2	44283	43844.2	45684.1	46160.1	48442.1	47163.3
Q80X19	Q80X19	COEA1_MOUSE	Col14a1	59	Collagen alpha-1(XIV) chain	215285	218642	321606	203921	182220	184002	170956	206893	174548	165614	282194	162606	161475	169313	146918
E9Q555	E9Q555	RN213_MOUSE	Rnf213	58	E3 ubiquitin-protein ligase RNF213	14852	21833.9	23096.6	17905.8	12381.1	16316.9	13408.3	10414.4	13630.8	19756	21720.2	12745.3	8239.92	8907.7	8442.87
O70318	O70318	E41L2_MOUSE	Epb41l2	58	Band 4.1-like protein 2	215958	170950	168172	208630	242095	191499	233819	242517	241762	220591	192659	246398	259200	253368	255513
E9Q7G0	E9Q7G0	NUMA1_MOUSE	Numa1	57	Nuclear mitotic apparatus protein 1	26326.4	30883.9	30466.6	26309	24591.3	25202.5	26089.1	24359.4	26369.6	26329.5	28522.6	22977.6	19747.5	21406.9	21077.7
Q6PB66	Q6PB66	LPPRC_MOUSE	Lrpprc	56	Leucine-rich PPR motif-containing protein, mitochondrial	41757.6	41213.1	42842.1	41699.4	36999	38223.4	36489.2	40498.1	34635.5	35321.6	41134.3	37686.1	36175.3	34708.2	34595
Q9QYR6	Q9QYR6	MAP1A_MOUSE	Map1a	56	Microtubule-associated protein 1A	35657.2	36097.6	33941.3	31386	35409.6	36302.7	35009.4	33817.5	34542.3	30816.7	29345.6	33432.5	34963.7	36350.1	37216.5
P20357	P20357	MTAP2_MOUSE	Map2	55	Microtubule-associated protein 2	101380	84127.5	74234.8	93300.1	114141	97694.3	106778	102334	102633	89402.8	80720.5	104053	113271	114824	114035
Q3UQ44	Q3UQ44	IQGA2_MOUSE	Iqgap2	53	Ras GTPase-activating-like protein IQGAP2	18835	26112.9	32589.1	25030.3	24388.7	23032.7	25031.4	29151.3	24644.3	21552.3	29200.3	6196.59	19074.4	18449	20445.1
Q5SWU9	Q5SWU9	ACACA_MOUSE	Acaca	53	Acetyl-CoA carboxylase 1	30045.8	27524.6	28499.3	28185	25870.6	26563.8	27011.4	27292.2	28544.6	25851.1	29171.6	29866	27187.2	25473.9	26876.5
Q61879	Q61879;Q6URW6	MYH10_MOUSE	Myh10	53	Myosin-10	61129.4	62153.7	65409.5	59581.1	65710.7	68749.1	71028.6	70648.2	67982.5	64355.8	55344.3	72315.2	74187.3	66436.3	60638.2
Q6PIC6	Q6PIC6	AT1A3_MOUSE	Atp1a3	53	Sodium/potassium-transporting ATPase subunit alpha-3	1810770	1829130	1641190	1927870	2239330	2020190	2217520	2241060	2114520	1702360	1595260	1858330	2423750	2360480	2481720
P20152	P20152	VIME_MOUSE	Vim	51	Vimentin	1622590	1863340	1838750	1695800	1277580	1782660	1443680	1287390	1368590	1408010	1905990	1619140	1196630	1235540	1223990
P48678	P48678	LMNA_MOUSE	Lmna	51	Prelamin-A/C	311024	389715	464523	355642	346553	365256	376511	350222	342229	293145	459650	262825	259323	244502	252303
Q80TJ1	Q80TJ1	CAPS1_MOUSE	Cadps	51	Calcium-dependent secretion activator 1	103958	108339	88560.5	96505.3	100412	101580	99837.6	102700	101744	90159.8	76922.7	95686.4	112431	114571	114135
Q8CIE6	Q8CIE6	COPA_MOUSE	Copa	51	Coatomer subunit alpha	96279.8	98755.1	109327	99060.2	84901.4	91993.7	85638.8	85636.5	82052.4	88390.5	108238	90450.5	77849.9	76121.5	76870
Q9WUB3	Q9WUB3;Q8CI94	PYGM_MOUSE	Pygm	51	Glycogen phosphorylase, muscle form	640689	624087	612220	566780	612898	448249	506548	560350	479282	535268	667962	405119	429872	454284	496681
E9PVA8	E9PVA8	GCN1_MOUSE	Gcn1	49	Stalled ribosome sensor GCN1	23410.2	26210.3	27959.6	25606.7	20864.5	22725.1	20717.7	21824.6	20729.5	21085.7	24659.8	21163.5	19035.5	17543.7	18789.3
P07901	P07901	HS90A_MOUSE	Hsp90aa1	49	Heat shock protein HSP 90-alpha	1090240	959588	900207	1144160	1208290	1164470	1206630	1347370	1205040	1131260	1059660	1299390	1353060	1302910	1289190
P23116	P23116	EIF3A_MOUSE	Eif3a	49	Eukaryotic translation initiation factor 3 subunit A	77710.4	77744.2	82432.2	78415	67093.4	70491.7	65049.1	67147.7	67787.8	69521.1	82711	66945.1	65573.1	63897.4	61876.4
Q5SX40	G3UW82;Q5SX40	MYH1_MOUSE	Myh1	49	Myosin-1	323990	335138	428120	343590	280341	190808	287360	347993	402107	642926	533084	244921	162811	274397	311825
Q64727	Q64727	VINC_MOUSE	Vcl	49	Vinculin	82646.8	95837.6	126315	89047.8	76575.8	87198.6	84112.2	83197.8	78494.9	72299.2	110318	71823.5	61417.7	62480.5	63948.4
Q8VHX6	Q8VHX6	FLNC_MOUSE	Flnc	49	Filamin-C	59598.8	79264.4	71865.5	56248	40233.4	47167.9	40005.1	42808.2	35720.7	71826.7	79981.9	49337.9	21826.2	28564.3	33221.7
Q9CU62	Q9CU62	SMC1A_MOUSE	Smc1a	49	Structural maintenance of chromosomes protein 1A	54100.5	48759.6	48789.5	53229.3	50601.2	51712.4	51978.5	50710.6	51237.1	48498.3	54261.6	56392	53478.9	51142.3	53165.1
P23440	P23440;P27664	PDE6B_MOUSE	Pde6b	48	Rod cGMP-specific 3',5'-cyclic phosphodiesterase subunit beta	72587.4	54386.4	49692.5	138784	315199	186627	241714	343958	296645	127420	77828.5	187219	383131	346511	381017
Q61838	Q61838	PZP_MOUSE	Pzp	48	Pregnancy zone protein	84859	87167.3	140240	76756.4	90399.9	58906	105223	72530.5	60761.6	107013	100531	82442.9	47881.6	67639.3	61387
Q6ZWQ0	Q6ZWQ0	SYNE2_MOUSE	Syne2	48	Nesprin-2	10829.1	10418.3	11777.9	11160.3	10361.8	9906.15	10314	10017.2	10611.2	11277	11923.3	11219.2	9822.9	9862.5	9422.61
Q8R429	Q8R429	AT2A1_MOUSE	Atp2a1	48	Sarcoplasmic/endoplasmic reticulum calcium ATPase 1	1732420	1632320	1821160	1681000	1737510	888646	1285960	1253140	1028370	1241690	1934250	894233	670514	818619	1165120
Q91V92	Q91V92	ACLY_MOUSE	Acly	48	ATP-citrate synthase	176501	161372	144314	172098	176145	168944	175032	190026	173165	161017	159563	189131	198591	187489	190921
E9Q3L2	E9Q3L2	PI4KA_MOUSE	Pi4ka	47	Phosphatidylinositol 4-kinase alpha	21371.5	22125.4	21650.2	22299.8	22660.3	19407.9	22720	21674.5	21750.8	18752.6	19915.4	18599.4	22602.5	22831.2	23414.4
P13541	P13541	MYH3_MOUSE	Myh3	47	Myosin-3	103215	160178	168032	213844	195207	83738.6	84675.9	193836	141587	391950	581823	156627	115523	61292.3	96007.9
P49194	P49194	RET3_MOUSE	Rbp3	47	Retinol-binding protein 3	52925.1	37363.8	42735.5	65580.3	140666	67903	200289	287838	152097	69024.1	53588.2	75754.3	975059	841368	946254
Q02053	P31254;Q02053	UBA1_MOUSE	Uba1	47	Ubiquitin-like modifier-activating enzyme 1	257296	244952	227674	264145	272084	280623	284547	280924	275215	248552	251685	292756	292958	290517	286011
Q3U1J4	Q3U1J4	DDB1_MOUSE	Ddb1	47	DNA damage-binding protein 1	85629.8	79037.8	76674.5	87785.9	73539.3	81994.6	71847.5	80777	72463.6	74716.4	83249.6	92801.1	79502.2	74634.5	76012.7
Q60597	Q60597	ODO1_MOUSE	Ogdh	47	2-oxoglutarate dehydrogenase complex component E1	148007	169092	170956	156864	176505	167913	179296	174720	168620	162754	177255	152828	166201	157959	162483
Q6URW6	Q6URW6	MYH14_MOUSE	Myh14	47	Myosin-14	25732.5	24218.4	26576	27924.8	28986.7	26473.4	34163.7	32192.7	31105.1	26584.2	24866.7	25854.3	30391	31305.4	28456.7
Q8CHC4	Q8CHC4	SYNJ1_MOUSE	Synj1	47	Synaptojanin-1	61114.8	53831.7	48902.9	61050.2	64030.8	59720.1	62627	67786.9	60419.9	48766.3	53926.1	64724.2	72299.8	69417.1	72047.6
A2AGT5	A2AGT5	CKAP5_MOUSE	Ckap5	46	Cytoskeleton-associated protein 5	18019.5	18207.5	18659.5	18470	18234.5	17149	16720.5	16918	15833.8	16886.9	18815	17431.5	17036.2	17432.1	18011.7
O08788	O08788	DCTN1_MOUSE	Dctn1	46	Dynactin subunit 1	45234	44824.4	45761.7	46177.9	46656.6	44550.8	48026.3	48327.7	48670.2	46665.7	45774	49326.5	49359.4	48304.3	48140.9
P39053	P39053	DYN1_MOUSE	Dnm1	46	Dynamin-1	419944	397681	355450	391298	416411	435940	406525	448976	410690	345700	345390	452398	473465	460543	476866
P58252	P58252	EF2_MOUSE	Eef2	46	Elongation factor 2	303531	302362	359588	328576	268484	308211	290609	284989	270315	256452	336648	304381	263998	252914	263907
Q9ERU9	Q9ERU9	RBP2_MOUSE	Ranbp2	46	E3 SUMO-protein ligase RanBP2	26458.5	26388.2	26097.9	26092.9	26948.8	24890.9	25165.8	25819.1	28536.8	26004.3	27874.5	24252.5	24729.2	25735.1	25588.7
O70133	O70133	DHX9_MOUSE	Dhx9	45	ATP-dependent RNA helicase A	179209	161563	165196	170354	160114	161191	170238	163926	166112	158255	179883	147460	131559	141191	137630
P46460	P46460	NSF_MOUSE	Nsf	45	Vesicle-fusing ATPase	551255	492818	412898	542955	569387	533283	538615	560180	529349	453074	464774	572544	646832	604013	616129
Q01853	Q01853	TERA_MOUSE	Vcp	45	Transitional endoplasmic reticulum ATPase	365300	328094	330848	351753	334897	366880	362838	353641	348079	350841	362926	389831	368257	373067	361037
Q921I1	Q921I1	TRFE_MOUSE	Tf	45	Serotransferrin	143007	156457	248756	179457	258283	121726	239981	158266	156370	240061	155511	186554	169162	225805	191286
P07724	P07724	ALBU_MOUSE	Alb	44	Albumin	1584310	1678730	2186370	1992580	2008770	997534	1956310	1468990	1818210	3342450	2089100	2104080	1204630	2030310	1802860
P14824	P14824	ANXA6_MOUSE	Anxa6	44	Annexin A6	268876	297307	338616	286440	240086	287940	253686	237541	252154	287299	347074	238889	193821	184452	186698
P48722	P48722	HS74L_MOUSE	Hspa4l	44	Heat shock 70 kDa protein 4L	85317	71793.2	64409.5	89396.4	115049	99374.5	114361	113677	112138	91655	81753.3	104035	126907	129939	121008
Q5XKE0	Q5XKE0	MYPC2_MOUSE	Mybpc2	44	Myosin-binding protein C, fast-type	107885	92722.3	115383	84847.2	103789	61326.4	74233.1	69113.4	58966.5	62366.5	85445.7	46876.2	38506.6	45162.4	61795.1
Q6P5E4	Q6P5E4	UGGG1_MOUSE	Uggt1	44	UDP-glucose:glycoprotein glucosyltransferase 1	37071.3	36463.9	42015.9	37469.5	31256	35433.1	32379.5	33113.6	35295.1	33498.9	42216.5	32651.4	30013.1	28725.2	27848
Q6PDQ2	Q6PDQ2	CHD4_MOUSE	Chd4	44	Chromodomain-helicase-DNA-binding protein 4	50427.4	50930.9	47400.7	52805	47967.8	46372.8	49409.3	48034.4	49912.7	51349.1	50853.6	55331.9	45330.9	48800.2	47355.3
Q9WTQ5	Q9WTQ5	AKA12_MOUSE	Akap12	44	A-kinase anchor protein 12	50068.6	55806.9	70036.4	46503	41190	47496.4	47439.6	45055.9	44345.7	54178.3	58209.8	52632.2	39866.1	42632.3	42711
O08638	O08638	MYH11_MOUSE	Myh11	43	Myosin-11	15872.8	18327.6	20093.5	15346	14265.4	14318.5	17189.7	18766.7	21270.2	17015.4	16522.8	13858.6	14168	14044.2	12745.2
P08113	P08113	ENPL_MOUSE	Hsp90b1	43	Endoplasmin	673340	719649	791253	710011	606939	685339	637332	646590	618053	613426	774608	627179	525303	500039	497416
Q61768	P28738;P33175;Q61768	KINH_MOUSE	Kif5b	43	Kinesin-1 heavy chain	67395.3	66174.7	64675.5	64895.4	61613.8	67161.8	67442	64263.5	65409.3	64332.7	66670.6	68932	61521.4	63614.3	61329.9
Q6A4J8	Q6A4J8	UBP7_MOUSE	Usp7	43	Ubiquitin carboxyl-terminal hydrolase 7	30806.5	29745.4	29811.5	31586.8	30722.8	31919.4	32338.5	33888.8	31661.5	28344.4	30987.6	34227	33596	32988	32978.7
Q6ZQ08	Q6ZQ08	CNOT1_MOUSE	Cnot1	43	CCR4-NOT transcription complex subunit 1	26927.9	27008.9	28016.1	28384.7	24139.9	25166.7	25205.2	26939	25598.7	27133.9	27056	27853.2	24199.7	24754.3	25186.2
Q91WC3	Q91WC3	ACSL6_MOUSE	Acsl6	43	Long-chain-fatty-acid--CoA ligase 6	124525	96990.6	93810.8	130447	157007	129589	163550	170113	158647	121512	104701	137573	183699	179692	181664
P17710	P17710	HXK1_MOUSE	Hk1	42	Hexokinase-1	417320	388788	371971	420967	360998	388697	379696	356455	316268	271110	378404	460770	466158	449912	454222
P52480	P52480	KPYM_MOUSE	Pkm	42	Pyruvate kinase PKM	1614780	1208000	1091010	1610890	2261750	1977200	2295680	2348470	2012980	1486640	1466050	2175280	2471400	2531460	2625840
Q6ZQ38	Q6ZQ38	CAND1_MOUSE	Cand1	42	Cullin-associated NEDD8-dissociated protein 1	137422	133628	130664	141595	130535	134720	131068	146898	129944	115432	128345	140510	141476	133439	134811
Q8C6K9	Q8C6K9	CO6A6_MOUSE	Col6a6	42	Collagen alpha-6(VI) chain	27975.6	25820.8	40782.1	30538.1	31614	13071.3	21728.8	24724.5	15690.3	18075.7	22407	11725	12826.9	9748.09	11104.8
Q99NB9	Q99NB9	SF3B1_MOUSE	Sf3b1	42	Splicing factor 3B subunit 1	76531.5	72871.7	75354	81117.7	73903.1	70646.7	73908.4	72462.5	71953.4	74200.7	81140.8	70340.7	65865.5	67245.9	66555.4
Q9ESE1	Q9ESE1	LRBA_MOUSE	Lrba	42	Lipopolysaccharide-responsive and beige-like anchor protein	23777.3	22369.9	21850.7	22455.6	23438.8	23000.9	23273.7	24053.9	23365.9	23842.5	22827.6	23101.6	23709.5	23195	23076.5
B2RXS4	B2RXS4	PLXB2_MOUSE	Plxnb2	41	Plexin-B2	34051.4	37153.9	41093.6	35844.6	31512.6	38140.4	35371.3	34104	36092.4	33182.1	39577.2	31936.2	31870	31197.4	31653.8
O08528	O08528;Q91W97	HXK2_MOUSE	Hk2	41	Hexokinase-2	168361	141801	128431	197190	287922	201651	252099	294929	246383	186799	179690	209812	290611	287576	293041
P14733	P14733	LMNB1_MOUSE	Lmnb1	41	Lamin-B1	330006	277590	284863	334054	371581	324494	380064	343969	395820	337075	346874	339142	355109	374196	357726
Q61543	Q61543	GSLG1_MOUSE	Glg1	41	Golgi apparatus protein 1	47174.6	53010.7	54059.3	48850.2	41688.8	48677.2	44341	44207.5	46738.6	49668.9	53056.5	47440	40942.6	37348.6	36545.5
Q62234	Q62234	MYOM1_MOUSE	Myom1	41	Myomesin-1	44075.8	41840.2	49598.1	41492.5	46990.3	31338.7	39412.6	37016.2	36542.1	47291.9	60086	24589.2	20690.7	28588.4	38118.8
Q8BRT1	Q8BRT1	CLAP2_MOUSE	Clasp2	41	CLIP-associating protein 2	27951.5	26417.1	26136.9	27748.9	26257.6	25751.4	27433.6	26101.8	26015.7	24630.3	28434.2	28337.3	27580.2	28655.2	28941.1
Q91Z83	Q02566;Q91Z83	MYH7_MOUSE	Myh7	41	Myosin-7	308059	175461	164282	215375	241677	150316	198555	246405	224584	378403	515027	168917	111494	149752	141574
Q921M3	Q921M3	SF3B3_MOUSE	Sf3b3	41	Splicing factor 3B subunit 3	61629.5	55457.3	58389	61876.4	54815.4	59456.8	55372.6	59969.5	54833	51488.7	62991.5	59598.1	54345.4	52324.9	50268.4
Q99PL5	Q99PL5	RRBP1_MOUSE	Rrbp1	41	Ribosome-binding protein 1	39881.9	47060	54077.2	43312.5	32675.6	42120.4	37384	33752.8	37952	40970.8	51332.5	35383.6	22904.6	22597.1	22911.9
Q9EPU0	Q9EPU0	RENT1_MOUSE	Upf1	41	Regulator of nonsense transcripts 1	32031	31038.1	28839.5	32159.6	35390.2	35996.1	35203	35909.2	33245.5	31139.5	33609.4	38323.1	35623.3	34915.2	35225.8
O88990	O88990	ACTN3_MOUSE	Actn3	40	Alpha-actinin-3	135571	108712	159921	96138.6	114426	75858.2	100203	97524.9	87316.7	84791.8	118679	63995.3	50572	63482.2	72545.6
P13595	P13595	NCAM1_MOUSE	Ncam1	40	Neural cell adhesion molecule 1	436439	420429	381579	424858	436056	433076	450298	433715	448997	389411	387563	461049	460044	468392	472871
P26041	P26040;P26041;P26043	MOES_MOUSE	Msn	40	Moesin	525000	570423	700235	579507	442842	558364	482171	457535	461849	477651	695259	540975	403990	393348	395043
P35441	P35441	TSP1_MOUSE	Thbs1	40	Thrombospondin-1	41764.7	53910.8	63134.9	61375.4	114108	74317.6	122696	108616	34116.1	40717.5	57841	22775.6	88794.8	90616.1	89297
P39447	P39447	ZO1_MOUSE	Tjp1	40	Tight junction protein ZO-1	22848.6	23105	21820.7	23165.8	20972.4	22905.7	22267.5	21890	21295.3	20125	23320.5	24742	19465.3	20534.2	20342.7
Q64331	Q64331	MYO6_MOUSE	Myo6	40	Unconventional myosin-VI	37381.8	39371.6	38631.1	37257.5	38108.9	38232.2	37898	36068.9	35050.7	32995.5	33530.1	34729.2	39946.9	38541.3	38737.5
Q6P5D8	Q6P5D8	SMHD1_MOUSE	Smchd1	40	Structural maintenance of chromosomes flexible hinge domain-containing protein 1	64208.4	59117.4	61149.1	61803.4	56867.2	59552.2	56273	58814.3	55852.8	63057.4	64664.8	66923.9	58259.6	61524.3	59675.8
Q9CW03	Q9CW03	SMC3_MOUSE	Smc3	40	Structural maintenance of chromosomes protein 3	43498.8	40510.7	40662.8	41005	39548.7	40239.3	43036.8	41003	42475.2	42646.3	44292.3	41024.2	41667.8	42491.7	42601.7
Q9JLN9	Q9JLN9	MTOR_MOUSE	Mtor	40	Serine/threonine-protein kinase mTOR	51943.8	51641.3	48619.4	46614.1	51000.7	44071.2	47877.2	45722.4	47928.1	47715.3	48821.3	45334.6	47114.2	49408.7	50069.4
O08599	O08599	STXB1_MOUSE	Stxbp1	39	Syntaxin-binding protein 1	843730	793556	683143	853899	952909	852253	955262	955755	964049	792952	741795	913925	1048670	1060870	1114830
P42859	P42859	HD_MOUSE	Htt	39	Huntingtin	14644.5	15365.9	14751.7	13923.6	13597.5	14978.1	13557.3	13290.4	13404.5	12926.8	14154.2	13915.8	14868.5	13922.8	13158
Q7TMB8	Q7TMB8	CYFP1_MOUSE	Cyfip1	39	Cytoplasmic FMR1-interacting protein 1	47995.8	52280.5	60928.8	51697	44387.7	45087	44144.8	42780.5	41421.2	45099.8	54916.1	41925.3	38412	34667.8	33300.5
Q7TSJ2	Q7TSJ2	MAP6_MOUSE	Map6	39	Microtubule-associated protein 6	96654.9	69724.7	57197.8	79500.9	117334	101401	114495	104830	94283.1	64833	78004.8	104893	130894	121043	128028
Q8BKC5	Q8BKC5	IPO5_MOUSE	Ipo5	39	Importin-5	81196.8	80788.9	81084.9	89967.1	53761.3	78024.4	66032	63398.1	70140.7	89257.2	93616.9	105699	57304.7	61518.3	56411.9
Q8VDJ3	Q8VDJ3	VIGLN_MOUSE	Hdlbp	39	Vigilin	33729.8	36231.3	38365.4	39288.2	36382	39793.8	38924.4	38235.2	34943.1	34220.1	39708.1	35941.3	34881.7	33560.5	33015.8
Q91VD9	Q91VD9	NDUS1_MOUSE	Ndufs1	39	NADH-ubiquinone oxidoreductase 75 kDa subunit, mitochondrial	163094	154251	134555	170262	177814	176995	183357	179710	173313	153132	158514	159200	180044	177693	183388
Q9Z1Q9	Q9Z1Q9	SYVC_MOUSE	Vars1	39	Valine--tRNA ligase	55745.1	57660.1	63204.4	59518.8	51588.1	50058.2	52791	49815.5	52122	56767.7	60177.4	47109.7	46261.4	46556.1	48793
O55029	O55029	COPB2_MOUSE	Copb2	38	Coatomer subunit beta'	78136.8	81240.1	91650.1	82865.6	70532.8	76022.2	71248.8	72469.1	75573.2	78567.9	88618.6	77959.3	63037.5	65001.5	65859.9
P08003	P08003	PDIA4_MOUSE	Pdia4	38	Protein disulfide-isomerase A4	86336.3	88939.8	96484.8	85143.8	74973.4	83476.6	79628.6	76199.6	86877.2	84323.8	98888.1	75300.4	60876.6	62413.6	60947.3
P17426	P17426	AP2A1_MOUSE	Ap2a1	38	AP-2 complex subunit alpha-1	143379	143935	147029	148763	143296	148123	141795	142820	130404	118812	137287	138402	145166	143005	147349
P58281	P58281	OPA1_MOUSE	Opa1	38	Dynamin-like GTPase OPA1, mitochondrial	30721.4	33676	31575.1	32246.7	36733.9	34138.7	35695.1	36154.8	36359.3	32318.8	30995.5	32287.3	38429.7	36174.1	36765.8
Q61316	Q61316	HSP74_MOUSE	Hspa4	38	Heat shock 70 kDa protein 4	104147	105101	101198	103805	103341	112123	106188	110514	108133	105165	106838	112941	106702	109465	105086
Q78PY7	Q78PY7	SND1_MOUSE	Snd1	38	Staphylococcal nuclease domain-containing protein 1	66576.3	71967	79257.6	73141.3	65965.3	74555.1	66656.9	65528.3	62695	60445.1	79156.8	70958.8	59919.8	56038.7	57592.8
Q8BX70	Q8BX70	VP13C_MOUSE	Vps13c	38	Intermembrane lipid transfer protein VPS13C	22627	26563.5	28032.1	23602.4	18897.4	21547.8	20066.7	20509.2	20611.8	22706.2	25493.5	21449.4	17837.1	18868.3	18701.6
Q8CAQ8	Q8CAQ8	MIC60_MOUSE	Immt	38	MICOS complex subunit Mic60	102070	103073	100502	113658	118058	111028	109357	120174	107944	94676.7	106377	112260	123207	115674	122187
Q8R0Y6	Q8K009;Q8R0Y6	AL1L1_MOUSE	Aldh1l1	38	Cytosolic 10-formyltetrahydrofolate dehydrogenase	72161.6	89522.7	73404	67638.9	49246.7	82628.3	63794.5	56732.9	52947.8	62316.4	60827.4	75382.1	54050	60398.6	53749.2
Q9DBG3	O35643;Q9DBG3	AP2B1_MOUSE	Ap2b1	38	AP-2 complex subunit beta	188720	182589	188409	185304	176917	184814	181775	184153	170982	161621	175903	184352	183520	180235	186831
Q9WV92	Q9WV92	E41L3_MOUSE	Epb41l3	38	Band 4.1-like protein 3	64609.2	66277.5	61632.2	58815	63548.1	66149.9	68745.7	62843.8	64768.6	61423.1	56382.2	66470.3	62925.1	68264.1	70152.3
A2AAJ9	A2AAJ9	OBSCN_MOUSE	Obscn	37	Obscurin	7179.79	7942.51	8122.72	6896.84	7296.1	4377.3	6335.5	6373.55	5681.29	7893.89	9497.65	4397.48	2005.72	4580.41	6095.17
O08810	O08810	U5S1_MOUSE	Eftud2	37	116 kDa U5 small nuclear ribonucleoprotein component	54168	49940.3	52902.7	56055.7	52155.7	51115.4	49168.2	53498.6	52387.6	51049.4	56945.5	53063.1	47568.2	46538.3	44555.8
P06909	P06909	CFAH_MOUSE	Cfh	37	Complement factor H	23626.9	25399	45215.2	24351.1	22191	19664.1	26982	19714.1	22617.7	28295.8	29289.8	27109.6	18999.4	19582.7	19668.4
P11531	P11531	DMD_MOUSE	Dmd	37	Dystrophin	25041.3	28266.7	29219.6	26047.5	28564.7	22756.8	28409.9	26903.5	27424.1	25359.3	30550.4	20221.9	24991.3	26232.1	28360.1
P63017	P63017	HSP7C_MOUSE	Hspa8	37	Heat shock cognate 71 kDa protein	579690	607341	596644	619624	611733	674661	631360	651610	598320	615602	620436	645682	629002	612105	599546
Q04857	Q04857	CO6A1_MOUSE	Col6a1	37	Collagen alpha-1(VI) chain	323365	315231	508746	349690	249352	244538	320277	332431	323462	233117	507186	235675	230436	179054	198003
Q11011	Q11011	PSA_MOUSE	Npepps	37	Puromycin-sensitive aminopeptidase	98249.7	89416.5	91959	94001.8	96662.4	93964.8	97706.6	107209	99663.8	86990.1	94011.6	102382	108698	102229	103228
Q61147	Q61147	CERU_MOUSE	Cp	37	Ceruloplasmin	88973.9	95281.2	100336	80024.1	62485	82689.2	80018.7	72147.1	68723.3	94479.1	88961.9	88806.6	64562.2	65033.5	62599
Q64511	Q01320;Q64511	TOP2B_MOUSE	Top2b	37	DNA topoisomerase 2-beta	25120.4	34472.9	31868.3	25397.5	13422.9	26629.3	17296.2	18033.9	16056.9	22037.5	25188	29679.1	16762.1	13395.6	12064.2
Q7TPR4	Q7TPR4	ACTN1_MOUSE	Actn1	37	Alpha-actinin-1	118009	126277	170413	119058	101000	114111	112411	115243	112809	109571	144017	80782.3	80747.9	75526.2	79523.4
Q8BGQ7	Q8BGQ7	SYAC_MOUSE	Aars1	37	Alanine--tRNA ligase, cytoplasmic	65758.9	62755.3	65088.2	66532.2	57993.7	65589.6	60851.5	63787.7	64578.4	69962.3	65158.8	78147	59343.1	61756	59812.9
Q8BHN3	Q8BHN3	GANAB_MOUSE	Ganab	37	Neutral alpha-glucosidase AB	139943	137985	152015	136951	122953	137325	133330	140222	135463	131303	151265	141162	124117	127689	125108
Q8BMJ2	Q8BMJ2	SYLC_MOUSE	Lars1	37	Leucine--tRNA ligase, cytoplasmic	39642.7	41317.8	39550.9	38983.6	34883.4	36670.5	32745.5	31907.9	34206.3	38767	39350.5	38881.9	31067.5	33079.7	31495
Q920I9	Q920I9	WDR7_MOUSE	Wdr7	37	WD repeat-containing protein 7	27995.3	28262.3	25949	29499.7	32349.8	29737.3	30759.2	24545.9	29283.6	27321	24752.3	29793.6	34163	34104.2	33164.7
Q99KI0	Q99KI0	ACON_MOUSE	Aco2	37	Aconitate hydratase, mitochondrial	484992	528082	445031	487241	617884	523555	603199	560811	530858	462449	453372	467316	549057	563034	575920
A2A5R2	A2A5R2;G3X9K3	BIG2_MOUSE	Arfgef2	36	Brefeldin A-inhibited guanine nucleotide-exchange protein 2	24382	24946.2	26238.9	26893.4	27261	26812.3	27852.1	29043.9	25972.5	24864.4	25761.9	25526.9	28604.8	28345.4	28295.7
P27664	P27664	PDE6A_MOUSE	Pde6a	36	Rod cGMP-specific 3',5'-cyclic phosphodiesterase subunit alpha	52813	34925	34197.2	90309.3	197367	124868	164527	229674	201146	90949.1	54386.9	127720	246779	230851	245284
P40142	P40142	TKT_MOUSE	Tkt	36	Transketolase	340331	402114	365647	402473	360359	370407	435270	354799	398286	338444	397311	341901	346326	335451	369846
Q6GQT1	Q6GQT1	A2MG_MOUSE	A2m	36	Alpha-2-macroglobulin-P	20326.2	22360.2	19558.5	33618.5	12265.1	15838	49653	20825.5	38491.2	10973.6	39749.5	8694.12	39247.3	34933.1	33726.6
Q8BL66	Q8BL66	EEA1_MOUSE	Eea1	36	Early endosome antigen 1	100697	114281	127896	103684	99837	99070.9	104169	102569	106911	98632.8	118007	91767.9	89293.4	86250.1	88477.9
Q8JZQ9	Q8JZQ9	EIF3B_MOUSE	Eif3b	36	Eukaryotic translation initiation factor 3 subunit B	57842.7	55620.3	59513.6	56016.5	49045.6	54735.8	49266.6	53948.4	50865	53931.4	61648.8	56853.7	45297.7	43334.9	41934.3
Q8VDM4	Q8VDM4	PSMD2_MOUSE	Psmd2	36	26S proteasome non-ATPase regulatory subunit 2	69236.9	63303.5	70777.8	72485.6	60824.3	70983.3	65249.9	64251.8	65618.9	69398.2	70749.9	72731.4	59305	58596.7	59663.8
Q91ZU6	Q91ZU6	DYST_MOUSE	Dst	36	Dystonin	11639.7	12821.1	13092.6	11930.7	10312	12657.9	9996.01	10939.4	9632.63	10822.5	12147.3	10831.1	9671.36	11044.5	10804.4
Q91ZW3	Q6PGB8;Q91ZW3	SMCA5_MOUSE	Smarca5	36	SWI/SNF-related matrix-associated actin-dependent regulator of chromatin subfamily A member 5	40759.7	39581.8	35410.9	40675.8	37226.5	35060.2	35290	34511.8	37078.1	39149.2	41988.9	37734.1	32727.7	32721.5	33315.3
Q9ERK4	Q9ERK4	XPO2_MOUSE	Cse1l	36	Exportin-2	90394.6	82509	76889.2	88069.7	82044.2	80972.9	79966.8	91452.1	83653.8	79710.7	82763.1	88144.4	94168.5	91156.4	88435.7
Q9JIF7	Q9JIF7	COPB_MOUSE	Copb1	36	Coatomer subunit beta	70958.7	70971.5	77462.4	74475	58533.8	65661.7	62414.7	64008.1	60772.2	63961.7	73440.1	68371.1	53116.6	50961.3	54882.9
Q9JKR6	Q9JKR6	HYOU1_MOUSE	Hyou1	36	Hypoxia up-regulated protein 1	67760.6	63022.3	65696	67149	53332.8	66019.7	59031.5	59680.2	60751.2	56960.2	69166.1	65124.6	52900.2	52804.4	49214.5
Q9JMH9	Q9JMH9	MY18A_MOUSE	Myo18a	36	Unconventional myosin-XVIIIa	27994	31790.2	31992	30346.6	26757.8	27552	27056.5	25288	24843.9	26875.4	33549	27116.5	24951.1	24509	26548.8
Q9QUR6	Q9QUR6	PPCE_MOUSE	Prep	36	Prolyl endopeptidase	38425.7	35803.7	41516	39635.8	33225.5	37635.6	38581.1	40150.5	42863.4	41299.6	41644.1	40921.1	36233.1	37904.1	35651.9
P26231	P26231;Q61301	CTNA1_MOUSE	Ctnna1	35	Catenin alpha-1	111736	123629	133256	121214	95560.6	106113	101381	100477	101794	101977	126045	91099.4	79008.9	85874.9	88617.4
P27546	P27546	MAP4_MOUSE	Map4	35	Microtubule-associated protein 4	162404	144572	138323	148895	163174	141635	164903	145560	160716	155652	139050	151750	152999	158429	148373
P43406	P43406	ITAV_MOUSE	Itgav	35	Integrin alpha-V	25349.9	26579.7	33819.1	31402.8	31961.2	29220	32249.6	33415.1	27859.1	23978.5	29022.9	29698.3	35145.6	36023.9	34784.1
P46935	P46935	NEDD4_MOUSE	Nedd4	35	E3 ubiquitin-protein ligase NEDD4	70490	67763.2	72022.6	68526.8	64492.1	65326.2	67861.7	67699	61752.8	67484.4	69779.4	70534.5	67249.7	61765.3	61542.8
Q6P5F9	Q6P5F9	XPO1_MOUSE	Xpo1	35	Exportin-1	57579.5	53256	55635	56074.8	52628.4	56042.6	51512.5	55678.6	53987.8	54752.6	53503.1	57101.2	54626.8	54148.7	55164
Q8BH59	Q8BH59	S2512_MOUSE	Slc25a12	35	Electrogenic aspartate/glutamate antiporter SLC25A12, mitochondrial	207740	200721	188531	212255	234406	194343	215343	238045	206034	182220	206493	202822	240740	233546	236666
Q9D0E1	Q9D0E1	HNRPM_MOUSE	Hnrnpm	35	Heterogeneous nuclear ribonucleoprotein M	113043	108706	91520.6	120201	143736	135587	138501	132480	131930	111741	110810	125919	143798	137761	141654
Q9D5V5	Q9D5V5	CUL5_MOUSE	Cul5	35	Cullin-5	41238	37960	38693.3	41603.8	45904.5	40320.2	41872.5	47238.2	42325.4	37773.1	42744.2	42581.5	47708	46941.7	47531
Q9JME5	Q9JME5;Q9Z1T1	AP3B2_MOUSE	Ap3b2	35	AP-3 complex subunit beta-2	34034.5	30032.4	26105.1	31818.3	30580.6	33196.4	30147.9	31292.1	27869.5	26966	28001	36604.1	32018.7	32471.2	34594.1
Q9WTI7	Q9WTI7	MYO1C_MOUSE	Myo1c	35	Unconventional myosin-Ic	48375	55916.5	70831.3	49206.9	39856.3	40199.1	42712.7	44705.8	41368.4	38080.4	61761.4	33870.9	34575.9	31252.8	33486.7
A2ASQ1	A2ASQ1	AGRIN_MOUSE	Agrn	34	Agrin	20801.3	23661.6	31018.1	18768.4	16559.6	20868.6	19215.1	18807.3	20803.2	19710.3	21884.6	16935.6	14703.4	15022	14653.7
B2RQC6	B2RQC6	PYR1_MOUSE	Cad	34	Multifunctional protein CAD	22991.8	23015.5	25178.1	22920.4	18026.7	19850.1	20266.9	19124.5	18425	21853.3	25235.7	21445.5	17921.9	18109.3	18452.3
G5E829	G5E829;Q6Q477	AT2B1_MOUSE	Atp2b1	34	Plasma membrane calcium-transporting ATPase 1	151625	154790	151852	158836	157269	154163	172461	155512	167571	140621	149962	165078	169393	176556	169202
P52785	A0A0U1RPR8;P18293;P52785;Q3UWA6;Q5SDA5;Q6VVW5	GUC2E_MOUSE	Gucy2e	34	Retinal guanylyl cyclase 1	15139.2	11773.5	10254.2	29799.4	80288.1	40877.5	67494.1	91512.9	78239.1	28385.6	16031.3	36340.6	97957.3	102141	100978
Q05920	Q05920	PYC_MOUSE	Pc	34	Pyruvate carboxylase, mitochondrial	70510.4	88351.6	70546.5	83202.7	104949	93108.5	111563	99049.4	88909.5	72131.1	70189.1	71382.3	102174	97308	101816
Q61233	Q61233	PLSL_MOUSE	Lcp1	34	Plastin-2	189297	241866	312577	226892	163636	185512	174916	137941	207709	233343	349687	166564	92751.6	85725.5	76751
Q91VR5	Q91VR5	DDX1_MOUSE	Ddx1	34	ATP-dependent RNA helicase DDX1	84507.7	82534	66748.5	80838.3	102042	100233	100594	96946	91270	79395.3	78238.5	105422	104951	106166	104524
O55201	O55201	SPT5H_MOUSE	Supt5h	33	Transcription elongation factor SPT5	23035.4	22210.7	21681.9	24812.8	25595.5	23195.6	26357.1	26354.5	27344.1	26030.1	24206.8	26673.1	26314.6	28347.9	26249.4
P38647	P38647	GRP75_MOUSE	Hspa9	33	Stress-70 protein, mitochondrial	207671	214061	177515	211992	229677	251468	241292	236340	228758	212596	212778	224227	213774	209490	218484
P50516	P50516	VATA_MOUSE	Atp6v1a	33	V-type proton ATPase catalytic subunit A	169745	161128	148004	177968	215014	225354	218008	201837	193664	152800	159847	212778	237006	242458	239268
Q3URD3	Q3URD3	SLMAP_MOUSE	Slmap	33	Sarcolemmal membrane-associated protein	169603	165409	145964	164201	159444	156348	170839	170520	172480	148796	157137	156230	182701	154504	167068
Q61292	Q61292	LAMB2_MOUSE	Lamb2	33	Laminin subunit beta-2	29115.7	31814.3	48604.9	27420.5	24101.8	27108.5	26435.7	30736.7	30073.4	26215.8	37310.4	20318.5	19790.4	18529.4	19950.4
Q61598	Q61598	GDIB_MOUSE	Gdi2	33	Rab GDP dissociation inhibitor beta	350034	401973	462587	393342	356214	396339	378080	388944	370024	372769	428606	418910	377185	386842	373945
Q8BU30	Q8BU30	SYIC_MOUSE	Iars1	33	Isoleucine--tRNA ligase, cytoplasmic	65995	64053.4	69424.8	67271.8	60691.9	63671.5	60597.5	62350.9	60975.5	62950.8	63178	69062.4	58690.6	63045.8	59082.9
Q8K310	Q8K310	MATR3_MOUSE	Matr3	33	Matrin-3	141522	132719	106512	137581	135346	133869	145692	135031	140663	136268	131261	146423	149574	147945	144717
Q8VDN2	Q8VDN2	AT1A1_MOUSE	Atp1a1	33	Sodium/potassium-transporting ATPase subunit alpha-1	524430	511213	557149	496229	463825	504659	495113	482808	469589	456911	509687	469403	478087	460089	471834
Q91WQ3	Q91WQ3	SYYC_MOUSE	Yars1	33	Tyrosine--tRNA ligase, cytoplasmic	70568.4	63267	62776.4	69519.3	71518.9	70638.4	67299.9	73323	65139.2	54389.7	63823.8	74540.4	77844.8	74255.7	74843.3
Q924C1	Q924C1	XPO5_MOUSE	Xpo5	33	Exportin-5	21173.4	19797.9	19424.7	20795.5	18021.5	18042.8	16590.1	19673.2	18554.9	19967	19288.5	20743	18455.6	18483.1	17642.6
Q9D0R2	Q9D0R2	SYTC_MOUSE	Tars1	33	Threonine--tRNA ligase 1, cytoplasmic	57050.8	53766.6	54064.4	57523	54038.8	52061.8	50929.6	54191.5	53576.1	54095.7	58848.4	53621.6	52188.4	52591.2	49774.2
Q9JLV5	Q9JLV5	CUL3_MOUSE	Cul3	33	Cullin-3	44773.9	40721.6	42533.6	45199.6	46436.1	43459.2	44368.1	44405	43030.7	40856.2	44784.3	48757.4	47442.7	46495.7	47579.2
O08529	O08529	CAN2_MOUSE	Capn2	32	Calpain-2 catalytic subunit	44493.6	50744.9	58121.2	46796.2	38304.9	42847.8	42284	40414.3	38289.4	41875.2	51041.1	40786.7	34804.8	31453.2	32393.7
O35954	O35954	PITM1_MOUSE	Pitpnm1	32	Membrane-associated phosphatidylinositol transfer protein 1	51423.3	42072.3	37711.9	50044.2	55258	49910.9	51484.5	57027.2	55179	45630.7	47286.5	59536.4	59146.9	63175.9	62745.4
P09411	P09411	PGK1_MOUSE	Pgk1	32	Phosphoglycerate kinase 1	458726	421580	368672	466049	716977	668510	713556	643488	630281	486515	436268	577880	798443	781580	775838
P27773	P27773	PDIA3_MOUSE	Pdia3	32	Protein disulfide-isomerase A3	305282	347037	397481	329037	325359	411148	395765	314414	336501	364307	397913	309038	276662	269546	267821
P30416	P30416	FKBP4_MOUSE	Fkbp4	32	Peptidyl-prolyl cis-trans isomerase FKBP4	81124.2	76350.1	65117.5	88175.6	89950.6	99274.3	90300.7	100472	89749	87646	81243.9	108932	98146.6	95860.7	96947.9
P42932	P42932	TCPQ_MOUSE	Cct8	32	T-complex protein 1 subunit theta	162700	146127	149430	156423	158060	163093	155729	172678	151785	134380	161466	181324	172029	160126	154711
P58871	P58871	TB182_MOUSE	Tnks1bp1	32	182 kDa tankyrase-1-binding protein	13332.4	15662.3	15346.1	15274.3	14619.5	13262.5	15587.4	15097.1	15370.8	14396.9	13876.5	11179.5	12211.4	12773.7	11847.1
P70336	P70336	ROCK2_MOUSE	Rock2	32	Rho-associated protein kinase 2	75814.8	74051.9	78919.7	72313.7	55483	67243.2	56031.7	53278.2	57336.1	71728.9	74905.6	69625.3	53253.8	49482.3	47622
Q4KMM3	Q4KMM3	OXR1_MOUSE	Oxr1	32	Oxidation resistance protein 1	31728.2	32466.1	27149.3	30258.6	31796.7	30060.7	32457.4	32492.8	31315.9	28093.5	26604.6	28799	34300	31885.5	32767.2
Q80YX1	Q80YX1	TENA_MOUSE	Tnc	32	Tenascin	20453.8	17425.4	30752.5	16706.4	11698.4	15675.7	15952.2	20068.3	22264	15449.3	33267.1	17775.2	11451.4	9274.38	12330.9
Q8BZ98	P39054;Q8BZ98	DYN3_MOUSE	Dnm3	32	Dynamin-3	224609	219776	184421	206144	210016	224042	204136	226621	208141	202072	188065	229159	243688	235985	231262
Q91V14	Q91V14	S12A5_MOUSE	Slc12a5	32	Solute carrier family 12 member 5	215962	231160	193208	218024	209459	224727	211915	204311	190097	182775	184642	224800	241835	218256	231560
Q9JI91	Q9JI91	ACTN2_MOUSE	Actn2	32	Alpha-actinin-2	66791.9	74030.1	83393.8	71490.3	66725.3	38371.4	50101.7	54871	59714.2	86474.1	121446	33303.4	24447.3	36972.2	57278.1
Q9WV34	Q9WV34	MPP2_MOUSE	Mpp2	32	MAGUK p55 subfamily member 2	153112	151993	126485	139323	143238	153231	149164	145875	140477	134534	123094	145151	155343	153926	149630
Q9Z0R4	Q9Z0R4	ITSN1_MOUSE	Itsn1	32	Intersectin-1	20142.9	21343.2	19308.2	20138.6	19830.7	20084.4	20975.8	20667.8	20177.5	20203.9	18945.9	19260.5	20032.9	20120.6	21380.8
P20918	P20918	PLMN_MOUSE	Plg	31	Plasminogen	24555.1	27702.8	46669.6	32150.9	36484	25406.2	35049.4	24949	22803.5	51438.2	28069.1	44922.1	22659.4	24591.9	24884.7
P24527	P24527	LKHA4_MOUSE	Lta4h	31	Leukotriene A-4 hydrolase	752023	758853	869505	795026	758025	726603	747560	794231	764980	731896	817683	700333	754722	701066	760017
P28660	P28660	NCKP1_MOUSE	Nckap1	31	Nck-associated protein 1	29630.7	28992.9	28942.3	28683.5	26320.8	25418.2	27657.4	26142.3	25172.3	26345.4	27221.4	23354.3	26319.1	25232.2	24865.6
P80318	P80318	TCPG_MOUSE	Cct3	31	T-complex protein 1 subunit gamma	154072	149797	135992	150362	157271	160262	150720	156842	163051	154306	144970	168141	165754	161184	157731
Q02788	Q02788	CO6A2_MOUSE	Col6a2	31	Collagen alpha-2(VI) chain	381557	337279	565679	386226	280320	283406	345533	363396	331968	234438	547891	286045	243337	194756	216167
Q03265	Q03265	ATPA_MOUSE	Atp5f1a	31	ATP synthase subunit alpha, mitochondrial	1304160	1186030	1114590	1392520	1467470	1380560	1405490	1438050	1192770	1072170	1286020	1327970	1564790	1408030	1477030
Q3UPL0	Q3UPL0	SC31A_MOUSE	Sec31a	31	Protein transport protein Sec31A	60437.8	59053.7	58528.3	61601.7	56710.9	60660.4	59230.7	59613.7	55943.4	57668.3	64833.6	63089.9	54782.7	51242.5	51700.9
Q61191	Q61191	HCFC1_MOUSE	Hcfc1	31	Host cell factor 1	38788.1	33986.3	31906.4	38130.4	44120.9	37904.6	41505.5	41144.1	41445.9	35974.5	36961.5	39649.9	41990.5	43470.3	42531.3
Q61595	Q61595	KTN1_MOUSE	Ktn1	31	Kinectin	20512.3	20346	17774.8	20697.6	19844	19248.4	18615.5	18679.1	19969.8	20343.7	19282.6	19410.2	16488.1	18813.7	20400.1
Q61941	Q61941	NNTM_MOUSE	Nnt	31	NAD(P) transhydrogenase, mitochondrial	78338.3	76417.8	87416.3	74519.1	77395	70985.6	75141.2	71842	63853.5	59781.4	85574	54904.9	56513.1	54588.5	57126.9
Q64514	Q64514	TPP2_MOUSE	Tpp2	31	Tripeptidyl-peptidase 2	30790.4	31680.3	34648.6	33728.3	28829.3	32231.8	31044.6	31739.9	29452.7	31604.5	35802.2	33618.1	29828.4	28772.9	27247.4
Q6NZJ6	Q6NZJ6	IF4G1_MOUSE	Eif4g1	31	Eukaryotic translation initiation factor 4 gamma 1	34673	34440.1	38681.5	36311.9	31040.8	30356.1	32771.9	30560.6	29910.2	31518	37124.4	31264.8	29022.4	28744.7	29141.6
Q7TT50	Q7TT50	MRCKB_MOUSE	Cdc42bpb	31	Serine/threonine-protein kinase MRCK beta	17769.5	19443.1	19235	18600.3	17439.1	17178.3	16332	16438	18094.2	18462.3	19313.2	18161.2	16001.9	16746.7	16507.6
Q8CI94	Q8CI94	PYGB_MOUSE	Pygb	31	Glycogen phosphorylase, brain form	111215	118011	119818	110459	116945	115433	120194	127419	126953	101211	119170	107053	101393	103126	102656
Q8R1A4	Q8R1A4	DOCK7_MOUSE	Dock7	31	Dedicator of cytokinesis protein 7	14823.2	18213.7	18588.5	15407	14330.8	15201.4	15642	14865.4	13585.2	13909.9	16975.8	13089.5	15148.7	13651.2	14244
Q99MR6	Q99MR6	SRRT_MOUSE	Srrt	31	Serrate RNA effector molecule homolog	34334	30621.8	27578.2	34775.5	32137.7	33781.7	33002.9	33130.2	33116	34135.5	32532.8	36268.2	31318.7	32102.3	33170.7
O35286	O35286;A2A4P0	DHX15_MOUSE	Dhx15	30	ATP-dependent RNA helicase DHX15	87669.4	79673.9	73252.6	88814.1	83964	84421.1	80658.9	85932.7	76993.2	70578.4	84195.2	88803	82933.2	83807.2	86666.6
O35350	O35350	CAN1_MOUSE	Capn1	30	Calpain-1 catalytic subunit	32568.7	36438.8	46711.4	37353.2	27961.8	25080.2	32731	29103.2	30425.5	30295.1	43233.1	19696.3	16691.2	15658.8	17038.5
P03995	P03995	GFAP_MOUSE	Gfap	30	Glial fibrillary acidic protein	394378	433030	345502	302365	210713	444120	276274	162451	195152	308989	302685	417069	232488	270528	213919
P11983	P11983	TCPA_MOUSE	Tcp1	30	T-complex protein 1 subunit alpha	179342	154965	161356	177047	191905	200118	192531	194523	181196	171131	178077	222963	198288	199037	196597
P12382	P12382	PFKAL_MOUSE	Pfkl	30	ATP-dependent 6-phosphofructokinase, liver type	256801	229878	228598	273800	301652	279703	322604	327673	330410	256406	263898	316946	336678	349697	348823
P17182	P17182	ENOA_MOUSE	Eno1	30	Alpha-enolase	705258	623051	555272	747715	1211240	1082800	1184860	1048600	1038670	819236	715530	1012260	1277300	1297290	1372110
P20029	P20029	BIP_MOUSE	Hspa5	30	Endoplasmic reticulum chaperone BiP	225440	265267	284328	258021	207662	251600	222175	215144	228855	256153	287350	212315	188174	180847	176013
P33173	P33173	KIF1A_MOUSE	Kif1a	30	Kinesin-like protein KIF1A	36806.5	33775.9	34453.4	33659.2	31159.6	34629.7	32525.9	34216.3	31662.9	35096.6	32006.8	39082.7	36892.2	39239.5	35402.2
P42225	P42225	STAT1_MOUSE	Stat1	30	Signal transducer and activator of transcription 1	109680	168534	148281	124019	71275.9	128952	79299.3	51318.3	88909.3	138844	152112	98217.4	41399.3	45052.5	38239.7
P56399	P56399	UBP5_MOUSE	Usp5	30	Ubiquitin carboxyl-terminal hydrolase 5	150795	156891	154529	147896	135650	144102	135884	145285	136011	139908	151275	155045	145572	139180	138784
P80314	P80314	TCPB_MOUSE	Cct2	30	T-complex protein 1 subunit beta	61339	58315	56616.2	71929	76563.9	85596.7	78531.2	75278.1	74345.1	67101.8	65395.8	88973.1	80849.2	82197.6	78000.1
Q3TXS7	Q3TXS7	PSMD1_MOUSE	Psmd1	30	26S proteasome non-ATPase regulatory subunit 1	56641.2	54420.1	59014	53840.9	49800.2	53578.5	50719.4	53540.5	51050.8	53782.7	58066.6	58663.8	53337.5	48600.2	52613.1
Q58A65	Q58A65	JIP4_MOUSE	Spag9	30	C-Jun-amino-terminal kinase-interacting protein 4	36211.1	34009.4	37161.1	35832.2	34422.3	34878.6	36186.4	38991.5	35292.4	31238.7	38695.9	40961.9	37088	34964.1	37804.2
Q5SUR0	Q5SUR0	PUR4_MOUSE	Pfas	30	Phosphoribosylformylglycinamidine synthase	55527.5	58115.7	53275.6	57552.2	64833	60047.1	63883.4	63821.4	59954.3	53989.6	48039.9	65510.3	64970.8	66012.4	64043.9
Q61699	Q61699	HS105_MOUSE	Hsph1	30	Heat shock protein 105 kDa	24953.2	25832.4	26399.5	25128.4	22814.9	28290.1	22771.4	24860.7	22426.9	26001.8	25736.4	27716	22823.8	22357.4	19867.7
Q61830	Q61830	MRC1_MOUSE	Mrc1	30	Macrophage mannose receptor 1	31493.1	39934.5	47252.7	30559.6	25332.3	24374.6	25676.6	26151.2	24771.2	27923.4	37032.2	20407.7	19664	18967.8	17928.9
Q62009	Q62009	POSTN_MOUSE	Postn	30	Periostin	54987.3	54572	75677.3	60180.5	48345.1	25892.2	42631.2	57408.6	44481.3	42180.5	61903.8	29745.5	16514.2	13515.3	17689.8
Q62383	Q62383	SPT6H_MOUSE	Supt6h	30	Transcription elongation factor SPT6	12401.7	11659.2	12288.3	13204.4	12220.4	11970.7	12659.7	13123.8	14339.2	14005.1	13661.8	13365.1	12157.7	12827.5	11583.2
Q6DFZ1	Q6DFZ1	GBF1_MOUSE	Gbf1	30	Golgi-specific brefeldin A-resistance guanine nucleotide exchange factor 1	14814.5	15665	16095.2	15151.5	14220.1	14090.5	14042.2	14370	14158.7	15032.6	14840.3	16253.5	14570	13982.4	12794.8
Q6GQT9	Q6GQT9	NOMO1_MOUSE	Nomo1	30	BOS complex subunit NOMO1	33228.1	32358	33076.4	34039	34478.7	32972.8	33651.7	35989.7	35305.1	31190	34944.2	33054.1	34302.8	34691.2	35480.8
Q6PDI5	Q6PDI5	ECM29_MOUSE	Ecpas	30	Proteasome adapter and scaffold protein ECM29	18710.7	20927.4	22598.4	20200.5	17842.3	18656.2	19291.4	18941.3	19230.6	19719.7	21025.7	17332.9	16679.5	16371.7	17827.8
Q7TT37	Q7TT37	ELP1_MOUSE	Elp1	30	Elongator complex protein 1	22364	23516	22201.9	22974.8	19600.2	21672.8	20688.2	19946.9	18640.4	20574.6	22426.6	22617.3	19236.8	18254.8	20239
Q8BML9	Q8BML9	SYQ_MOUSE	Qars1	30	Glutamine--tRNA ligase	41739.1	43775.7	46422.8	44148.2	38434.9	38730.7	38317.2	43497.7	40619.1	40417.3	45557.9	41014.8	37425.2	36788.6	34949
Q8K1M6	Q8K1M6	DNM1L_MOUSE	Dnm1l	30	Dynamin-1-like protein	80589.6	86570	83905.6	78301.4	81571.3	81789.1	84133.3	88751	80761.5	77246.8	77568.3	80117.3	82777.5	78551	83054.7
Q922B2	Q922B2	SYDC_MOUSE	Dars1	30	Aspartate--tRNA ligase, cytoplasmic	118462	112719	106167	115660	109916	117758	105692	113774	106570	100170	111951	121756	113571	103605	105784
Q9D0I9	Q9D0I9	SYRC_MOUSE	Rars1	30	Arginine--tRNA ligase, cytoplasmic	53487.8	56954.6	56891.1	54280.5	47167.9	48269.2	46615.2	47387.3	47343.6	51817.8	53098.8	48041.6	44845.9	44356.9	42246.2
Q9ESZ8	Q9ESZ8	GTF2I_MOUSE	Gtf2i	30	General transcription factor II-I	47654.6	39521.6	37899.3	43048.5	43072.1	43638	42838.3	45551.3	42167.8	39088.7	42020.8	46224	45311.3	44498.3	46389.1
G3UW82	G3UW82	MYH2_MOUSE	Myh2	29	Myosin-2	53901.6	57982.8	65080.9	77212.6	59275	30038.1	56379.1	74430.8	76801.8	186982	161076	36368.4	29964	54666.5	54152.8
G5E8K5	G5E8K5	ANK3_MOUSE	Ank3	29	Ankyrin-3	19348.5	18956.8	18118.5	20790	17436.2	19715.9	19524.6	16683.2	17840.6	18738.5	19827.8	20140.7	17329.8	18507.3	18858.7
O88737	O88737	BSN_MOUSE	Bsn	29	Protein bassoon	33039	28588.1	25650.2	29386.1	35983.8	31625.9	35762.3	31785.4	36112.4	30096	28327.1	38529.2	41170.1	39579.5	41980.8
P05201	P05201	AATC_MOUSE	Got1	29	Aspartate aminotransferase, cytoplasmic	614338	577719	534800	654560	917254	833837	864190	880787	779609	606583	634534	794507	1044730	1028810	977493
P07356	P07356	ANXA2_MOUSE	Anxa2	29	Annexin A2	470152	474830	667403	484290	475906	459436	525944	490255	448676	384701	592079	218782	289085	227192	248865
P08775	P08775	RPB1_MOUSE	Polr2a	29	DNA-directed RNA polymerase II subunit RPB1	23314.8	22367.4	23094.4	23727.9	25969.4	23576.3	25660	24783.9	26690.9	24522.2	24141.8	23990.8	22486.7	23034.9	21966.5
P09405	P09405	NUCL_MOUSE	Ncl	29	Nucleolin	267231	217842	212068	266369	246304	260045	234477	250593	214104	208338	232058	291768	263416	257522	280797
P11499	P11499	HS90B_MOUSE	Hsp90ab1	29	Heat shock protein HSP 90-beta	923648	975449	1068050	933685	723111	897767	801496	823108	797720	942691	963615	892707	710010	709969	656871
P21619	P21619	LMNB2_MOUSE	Lmnb2	29	Lamin-B2	87534.4	84077.1	79471.6	86002.3	93711.3	90704.3	96058.2	89715.4	94784.2	84391.9	85462	87489	91981	87109.2	86001.8
P50247	P50247	SAHH_MOUSE	Ahcy	29	Adenosylhomocysteinase	150531	128705	135592	156748	205857	178939	202193	195676	175628	149474	152031	180567	209787	203336	205910
P62814	P62814	VATB2_MOUSE	Atp6v1b2	29	V-type proton ATPase subunit B, brain isoform	177231	196384	165265	212893	282185	266779	269210	251278	226990	175239	189781	248382	298328	300417	302955
P63038	P63038	CH60_MOUSE	Hspd1	29	60 kDa heat shock protein, mitochondrial	115804	114609	96248.1	126582	137786	150317	129179	138745	120048	113747	110738	125356	134114	130682	138626
P80313	P80313	TCPH_MOUSE	Cct7	29	T-complex protein 1 subunit eta	98970.4	93500.4	88205.7	92251.8	97377.2	99909.3	93178.8	98560.8	95994.4	91226.7	96431.5	110449	102643	96260.3	102421
P80315	P80315	TCPD_MOUSE	Cct4	29	T-complex protein 1 subunit delta	124552	129776	126544	135194	140489	144831	142591	140930	142954	127432	128071	147316	153260	157662	144653
Q3UW53	Q3UW53	NIBA1_MOUSE	Niban1	29	Protein Niban 1	25588.7	36465.1	51048.7	34265.5	22588.1	34853.5	28270.1	38701.3	32822.3	29628.6	44353.4	12529.8	11666.9	8902.5	7788.02
Q501J6	Q501J6	DDX17_MOUSE	Ddx17	29	Probable ATP-dependent RNA helicase DDX17	143074	135067	113996	142318	176882	169086	164884	153706	155701	133147	133807	163897	168358	183100	184723
Q5SYD0	Q5SYD0	MYO1D_MOUSE	Myo1d	29	Unconventional myosin-Id	21904.5	25998	34196.8	25410.3	21343.4	20310.8	22362.5	22817.6	18351.7	18063.2	29138	16689.9	19426.4	17702.1	18413.3
Q60710	Q60710	SAMH1_MOUSE	Samhd1	29	Deoxynucleoside triphosphate triphosphohydrolase SAMHD1	46416.7	73458.3	68643.2	63055.5	62894.9	61274.7	61015.8	44599.5	61572.5	71157.5	74709.5	38107.4	33007.1	31902.4	29712.8
Q6PDN3	Q6PDN3	MYLK_MOUSE	Mylk	29	Myosin light chain kinase, smooth muscle	42552.7	50064.8	63371.3	46787.3	40978	44664.3	46617.3	42771.1	38219.1	29189.9	51171.3	27229.6	34929.1	27496.7	30852.6
Q80U28	Q80U28	MADD_MOUSE	Madd	29	MAP kinase-activating death domain protein	44317.6	39794.7	33461.5	42755.1	43863.2	40700.2	43015.6	43865.5	43709.4	45442.3	37967.1	48472.5	46169.9	49702.8	47848.2
Q8BI84	Q8BI84	TGO1_MOUSE	Mia3	29	Transport and Golgi organization protein 1 homolog	12283.9	12015.1	11776	11519.9	10375.4	10568.5	11214.9	11317.4	11572.7	11970.9	12437.4	11931	11240.1	11593.2	10096.3
Q8CAA7	Q8CAA7	PGM2L_MOUSE	Pgm2l1	29	Glucose 1,6-bisphosphate synthase	81437.6	79355.3	71476.1	81420.1	79710.4	85292.1	77998.4	87938.4	78151.1	66456.2	73384.4	93918.5	94004.6	96600.2	88161.9
Q8CC88	Q8CC88	VWA8_MOUSE	Vwa8	29	von Willebrand factor A domain-containing protein 8	19846	21551.4	22659.2	19912.1	20546.3	20014.5	20741.8	21756.3	20884.4	19210.8	19667.7	18466.8	20143.6	19667.4	19484.2
Q8CJG0	Q8CJF9;Q8CJG0;Q8CJG1	AGO2_MOUSE	Ago2	29	Protein argonaute-2	35057.2	32341.6	31998.2	33571.2	36586.5	31662.5	33884.4	37065.2	37053.4	34641	33052.1	33294.1	35495	38205.7	36507.6
Q8K010	Q8K010	OPLA_MOUSE	Oplah	29	5-oxoprolinase	32583.4	35853.6	34353.5	35352	32939.6	37626.9	33918	33953	34355.2	30557	33775.4	34105.9	33018.8	33649.5	32580.3
Q99P72	Q99P72	RTN4_MOUSE	Rtn4	29	Reticulon-4	200396	191391	194624	200184	204358	203739	219240	222944	217856	189339	184667	217584	220389	218125	245047
Q9CZD3	Q9CZD3	GARS_MOUSE	Gars1	29	Glycine--tRNA ligase	78160.6	63361.7	69531.5	71719.2	61299.2	71357.5	65337	65418.3	64797.5	73223.1	77554.9	97652.8	64955.9	67721.8	63817.9
Q9EPN1	Q9EPN1	NBEA_MOUSE	Nbea	29	Neurobeachin	28715.5	27240	25031.7	26430.6	23676.3	26456.4	25433.3	25734.8	27161.5	26147.5	24859.9	26694.7	27518.7	29825.7	27149.6
Q9JIX8	Q9JIX8	ACINU_MOUSE	Acin1	29	Apoptotic chromatin condensation inducer in the nucleus	63987.1	52980.9	49922.9	63773.9	61046.3	60564.1	61083.7	62092.7	59560.6	61431.2	61541.2	61489.3	57004.4	54441.5	56725
Q9JLI8	Q9JLI8	SART3_MOUSE	Sart3	29	Squamous cell carcinoma antigen recognized by T-cells 3	37182.8	33631.8	33584.1	36491.9	35037	35075	32692.7	35095.3	34240.3	30043.5	34136.3	35862.8	34939.8	34700.6	33156.3
Q9WU78	Q9WU78	PDC6I_MOUSE	Pdcd6ip	29	Programmed cell death 6-interacting protein	57202.8	60609.7	66738.6	62985.3	61440.5	69874.1	68522.1	58638.8	55922	56093.4	64018.1	61423.5	57273.8	57320.6	57456.2
Q9Z1G4	Q9Z1G4	VPP1_MOUSE	Atp6v0a1	29	V-type proton ATPase 116 kDa subunit a 1	140025	146048	124932	141510	144187	144512	142383	144962	138957	128874	117343	142508	166876	161245	166493
Q9Z1T2	Q9Z1T2	TSP4_MOUSE	Thbs4	29	Thrombospondin-4	82169.9	82482.2	113055	86080.8	75408.5	79625.9	92308.5	89893.2	74055.2	72907.3	101014	61828.8	79352.8	67848.7	73925.5
Q9Z1Z0	Q9Z1Z0	USO1_MOUSE	Uso1	29	General vesicular transport factor p115	84461.3	85718.1	86469.5	81645.7	67550.8	71800.5	71379.3	72301.7	76338	83886.7	80414.6	84606.9	69481.4	71858.2	65511.3
O54774	O54774	AP3D1_MOUSE	Ap3d1	28	AP-3 complex subunit delta-1	43831.1	46648.3	43342.2	42989.1	38854	43650.3	41773.2	41745.1	40607.4	45954.9	41099.1	42703.5	39852.9	42558.1	39527
O55143	O55143	AT2A2_MOUSE	Atp2a2	28	Sarcoplasmic/endoplasmic reticulum calcium ATPase 2	111696	117742	120618	111652	108252	105881	105835	107651	101864	84945.7	113820	103279	103370	98672.8	97811.6
P28665	P28665	MUG1_MOUSE	Mug1	28	Murinoglobulin-1	64337.9	79811	78807.6	80311.5	74859.7	50243.7	81245.3	70062	33690.4	61755.2	36670.3	33608.7	42277.7	29332.9	28394.1
P35564	P35564	CALX_MOUSE	Canx	28	Calnexin	185601	189807	211174	190232	176946	192590	193005	191383	195064	191261	202238	198099	175269	180569	173963
P48193	P48193	EPB41_MOUSE	Epb41	28	Protein 4.1	68463.5	45759.7	48781.1	60838.3	72576.5	58109	70777.1	74374.1	73712.9	63354.8	61335.9	76593.1	72268.7	76488.5	78062.8
P80316	P80316	TCPE_MOUSE	Cct5	28	T-complex protein 1 subunit epsilon	76833.1	74943.8	66394.7	80545	89382.4	95937	89202.5	86918.8	86373.9	74057.9	75430.2	97823.6	91602.6	93019.5	92341.2
P97449	P97449	AMPN_MOUSE	Anpep	28	Aminopeptidase N	60404.6	63598.5	103090	57826.7	52105.4	51326.9	57089.9	58670.3	54254.7	49819.7	77738.5	38786.3	37731	34786.3	38484.4
Q68FL6	Q68FL6	SYMC_MOUSE	Mars1	28	Methionine--tRNA ligase, cytoplasmic	41910.3	39589.4	39947.8	38392.7	36958.8	38954.4	38007.8	39203.5	38213.2	38188.4	39877.9	41577.7	39566.1	40031.2	39734.6
Q80SU7	Q80SU7	GVIN1_MOUSE	Gvin1	28	Interferon-induced very large GTPase 1	9235.72	15882.6	14028.1	13528.3	11752.5	11898.3	10285.5	7234.15	13479.1	15049.5	20501.3	8031.24	9920.3	7031.54	7076.89
Q8BHG1	Q8BHG1	NRDC_MOUSE	Nrdc	28	Nardilysin	32426.7	30347.9	35097.5	30592	23689.4	29624.1	26758.8	27624.8	25977.2	34133.6	34656	35669.5	25967.4	25016.5	23594.5
Q8BMK4	Q8BMK4	CKAP4_MOUSE	Ckap4	28	Cytoskeleton-associated protein 4	82403.5	95498.1	92258.6	82746.1	61541.4	76337.9	70625.7	67218.8	68258.9	68416.1	91624.2	70712.4	53031.4	57862.1	55206.7
Q8BY87	Q8BY87	UBP47_MOUSE	Usp47	28	Ubiquitin carboxyl-terminal hydrolase 47	13685.3	15752	14807.9	13593.9	14969.1	15251.5	15781	16340.5	16190.6	15476.6	15323.1	15260	15151.6	15095	14878.8
Q8CGY8	Q8CGY8	OGT1_MOUSE	Ogt	28	UDP-N-acetylglucosamine--peptide N-acetylglucosaminyltransferase 110 kDa subunit	27753.5	29154	27724.2	29262.6	26671.2	27344.2	26712.5	28159.3	25901.3	27391	26335.9	29084.9	29238.5	28095	26989.6
Q8K1H1	Q8K1H1	TDRD7_MOUSE	Tdrd7	28	Tudor domain-containing protein 7	24274.6	17133.8	18032.6	24195.2	25200.3	21122.1	25043.7	27158.1	26907.1	25693.4	23598.1	30341.6	27749.9	28703	28863.8
Q8K4Z5	Q8K4Z5	SF3A1_MOUSE	Sf3a1	28	Splicing factor 3A subunit 1	39091.7	37658	36880.4	37553.8	37051.4	39312.7	38682.3	41946.9	40789.2	37981.4	37315.9	38635.3	37036.8	35035	36013.6
Q9D0F9	Q9D0F9	PGM1_MOUSE	Pgm1	28	Phosphoglucomutase-1	200279	194597	197347	200446	209430	186510	181333	208975	184633	169609	192090	189140	201390	208405	205849
Q9EPK7	Q9EPK7	XPO7_MOUSE	Xpo7	28	Exportin-7	24059.8	24929.2	25108.5	25225.9	25521.5	24519.4	23410	25909.7	21224.3	18509.7	23282.5	25138.2	25092.7	22902.2	25081
Q9Z1G3	Q9Z1G3	VATC1_MOUSE	Atp6v1c1	28	V-type proton ATPase subunit C 1	102742	95733.1	91470.4	98535.7	97652.5	97327.7	95858.9	99820	93332.5	81364.2	85885.1	98311.6	110901	104886	106047
D3Z7P3	D3Z7P3	GLSK_MOUSE	Gls	27	Glutaminase kidney isoform, mitochondrial	52921	54509.6	44671.4	56276.2	94758.4	80597.2	95917.6	87853.8	84435.9	63077.7	49492.1	72000.1	98781.9	97257.1	99244.3
G3X9K3	G3X9K3	BIG1_MOUSE	Arfgef1	27	Brefeldin A-inhibited guanine nucleotide-exchange protein 1	26239.2	23645.5	23537.2	26120.7	26061.2	24098.7	24889.9	26614	26809.5	28442.1	26182.6	30960.8	25454.8	26509.6	26270.7
O08553	O08553	DPYL2_MOUSE	Dpysl2	27	Dihydropyrimidinase-related protein 2	485371	478853	416041	503095	538584	605461	558397	532944	493696	452076	433167	592507	570665	588310	624323
O35638	O35638;Q9D3E6	STAG2_MOUSE	Stag2	27	Cohesin subunit SA-2	24691	22519.2	22796.7	24902.1	25226.7	23742.5	24181.8	25513.6	26368.1	24405.9	24125.6	25029.5	25988.8	22695.6	23955.5
P05202	P05202	AATM_MOUSE	Got2	27	Aspartate aminotransferase, mitochondrial	409936	392971	371753	424264	511798	478073	478270	533896	412486	331949	395984	418599	529310	477018	489576
P06745	P06745	G6PI_MOUSE	Gpi	27	Glucose-6-phosphate isomerase	501037	436841	429956	460014	542685	504206	520983	576389	500451	432632	438351	497295	586724	575324	590433
P09103	P09103	PDIA1_MOUSE	P4hb	27	Protein disulfide-isomerase	189347	207156	257418	209392	179271	203114	180705	185180	185783	181801	248568	189811	156653	142087	146572
P28271	P28271	ACOHC_MOUSE	Aco1	27	Cytoplasmic aconitate hydratase	35383.8	34871.1	36984.3	37876.5	40680.3	36578.1	40480.7	44145.9	38602.2	32023.6	35897.8	35049.7	43086.8	44294.2	39715.2
P61922	P61922	GABT_MOUSE	Abat	27	4-aminobutyrate aminotransferase, mitochondrial	146505	163795	147373	131555	132378	156762	148677	151820	140397	136549	126948	142705	151988	146546	146248
P99024	P68372;P99024;Q9D6F9	TBB5_MOUSE	Tubb5	27	Tubulin beta-5 chain	1518870	1357160	1375140	1364760	1701330	1710430	1659350	1685090	1569310	1455330	1509590	1822180	1806510	1934030	1831690
Q00612	Q00612	G6PD1_MOUSE	G6pdx	27	Glucose-6-phosphate 1-dehydrogenase X	69118.7	68396.6	74730.3	71683.7	80550.5	79338.6	86935.2	84089.6	80548	68630.8	75190.5	72393.4	83504.2	80513.9	77842.6
Q00PI9	Q00PI9	HNRL2_MOUSE	Hnrnpul2	27	Heterogeneous nuclear ribonucleoprotein U-like protein 2	158444	156695	136192	163495	159003	156248	159875	161673	165057	139479	160664	160976	156358	162251	163598
Q02357	Q02357	ANK1_MOUSE	Ank1	27	Ankyrin-1	12018.3	13439	13252.6	12623.8	15304.2	12941.2	15578.5	12687.9	12058.2	13948.9	13206.2	11215.1	14918.2	13602.8	15220
Q3U0V1	Q3U0V1	FUBP2_MOUSE	Khsrp	27	Far upstream element-binding protein 2	83669.8	79932.5	67816.6	102941	132407	135205	124538	112982	118095	104253	90627	127546	137441	144617	133638
Q3U7R1	Q3U7R1	ESYT1_MOUSE	Esyt1	27	Extended synaptotagmin-1	29168.3	33559.7	45390.9	29988.5	24841	29346	27537.3	25686.4	25380	25277.6	41278.7	22392.7	17637.1	17440.4	17994.7
Q3UHJ0	Q3UHJ0;Q91Z96	AAK1_MOUSE	Aak1	27	AP2-associated protein kinase 1	44700.6	44394.6	38276.5	42663.7	45170.8	41686.6	48209.1	45082.7	42017.6	44705.9	40126.9	45300.3	46068.6	48572.9	48736.9
Q60864	Q60864	STIP1_MOUSE	Stip1	27	Stress-induced-phosphoprotein 1	86081.6	88096.9	76848.5	93634.7	131427	137535	142025	116006	112995	98768	84516.3	124971	134153	143683	137633
Q60902	Q60902	EP15R_MOUSE	Eps15l1	27	Epidermal growth factor receptor substrate 15-like 1	49504.1	46367.7	47408.5	41660.8	41901.1	44932.3	42761.5	43562.8	41657.8	39324.4	44101.9	42748.3	40680.4	41716.1	39975.2
Q62108	Q62108	DLG4_MOUSE	Dlg4	27	Disks large homolog 4	21347.5	16636.4	16059.9	23877.3	31025.4	26641.4	33157.3	30708.5	30850.6	20548.7	19112.5	27878.8	37683.5	33103.6	35553
Q6A0A9	Q6A0A9	F120A_MOUSE	FAM120A	27	Constitutive coactivator of PPAR-gamma-like protein 1	27715.8	28982.4	30231.8	29479.2	27600.5	24543.4	27410.8	25456.6	25353.6	28111.6	30272.6	24577.8	24261.9	25631.8	26357.1
Q76MZ3	Q76MZ3	2AAA_MOUSE	Ppp2r1a	27	Serine/threonine-protein phosphatase 2A 65 kDa regulatory subunit A alpha isoform	219281	216678	200965	220040	213850	219149	206766	219831	216071	201116	211385	235265	215042	220356	218206
Q80TV8	Q80TV8	CLAP1_MOUSE	Clasp1	27	CLIP-associating protein 1	14636.7	14604.9	14503.3	14388	13670.7	12457.3	13860.3	13426.2	13832.8	15570.7	14262.5	14894.5	13150	14030.8	14027.4
Q810U3	Q810U3	NFASC_MOUSE	Nfasc	27	Neurofascin	55863.4	51852	47803.4	53432.9	58751.2	58740.7	63085.3	59404.9	56527.1	48703.5	48924.5	60734.5	64240.2	65542.3	65384.3
Q8BIJ6	Q8BIJ6	SYIM_MOUSE	Iars2	27	Isoleucine--tRNA ligase, mitochondrial	22342.9	24379.2	24383.8	25263.3	28229.5	24560	26729.6	27699.2	24526.5	23123.9	24544.4	23194.6	26999.4	24438.3	24572.2
Q8BMS1	Q8BMS1	ECHA_MOUSE	Hadha	27	Trifunctional enzyme subunit alpha, mitochondrial	67118.7	74874.2	86320.5	65735.1	64240.1	63148.2	68176.5	66800.8	62776.4	64900.4	79441.7	47451.6	48336.1	53969.7	54974.2
Q8BYI9	Q8BYI9	TENR_MOUSE	Tnr	27	Tenascin-R	26052.2	25655.3	23830.7	25070	29610.2	26860.4	30757.5	29354.5	29233.8	23530.5	19604.8	28863.2	35249.2	34781.4	34996.3
Q8C1A5	Q8C1A5	THOP1_MOUSE	Thop1	27	Thimet oligopeptidase	37398.1	38569.1	36610	37867.8	37490.7	41315.9	36583.8	39489.7	38637.1	36136.7	36642	41654.8	39909.8	40130.4	38967.8
Q8JZQ2	Q8JZQ2	AFG32_MOUSE	Afg3l2	27	Mitochondrial inner membrane m-AAA protease component AFG3L2	42414.4	42280.8	40635.9	40744.9	42273.6	40985.2	40401.2	40394.1	39797.6	42653.2	41473.6	40813.6	40281.2	37301	39775.5
Q8R1W8	Q8R1W8	IMPG1_MOUSE	Impg1	27	Interphotoreceptor matrix proteoglycan 1	47093.1	31896.6	28329.7	70061.4	126410	86833.9	109394	140506	126808	71823.3	50554.7	91989.6	175244	151861	149041
Q91YQ5	Q91YQ5	RPN1_MOUSE	Rpn1	27	Dolichyl-diphosphooligosaccharide--protein glycosyltransferase subunit 1	112370	118869	133920	121319	97250.3	111533	105649	108259	102654	104657	127738	103317	89194.3	84017.2	85727.3
Q922J3	Q922J3	CLIP1_MOUSE	Clip1	27	CAP-Gly domain-containing linker protein 1	14120.7	13883.3	13373.1	14097.6	14969.3	13586.4	14129.8	14060.7	14497.3	13678.8	14388.4	14003.1	12134.5	12157.5	12647
Q99P88	Q99P88	NU155_MOUSE	Nup155	27	Nuclear pore complex protein Nup155	23301.1	21726.6	24764.3	22950.4	20989.5	21674.8	21851.7	23219.5	23580.6	20909.1	23625.3	21404	21331.3	20445.5	23132.2
Q9EQH3	Q9EQH3	VPS35_MOUSE	Vps35	27	Vacuolar protein sorting-associated protein 35	168250	178509	193627	172118	147140	166683	147503	159141	136472	120559	178069	161883	154677	139858	140877
Q9EQK5	Q9EQK5	MVP_MOUSE	Mvp	27	Major vault protein	23627.6	26066.4	29927.3	24185.1	15037.7	26092.7	15850.7	13253.3	15009.3	15797	30268.3	17999.2	8777.94	8813.04	8930.92
Q9QZE5	Q9QZE5	COPG1_MOUSE	Copg1	27	Coatomer subunit gamma-1	35852.2	37304.5	43268.2	37924.2	29586.6	34402.6	31130.4	32357.4	30316.2	34687.8	39907.5	33070.7	25891.6	24399	26627.1
Q9QZQ1	Q9QZQ1	AFAD_MOUSE	Afdn	27	Afadin	10436.7	11659	10253.6	12869.1	11668.9	12006.8	12422.7	11315.3	11390.3	10834	11221.4	11560.1	12395.3	11357.3	11904.9
A6H584	A6H584	CO6A5_MOUSE	Col6a5	26	Collagen alpha-5(VI) chain	24774.6	20767.4	40052.3	22904.9	21950.1	14500.6	16769.9	19088.1	15566.9	10457.6	17064.6	18100.1	25781.6	17045.6	17600.3
O08532	O08532	CA2D1_MOUSE	Cacna2d1	26	Voltage-dependent calcium channel subunit alpha-2/delta-1	30293.8	30899.7	35053.8	27601.7	27948.5	24459.2	27414.5	27659.6	27972.6	27720.7	31290.8	22409.3	22506	23023.2	23810.3
O70589	O70589	CSKP_MOUSE	Cask	26	Peripheral plasma membrane protein CASK	65220.2	67510.8	68039.8	65309.3	59552.4	64017.7	61183.5	60504.6	58442.4	53597.9	68208.9	59048	57970.2	60263.7	59728.1
O88307	O88307	SORL_MOUSE	Sorl1	26	Sortilin-related receptor	13345.4	16453.7	16084.8	16119	12150.7	14765.1	12702.7	11762.2	13441.5	14263	13381.4	13964.3	11199	11159.4	10360
P05064	P05064	ALDOA_MOUSE	Aldoa	26	Fructose-bisphosphate aldolase A	897581	863311	788958	888234	1441470	1312180	1393790	1147150	1056390	940462	889493	1165760	1336680	1425800	1509160
P06801	P06801	MAOX_MOUSE	Me1	26	NADP-dependent malic enzyme	55244.7	44960.5	40702.4	57992.6	72532.1	68223.8	77725.5	80371.2	72578	57751	55173.2	82024.6	92685.3	93001.5	90617.5
P09470	D0G895;P09470	ACE_MOUSE	Ace	26	Angiotensin-converting enzyme	32472.4	35933.2	47650.7	29762.4	28272.5	28645.2	28408.3	29811.6	16932.7	18181.1	25850	19481.9	26620.9	18022.1	16525.2
P11087	P11087	CO1A1_MOUSE	Col1a1	26	Collagen alpha-1(I) chain	252178	197575	287307	210967	205466	248259	246195	286432	238160	168261	284171	173687	183452	181348	162196
P12960	P12960	CNTN1_MOUSE	Cntn1	26	Contactin-1	35142.3	35415.3	36089.5	31355.4	33745	33341.4	38159.6	34954.6	36037.2	30594.8	29557.3	34063.3	41315.5	38379.2	39159.7
P17427	P17427	AP2A2_MOUSE	Ap2a2	26	AP-2 complex subunit alpha-2	127896	118939	119627	130348	131058	121455	128171	133745	132738	119795	117774	125224	139134	137328	134842
P24270	P24270	CATA_MOUSE	Cat	26	Catalase	16560.5	20410	22771.8	19673.8	30862.5	23905.1	31171	27050	27950.6	22641.9	21906.3	17618.8	31743.6	30732.4	31544.2
P29341	P29341	PABP1_MOUSE	Pabpc1	26	Polyadenylate-binding protein 1	180182	179477	190523	187417	194261	203793	187422	182653	181087	171955	188561	204930	183075	180356	173584
P30999	P30999	CTND1_MOUSE	Ctnnd1	26	Catenin delta-1	30858.8	35072.5	37697.6	35567.1	34158.9	35436.7	34932.2	33090.8	29711.8	27071	37548.7	25556.1	30717.9	27457.7	28051.7
P47857	P47857	PFKAM_MOUSE	Pfkm	26	ATP-dependent 6-phosphofructokinase, muscle type	169764	172407	162178	153120	150158	125114	134049	134813	131319	156067	160489	119345	117683	126496	142558
P50544	P50544	ACADV_MOUSE	Acadvl	26	Very long-chain specific acyl-CoA dehydrogenase, mitochondrial	56669.1	59147.9	63339.9	60299.2	58525.1	48999.7	55407.7	54451.9	47792.4	46209	63894.4	41745.3	46043	46227.6	50054.9
P56480	P56480	ATPB_MOUSE	Atp5f1b	26	ATP synthase subunit beta, mitochondrial	1139880	1170470	1073980	1185390	1327660	1285500	1373760	1345670	1340100	1190410	1244820	1195480	1360530	1366520	1425860
Q02248	Q02248;Q02257	CTNB1_MOUSE	Ctnnb1	26	Catenin beta-1	54912.7	60652.9	62354.2	59040.9	50226.6	53825.8	52544.4	54219	50241.1	50405.3	58760.2	51329.9	48757.9	46089.7	49672.1
Q04690	Q04690	NF1_MOUSE	Nf1	26	Neurofibromin	14175.8	13439.4	14346.8	13537.3	11494.4	12609.2	13011.7	13015.7	11788.1	11473.3	13127.7	13092.7	13244.7	14338.2	13262.6
Q3TKT4	Q3TKT4;Q6DIC0	SMCA4_MOUSE	Smarca4	26	Transcription activator BRG1	19351.5	18454.5	17207.7	20158.9	20776.5	17608.7	18478.2	16834.9	16319.9	18551.4	19238.4	18075.7	17394.6	18248	19423.9
Q3UJB0	Q3UJB0	SF3B2_MOUSE	Sf3b2	26	Splicing factor 3B subunit 2	54662.8	52867.4	44946.1	59747.6	64021.9	56072.9	60231	58020.4	56783.6	50448.6	54302.7	47240.8	46306	48556.5	51314.1
Q3UJB9	Q3UJB9	EDC4_MOUSE	Edc4	26	Enhancer of mRNA-decapping protein 4	42698.8	44053.3	47036.9	42884	37369.3	43218.4	39400.6	38809	41126.4	43944.7	43982.9	45229.6	35338.1	37782.9	35285.3
Q4VA53	Q4VA53	PDS5B_MOUSE	Pds5b	26	Sister chromatid cohesion protein PDS5 homolog B	13216.5	13426	13507.2	12298.3	12023.4	12110.1	12684.3	10951.2	11165.1	13328.8	12432.8	10746.3	10055.4	11859.1	11309.4
Q6P9K9	Q6P9K9;Q8C985	NRX3A_MOUSE	Nrxn3	26	Neurexin-3	32703.1	36454.8	33844.6	32932.3	31747.4	35366.2	35227.2	31955.7	32828.6	28754.8	28418.2	33492	35825.6	34951.7	35262.7
Q6PDG5	Q6PDG5	SMRC2_MOUSE	Smarcc2	26	SWI/SNF complex subunit SMARCC2	55299.4	49803	46855.8	52310	50182.4	53914.1	51407.8	52131.2	54871.2	52957.7	52585.4	55145.6	51495.1	52644	46083.4
Q6Q899	Q6Q899	RIGI_MOUSE	Rigi	26	Antiviral innate immune response receptor RIG-I	29609.4	38160.6	38257.3	30572.4	16009.6	29610.4	18475.6	17442.7	18842.9	26434.6	30702.5	21317.9	12407.4	12120.2	11612.5
Q7TPV4	Q7TPV4	MBB1A_MOUSE	Mybbp1a	26	Myb-binding protein 1A	19329.6	20127.3	17269.9	19332.5	18944.8	16758.4	17969.4	16537.1	17607.4	18758.6	19859.3	15957.5	14946.5	15834.2	17344.9
Q8BVE3	Q8BVE3	VATH_MOUSE	Atp6v1h	26	V-type proton ATPase subunit H	129428	128465	119411	129962	143817	137474	140487	148179	145204	123594	122934	139017	162060	155014	150058
Q8CFI7	Q8CFI7	RPB2_MOUSE	Polr2b	26	DNA-directed RNA polymerase II subunit RPB2	19651.3	18547.2	21215.5	21857.6	18841.6	19393.4	19397	19963	19959.8	18978	20775.8	18807.2	19101.6	18219.1	16506.5
Q8K2B3	Q8K2B3	SDHA_MOUSE	Sdha	26	Succinate dehydrogenase [ubiquinone] flavoprotein subunit, mitochondrial	72504.7	79893.7	75493.1	75814.9	104857	102315	105489	92408.7	97502.1	87246.1	81125.8	88465.7	85630	95793.3	98167.7
Q8R1B4	Q8R1B4	EIF3C_MOUSE	Eif3c	26	Eukaryotic translation initiation factor 3 subunit C	85540.2	91568.4	92690	92204.5	81300.3	81164.3	75516.3	78363.8	76758.7	81703	88770.4	78280.9	70751.6	68821	67811.6
Q8VDC1	Q8VDC1	FYCO1_MOUSE	Fyco1	26	FYVE and coiled-coil domain-containing protein 1	22215.7	19045.2	22077.8	23772.5	20964.7	21985.5	23228.7	23450.5	25463.1	22446.6	21545.4	22455.3	24090.8	24987.5	25033.4
Q8VDP4	Q8VDP4	CCAR2_MOUSE	Ccar2	26	Cell cycle and apoptosis regulator protein 2	58314.8	53623.2	51828.4	57711.8	54109.1	54401.9	54148.1	57864.7	58995.8	58154.3	54029.9	60379.3	57857.4	55786.7	53674.5
Q9CSH3	Q9CSH3	RRP44_MOUSE	Dis3	26	Exosome complex exonuclease RRP44	21204.2	18766.6	20410.4	21226.7	22700.3	19258.9	22765.8	21572.4	22234.5	23284.6	22291.6	22037.1	23404.6	23912.2	23647.5
Q9CWJ9	Q9CWJ9	PUR9_MOUSE	Atic	26	Bifunctional purine biosynthesis protein ATIC	56689.5	61462.9	64967.6	58938.6	58447.5	65231.2	63723.8	60584.2	57652.1	57383	64558.9	58407.2	54719.1	54921.1	55220.6
Q9D1A2	Q9D1A2	CNDP2_MOUSE	Cndp2	26	Cytosolic non-specific dipeptidase	101809	108443	112896	119762	108278	128260	114858	110967	113088	105179	123832	131839	103770	106081	106473
Q9EQH2	Q9EQH2	ERAP1_MOUSE	Erap1	26	Endoplasmic reticulum aminopeptidase 1	34054.6	40409.6	42529.8	36236.1	25778.4	31452.1	26093.3	25144.4	29834.7	33078.5	42868.4	24900.2	16868.1	17249.7	16941.8
Q9JHR7	Q9JHR7	IDE_MOUSE	Ide	26	Insulin-degrading enzyme	42114.2	38256.8	43775.8	43536.2	37700.9	39560.1	38030.6	41058.4	39420.5	35537.9	45266.9	42419.7	38093.8	35323.6	37047.5
Q9QXL2	Q9QXL2	KI21A_MOUSE	Kif21a	26	Kinesin-like protein KIF21A	25956.1	26190.4	22037.1	26844.8	27400.7	26807.7	27990.8	26236.1	26001.9	24467.4	22546.4	25029	25581.2	29025.3	27328.4
Q9R0K7	Q9R0K7	AT2B2_MOUSE	Atp2b2	26	Plasma membrane calcium-transporting ATPase 2	44023.8	50237	41208.6	42880.6	46786.2	47651.9	49166.2	45041.2	49821.7	46504.9	38316	44377.4	52576.5	51650.3	51815.9
Q9WUA3	Q9WUA3	PFKAP_MOUSE	Pfkp	26	ATP-dependent 6-phosphofructokinase, platelet type	159127	145431	138395	169482	197558	174833	212074	207518	214165	161573	157256	177530	218813	213224	221199
E1AZ71	E1AZ71	CNGB1_MOUSE	Cngb1	25	Cyclic nucleotide-gated channel beta-1	32897.4	20482.2	20910.9	52477	137607	69540.3	106363	150265	124480	48635.2	31189.1	66061.5	169197	161440	168249
O88738	O88738	BIRC6_MOUSE	Birc6	25	Baculoviral IAP repeat-containing protein 6	7218.25	8175.84	7274.31	7405.44	5884.75	6073.83	6333.5	6062.8	6405.95	7079.05	6644.29	6747.7	6828.26	6070.01	6301.07
P02468	P02468	LAMC1_MOUSE	Lamc1	25	Laminin subunit gamma-1	17897.1	19599.8	31693.2	16036	12958.8	14797.5	15357.5	14921	17769.5	16189.8	24207.3	12738.9	10884.2	9133.56	10416.2
P11679	P11679	K2C8_MOUSE	Krt8	25	Keratin, type II cytoskeletal 8	21799.8	24052	37630.9	27442.2	39416	33586.6	47345.3	49555.3	31334	22178.8	28065.8	13944.3	26110.9	29083.5	27068.7
P13020	P13020	GELS_MOUSE	Gsn	25	Gelsolin	96760.3	108085	126679	111955	104991	103771	122783	104988	116215	115311	126605	105069	95119.5	95351.1	90307.1
P17879	P17879;Q61696	HS71B_MOUSE	Hspa1b	25	Heat shock 70 kDa protein 1B	111360	92175.4	93262.3	127799	160771	123019	163399	176321	171757	121839	116662	123919	154967	152176	148061
P27612	P27612	PLAP_MOUSE	Plaa	25	Phospholipase A-2-activating protein	26553.2	27943.1	24856.2	27096.5	24458.6	26405.7	24760.7	26775.4	25815.1	25169.2	28713.1	26881.4	24425.5	23778.7	24143.5
P41216	P41216	ACSL1_MOUSE	Acsl1	25	Long-chain-fatty-acid--CoA ligase 1	63834.9	63360.8	62622.6	63838.8	66073.4	50261.3	60528.2	64330.1	61657.8	64259.5	69177.8	54799.1	55414.6	55779.9	59837.7
P42232	P42232	STA5B_MOUSE	Stat5b	25	Signal transducer and activator of transcription 5B	35402.6	38332.5	38839.3	32981.7	30344.8	33756.8	33344.3	32190.5	31354.6	34695.6	37074.7	32542.8	31317.7	28518.3	28197.8
P48036	P48036	ANXA5_MOUSE	Anxa5	25	Annexin A5	1072080	1031030	1401750	1071080	1018750	1211830	1124740	1205160	1018800	883232	1307050	1031880	938931	912352	926041
P58771	P21107;P58771	TPM1_MOUSE	Tpm1	25	Tropomyosin alpha-1 chain	942400	938258	1251390	979656	902454	646562	771625	762333	714453	874802	1277130	567006	447073	484915	567571
P62259	P62259	1433E_MOUSE	Ywhae	25	14-3-3 protein epsilon	1156000	1133420	1049760	1182240	1253060	1267330	1178570	1288490	1183480	1025690	1179230	1277770	1348370	1379100	1257980
P68134	P62737;P63268;P68033;P68134	ACTS_MOUSE	Acta1	25	Actin, alpha skeletal muscle	3777580	3848830	4458730	3747090	4062840	3859060	4190250	3694110	3748040	4005770	5485810	3129070	2798010	3144510	3474020
P70168	P70168	IMB1_MOUSE	Kpnb1	25	Importin subunit beta-1	97814.3	100174	110940	101788	88336.6	99777.7	92015.9	97140	97662.8	89521.6	101243	101496	94481.3	91221	95059.2
P82198	P82198	BGH3_MOUSE	Tgfbi	25	Transforming growth factor-beta-induced protein ig-h3	97758.8	91858	113073	106167	66644.9	69665.2	112351	77581.7	128887	72133	150761	53444	39070.9	33557.6	35535
Q01405	Q01405	SC23A_MOUSE	Sec23a	25	Protein transport protein Sec23A	35969	40008.6	43095.8	38042.5	33835.3	35039.4	33720.6	37012.5	35056.7	35638.6	42118.2	34714.5	32355	30681.7	31417.5
Q569Z5	Q569Z5	DDX46_MOUSE	Ddx46	25	Probable ATP-dependent RNA helicase DDX46	28871.2	26800.8	24802.1	29872	27992.2	26762.7	26361.1	28322.1	27525.9	28053.1	27741.2	27831.4	26713.2	27516.4	28807
Q6PB44	Q6PB44	PTN23_MOUSE	Ptpn23	25	Tyrosine-protein phosphatase non-receptor type 23	22603.2	23067.9	25407.3	23059.6	22649.1	22457.9	22372	22469.3	22138.8	22499.9	23517.5	21407.5	22373.4	23062.5	21969.2
Q6PIE5	Q6PIE5	AT1A2_MOUSE	Atp1a2	25	Sodium/potassium-transporting ATPase subunit alpha-2	117909	126339	145498	107202	100958	108281	104380	128456	108723	112906	149244	56848.4	45623.5	51210.5	53719.1
Q80VP0	Q80VP0	TCPR1_MOUSE	Tecpr1	25	Tectonin beta-propeller repeat-containing protein 1	36825.3	34749	36206.8	31865.3	30479.6	34474.5	32273.8	34043.4	37360.5	33567.2	37803	37037.4	32738.7	34373	36220.6
Q8BJ71	Q8BJ71	NUP93_MOUSE	Nup93	25	Nuclear pore complex protein Nup93	42165.6	43486.7	43141.5	41367.9	41091.9	36695.8	38429.5	39716.4	40319.9	38194.7	41652.4	37015.7	37726.5	37062.6	36217.4
Q8BMG7	Q8BMG7	RBGPR_MOUSE	Rab3gap2	25	Rab3 GTPase-activating protein non-catalytic subunit	28517.7	27083.8	28825.1	26896.4	23382.1	25066	24449.7	26403.6	23644.6	23333.7	27810.6	25141.2	23215.4	24542.4	24276.9
Q8K0E8	Q8K0E8	FIBB_MOUSE	Fgb	25	Fibrinogen beta chain	47215.8	49758.2	81365.5	43154.9	61196.9	46047.3	57125.4	48376.3	36624.8	53597.5	52159.9	50488.7	35796.4	42897	36547.9
Q8VEK3	Q8VEK3	HNRPU_MOUSE	Hnrnpu	25	Heterogeneous nuclear ribonucleoprotein U	337853	272175	220461	322020	338339	311925	332444	297697	296014	271633	292152	310567	290677	319463	372203
Q9CZU3	Q9CZU3	MTREX_MOUSE	Mtrex	25	Exosome RNA helicase MTR4	23926.4	20651.7	21113.9	23041.7	22644.1	21805.6	21736.3	21614.9	22078	22184.3	21679.3	23068.3	22532.9	20011	21140
Q9EP69	Q9EP69	SAC1_MOUSE	Sacm1l	25	Phosphatidylinositol-3-phosphatase SAC1	76659.9	82433.1	85669	79604.3	73446.1	78519	77884.1	75757.8	74433.5	68415.5	81549.6	70853.3	70491.4	65903	70752
Q9EPE9	Q9EPE9	AT131_MOUSE	Atp13a1	25	Endoplasmic reticulum transmembrane helix translocase	18597.5	19048.6	20868.5	18611	15006.1	16846.7	16656.8	15316.1	16986.8	16756.5	20194.7	15161.3	14342.3	14126.3	13745.8
Q9QX47	Q9QX47	SON_MOUSE	Son	25	Protein SON	21300.4	21250.8	21371.1	24382.7	21455.7	23786.4	22047	22483.1	21048.5	22588.4	20883.3	23109.9	19488	18609.4	18360.6
Q9WVL4	Q9WVL4	GRK1_MOUSE	Grk1	25	Rhodopsin kinase GRK1	57047.4	41414.9	37200.1	78941.4	164553	98864.3	141213	182828	161747	73933.6	55507.1	94318.3	198747	189562	193423
Q9Z0U1	Q9Z0U1	ZO2_MOUSE	Tjp2	25	Tight junction protein ZO-2	14564	14569.3	13486.1	16188.6	14548.1	14523.9	15518.9	13811.9	15183.2	16475.6	15546.5	16073.7	14433.9	13548.7	15792.6
Q9Z1F9	Q9Z1F9	SAE2_MOUSE	Uba2	25	SUMO-activating enzyme subunit 2	76064.8	65632.8	63315.2	71348.2	67222.9	69709.2	73804.1	79956.6	70883.4	66568.7	70017.8	83406.8	76829.5	72905.5	77195.9
Q9Z1X4	Q91WM1;Q9Z1X4	ILF3_MOUSE	Ilf3	25	Interleukin enhancer-binding factor 3	118467	105728	95947.7	107028	105095	104235	108034	102443	92613.4	75648.7	104166	97195.8	88950.3	94061.3	96828.4
Q9Z277	Q9Z277	BAZ1B_MOUSE	Baz1b	25	Tyrosine-protein kinase BAZ1B	22430.4	22150.6	19876.6	23732.2	22581.9	19431.1	20569.3	19482.2	20496.1	21202.1	20849.6	19210.4	16393.9	18052.2	19508
O35098	O35098	DPYL4_MOUSE	Dpysl4	24	Dihydropyrimidinase-related protein 4	101581	100838	76009.6	106385	119122	122829	131192	111399	123886	124054	91244.5	124592	124674	147110	140009
O35379	B2RX12;O35379	MRP1_MOUSE	Abcc1	24	Multidrug resistance-associated protein 1	17018.3	16498.3	19918.6	17380.5	18351.3	17225.2	20434.9	18722.8	17376.3	16347.6	16833.9	13985.1	17635.6	17124.3	18675.3
O54865	O54865	GCYB1_MOUSE	Gucy1b1	24	Guanylate cyclase soluble subunit beta-1	33774.3	38238.3	35090	34113.1	32777.6	32707	35042.4	35902.5	33166.9	30606.7	31127.7	33052.2	39679.1	35820.6	37419.1
O88544	O88544	CSN4_MOUSE	Cops4	24	COP9 signalosome complex subunit 4	34346.7	32895.7	26171.1	33732.7	39828.7	43693.3	38860.7	40216.5	37071.2	33610	34646.4	42058.9	41248.9	44427.1	41005.5
P20443	P20443	ARRS_MOUSE	Sag	24	S-arrestin	1831460	966274	1102580	1754870	2307050	1993330	2031240	2444560	2139080	1738080	1744270	2722140	2818940	2687680	2735990
P24549	P24549	AL1A1_MOUSE	Aldh1a1	24	Aldehyde dehydrogenase 1A1	127125	143213	110039	125863	125444	151880	141048	142805	136340	121737	111303	100849	114782	108677	115774
P28738	P28738	KIF5C_MOUSE	Kif5c	24	Kinesin heavy chain isoform 5C	15940.5	16725.9	13964.9	15451.6	14729.2	15901.8	15711.8	13981.8	15167.1	15898.8	13065.5	16214.2	16050.5	16372.3	16351.8
P37040	P37040	NCPR_MOUSE	Por	24	NADPH--cytochrome P450 reductase	77600.6	75383.7	89279.6	76774.1	66418.8	66308	71361.8	73243.4	69219.2	63483.8	80614.7	64882.8	57797.3	53341.6	57105.7
P46471	P46471	PRS7_MOUSE	Psmc2	24	26S proteasome regulatory subunit 7	56129.8	61289.9	56752.2	56676.8	66283.6	72236.3	65610.8	60301.4	58130	56858.8	65046	72847.6	67307.1	63223.8	64037.8
P62196	P62196	PRS8_MOUSE	Psmc5	24	26S proteasome regulatory subunit 8	30358.2	31612.7	31876.5	34024.6	36026.7	41043.5	38319.8	35748.3	35733.6	34843.6	34532.6	39964.2	38004.4	37145.5	38200.6
Q61553	Q61553	FSCN1_MOUSE	Fscn1	24	Fascin	104241	104395	96851.5	104795	129984	141675	139378	122175	124071	108522	97027.3	129922	136149	152005	140727
Q62318	Q62318	TIF1B_MOUSE	Trim28	24	Transcription intermediary factor 1-beta	128421	118931	107281	124961	107358	112134	112545	117972	115172	110968	116226	126980	112063	114889	110218
Q6P9K8	Q6P9K8	CSKI1_MOUSE	Caskin1	24	Caskin-1	14282.7	13569.7	12342.7	15849.7	17140.9	15467.2	17309.9	16417.6	16232.3	13581.9	12816.6	13924.7	19331.2	19748.8	19545.2
Q80XI3	Q80XI3	IF4G3_MOUSE	Eif4g3	24	Eukaryotic translation initiation factor 4 gamma 3	21152.6	21287.2	18772	19501.8	19998.6	20170.1	20821.5	19416.6	21112.1	22614.3	22891.5	22620.8	21212.8	21378.6	20612.3
Q810B6	Q810B6	ANFY1_MOUSE	Ankfy1	24	Rabankyrin-5	25993	29224.6	34261.5	30303.9	23647.6	27249	22304.9	24471.8	23588.4	26482.8	31542.1	26331.6	21360.2	18572.2	19902.7
Q8BSY0	Q8BSY0	ASPH_MOUSE	Asph	24	Aspartyl/asparaginyl beta-hydroxylase	40587.5	47302.4	51330.4	39656.1	31096.7	39473.2	37153.2	35710.1	37033.2	32803.6	51488.5	27782.2	22056.9	22489.9	22644.8
Q8CGK3	Q8CGK3	LONM_MOUSE	Lonp1	24	Lon protease homolog, mitochondrial	36683.8	37672.8	38909.6	37980.1	39107.4	35634.4	36319.4	39866.2	38909.3	35794.9	39707.9	32888.4	37398.1	32662.2	35083
Q8R4H2	Q8R4H2	ARHGC_MOUSE	Arhgef12	24	Rho guanine nucleotide exchange factor 12	13536.2	14717.1	15038.2	13445.3	11848.6	12654.5	12602.2	12170.4	13516	12870.5	13492	12682.5	13316.6	13124.3	11672.6
Q91VE0	Q91VE0	S27A4_MOUSE	Slc27a4	24	Long-chain fatty acid transport protein 4	23461.6	21887.7	21555.8	22129.5	20254.8	19966.1	21067.2	21094.5	20451.8	20654.2	23042.9	23760.1	19977.4	20913.8	19925.7
Q91W50	Q91W50	CSDE1_MOUSE	Csde1	24	Cold shock domain-containing protein E1	21776.1	22211.9	20228.6	22055.3	23628.5	25056.8	23864.9	23947.7	23847	22957	22228.3	25853.7	24550.5	24789.5	25234.9
Q91ZA3	Q91ZA3	PCCA_MOUSE	Pcca	24	Propionyl-CoA carboxylase alpha chain, mitochondrial	20415.9	22175.2	24774.1	21916.6	27993.1	25712.5	28656.8	27157.8	23969.4	21892.5	24621.5	19318.7	22677.9	22311.1	24325
Q922D8	Q922D8	C1TC_MOUSE	Mthfd1	24	C-1-tetrahydrofolate synthase, cytoplasmic	35175.8	40183.6	39473.6	38168.8	36212.2	35405.1	37303	34633.2	35381.2	33951.3	37063.6	31978.7	31966.4	29002	32085.3
Q99JI4	Q99JI4	PSMD6_MOUSE	Psmd6	24	26S proteasome non-ATPase regulatory subunit 6	72782.7	74555.7	82011.4	71141.5	61193.6	70337.4	64166.6	67675.3	69396.6	75433.5	73312	70074.1	60969.1	62378.8	62975.8
Q99K51	Q99K51	PLST_MOUSE	Pls3	24	Plastin-3	141193	147085	183866	160937	135761	139021	137528	149500	128121	112876	167764	115380	117695	110676	101775
Q99KC8	Q99KC8	VMA5A_MOUSE	Vwa5a	24	von Willebrand factor A domain-containing protein 5A	59311.5	68302.3	71370.2	60586.8	46912.9	57799.5	50435.7	43827.6	49818.3	57489.6	66371.4	45169.8	38606.8	40230.2	34865
Q99KK7	Q99KK7	DPP3_MOUSE	Dpp3	24	Dipeptidyl peptidase 3	35803.9	35317.2	36580.5	36862.6	33371.5	35496.4	33187.8	35894.7	36694.3	36694.8	40036.9	38080.3	34865.2	34914.7	33291.2
Q99LF4	Q99LF4	RTCB_MOUSE	Rtcb	24	RNA-splicing ligase RtcB homolog	102670	107437	89520.8	100394	122360	123357	122506	111607	115391	107535	98943.9	121524	118459	122506	124462
Q9CZC8	Q9CZC8	SCRN1_MOUSE	Scrn1	24	Secernin-1	69568	70809.2	63391.5	59837.5	58539.3	67008.8	62151.8	67410.9	64216.1	61298.3	57843.4	69888.7	70241.4	70560.1	73353
Q9CZW4	Q9CZW4	ACSL3_MOUSE	Acsl3	24	Fatty acid CoA ligase Acsl3	48582.4	57155.6	45594.9	43356.5	32313.9	44535	35901.4	33077.9	36985.3	49684.1	45228.2	46093.6	33758.7	39920.4	35698.9
Q9EQ20	Q9EQ20	MMSA_MOUSE	Aldh6a1	24	Methylmalonate-semialdehyde/malonate-semialdehyde dehydrogenase [acylating], mitochondrial	56615.3	64834.7	70190.6	62739.3	89937.8	82743.3	90910.4	79655.2	69654.8	58407.5	73720.2	58395.3	74178.1	71617.7	74370.5
Q9Z2I9	Q9Z2I9	SUCB1_MOUSE	Sucla2	24	Succinate--CoA ligase [ADP-forming] subunit beta, mitochondrial	98001	102064	94483.3	103266	133484	119941	128478	127004	115966	91091.7	102062	109781	128389	135862	133300
E9Q0S6	E9Q0S6	TENS1_MOUSE	Tns1	23	Tensin-1	14139.9	19722.7	20004.3	15597	20253.6	17511	19751.5	19868.9	16201.6	16121.1	18627.8	12697	14372.2	16447	17785.4
O88342	O88342	WDR1_MOUSE	Wdr1	23	WD repeat-containing protein 1	101152	109700	99135.2	112588	127125	149904	126789	112374	113349	104584	114136	145795	117142	128577	125515
O88685	O88685	PRS6A_MOUSE	Psmc3	23	26S proteasome regulatory subunit 6A	105208	104782	99394	107253	100049	117463	114558	107115	106481	112770	112493	119421	101881	101195	104615
O88844	O88844	IDHC_MOUSE	Idh1	23	Isocitrate dehydrogenase [NADP] cytoplasmic	90125.6	90659.1	92458.6	94361.7	122942	114079	119200	112086	108174	92831.3	98079.1	118956	129611	123075	119284
P10107	P10107	ANXA1_MOUSE	Anxa1	23	Annexin A1	89897.3	119508	130823	113799	113531	116814	125955	99917	115430	114192	123390	91995.3	84886	72236.8	78839.7
P14685	P14685	PSMD3_MOUSE	Psmd3	23	26S proteasome non-ATPase regulatory subunit 3	71327.7	63932.3	66761.9	67062.8	58568.7	60573.9	60894.6	57738.2	54822.5	57862.4	69280.9	62354.1	59411.7	58244.3	59798.4
P17563	P17563;Q63836	SBP1_MOUSE	Selenbp1	23	Methanethiol oxidase	59155.5	60421.2	62728	65126.6	105105	89651	95904.1	95664.3	100813	71765.9	69497.6	71592.4	92886	104422	99335.3
P32921	P32921	SYWC_MOUSE	Wars1	23	Tryptophan--tRNA ligase, cytoplasmic	53447.7	62033.3	55123.9	53245	60038.2	63417.4	61549.3	55481.3	64980.2	59968.7	57707.4	60037.5	59951.4	57938.6	54285.2
P35123	P35123	UBP4_MOUSE	Usp4	23	Ubiquitin carboxyl-terminal hydrolase 4	15807.8	15238.2	15431.4	15333.3	14017.4	14508.9	14449.8	14809.4	14521.1	15963	17747.2	16533	14974.4	13943.6	12265.5
P46096	P46096;P46097	SYT1_MOUSE	Syt1	23	Synaptotagmin-1	298350	292719	215439	296956	321512	316637	315060	291536	325250	293171	238721	313272	330528	364590	356222
P50396	P50396	GDIA_MOUSE	Gdi1	23	Rab GDP dissociation inhibitor alpha	310784	331349	298856	314234	352674	379186	350080	364265	347631	310409	283697	395079	391383	412306	389473
P51660	P51660	DHB4_MOUSE	Hsd17b4	23	Peroxisomal multifunctional enzyme type 2	38024.1	44137.7	51937.7	41997.7	37375.6	44137.5	42995	39664.4	38106.5	42763.1	49900.5	41914	36571.5	34461	35888.8
P55012	P55012	S12A2_MOUSE	Slc12a2	23	Solute carrier family 12 member 2	32289.7	35059.4	40814.7	34836.2	34894.1	34279.9	36103.1	36413.7	31280.9	25614.9	38233.4	27081.6	33282.4	32302.7	32508.1
P60843	P60843	IF4A1_MOUSE	Eif4a1	23	Eukaryotic initiation factor 4A-I	214206	199764	231736	222303	205336	236514	210177	204575	187295	178983	250563	236125	208150	193126	198262
P68368	P05213;P68368;P68369;P68373;Q3UX10	TBA4A_MOUSE	Tuba4a	23	Tubulin alpha-4A chain	1576650	1392190	1358520	1687570	1748350	1823540	1731040	1758640	1536440	1411300	1571480	1897350	1849620	1897190	1878040
Q00519	Q00519	XDH_MOUSE	Xdh	23	Xanthine dehydrogenase/oxidase	26411.3	41830.4	41723.8	35699.1	27279	24923.7	26629.1	20135	29544.5	37356.7	40568.6	17278	18250.4	15932.4	16285.5
Q02819	Q02819	NUCB1_MOUSE	Nucb1	23	Nucleobindin-1	36431.6	39546.6	46249.4	35971.1	29286.8	33943.7	32295.8	29903.2	32217.1	33490.9	41742.6	31303.7	23987.1	23758.4	25582.1
Q07113	Q07113	MPRI_MOUSE	Igf2r	23	Cation-independent mannose-6-phosphate receptor	13426.7	15782.4	22185.1	16638.6	13747.7	15413.7	13331.4	13308.8	13262.2	14908.9	20796.8	12770	9313.08	8976.21	8993.82
Q3THK7	Q3THK7	GUAA_MOUSE	Gmps	23	GMP synthase [glutamine-hydrolyzing]	38057.3	41654.2	40741.6	39412.8	50346.3	51600.7	51660.3	43834	46841.5	44251	42871.2	49923.8	49395.7	50753.6	49990.6
Q3UH60	Q3UH60	DIP2B_MOUSE	Dip2b	23	Disco-interacting protein 2 homolog B	26776.2	24269.8	22517.7	25183.2	25889.4	24489.7	27929.1	26641	26971.4	22968.7	25119.7	21888.4	25814.1	27901.2	27869.9
Q5SQX6	Q5SQX6	CYFP2_MOUSE	Cyfip2	23	Cytoplasmic FMR1-interacting protein 2	26835.7	26558.5	23870.8	23698.8	25109.3	24748.6	24297	23618.1	24489.6	23484.7	22473	24745.4	24341	27042.4	27233
Q64449	Q64449	MRC2_MOUSE	Mrc2	23	C-type mannose receptor 2	16952.6	20428.7	27819.4	17819.4	15660.7	18759.9	17632.6	18961.8	18484.8	16342.9	23576.2	12891.8	12936.4	10955.5	10521.5
Q64521	Q64521	GPDM_MOUSE	Gpd2	23	Glycerol-3-phosphate dehydrogenase, mitochondrial	39426.6	45568.4	51829.7	38438.9	43861.6	41923	43719.5	41156	46181.1	38810.9	44875	31159.7	35052	35351.8	34805.1
Q6PDS3	Q6PDS3	SARM1_MOUSE	Sarm1	23	NAD(+) hydrolase SARM1	24920	20013.2	17715.1	24445.5	29499	24776.3	29231.5	32699.7	30355.3	23782.8	21134.5	27163.7	35234.2	33602.7	34583
Q6PFD9	Q6PFD9	NUP98_MOUSE	Nup98	23	Nuclear pore complex protein Nup98-Nup96	19299.9	18690.9	18913.9	16991.7	19225.5	20357	19246.4	16296.8	20695.4	19125.8	20063.8	17535.9	20089.5	18499.4	18856.1
Q6ZPJ3	Q6ZPJ3	UBE2O_MOUSE	Ube2o	23	(E3-independent) E2 ubiquitin-conjugating enzyme UBE2O	14172.8	14953.6	15817.6	15535	15073.2	15611.6	16085.4	15812	15078.1	15796.6	14826.4	17207.9	16575.7	15800.4	17358.1
Q7TQ48	Q7TQ48	SRCA_MOUSE	Srl	23	Sarcalumenin	202086	205565	227412	182723	200054	101256	166197	147945	138212	218503	251493	94032.1	69475.8	93968.1	135957
Q80X80	Q80X80	C2C2L_MOUSE	C2cd2l	23	Phospholipid transfer protein C2CD2L	24801.7	17725.8	16602.4	24024.9	29591	24406.3	29852.2	28367.3	28352	22917.9	22643.3	29419.1	30335.7	33553.4	31649.2
Q8BFR5	Q8BFR5	EFTU_MOUSE	Tufm	23	Elongation factor Tu, mitochondrial	70842.8	77768.5	60048.8	77599.9	107820	108811	106128	91508.1	86468.6	73917.7	73958.8	93616.1	98129.2	104691	106145
Q8BH64	Q8BH64	EHD2_MOUSE	Ehd2	23	EH domain-containing protein 2	58879	68082	90002.6	60503.8	56413.5	52505.3	55633.7	55734.7	54740.6	44865.4	71495.3	36850.8	37767.9	38952.2	40874.4
Q8BSQ9	Q8BSQ9	PB1_MOUSE	Pbrm1	23	Protein polybromo-1	13717.4	13518.8	10793.5	15020.6	13750.5	13859.6	12369.8	13882.5	13651.3	13344	14477.7	14899.1	13930.5	14523.7	13889.7
Q8BTI8	Q8BTI8	SRRM2_MOUSE	Srrm2	23	Serine/arginine repetitive matrix protein 2	19226.3	16029	16233.5	18708.2	19518.1	15752.7	19218.8	17211.2	19183.8	18849.1	17465.6	16525.1	17943.5	20438.2	19531.9
Q91VI7	Q91VI7	RINI_MOUSE	Rnh1	23	Ribonuclease inhibitor	97933.2	103895	119184	102447	81868	99487.4	85474.3	85175.6	97697.6	98729.4	117841	93454	75894.8	80713.9	71457.7
Q9D6Y9	Q9D6Y9	GLGB_MOUSE	Gbe1	23	1,4-alpha-glucan-branching enzyme	58901.5	60696.7	57330.3	55844.1	54102.8	57926.2	54849.9	52493	48359.6	49125.5	53315.8	57781.1	58731.4	55118.3	54636.1
Q9DBC3	Q9DBC3	CMTR1_MOUSE	Cmtr1	23	Cap-specific mRNA (nucleoside-2'-O-)-methyltransferase 1	23347.6	22177.5	21451.3	21880	19024.7	20179.3	17959.8	18103	19126.4	21285.7	20822.7	21891.3	18531.9	19855.2	19768.7
Q9DCD0	Q9DCD0	6PGD_MOUSE	Pgd	23	6-phosphogluconate dehydrogenase, decarboxylating	100577	89914.9	103629	100612	84899.2	96197	95730.1	97557.4	88249.2	84286	108210	94790.3	91362.9	88321.3	86029.4
Q9EQP2	Q9EQP2;Q9QXY6	EHD4_MOUSE	Ehd4	23	EH domain-containing protein 4	42013.2	46665.3	61444.1	44623.5	45910.4	39430.1	44262	45693.4	41500.9	38000.5	53908.1	36245.6	42375.8	37516.7	38587
Q9ES00	Q9ES00	UBE4B_MOUSE	Ube4b	23	Ubiquitin conjugation factor E4 B	14618.9	16221.1	14700.8	14653.6	11894.5	12691.4	12986.4	12253.4	13777.8	14709.4	14772.3	14392.2	11295.1	13818.8	13380.2
Q9QYC0	Q9QYC0	ADDA_MOUSE	Add1	23	Alpha-adducin	135291	137234	142290	141506	144128	137458	152330	145319	148941	133386	145584	134513	143878	141783	138469
Q9R190	Q9R190	MTA2_MOUSE	Mta2	23	Metastasis-associated protein MTA2	66930.3	55884.1	58339.4	69988.3	68185.8	61965	66597.7	62441.3	62126.2	64815.4	65841.9	65412.1	63877.3	70359.6	70323.7
Q9WTX6	Q9WTX6	CUL1_MOUSE	Cul1	23	Cullin-1	18461.1	16881.4	17028.6	16797.3	15657.1	15747.7	16933.2	14898.3	15765.9	15672.9	16968.3	15484.9	15360	15656	16165.1
O88532	O88532	ZFR_MOUSE	Zfr	22	Zinc finger RNA-binding protein	16836.9	16053.3	16034.9	16579.2	17281	14828.9	17359.9	14672.6	14798.5	15309.2	15571.5	14806	13714.4	14252.7	16171.2
O88569	O88569	ROA2_MOUSE	Hnrnpa2b1	22	Heterogeneous nuclear ribonucleoproteins A2/B1	353741	370587	227097	389981	667735	737317	643501	443976	457778	390771	379069	512687	493677	598472	594557
P01029	P01029	CO4B_MOUSE	C4b	22	Complement C4-B	16094.8	18844.2	28830.8	16022.1	12138.4	13789.5	14025	11554.7	11130.8	15229.7	20929	11792.1	8257.61	8887.84	8852.57
P10493	P10493	NID1_MOUSE	Nid1	22	Nidogen-1	25964.7	29141.5	42938.3	26300.2	21776.7	25794.2	25003.8	28083.8	24529.7	23075.5	35700.9	17955.2	17588.3	13587.6	17086.8
P11835	P11835	ITB2_MOUSE	Itgb2	22	Integrin beta-2	23140.4	27207.6	38731.1	28713	18455.2	24535.8	21011.6	15410.3	22255.4	34343.8	45143.3	27264.9	7635.61	9576.13	10557.3
P13864	P13864	DNMT1_MOUSE	Dnmt1	22	DNA (cytosine-5)-methyltransferase 1	19855.9	15715.3	14770.8	18661.1	19161.8	16776.4	18338	16695.9	16142.6	18760.1	19985.1	17745.5	13768.4	17145.2	18345.8
P16460	P16460	ASSY_MOUSE	Ass1	22	Argininosuccinate synthase	146365	180645	150284	150023	127402	197230	135589	124759	120457	122905	141596	150263	148971	135493	149008
P20060	P20060	HEXB_MOUSE	Hexb	22	Beta-hexosaminidase subunit beta	54308.6	50437	76906.8	58979	32764.8	51212.3	38242.8	33363	32705.8	46063.2	87393.9	74123.1	30290.6	26530.2	27937
P21981	P21981	TGM2_MOUSE	Tgm2	22	Protein-glutamine gamma-glutamyltransferase 2	30731.8	34613.5	45721.4	32681.8	23040.7	23827.1	23041.5	24337.8	26928.4	35046.2	41356.5	20644.3	9870.29	9286.98	9099.66
P26443	P26443	DHE3_MOUSE	Glud1	22	Glutamate dehydrogenase 1, mitochondrial	138170	155796	157140	142490	178294	172052	182744	154561	163054	128790	153298	149428	162314	160973	163385
Q04750	Q04750	TOP1_MOUSE	Top1	22	DNA topoisomerase 1	52388.1	39211.5	36599.1	50632.3	48891.9	46170	46335.7	43073.6	36744.1	40625.4	44962.8	47726.6	41802.7	44983.2	47073.1
Q3UDE2	Q3UDE2	TTL12_MOUSE	Ttll12	22	Tubulin--tyrosine ligase-like protein 12	33864.6	34475.7	36645.9	34286.2	33416.7	33248.5	33585	33916.7	36611.9	34467.9	34371.4	33172.1	33300.1	32207.9	31665.6
Q61301	Q61301	CTNA2_MOUSE	Ctnna2	22	Catenin alpha-2	13983.4	16807.4	13990.9	13744.2	13024.2	13229.5	12797.7	11348.5	12835.2	13570.5	11657	13947.7	13702.6	16586.8	17513.7
Q61555	Q61555	FBN2_MOUSE	Fbn2	22	Fibrillin-2	9970.28	9375.87	15153.9	9530.91	7906.73	7873.24	8701.76	11311.1	11286.7	9801.63	15749.4	6876.38	6609.09	7574.61	7169.28
Q62448	Q62448	IF4G2_MOUSE	Eif4g2	22	Eukaryotic translation initiation factor 4 gamma 2	33204.6	31558.1	31710.2	33367.9	30262.5	30004.3	32124.3	33165.5	30062.4	29523.5	33259.5	31132	32087	30518.9	30365.9
Q64345	Q64345	IFIT3_MOUSE	Ifit3	22	Interferon-induced protein with tetratricopeptide repeats 3	31662.4	56749.1	48758.9	33515.8	19884	44198.1	23648.3	18355	26733.8	33832.1	30169.7	23256.4	13325.1	12263	12336.3
Q68FH0	Q68FH0	PKP4_MOUSE	Pkp4	22	Plakophilin-4	16491.8	17531.4	18418.7	15722.7	16612.5	16808.4	16843.2	16693.8	15665.8	14120.2	16159.4	12767.4	15000.8	13567	14987.3
Q69ZR2	Q69ZR2	HECD1_MOUSE	Hectd1	22	E3 ubiquitin-protein ligase HECTD1	13030.3	12328.7	13205.9	12409.8	10578.3	11755.4	11311.6	11676.9	11135.8	11249.1	11863.5	12476.6	11415.5	11023.5	10741.9
Q6P5H2	Q6P5H2	NEST_MOUSE	Nes	22	Nestin	7949.77	10767.2	9676.54	7041.26	3994.21	8421.58	5803.99	4219.44	4827.4	8896.06	8123.93	8358.5	2799.74	4409.76	3568.01
Q80SW1	Q80SW1	SAHH2_MOUSE	Ahcyl1	22	S-adenosylhomocysteine hydrolase-like protein 1	83470	74492.9	82135	89277.6	107196	102148	104284	101539	96896.1	68307.1	82605	91789.2	110211	114153	107962
Q80U93	Q80U93	NU214_MOUSE	Nup214	22	Nuclear pore complex protein Nup214	11070.6	12734	11941	13605.6	12686.9	12492.3	12000.3	13346.6	11868.3	12855.4	13007.9	11819.6	12959.9	12433.8	11737.3
Q810U4	Q810U4	NRCAM_MOUSE	Nrcam	22	Neuronal cell adhesion molecule	35397.2	34440.6	34169.5	36435.5	33069.9	35204.2	33109.1	32948.6	32621.8	30179.2	30004.6	38944.3	36929.9	37544.7	38783.1
Q8BFY9	Q8BFY9	TNPO1_MOUSE	Tnpo1	22	Transportin-1	39134.3	34919.2	35492	41640.7	35600.7	37031.7	38224.7	38110.8	36265.4	39471.1	38532.7	43067	38100.7	36017.1	35595.8
Q8BGC0	Q8BGC0	HTSF1_MOUSE	Htatsf1	22	17S U2 SnRNP complex component HTATSF1	55799.2	53154.2	49127.6	60168.5	58608.1	54736.8	56406.9	63913.2	65716.7	59407.2	55005.8	69802.3	63733.3	62563	65665.8
Q8BH04	Q8BH04	PCKGM_MOUSE	Pck2	22	Phosphoenolpyruvate carboxykinase [GTP], mitochondrial	28248	32536.8	33828.4	29107.5	30242.7	31667.1	32111.1	29714.4	30280	28097	31580.8	25073.2	27745.6	26427.5	27255.1
Q8CH18	Q8CH18	CCAR1_MOUSE	Ccar1	22	Cell division cycle and apoptosis regulator protein 1	49498	43070.7	39919.2	46841.9	49594.7	45051.1	54097.7	48974.9	47339.8	44147.5	44689.2	47323.1	49702	50295.9	50880.1
Q8CIB5	Q8CIB5	FERM2_MOUSE	Fermt2	22	Fermitin family homolog 2	22550.8	24222.2	30643.9	22240.4	22023.5	23823.4	22407.9	21333.5	21623.5	19771.3	28485.6	18544	20156.3	20324.1	20364.5
Q8CIN4	Q8CIN4	PAK2_MOUSE	Pak2	22	Serine/threonine-protein kinase PAK 2	45344.4	42440.8	40954.6	46809.6	49370.8	52176.4	51469.7	51591.7	47874.5	41354	48986.5	55204.8	51339	51070.9	50645.8
Q8JZN5	Q8JZN5	ACAD9_MOUSE	Acad9	22	Complex I assembly factor ACAD9, mitochondrial	70035.8	66603.6	67317.2	70647.4	66186.8	64410.4	67240.3	70093.8	63362.6	51653.1	63619.4	67482.2	70092.7	68281.5	68976.9
Q8K0T0	Q8K0T0	RTN1_MOUSE	Rtn1	22	Reticulon-1	79764.5	84707.3	75016.1	83161.6	90385.8	87859.9	87402.9	89926.6	90230.8	69389.6	70433.8	85993.4	105575	97146.7	98087.2
Q8K0U4	Q8K0U4;Q9CZJ2	HS12A_MOUSE	Hspa12a	22	Heat shock 70 kDa protein 12A	72380.9	71241.9	69237.1	62050.8	64359.6	64348.2	65241.6	62948.5	65534.6	58012.1	60259.3	66041.1	72287.5	71811.3	72572.2
Q8QZY1	Q8QZY1	EIF3L_MOUSE	Eif3l	22	Eukaryotic translation initiation factor 3 subunit L	47658.3	48172.2	52921.3	49581.9	42733.5	45887.2	41014.5	41029.9	43013.9	41750.7	48692	42284.6	38331.3	39254.7	38356.2
Q8R1Q8	Q8R1Q8	DC1L1_MOUSE	Dync1li1	22	Cytoplasmic dynein 1 light intermediate chain 1	68018.2	60375.9	58517.4	72123.9	85835.5	77231.2	79945.7	78217.6	83383.2	76834.4	69406.1	89696.8	81642.7	83816.7	85027.4
Q8VD04	Q8VD04	GRAP1_MOUSE	Gripap1	22	GRIP1-associated protein 1	21257.3	18905.6	19473.3	19230.1	18792.8	19479.6	19252.8	17230.4	21751.4	19264.5	21025.4	21048.8	19585.7	20469.1	18075.6
Q91WD5	Q91WD5	NDUS2_MOUSE	Ndufs2	22	NADH dehydrogenase [ubiquinone] iron-sulfur protein 2, mitochondrial	168730	150900	162492	158041	169152	160928	158237	183463	163603	150570	157665	154257	163576	158069	167355
Q91XM9	Q91XM9	DLG2_MOUSE	Dlg2	22	Disks large homolog 2	39758.1	44172	31539	36133.8	46043.3	49003.4	48104.2	44064	44147.8	39247	32467.9	42590.1	51587.9	52145.1	48031.4
Q91YR7	Q91YR7	PRP6_MOUSE	Prpf6	22	Pre-mRNA-processing factor 6	37501.5	36265.2	37976.6	39145.9	35023.8	33362.2	33967.9	34893.8	33579.8	35423.4	39158.7	34510.4	32765.6	33631.2	34592.4
Q91ZQ1	Q91ZQ1	PDE6C_MOUSE	Pde6c	22	Cone cGMP-specific 3',5'-cyclic phosphodiesterase subunit alpha'	9158.87	9368.29	6335.23	13397.9	24329.9	15518.4	21633.2	28527.6	22963.7	9064.06	8260.44	12932.2	32120.5	27824.1	28891.6
Q922D4	Q922D4	PP6R3_MOUSE	Ppp6r3	22	Serine/threonine-protein phosphatase 6 regulatory subunit 3	19966.1	22062.8	22761.9	22570.6	22552.4	22472.4	21733	23467.7	23389.4	23958.1	23687.6	23345.3	21874.3	21358.5	20889.9
Q99PU8	Q99PU8	DHX30_MOUSE	Dhx30	22	ATP-dependent RNA helicase DHX30	15682.4	16062	15497	16013.3	16042.5	13785.7	14398.5	14202.7	13439	14615.9	14501.2	13659.5	14500.2	15670.2	14933.4
Q9D379	Q9D379	HYEP_MOUSE	Ephx1	22	Epoxide hydrolase 1	62119.3	81851.4	95488.1	64955.9	58162.6	70359.5	67947.8	66384.7	62975.4	53534.9	80943.6	41822.4	47629.2	45896	49520.4
Q9D4H8	Q9D4H8	CUL2_MOUSE	Cul2	22	Cullin-2	16622.8	17078.2	17805.1	17011.1	15564.5	15964.1	14824.3	15294.5	14773.8	13401.3	17636.2	17490.2	16506	15361.5	15907
Q9DBT5	Q9DBT5	AMPD2_MOUSE	Ampd2	22	AMP deaminase 2	59550.4	60374	57083.7	57266.1	50239.9	58315.4	53064.6	56526.8	51207.5	47629.8	50812.5	56456.3	58087.4	55704.6	58756.3
Q9EQQ9	Q9EQQ9	OGA_MOUSE	Oga	22	Protein O-GlcNAcase	34901.8	33506.2	31043.7	30413.5	24569.7	29956.2	23905.3	27708.7	23619.1	27063.6	26931.7	36047.4	28925.5	26518.5	27411.6
Q9ERL9	Q9ERL9	GCYA1_MOUSE	Gucy1a1	22	Guanylate cyclase soluble subunit alpha-1	33259.5	34095.6	29970.7	33183.7	30757.8	30682.6	29478.7	32364.6	27879.9	24304.6	26564	29912.7	35315.5	31189	32408.6
Q9QY81	Q9QY81	PO210_MOUSE	Nup210	22	Nuclear pore membrane glycoprotein 210	11915.8	13680.6	12816.6	12144.8	11064.2	12805.1	12193.3	11162.6	13358.7	11694.6	13960.4	12285.9	11013	12137.6	11714.3
Q9QYB5	Q9QYB5	ADDG_MOUSE	Add3	22	Gamma-adducin	82222.4	72865.8	78427	75785.6	73930.4	79679.1	85318.6	80651.3	76466.6	68617.4	83051.4	79063.1	72638.2	72722.8	72788.8
Q9QYX7	Q9QYX7	PCLO_MOUSE	Pclo	22	Protein piccolo	7668.44	7367.89	6717.33	6932.27	8203.28	7120.68	8609.32	7050.45	8577.35	6877.54	5847.56	6326.9	8431.26	9054.83	8888.75
Q9R269	Q9R269	PEPL_MOUSE	Ppl	22	Periplakin	9329.99	11675.9	14791.7	14610.4	8933.93	5544.28	13460	10977.1	9954.38	8247.46	11942			3731.24	5406.87
Q9WTM5	Q9WTM5	RUVB2_MOUSE	Ruvbl2	22	RuvB-like 2	52758.9	52082	49069	53951.5	62274.4	63751.3	61727.9	58916.3	60559.2	58633.1	55161.4	65713.3	60622.1	64137.6	61937.2
Q9WVK4	Q9QXY6;Q9WVK4	EHD1_MOUSE	Ehd1	22	EH domain-containing protein 1	44688.2	45884.3	52750.3	41088.3	39383.7	38895.7	40054	38362.5	37909.8	39184.9	48129.6	38363.7	35724.3	35993	33497.7
A2A432	A2A432;Q3TCH7	CUL4B_MOUSE	Cul4b	21	Cullin-4B	30372.5	31180.8	30469.3	31707.4	27349	28970.5	28224.8	30024.2	26463.8	25890.5	31498.2	30645.3	27842	28139.7	27975.2
G5E870	G5E870	TRIPC_MOUSE	Trip12	21	E3 ubiquitin-protein ligase TRIP12	21536	20816.6	19466.3	19005	19561.9	17806.3	18748.4	17905.3	19483.5	20198	21314.5	18282.5	16195.7	17990.7	17716.9
O70624	O70624	MYOC_MOUSE	Myoc	21	Myocilin	28447.6	41120.2	39156.4	44785.7	61796.4	58594	65222.8	47177.8	23874.1	36773	39678.9	25143.1	46307	50448.8	52201.4
O88322	O88322	NID2_MOUSE	Nid2	21	Nidogen-2	31175.6	32917.4	51290.7	28459.6	29936.5	28964.1	28275.4	33075.4	33512.6	23524.6	47393.1	21484.6	23182.8	21824.5	21785.9
O88935	O88935	SYN1_MOUSE	Syn1	21	Synapsin-1	65785.9	76161.4	60340.5	69388.9	86679.1	91040.4	94788.4	75854.6	83930.3	74174.9	61516.8	83250.9	99186.6	100898	96508
P04186	P04186	CFAB_MOUSE	Cfb	21	Complement factor B	9623.6	11508.1	18866.8	13178.9	15811	8308.75	14264.3	9436.38	10160.2	14088.1	11158.4	9555.34	7372.89	8740.84	7043.04
P06151	P06151	LDHA_MOUSE	Ldha	21	L-lactate dehydrogenase A chain	1492860	1191640	1281480	1589720	1917180	1620210	1880370	2098100	1703010	1501760	1481200	1825420	2157280	2079820	2087990
P08551	P08551	NFL_MOUSE	Nefl	21	Neurofilament light polypeptide	64576.6	54203.9	62288.6	55413.2	44873.6	56258.8	46469.2	41739.1	40063.8	46730.7	49826.5	103812	62099.1	65011.8	71220.2
P10126	P10126	EF1A1_MOUSE	Eef1a1	21	Elongation factor 1-alpha 1	1198140	1185170	1356660	1224450	1137850	1372680	1199950	1143840	1038310	986391	1391070	1420970	1194380	1124290	1125810
P22892	P22892	AP1G1_MOUSE	Ap1g1	21	AP-1 complex subunit gamma-1	34957.9	34316.2	37959.9	34355.9	32418.7	34513.6	32814.2	34938.2	29528.4	28676	35693.6	32935.2	29750.7	29643.7	30198
P29351	P29351	PTN6_MOUSE	Ptpn6	21	Tyrosine-protein phosphatase non-receptor type 6	15537.2	22657.8	23829.1	18893.9	15384.6	19157.4	15500.8	11660.5	18839.5	23647.8	29738.3	14455.5	6977.89	7110.19	5558.23
P31001	P31001	DESM_MOUSE	Des	21	Desmin	59584.5	76280.6	72845.7	63911.8	54269.9	54072.6	45753.2	50478.2	41569.5	60170.3	84140.8	37989.8	28781.8	30359.9	35688
P35235	P35235	PTN11_MOUSE	Ptpn11	21	Tyrosine-protein phosphatase non-receptor type 11	27036.8	27338.9	27253.4	27034.7	29553.4	28560.4	29629.9	29705.4	31891.7	27555	26150.2	27468.9	31679	31048.2	29794.2
P42227	P42227	STAT3_MOUSE	Stat3	21	Signal transducer and activator of transcription 3	17670.7	21492.2	20710.5	20617.3	12421.9	17319.3	14709.5	14137.7	15751.8	21890.1	23482.2	18553.7	12108.5	13897.2	10428.2
P50096	P50096	IMDH1_MOUSE	Impdh1	21	Inosine-5'-monophosphate dehydrogenase 1	91464.8	58345.7	49655.9	114377	177326	146244	182278	186361	161286	95421.7	88517.9	160394	218056	210170	213293
P61979	P61979	HNRPK_MOUSE	Hnrnpk	21	Heterogeneous nuclear ribonucleoprotein K	304248	279366	231056	292942	321976	345258	333346	321337	314856	280886	287894	323044	360726	341837	332277
P98203	P98203	ARVC_MOUSE	Arvcf	21	Splicing regulator ARVCF	18755	22680.9	16905.4	16920.3	15596.5	19226.9	16632.9	15902.9	16463.4	17294.2	16085.1	17425.6	15814.9	18300.4	19299.5
Q3UM45	Q3UM45	PP1R7_MOUSE	Ppp1r7	21	Protein phosphatase 1 regulatory subunit 7	144690	136443	120504	138573	141833	150890	141954	150640	142488	124060	130220	174733	159415	161268	153294
Q3V3R1	Q3V3R1	C1TM_MOUSE	Mthfd1l	21	Monofunctional C1-tetrahydrofolate synthase, mitochondrial	27784.5	31449.8	31276.9	30529.7	29527.9	31056.3	29090.2	27497.6	25391.9	22604.3	28695.4	27113	29368.5	27970.7	28492.4
Q5XJY5	Q5XJY5	COPD_MOUSE	Arcn1	21	Coatomer subunit delta	45745.1	50105.3	46705.3	51851.7	54148.7	55328.7	52370.5	50546.7	46013.1	44049.4	54843.7	51801.2	52127.9	47150.1	45390.7
Q62095	P16381;Q62095;Q62167	DDX3Y_MOUSE	Ddx3y	21	ATP-dependent RNA helicase DDX3Y	75770.1	81731.5	70594.6	75296.8	73515.5	77833.9	77497.8	72357.3	78265.9	71371.5	78328.6	75172	71530	79441.5	87129.2
Q62188	Q62188	DPYL3_MOUSE	Dpysl3	21	Dihydropyrimidinase-related protein 3	359638	267163	250858	348261	409637	372740	398414	412883	394256	335862	320670	413703	420233	434927	415177
Q6A026	Q6A026	PDS5A_MOUSE	Pds5a	21	Sister chromatid cohesion protein PDS5 homolog A	12139.7	12087.7	11091.6	11866.5	11304.8	10323.1	11472.7	10786.3	11135.1	13045.3	13363.3	11141	9662.87	10101.7	10449.4
Q6ZPE2	Q6ZPE2	MTMR5_MOUSE	Sbf1	21	Myotubularin-related protein 5	14029.2	13886.5	13846.7	13045.8	12413.4	11402.3	10976.8	10567.1	11009	12309.4	12598.2	11437.5	11603.2	12238.2	12511.3
Q7TMK9	Q7TMK9	HNRPQ_MOUSE	Syncrip	21	Heterogeneous nuclear ribonucleoprotein Q	139017	126670	121615	139544	137877	141958	143205	127723	130025	133239	138924	136341	123467	130700	138051
Q7TQF7	Q7TQF7	AMPH_MOUSE	Amph	21	Amphiphysin	127314	113443	104981	115440	118964	128196	118935	122939	127090	115883	100804	128325	129630	126839	126142
Q80UM3	Q80UM3;Q9DBB4	NAA15_MOUSE	Naa15	21	N-alpha-acetyltransferase 15, NatA auxiliary subunit	28915.4	26831.7	28893.5	29291.9	23599.9	25519.9	25061.7	24987.1	23275.2	23758.9	28927.3	26762.5	22995.2	22958.8	25404.6
Q8BWT1	Q8BWT1	THIM_MOUSE	Acaa2	21	3-ketoacyl-CoA thiolase, mitochondrial	68214.5	79270.3	64708	64769.5	85228.5	73173.9	90201.3	72121.5	68979.6	76256.5	62094.1	59171.8	73507.4	67498.8	76512.2
Q8C129	Q8C129	LCAP_MOUSE	Lnpep	21	Leucyl-cystinyl aminopeptidase	27662.3	32751.1	33871.6	30416.6	26043.7	27489.7	26195.8	24937.2	23622.4	23403.5	32752	24449.1	22534.2	21843.3	21377.3
Q8C7R4	Q8C7R4	UBA6_MOUSE	Uba6	21	Ubiquitin-like modifier-activating enzyme 6	14334.8	14671.8	15462.9	13844.9	14421.8	14400.8	14978	15250.6	15307.1	13798.5	14396.6	13623.2	15122.1	14410	14509.2
Q8K1X1	Q8K1X1	WDR11_MOUSE	Wdr11	21	WD repeat-containing protein 11	15957.2	17311.4	18042.1	16116	12719	15663.1	13891.5	13733.8	14373.3	15007.8	16256.4	14439.5	11348.3	13179.7	13041.5
Q8K284	Q8K284	TF3C1_MOUSE	Gtf3c1	21	General transcription factor 3C polypeptide 1	20586.6	19412.5	18821.4	20226	18544.6	18098.6	19247.5	20270.8	18719.5	20146.9	19788.8	18403	19204.2	19599.9	20341.8
Q8R081	Q8R081	HNRPL_MOUSE	Hnrnpl	21	Heterogeneous nuclear ribonucleoprotein L	96171.5	94608.7	69306.2	89981.4	117904	114883	115409	95922.6	102863	92766.8	89717.3	92037.1	94311.8	105194	101307
Q8R146	Q8R146	ACPH_MOUSE	Apeh	21	Acylamino-acid-releasing enzyme	43682	36619.5	41041.2	49073.3	46635.1	48639.7	50190.8	53257.4	45508.3	41021.9	48109.9	54025.5	48824.6	48263.8	51178.6
Q8VDM6	Q8VDM6	HNRL1_MOUSE	Hnrnpul1	21	Heterogeneous nuclear ribonucleoprotein U-like protein 1	39195.9	34659.8	38238.6	39131.2	37630.9	34934.3	37428.2	36576.8	37551.2	31773.4	38746.9	37263.6	34450.8	34548.3	33880.1
Q8VIJ6	Q8VIJ6	SFPQ_MOUSE	Sfpq	21	Splicing factor, proline- and glutamine-rich	80588.8	91257.2	67350.3	90956.1	120053	120665	116342	86919.6	107696	96225.2	78309	114500	95007.7	125691	120356
Q99MN1	Q99MN1	SYK_MOUSE	Kars1	21	Lysine--tRNA ligase	76977.3	74497.5	73643.1	75898.3	68593.3	75317.9	67177.6	73373.5	69138.3	71727.9	79196.7	76518	68151.4	65168.7	61840.2
Q9CWL2	Q9CWL2	CASZ1_MOUSE	Casz1	21	Zinc finger protein castor homolog 1	12061.1	7160.65	7256.9	12841.3	14813.4	12396.6	14056.8	14740.5	16551.5	14016.1	10994.9	13364.2	15957.3	16438.5	15949.6
Q9CYR6	Q9CYR6	AGM1_MOUSE	Pgm3	21	Phosphoacetylglucosamine mutase	32100.9	33502.7	35486.1	35554.3	33548.4	32827.1	31868	35077.9	28863.4	29887	33766	34628.8	28991	28770.3	31606.4
Q9D8N0	Q9D8N0	EF1G_MOUSE	Eef1g	21	Elongation factor 1-gamma	197375	206204	214299	195613	153355	197535	155937	171348	166842	176026	213357	193902	149795	148299	151715
Q9ER72	Q9ER72	SYCC_MOUSE	Cars1	21	Cysteine--tRNA ligase, cytoplasmic	22639	20740.5	20263.1	20289.2	20417.8	21105.9	20174.7	20059.5	19540.6	18741.5	21359.7	20388.7	20847.4	20412.6	21011.1
Q9ET01	Q9ET01	PYGL_MOUSE	Pygl	21	Glycogen phosphorylase, liver form	14264.9	18466	21669.9	15920.9	13937.8	14727.4	15622.5	14880.2	16285	16046.9	17485.1	14799.1	13901.1	14244.1	15534.1
Q9JIF0	Q9JIF0	ANM1_MOUSE	Prmt1	21	Protein arginine N-methyltransferase 1	52539	52235.3	49241.7	57145.5	55959.5	65212.7	51336.1	50103.6	53124.4	56125.8	58378.8	63214.2	51991.7	50931.6	48761.9
Q9R0G6	Q9R0G6	COMP_MOUSE	Comp	21	Cartilage oligomeric matrix protein	18550.9	21993.4	22167.4	23619.6	43809.8	20838.5	55261.9	49044.2	9990.07	14081.6	17484.3	10968.6	48550.3	29904.9	28067.3
Q9Z1R2	Q9Z1R2	BAG6_MOUSE	Bag6	21	Large proline-rich protein BAG6	32191.7	27140.6	29532.7	30964.5	28154.3	28802	31646.5	29536.9	31248	31702.8	32267.8	36004.5	32603.8	31944.9	29376.5
A2ABU4	A2ABU4	MYOM3_MOUSE	Myom3	20	Myomesin-3	11003.2	12583.1	12443.9	12392	11388.7	6617.84	10773	9845.62	10184	15226.2	19406.6	8125.38	3019.51	6939.71	9721.67
A2BH40	A2BH40	ARI1A_MOUSE	Arid1a	20	AT-rich interactive domain-containing protein 1A	10958	11242	12332.2	10499.5	12195.2	10829.5	11905	12682.8	12101.2	12109.1	11664.1	11890	10708	12845.6	12077.2
A6X935	A6X935	ITIH4_MOUSE	Itih4	20	Inter alpha-trypsin inhibitor, heavy chain 4	11510.6	9805.03	31955.3	12443.8	14249.2	8997.5	11639.4	11580.9	8937.48	14927.4	12750.9	16974.1	8915.46	11285.8	9818.42
E9Q912	E9Q912	GDS1_MOUSE	Rap1gds1	20	Rap1 GTPase-GDP dissociation stimulator 1	45060.8	41480.1	42043.9	43667	41165.3	44044.3	43482.9	46850.9	40088.9	39936.8	41940.9	48450	49676.5	45544.3	46598.8
O35841	O35841	API5_MOUSE	Api5	20	Apoptosis inhibitor 5	109224	88968.1	94628.9	115309	120195	107933	106678	118793	112442	98894.8	105154	114952	118666	116725	117858
O54828	O54828	RGS9_MOUSE	Rgs9	20	Regulator of G-protein signaling 9	19086.1	13211.7	11585.7	28300.5	71509.1	35717.1	55032.8	78162	63228.5	25172.9	17839.7	32390.4	85244.3	80405.2	89600.1
O70481	O70481	UBR1_MOUSE	Ubr1	20	E3 ubiquitin-protein ligase UBR1	15065.6	15224.3	15863.8	15985.4	16872.5	13622.7	14585.8	13663.7	12989.9	14160.2	15996.1	14066	15159.2	15035	14406
P05784	P05784	K1C18_MOUSE	Krt18	20	Keratin, type I cytoskeletal 18	32233.7	36617.7	57064	44760.8	54491.5	53354.4	59053.4	72232.4	37355.9	31725	46023.9	23296.5	41733.5	38416.4	34185
P11881	P11881;Q9Z329	ITPR1_MOUSE	Itpr1	20	Inositol 1,4,5-trisphosphate-gated calcium channel ITPR1	15688.1	16604.5	21144.9	15530.4	16254.4	15698	15441.4	17233.5	14741.2	12854.8	18312.1	11452.3	12432.5	13042.3	12973.4
P15105	P15105	GLNA_MOUSE	Glul	20	Glutamine synthetase	503611	456988	377304	617304	1730920	1037290	1553550	1295570	1193150	614954	464882	857638	1720990	1688760	1769530
P16858	P16858	G3P_MOUSE	Gapdh	20	Glyceraldehyde-3-phosphate dehydrogenase	1842240	1769400	1673880	2148580	2987810	2672770	2851200	2685710	2290940	1832230	2131280	2607480	3225190	3080570	3325590
P18052	P18052	PTPRA_MOUSE	Ptpra	20	Receptor-type tyrosine-protein phosphatase alpha	19454.2	22075.4	24304.4	20663.3	20403.9	22888.8	21417.8	21757	18237.8	18281.7	22484.9	18568.1	21034.6	19585.9	19180.2
P47739	P47739	AL3A1_MOUSE	Aldh3a1	20	Aldehyde dehydrogenase, dimeric NADP-preferring	255562	368050	296027	443586	275742	207876	632532	284592	438340	155034	541558	77383.2	93923.9	76607.9	88597.8
P51174	P51174	ACADL_MOUSE	Acadl	20	Long-chain specific acyl-CoA dehydrogenase, mitochondrial	47326	59082.4	66973.8	54137.3	59070.6	54187	59111.3	52579.8	53184.1	52306.4	65432.2	42665.8	43435.2	41929.5	47705.8
P68404	P20444;P68404	KPCB_MOUSE	Prkcb	20	Protein kinase C beta type	58357.4	67829.7	65407.9	60530.1	59328.8	66677.3	58480.8	54142.4	58376.2	53887.1	59708.6	63875.8	52865.6	50953.7	56619.3
P70206	P70206	PLXA1_MOUSE	Plxna1	20	Plexin-A1	15814.9	17795.1	18431	15441.1	14741.8	16041.6	15218.1	17253.3	15947.5	14634.7	16317.8	14404.8	16122.2	14445.9	14848.4
P70232	P70232	NCHL1_MOUSE	Chl1	20	Neural cell adhesion molecule L1-like protein	18167.1	18576.6	18239.6	15932	8206.25	15385.3	11482.4	8710.75	10029	15151.4	14488	15352.1	9418.68	9635.9	8181.71
P70704	P70704	AT8A1_MOUSE	Atp8a1	20	Phospholipid-transporting ATPase IA	18275.9	19292.1	19113.3	16409.7	14401	16265.2	15924.2	14462	15541.5	14729.5	17013.9	15257.5	14495.6	14453.8	14953.6
P84091	P84091	AP2M1_MOUSE	Ap2m1	20	AP-2 complex subunit mu	225050	213836	215462	212926	201501	201135	203739	195849	188688	168182	201006	187850	209446	218538	223354
P97427	P97427	DPYL1_MOUSE	Crmp1	20	Dihydropyrimidinase-related protein 1	123222	111412	83826.6	105339	113485	136258	113194	112406	117742	120677	82176.1	125691	121287	137587	134881
P97742	P97742	CPT1A_MOUSE	Cpt1a	20	Carnitine O-palmitoyltransferase 1, liver isoform	42052.9	40788.9	46945.5	43784.8	46039.2	47716.1	46538.5	54221.2	44053.3	43973.6	44271.6	41654.4	45013	46341.5	45328
Q03350	Q03350	TSP2_MOUSE	Thbs2	20	Thrombospondin-2	14760.5	20572.5	21960	16930	19910.9	17672.7	24650.4	23602.2	10994.7	8560.33	17559.2	6906.65	14184.7	10447.5	10228.8
Q148V7	Q148V7	RELCH_MOUSE	Relch	20	RAB11-binding protein RELCH	16408.2	16900.9	14344.9	15505.3	15796	15801.9	17373.4	15716.5	16701.6	15602.9	14286.7	15027.4	16123.3	17328.9	15989.3
Q569Z6	Q569Z6	TR150_MOUSE	Thrap3	20	Thyroid hormone receptor-associated protein 3	69103.2	61974.3	45308.1	71302.5	77048.8	67755	71515.4	72137	71578.8	63496.2	66038	73329	70103.8	73442.1	77137.3
Q61550	Q61550	RAD21_MOUSE	Rad21	20	Double-strand-break repair protein rad21 homolog	27337.7	25904.5	28466.6	27018.6	26335.6	26135.1	27356.4	26712.5	28036.4	26855.3	28482.7	26581.7	26423.8	26102.8	24037.4
Q61644	Q61644	PACN1_MOUSE	Pacsin1	20	Protein kinase C and casein kinase substrate in neurons protein 1	115143	122609	94544.1	113368	133333	139778	133470	134294	144077	134900	101029	138103	140521	157413	137639
Q61656	Q61656	DDX5_MOUSE	Ddx5	20	Probable ATP-dependent RNA helicase DDX5	183843	160366	138354	183953	208884	205685	204593	193402	206040	169028	183151	232509	212193	222851	225791
Q61739	Q61739	ITA6_MOUSE	Itga6	20	Integrin alpha-6	17539.9	19159.8	23450.8	18687.9	16101.1	18100	19897.1	18308	17880.5	15081.5	20221.3	12901.9	11387.3	11925.7	13354.9
Q6NV83	Q6NV83	SR140_MOUSE	U2surp	20	U2 snRNP-associated SURP motif-containing protein	53127.2	43343.4	42534.5	43972.7	42505.4	41473.8	42485.2	41510.5	43394.6	44603.9	45099.9	45711.8	40829.2	42046.2	39359.7
Q80TL7	Q80TL7	MON2_MOUSE	Mon2	20	Protein MON2 homolog	16963.2	17467.6	19566.6	18285.7	15673.1	16228.1	15613.8	15870.4	14987.5	14587.2	18347.4	14854	14944.7	13350.4	13499
Q80TZ3	Q80TZ3	AUXI_MOUSE	Dnajc6	20	Auxilin	36028	32862.6	29704.4	32473.7	40061	34865.2	38972.1	40743.1	37676.6	31007.2	28056.7	34894.8	42916.4	41571.4	43152.1
Q80U63	Q80U63	MFN2_MOUSE	Mfn2	20	Mitofusin-2	23149.7	23820.9	21453.6	21970.3	20439.9	22130.2	21663.2	22936.3	21869.3	19375.2	19768.7	21106.4	22872.5	23873.7	22634.2
Q810A7	Q810A7	DDX42_MOUSE	Ddx42	20	ATP-dependent RNA helicase DDX42	35161.3	30274.9	29842.9	32791.4	32067.1	33676.9	30789.9	30225.2	30346.2	31693.8	31246	38532	32399.3	32408	32486
Q8BUR4	Q8BUR4	DOCK1_MOUSE	Dock1	20	Dedicator of cytokinesis protein 1	9676.06	10558.1	12189.4	10080.8	9204.4	9285.49	9582.63	8876.73	8320.51	8162.26	10106.4	7512.57	6473.45	6798.19	7763.07
Q8C2Q3	Q8C2Q3	RBM14_MOUSE	Rbm14	20	RNA-binding protein 14	30833.7	30170.3	23042	32527.2	46743.3	41431.1	45225.2	40228	38360	31303.3	27059.3	41133.2	51317.2	49726.7	50532.5
Q8CGF7	Q8CGF7	TCRG1_MOUSE	Tcerg1	20	Transcription elongation regulator 1	34590.7	31877.1	27822.7	34345.8	40755.7	38990.1	39451.5	37188.5	37525.9	34050.7	33706.4	42038.6	39144.5	40135	38871.7
Q8CIZ8	Q8CIZ8	VWF_MOUSE	Vwf	20	von Willebrand factor	9220.35	9567.22	13875	7854.2	6666.68	9329	8842.05	7237.21	7644.82	7511.16	11193.3	8309.16	7145.48	8734.35	7852.23
Q8K212	Q8K212	PACS1_MOUSE	Pacs1	20	Phosphofurin acidic cluster sorting protein 1	25772.9	24205.8	21912.5	22703.1	22036.4	22888.3	22173.4	23638.7	22596.7	21561.5	21724.1	23004.8	23512.8	22474.9	23858.6
Q8VCT3	Q8VCT3	AMPB_MOUSE	Rnpep	20	Aminopeptidase B	40508.6	40174.2	45488.1	40373.4	36242.6	35777.9	33464.7	37439	38888.5	37411.3	40973.7	33795	34225.9	29982.7	28514.5
Q91W43	Q91W43	GCSP_MOUSE	Gldc	20	Glycine dehydrogenase (decarboxylating), mitochondrial	19403.9	20389.3	17899.2	17896.4	15838.1	18799.6	18240.2	19229.9	16940.4	18116.7	19009.8	16771.6	14754.8	14630.7	12852.2
Q91X72	Q91X72	HEMO_MOUSE	Hpx	20	Hemopexin	106446	95679	277813	128106	189369	85009.7	145659	113326	60988.3	107446	71674.3	91154.4	70893.2	60453.4	58163
Q91YT0	Q91YT0	NDUV1_MOUSE	Ndufv1	20	NADH dehydrogenase [ubiquinone] flavoprotein 1, mitochondrial	124722	117949	102594	125122	163904	143670	151378	150405	139662	103646	122124	129480	154239	149025	150784
Q91ZJ5	Q91ZJ5	UGPA_MOUSE	Ugp2	20	UTP--glucose-1-phosphate uridylyltransferase	55641.3	68496.7	77604.7	57234.8	72575.2	65298.8	64053.5	64318.9	60773.1	56422.4	72831.9	54870.4	54961.3	58033.7	65359.1
Q921G7	Q921G7	ETFD_MOUSE	Etfdh	20	Electron transfer flavoprotein-ubiquinone oxidoreductase, mitochondrial	35103	36331.4	39695.8	33828.1	34935.4	37797	35659.9	37301.9	28891.6	23636.5	41006.4	29273.8	30798.6	29812.5	29741.9
Q99KQ4	Q99KQ4	NAMPT_MOUSE	Nampt	20	Nicotinamide phosphoribosyltransferase	37776.4	37887.6	35073.1	34273.9	30141.6	38536.3	31778.6	30274.1	31409.7	35111	37170.2	31679.4	28912.3	25204.5	25463
Q99L88	Q99L88	SNTB1_MOUSE	Sntb1	20	Beta-1-syntrophin	31137.5	36014.3	36707.2	32692.5	37737.1	38463.5	39931.4	39831.6	36331.1	31599.2	34966.5	31475.2	39547.7	37325.3	38200.7
Q9D8W5	Q9D8W5	PSD12_MOUSE	Psmd12	20	26S proteasome non-ATPase regulatory subunit 12	58859.2	54642.3	58236.6	59341.1	45543.3	52845	46763.7	52272.7	51728.1	51277.2	58968.7	60416.5	50998.9	46315.3	47325.1
Q9D906	Q9D906	ATG7_MOUSE	Atg7	20	Ubiquitin-like modifier-activating enzyme ATG7	14058.9	14650.2	15851	15149.3	12615.6	12623.9	13712.9	14071.6	13437.4	14068.5	15377.5	14154.1	13431.9	12312	13185.9
Q9DBR1	Q9DBR1	XRN2_MOUSE	Xrn2	20	5'-3' exoribonuclease 2	20035.2	18370.5	19592.6	19515.5	18787.4	16559.8	17883.7	17379.8	17960.7	18819.1	21365.1	19268.4	19054.8	18151.9	19341
Q9EPL8	Q9EPL8	IPO7_MOUSE	Ipo7	20	Importin-7	57669.8	48106.1	52325.3	54686.3	52977.2	51834.2	52759.6	57596.6	55105.3	51927.7	54796.9	57056.5	59247.3	59888.7	57786
Q9JLB0	Q9JLB0	PALS2_MOUSE	Pals2	20	Protein PALS2	52200.2	54423.2	43828	49021.9	49544.5	51112.5	52979.5	52892.4	48426.2	41259.3	47863.1	46151.9	51798.2	50345.5	50673.1
Q9JMA1	Q9JMA1	UBP14_MOUSE	Usp14	20	Ubiquitin carboxyl-terminal hydrolase 14	26873.7	24605.4	27551.2	27736.8	26264	28278.3	25964.7	27180	25583.7	28031.7	26609.2	29745.4	24819.1	26748.3	24830.5
Q9WUA2	Q9WUA2	SYFB_MOUSE	Farsb	20	Phenylalanine--tRNA ligase beta subunit	102765	90396.2	95942.3	109197	106374	102504	104002	115288	96985.9	82618.3	107787	112871	118477	112050	110797
Q9Z1N5	Q9Z1N5	DX39B_MOUSE	Ddx39b	20	Spliceosome RNA helicase Ddx39b	159669	141423	149719	168454	159001	165887	158510	181008	154992	137785	152427	174251	170043	160371	167564
Q9Z1Q2	Q9Z1Q2	ABHGA_MOUSE	Abhd16a	20	Phosphatidylserine lipase ABHD16A	51630.7	57409.2	61134.6	55476.1	49943.6	50934.9	51579.8	52251.7	49294.5	46224.4	54051.7	50463.1	47909.7	48067.6	49648
Q9Z218	Q9Z218	DPP6_MOUSE	Dpp6	20	A-type potassium channel modulatory protein DPP6	34233.1	35494.2	30438.3	30489.5	29013.1	32180.4	32602.8	31518.5	29659.2	28966.5	26394.3	32147	34963.4	33973.2	32991.1
O35643	O35643	AP1B1_MOUSE	Ap1b1	19	AP-1 complex subunit beta-1	65733.3	57185.1	60345.8	69474.6	69327.9	67646	69855.9	75341.9	62308.7	57270.2	65779.2	73189.8	78932.7	74232.9	73554.6
O54988	O54988	SLK_MOUSE	Slk	19	STE20-like serine/threonine-protein kinase	18398.1	19748.7	18812	19643	18194.5	16977.6	19602.5	20813.7	22114.9	19880.8	19798	17957.8	18746.6	18819.6	19612.4
O54991	O54991	CNTP1_MOUSE	Cntnap1	19	Contactin-associated protein 1	19043	19710.6	19199.8	16432.1	14085.1	16456.9	15585.5	15731.7	16629.3	14336.5	14892	18154.5	16675.1	17895.5	16974.7
O55131	O55131;Q8C650;Q9DA97	SEPT7_MOUSE	Septin7	19	Septin-7	128767	154424	129159	128266	150283	159141	164939	141261	150050	146081	132248	151318	151430	157964	153120
P05063	P05063	ALDOC_MOUSE	Aldoc	19	Fructose-bisphosphate aldolase C	131644	134978	114267	150039	204582	245242	228297	190099	176276	140960	129715	205071	233100	264987	232768
P14576	P14576	SRP54_MOUSE	Srp54	19	Signal recognition particle subunit SRP54	45894.2	43529.4	42273.9	44226.9	42734.4	43721.8	45340.2	49259.5	44799.9	44875.9	42741.1	47839.9	51979.3	53368.8	41945
P18654	P18654	KS6A3_MOUSE	Rps6ka3	19	Ribosomal protein S6 kinase alpha-3	19558.4	21127.5	23046.7	20174.5	17933.4	19839.4	20030.7	18737.8	18656.9	17023.7	23513.7	18312.8	16274.3	16635.2	16665.9
P19324	P19324	SERPH_MOUSE	Serpinh1	19	Serpin H1	67242.7	99471.9	112812	74884.1	74503.1	102684	91244.4	93105.8	84789.3	83923.1	106554	60979.8	54493.3	48353.9	52511.1
P25976	P25976	UBF1_MOUSE	Ubtf	19	Nucleolar transcription factor 1	24288.2	28171.1	24706	27067.9	21939.6	25429.9	22057.3	21506.6	21888.7	28587.6	23572.6	27200.7	21501	21417.8	19255.1
P26040	P26040	EZRI_MOUSE	Ezr	19	Ezrin	39221.1	47025.3	53507	63206.7	86230.5	69848.3	90953.8	87829.6	67001.7	49623	53842	39063.5	105569	94876.6	100389
P27659	P27659;E9PWZ3	RL3_MOUSE	Rpl3	19	Large ribosomal subunit protein uL3	155710	153137	149690	166808	132614	154286	144932	139182	136361	147996	153828	153767	112814	122739	132230
P28658	P28658	ATX10_MOUSE	Atxn10	19	Ataxin-10	39340.1	41597.9	41025.6	38502.6	33539	36986.2	34532	36488.6	35884.7	38008	37934.4	41016.4	35006.9	35368.5	34618.4
P28740	P28740	KIF2A_MOUSE	Kif2a	19	Kinesin-like protein KIF2A	43588.7	40212.1	37397.9	46151.6	50513.3	43129.5	43203.2	52917.6	47088.6	38512.8	40299.9	47820.1	52758.2	53895.3	55153.6
P40124	P40124;Q9CYT6	CAP1_MOUSE	Cap1	19	Adenylyl cyclase-associated protein 1	75619.5	84475.1	101137	79885.4	75144.9	97881.6	86920.5	74181.5	85255.9	82110.7	97572.8	90731.7	71877.5	75543.6	76796
P48962	P48962;P51881;Q3V132	ADT1_MOUSE	Slc25a4	19	ADP/ATP translocase 1	1909090	1775200	1812080	1874860	2152250	1779740	1921820	1923850	1471600	1427030	1827290	1648470	1968930	1836950	2103570
P50580	P50580	PA2G4_MOUSE	Pa2g4	19	Proliferation-associated protein 2G4	71483.2	73370.5	73710.1	80762.8	74044.7	71575.4	71905.5	78817	71494.8	69175.6	76981	73858.1	69661.6	64610.7	70273.1
P54071	P54071	IDHP_MOUSE	Idh2	19	Isocitrate dehydrogenase [NADP], mitochondrial	83455.2	92215.4	106894	84480.5	91043.4	98835.9	95699.7	98484.4	93395.1	82567.7	110641	68478.1	71533.1	70290.6	75774.1
P54775	P54775	PRS6B_MOUSE	Psmc4	19	26S proteasome regulatory subunit 6B	38826.5	35073.3	32270.6	38737.9	34991.7	43640.4	37857.7	38520.2	35597.8	38245.9	41482.2	46631.8	35643.6	35275.9	36585.1
P60122	P60122	RUVB1_MOUSE	Ruvbl1	19	RuvB-like 1	52466.1	51295.1	48991	49714.6	60185.7	62201.1	62789.7	56308.9	53375.2	48160.6	50217.8	61477	66849	63743.8	60846.4
P60229	P60229	EIF3E_MOUSE	Eif3e	19	Eukaryotic translation initiation factor 3 subunit E	60591.1	61993	66579.3	65981.6	51939.5	53327.1	48336.4	52774.2	50661	47854.4	61093.7	54869.9	49441.6	48175.6	48397.1
P62192	P62192	PRS4_MOUSE	Psmc1	19	26S proteasome regulatory subunit 4	52208.4	50085.6	50260.3	48512.6	39908.7	47389.6	44431.8	45567.2	46293.2	49954.9	49287.1	52655.8	41448.3	43203.2	42162.1
P63085	P63085;Q61532;Q63844;Q6P5G0	MK01_MOUSE	Mapk1	19	Mitogen-activated protein kinase 1	246420	228118	245358	235702	203159	225460	202290	217570	180509	176498	226045	231395	212883	196902	207394
P70670	P70670	NACAM_MOUSE	Naca	19	Nascent polypeptide-associated complex subunit alpha, muscle-specific form	52133	44351.6	59238.1	54139.8	59492.8	53724.1	47816.4	47498.7	41895.4	53042.8	54938.2	49639.5	41618.9	45002.8	48993.1
P80317	P80317	TCPZ_MOUSE	Cct6a	19	T-complex protein 1 subunit zeta	84518.1	73199.2	71822.6	84890.8	93735.9	91849.3	91689	98468	78285	77253	85429	95421.9	105092	97546.6	97821.6
P97494	P97494	GSH1_MOUSE	Gclc	19	Glutamate--cysteine ligase catalytic subunit	28435.6	29773.4	30640	29539.8	26613.1	25322	26242.2	28514.1	27930.5	26522.8	29308.6	30808.5	29551.2	29874.9	30485.7
Q04447	Q04447	KCRB_MOUSE	Ckb	19	Creatine kinase B-type	1878830	1758610	1528940	1732700	2002080	2289230	2081120	2051280	1776150	1721740	1538410	2021800	2235200	2235510	2328060
Q08642	Q08642	PADI2_MOUSE	Padi2	19	Protein-arginine deiminase type-2	75035.2	79037	74285.2	65770.4	50276.6	70990.9	54692.7	54834.8	54335.6	64523.9	61453.2	68909.6	57230.1	56522.2	54407.6
Q1HFZ0	Q1HFZ0	NSUN2_MOUSE	Nsun2	19	RNA cytosine C(5)-methyltransferase NSUN2	21712.7	23357.7	22726.2	24276.8	22521	22398.3	22598.4	21661.3	22744.8	23233	23002.5	26051.3	21781.2	20555.4	19657.3
Q3TES0	Q3TES0	IQEC3_MOUSE	Iqsec3	19	IQ motif and SEC7 domain-containing protein 3	35385.6	35212.7	32433.1	34380.3	33846.9	34537.1	32231.4	30815.2	29083.2	26041.8	27546.4	36066.5	36457	35848.9	37431.3
Q3TJ91	Q3TJ91	L2GL2_MOUSE	Llgl2	19	LLGL scribble cell polarity complex component 2	15304.3	10535.6	11534.8	14808	16291.3	13668.2	17015.3	17031.5	19386.9	17683.8	16071.7	19595.1	18466	19831.4	17614.4
Q45VK7	Q45VK7	DYHC2_MOUSE	Dync2h1	19	Cytoplasmic dynein 2 heavy chain 1	16348.1	13026.5	14689.9	15781.3	16980.4	12935.5	13899.7	14671.5	14484.9	14568.4	15054.5	16047.4	15969.9	16888.6	16214.8
Q60714	Q60714	S27A1_MOUSE	Slc27a1	19	Long-chain fatty acid transport protein 1	36354.9	44121.2	38237.6	39994.3	46025.7	39589	43337.8	40631.7	43798.8	33119.9	36518.9	36445.6	44229.9	46201.9	42946.5
Q60875	Q60875	ARHG2_MOUSE	Arhgef2	19	Rho guanine nucleotide exchange factor 2	15526	13556.4	16301.7	15636.5	12701.2	14782	13681.6	12355.3	12374.7	15546.9	16496.7	15129.5	12426.8	11160.5	11312
Q61548	Q61548	AP180_MOUSE	Snap91	19	Clathrin coat assembly protein AP180	224434	195673	182924	205611	225693	220034	246242	256852	229908	169044	174786	228706	252188	261693	256968
Q61753	Q61753	SERA_MOUSE	Phgdh	19	D-3-phosphoglycerate dehydrogenase	36745.6	52155.8	63090.6	65455.1	96711	73252.5	105532	93855.2	74910.1	47811.2	59100.9	56646.3	117607	110699	118268
Q62351	Q62351	TFR1_MOUSE	Tfrc	19	Transferrin receptor protein 1	25577.1	19727.8	26326.8	23164.2	27636	23781.6	23152.6	28143.9	23793.1	18282.8	23910.9	24006.5	30267.6	26647.3	27995.5
Q64282	Q64282	IFIT1_MOUSE	Ifit1	19	Interferon-induced protein with tetratricopeptide repeats 1	35620.3	59412	55305.7	40875.3	19191.5	43585	22362.7	16529	27479.8	39633.7	40581.9	27923.6	10296.7	8365.45	8995.6
Q64487	Q64487	PTPRD_MOUSE	Ptprd	19	Receptor-type tyrosine-protein phosphatase delta	11082.7	11912.2	10778.8	11645.7	10799.3	11178.7	11251.7	10499.3	10386.8	9523.39	9023.52	9931.29	11391.7	10814.7	11415.2
Q64737	Q64737	PUR2_MOUSE	Gart	19	Trifunctional purine biosynthetic protein adenosine-3	44497	48659	44818.1	45930	49197.8	46245.3	51246.5	49806	49547.8	52245.5	47117.1	49568.7	46340.3	48743.1	47951.1
Q6A068	Q6A068	CDC5L_MOUSE	Cdc5l	19	Cell division cycle 5-like protein	29695.3	22380.7	18314.8	29308.6	34024.9	27211.3	30412.5	27039.1	33632.3	28959.2	25001.8	28672.7	26711.7	31517.5	30875.4
Q6P8J7	Q6P8J7	KCRS_MOUSE	Ckmt2	19	Creatine kinase S-type, mitochondrial	147936	169342	128846	126066	195779	90165	159416	112943	106759	189088	191009	73047.1	51026	73829.4	129107
Q6PAR5	Q6PAR5	GAPD1_MOUSE	Gapvd1	19	GTPase-activating protein and VPS9 domain-containing protein 1	18458.5	17602.8	19554.5	18564.5	15950.4	17132.2	17070.1	17636.1	17052.5	15958.3	18910.5	17474.6	16821.4	16643.4	16443.4
Q6PAV2	Q6PAV2	HERC4_MOUSE	Herc4	19	Probable E3 ubiquitin-protein ligase HERC4	13176.7	15227.9	14917.9	15917.7	13762.7	13794.9	13428.1	14931.4	14749.2	13083.3	16121.9	15819.1	15028.5	14955.5	14303.3
Q80TB8	Q80TB8	VAT1L_MOUSE	Vat1l	19	Synaptic vesicle membrane protein VAT-1 homolog-like	72680.8	72149.1	61649.7	62649.2	52351.7	69403	62533.5	64457.1	60651.7	63712.4	57642.2	79433.1	65814.2	64815.3	59976.9
Q80UG5	Q80UG5	SEPT9_MOUSE	Septin9	19	Septin-9	41171.2	55439.8	54726.4	49466.7	39507.9	49567.8	44902.2	39237	41236.3	45558.3	55533	43554.3	35090.6	31704.8	29965.7
Q811D0	Q811D0	DLG1_MOUSE	Dlg1	19	Disks large homolog 1	35061.1	36204.8	32777.3	32723.8	33276.3	34059.3	32891.4	35325.2	36108.5	32560.9	36658.1	34306.8	30717.8	34138.5	34826.1
Q812A2	Q812A2	SRGP3_MOUSE	Srgap3	19	SLIT-ROBO Rho GTPase-activating protein 3	18323	16636	13853.4	13709.7	15697	14805.2	14813.4	14667.1	15998.1	14728.7	13952	16488	15970.3	16612.2	15425.3
Q8BG32	Q8BG32	PSD11_MOUSE	Psmd11	19	26S proteasome non-ATPase regulatory subunit 11	38802.6	41290	43741.5	41556.2	37568.4	39483.3	40310.4	39583.4	40495.2	40247.7	44699.5	43974.7	37640.2	36914.5	37799.9
Q8BG51	Q8BG51	MIRO1_MOUSE	Rhot1	19	Mitochondrial Rho GTPase 1	90785.5	70652.3	63236.6	93951.8	113882	97827.7	102652	123586	107996	81203.8	77979.9	102251	131098	128983	125167
Q8BHB9	Q8BHB9	CLIC6_MOUSE	Clic6	19	Chloride intracellular channel protein 6	3375.76	5300.91	8860.02	13837.9	33840.2	21103.4	39106.1	41401.6	30325	10124.2	7527.16	4044.61	49424.6	44806.2	46694.9
Q8BMQ2	Q8BMQ2	TF3C4_MOUSE	Gtf3c4	19	General transcription factor 3C polypeptide 4	26030.9	25313	25495.2	23498.8	24899.1	25273.4	25904.5	28359.2	28567.5	27417.8	24048	27151.3	25655.1	24063.3	26259.5
Q8BP47	Q8BP47	SYNC_MOUSE	Nars1	19	Asparagine--tRNA ligase, cytoplasmic	68266.6	68201.8	63990.6	65874.2	59252	63951.3	57156.4	61596.3	66194	66625.8	65892.1	64873.5	67821.5	63645.2	64423.2
Q8C0C7	Q8C0C7	SYFA_MOUSE	Farsa	19	Phenylalanine--tRNA ligase alpha subunit	37063	33781.3	31645.7	35990.5	39008.3	34122.7	36733.2	36970.1	35605.8	30966.6	36756	38280.3	37939.5	40005.9	38787.2
Q8C3F2	Q8C3F2	F120C_MOUSE	Fam120c	19	Constitutive coactivator of PPAR-gamma-like protein 2	26594.7	27025.3	24160.2	25926.8	23677.1	21372.1	23374.6	23461.2	22840.3	22188.9	23109.1	23009.9	24287	25308.6	24895.3
Q8K3G9	Q8K3G9	DP13B_MOUSE	Appl2	19	DCC-interacting protein 13-beta	23559.7	24269.1	22130.5	22889	24924.7	26375.3	26449.3	25759.1	23734.5	20445.2	22960.2	22598.8	27544.2	27703.4	25137
Q8K3H0	Q8K3H0	DP13A_MOUSE	Appl1	19	DCC-interacting protein 13-alpha	30762.8	32217.9	32061.6	31266.3	33329.3	32488.4	33040	32204.1	32040.7	32596.1	32921.2	33319.5	32707.9	33957.3	34127.1
Q8R0A7	Q8R0A7	K0513_MOUSE	Kiaa0513	19	Uncharacterized protein KIAA0513	65321.6	55218.2	51319.1	59006.6	68266.8	66614.7	64334.7	69090.5	68385.9	57190	56000.2	66611.7	80575.9	80078.8	75378.3
Q91YI0	Q91YI0	ARLY_MOUSE	Asl	19	Argininosuccinate lyase	45628.4	44266.1	52856.4	52717.6	48879.5	49129.7	48725.4	53959.2	45666.8	36053.2	54177.3	50070.7	48773.6	45954.7	44480.4
Q921F4	Q921F4	HNRLL_MOUSE	Hnrnpll	19	Heterogeneous nuclear ribonucleoprotein L-like	36739.2	37380.5	33356.3	35372.2	36541.8	36117.4	37194.1	38382	41792	41886.4	36808.3	40589.2	36761.5	38139.9	38322.7
Q922U2	Q922U2	K2C5_MOUSE	Krt5	19	Keratin, type II cytoskeletal 5	16634.4	18246.9	40112.9	17358	16675.6	13508.4	19890	26368.1	15992.8	12336.7	19085.2	12946.1	13577.5	11136.7	11514.3
Q9CPY7	Q9CPY7	AMPL_MOUSE	Lap3	19	Cytosol aminopeptidase	20302.2	26867.2	29239.8	23513.5	22305.5	27336.1	23193.9	19452.4	19666.2	21496.4	26873.1	27191.2	21620.3	20046	19494.1
Q9CZ30	Q9CZ30	OLA1_MOUSE	Ola1	19	Obg-like ATPase 1	59806.4	62316.7	61960.7	63217.4	55148.2	59195	59215	59572.7	56269.5	59430.8	61211.9	67530.4	55265.9	55136	56139
Q9CZU6	Q9CZU6	CISY_MOUSE	Cs	19	Citrate synthase, mitochondrial	351188	328808	323000	345487	367307	324054	324294	387421	326228	282472	351214	334092	373519	343748	382286
Q9CZW5	Q9CZW5	TOM70_MOUSE	Tomm70	19	Mitochondrial import receptor subunit TOM70	97279.8	98960.3	95629.4	103689	101539	104488	107666	109974	101928	80077.7	89813.6	105555	105453	101402	98030.6
Q9D0K2	Q9D0K2	SCOT1_MOUSE	Oxct1	19	Succinyl-CoA:3-ketoacid coenzyme A transferase 1, mitochondrial	86646.5	95317.2	82851.7	89408.9	101460	101405	95099.7	95925.3	90948.3	85166	101037	93368.2	83349.3	83385.6	88984.1
Q9D819	Q9D819	IPYR_MOUSE	Ppa1	19	Inorganic pyrophosphatase	100357	89409.9	68651.8	110783	157216	163649	159375	153003	146558	121202	103347	140381	152959	175694	160595
Q9D8E6	Q9D8E6	RL4_MOUSE	Rpl4	19	Large ribosomal subunit protein uL4	152614	152689	140302	161495	121542	146037	129774	131366	127802	137956	149558	145937	124598	112984	116605
Q9DB05	Q9DB05	SNAA_MOUSE	Napa	19	Alpha-soluble NSF attachment protein	65396.1	69609.7	58620.3	69335.4	80363	82778.6	79085.6	74041.2	72480.1	62856.3	67480	76056	84094.4	79875.9	77957.2
Q9DBC7	Q9DBC7	KAP0_MOUSE	Prkar1a	19	cAMP-dependent protein kinase type I-alpha regulatory subunit	52219.5	57278.8	52049.6	50357.6	45778.1	56939.7	48783.6	46829.6	45605.1	43261.1	53295.9	53012.9	50422	45792.1	49759.2
Q9DBF1	Q9DBF1	AL7A1_MOUSE	Aldh7a1	19	Alpha-aminoadipic semialdehyde dehydrogenase	50385.1	56669.1	56958.2	55738.9	60066.1	56358.6	60438.4	64005.5	58833	53144.7	55196.3	50671.7	59660.1	59526.5	57119.1
Q9DBJ1	Q9DBJ1	PGAM1_MOUSE	Pgam1	19	Phosphoglycerate mutase 1	294834	363402	313101	344359	544795	495558	545132	523649	535530	391799	362713	463121	579320	605833	591654
Q9EPU4	Q9EPU4	CPSF1_MOUSE	Cpsf1	19	Cleavage and polyadenylation specificity factor subunit 1	91741.6	82709.7	92256.1	97226	74469.9	88292	82681.9	87765.7	77578.7	84365.5	94407.2	94112.1	84327.6	83603.8	86702.2
Q9JKY5	Q8VD75;Q9JKY5	HIP1R_MOUSE	Hip1r	19	Huntingtin-interacting protein 1-related protein	18724.3	18918.9	18583	17303.8	14450.3	16353.3	16645.8	16503.6	15607.3	17025.5	17100.8	15750.6	15744.9	16104.3	15471.3
Q9WVJ2	Q9WVJ2	PSD13_MOUSE	Psmd13	19	26S proteasome non-ATPase regulatory subunit 13	52816.6	46858.4	48503.3	50301.5	44242.3	52714.7	46460.6	47571.7	43833.8	41799.7	52372.3	51716.6	44337.2	43057.7	42067.3
Q9Z0E0	Q9Z0E0	NCDN_MOUSE	Ncdn	19	Neurochondrin	33657.9	34406.2	34475.4	30922.3	28720.2	30611.1	27815.3	30056.7	28680.2	29740	31242.4	34244.6	32822.6	30196.7	33417.5
Q9Z0X1	Q9Z0X1	AIFM1_MOUSE	Aifm1	19	Apoptosis-inducing factor 1, mitochondrial	35359.8	38613.7	42375.8	38317.9	36680.7	37477.7	38602.6	40838.3	38437.7	34416.7	40961.8	34245.3	39150.6	35708.5	40134.5
Q9Z2D6	Q9Z2D6	MECP2_MOUSE	Mecp2	19	Methyl-CpG-binding protein 2	43041.1	46408	42853.3	41101.3	19260.8	34454.3	34232.5	33033	31849.4	40300.3	41323.9	30813.6	28901.6	17558.6	15658.4
O08539	O08539	BIN1_MOUSE	Bin1	18	Myc box-dependent-interacting protein 1	106759	96156.8	89694.7	93180.5	105192	98221.8	96682.9	102944	98836.1	92129.9	96895.9	102296	103821	105441	105312
O08709	O08709	PRDX6_MOUSE	Prdx6	18	Peroxiredoxin-6	509326	548883	412044	482398	583863	926917	620303	552718	506934	440165	480620	638492	516522	594674	531652
O08795	O08795	GLU2B_MOUSE	Prkcsh	18	Glucosidase 2 subunit beta	87038.4	90311.1	99465.4	94815.1	90690.8	100291	95335.9	96755.7	101569	97003.2	97524.2	97734.9	89501.9	90959.9	88890.7
O35074	O35074	PTGIS_MOUSE	Ptgis	18	Prostacyclin synthase	25986.7	30225.1	39842.3	28329.8	35391.8	29329.3	39661.3	37590.4	23603.3	22274	35083.7	17094.3	29875.3	25335.2	26671.9
O35685	O35685	NUDC_MOUSE	Nudc	18	Nuclear migration protein nudC	49097.5	42363.4	42480.6	46261.7	41642.6	48792.2	42068.8	42957.2	42688.3	45680	47668.2	59428.9	40404.8	40292.8	42122.7
P07310	P07310	KCRM_MOUSE	Ckm	18	Creatine kinase M-type	761196	661649	736439	579202	966543	479547	635656	571562	534897	754462	741674	430108	379653	527106	671214
P09055	P09055	ITB1_MOUSE	Itgb1	18	Integrin beta-1	74490.8	93035.5	121403	82503.4	69843.2	80518.6	77444	81136.2	82961.3	79155.2	108008	61067.2	57949	55393.8	61871
P10637	P10637	TAU_MOUSE	Mapt	18	Microtubule-associated protein tau	75677.9	65981.3	57373.2	63526.3	79240	74923	79875.2	73273.9	74603.7	68771.4	60665.9	70591.5	82233.3	90925.1	79974
P10649	P10649	GSTM1_MOUSE	Gstm1	18	Glutathione S-transferase Mu 1	248262	249146	309946	258332	245088	260516	254751	276667	219273	195505	283733	228305	245299	205360	231499
P10852	P10852	4F2_MOUSE	Slc3a2	18	Amino acid transporter heavy chain SLC3A2	138152	147516	161721	150622	170056	168709	190240	187764	176343	139655	155485	145854	184845	176511	172389
P11103	P11103	PARP1_MOUSE	Parp1	18	Poly [ADP-ribose] polymerase 1	28556.3	34567.4	28033.3	29740.8	21323.9	27038.6	19690.6	21178.2	17547.8	31534.4	32491.3	33200.7	20902.2	18289.1	17697.4
P12367	P12367	KAP2_MOUSE	Prkar2a	18	cAMP-dependent protein kinase type II-alpha regulatory subunit	72468.6	46006	50011.6	61548.2	71551.1	65837.2	76458.8	77895.4	78250	64475.5	60446.5	73543.3	73215.1	81582.5	78057.5
P21447	P06795;P21447	MDR1A_MOUSE	Abcb1a	18	ATP-dependent translocase ABCB1	29820.4	33949	41562.9	26987.6	28472.1	28767	30340.7	28763.8	26648.6	22778.9	32261.1	23794.2	25980.9	23392.6	27087.9
P26043	P26043	RADI_MOUSE	Rdx	18	Radixin	52241.4	47335.1	47894.8	45368.1	51225.3	50132.8	50844.9	48076.6	45514.6	43417.3	51199.1	44116.2	46423	45950.8	45124.8
P26638	P26638	SYSC_MOUSE	Sars1	18	Serine--tRNA ligase, cytoplasmic	117802	131585	124701	131394	137432	135229	139285	134437	130241	125849	125358	140635	135270	136171	134837
P28650	P28650	PURA1_MOUSE	Adss1	18	Adenylosuccinate synthetase isozyme 1	55230.3	55749	59686.3	51567.9	51174.7	42422.4	46538.9	43773.7	47504.1	61935.6	63663.7	43950.6	43180.5	44481.6	53189.6
P29533	P29533	VCAM1_MOUSE	Vcam1	18	Vascular cell adhesion protein 1	21835.1	26501.7	24886.2	19745.7	10472.7	24038.3	11907.5	11586.3	11959	21673.7	20834.8	16167.9	9796.42	9750.77	8807.76
P29758	P29758	OAT_MOUSE	Oat	18	Ornithine aminotransferase, mitochondrial	100755	122025	131855	120759	123504	147788	139606	126157	117790	108917	136274	128387	107042	118560	101368
P32067	P32067	LA_MOUSE	Ssb	18	Lupus La protein homolog	53931.8	47500.8	36994.4	56034	50659.3	53187.9	52984.8	48589.9	44834	52844.3	49781.9	57434.6	44201	46366.9	49229.1
P33267	P33267	CP2F2_MOUSE	Cyp2f2	18	Cytochrome P450 2F2	35425.1	44631.9	60425.6	41134.6	43147.8	29443.4	38585.2	42495.9	27278.4	25916.6	46650	10574.3	17071.3	13357.8	13329.8
P36371	P36371	TAP2_MOUSE	Tap2	18	Antigen peptide transporter 2	73916.9	117768	106148	89945.7	71609.2	83346.4	67537	46407.3	77194.9	90870.3	116552	54048.3	28894.6	36004.7	27317.7
P36916	P36916	GNL1_MOUSE	Gnl1	18	Guanine nucleotide-binding protein-like 1	56352.7	49529.3	46609.4	51410	41750.9	55347.2	46179.4	47174.1	46380.6	48379.7	54179.2	54766	41243.3	43830.9	52164.2
P37889	P37889	FBLN2_MOUSE	Fbln2	18	Fibulin-2	13786.4	13033.6	36798.8	17363.5	9945.94	14433.3	8938.56	6233.38	7304.31	15497.9	30069.3	18119	7099.12	4579.09	4781.48
P42567	P42567	EPS15_MOUSE	Eps15	18	Epidermal growth factor receptor substrate 15	12906.1	14232.9	15481.8	12586.3	11258.2	11480.9	12462.4	11925.3	11701.8	11599.5	14103.9	10901.5	10393	9765.95	9290.43
P47738	P47738	ALDH2_MOUSE	Aldh2	18	Aldehyde dehydrogenase, mitochondrial	156801	201093	253469	186883	231007	239011	234330	225556	177135	137910	222750	141446	186142	151456	160206
P52431	P52431	DPOD1_MOUSE	Pold1	18	DNA polymerase delta catalytic subunit	18203.7	16163.5	16477.5	17451.2	17230.7	15129.3	15739.6	18719.8	18974.3	16188.7	18979.4	18337.1	17683.9	18417.2	18670.3
P54823	P54823	DDX6_MOUSE	Ddx6	18	Probable ATP-dependent RNA helicase DDX6	125423	117666	116172	121907	124846	116975	118390	120202	122335	115809	122997	126119	124007	120170	119748
P61202	P61202	CSN2_MOUSE	Cops2	18	COP9 signalosome complex subunit 2	50928.6	49844.9	51802	51614.3	52614.3	53890	53506.1	58455	54147.8	51364.1	49339	53172.2	55450.2	51454	54273
P61264	P61264	STX1B_MOUSE	Stx1b	18	Syntaxin-1B	222974	241233	213106	229503	208842	229577	200864	195307	191582	197889	181550	233239	220999	212492	223674
P62334	P62334	PRS10_MOUSE	Psmc6	18	26S proteasome regulatory subunit 10B	28483.2	33046.7	31185.4	30691.9	34419	39267.8	36829.9	31683.7	33152.7	32354.4	34815.1	37908.8	34803.7	33744.4	32873.2
P62696	P62696	CRBB2_MOUSE	Crybb2	18	Beta-crystallin B2		14505.8	13511.4	86665	4715.77	11785.7	11435.9	8371.43	22080.5	18570.1	16329.5	727941	910263	1238450	1020670
P68040	P68040	RACK1_MOUSE	Rack1	18	Small ribosomal subunit protein RACK1	98695.7	115100	113267	118220	138922	155661	144598	117833	125689	114039	131522	145315	127983	130620	134214
P70698	P70698	PYRG1_MOUSE	Ctps1	18	CTP synthase 1	16581.1	17253.1	17726	17906.2	11551.4	18242.5	14704.6	12921.9	13186.2	16488.8	17326.9	18707.8	10641.6	12346.2	12280.7
Q01149	Q01149	CO1A2_MOUSE	Col1a2	18	Collagen alpha-2(I) chain	121815	82927.7	125350	98873.5	88582.1	92770.5	104043	144677	108919	74845.2	126119	82875.5	94468.4	80425.2	78445.7
Q07076	Q07076	ANXA7_MOUSE	Anxa7	18	Annexin A7	49290	52760.8	63813.6	55213.1	54551.5	69305.6	58942.1	53390.2	52792.7	44891	60063.3	57165.4	51739.6	54354.4	50374.4
Q3TEA8	Q3TEA8	HP1B3_MOUSE	Hp1bp3	18	Heterochromatin protein 1-binding protein 3	197698	177654	130752	201579	223213	185025	190814	184832	175612	130192	164646	188214	223525	199618	202803
Q3TLH4	Q3TLH4	PRC2C_MOUSE	Prrc2c	18	Protein PRRC2C	12231.7	10840.5	10519.9	12725.7	15989.6	13226	15355.8	14073.8	13395.7	13286.5	11616.4	13681.4	11722.2	14785.4	14856.6
Q3U5Q7	Q3U5Q7	CMPK2_MOUSE	Cmpk2	18	UMP-CMP kinase 2, mitochondrial	26507.7	39774.3	29914.8	28377.4	21674.8	41400.2	24457.5	19328.6	24403.1	27385.2	25637.9	25267	18176.2	18914.2	18275.5
Q3UEB3	Q3UEB3	PUF60_MOUSE	Puf60	18	Poly(U)-binding-splicing factor PUF60	45627.7	40662.7	36984.4	43815	50313.9	49688.7	48857	49121.4	49790.6	47320	43371.6	50800.4	47785.6	51278.9	49087.1
Q3UTJ2	Q3UTJ2	SRBS2_MOUSE	Sorbs2	18	Sorbin and SH3 domain-containing protein 2	28636.7	33660.7	25290	30365.6	39568.9	39799.4	40833.1	34307.7	29526.1	24861.5	27877.9	35434.9	38253.4	42736.7	40675.9
Q3UVL4	Q3UVL4	VPS51_MOUSE	Vps51	18	Vacuolar protein sorting-associated protein 51 homolog	24716.5	26698.6	25850.4	23852.5	23128.4	24111.6	22491.4	24593.1	23267.9	23108	23739.5	22982.5	24734.8	23204	24697.5
Q5DTL9	Q5DTL9	S4A10_MOUSE	Slc4a10	18	Sodium-driven chloride bicarbonate exchanger	41657	46219.3	41630.6	45445.6	65069.6	49935.7	65118.9	64521.3	68450.5	44587.2	37934.9	48195.5	73525.3	78107	79329.9
Q60737	Q60737	CSK21_MOUSE	Csnk2a1	18	Casein kinase II subunit alpha	28237.2	27507.6	24701.3	26200	25721.7	25847.7	26732.6	27638.3	30767	32746.7	28232.8	31777.7	28428	29552.2	29087
Q6NVD9	Q6NVD9	BFSP2_MOUSE	Bfsp2	18	Phakinin			7214.03	6502.58					3344.84		2134.93	17264.4	13154	29654.1	26714
Q6P7F1	Q6P7F1	MPP4_MOUSE	Mpp4	18	MAGUK p55 subfamily member 4	27779.3	18253.9	18543.7	31188.6	45936.5	31885.5	48102.2	46153.8	46411.3	26893.8	26258.2	36348.4	52696.7	53391.7	51257.1
Q6ZPY7	Q6ZPY7	KDM3B_MOUSE	Kdm3b	18	Lysine-specific demethylase 3B	6954.36	5426.8	5812.82	7937.8	8774.63	6960.09	9224.04	8735.56	9668.54	8230.39	7024.68	8481.33	8477.62	8898.42	8990.58
Q70FJ1	Q70FJ1	AKAP9_MOUSE	Akap9	18	A-kinase anchor protein 9	161744	151370	139083	141037	146012	148943	164295	165385	189245	165461	161590	178275	176351	161739	156307
Q80Y17	Q80Y17	L2GL1_MOUSE	Llgl1	18	Lethal(2) giant larvae protein homolog 1	8605.43	9523.49	8587.32	8200.67	8493.03	8237.64	8403.41	8257.55	7878.75	8865.17	8149.53	8630.5	8244.88	7506.81	8014.71
Q80YV4	Q80YV4	PANK4_MOUSE	Pank4	18	4'-phosphopantetheine phosphatase	16814.6	16608.4	17283.9	19757.9	24741.6	19344.9	22926	26246.9	23427	17953.2	19840.3	20236	26516.1	25121.7	24596.7
Q8BGW1	Q8BGW1	FTO_MOUSE	Fto	18	Alpha-ketoglutarate-dependent dioxygenase FTO	31199.9	25908.2	23894.7	27224	31882.5	29234.5	32836.4	33637.2	34599.6	27950.4	24654.5	29859.6	33803.2	34448.5	32637
Q8BH61	Q8BH61	F13A_MOUSE	F13a1	18	Coagulation factor XIII A chain	30267.7	41120.7	56232.6	31877.7	28733.6	28478.8	27468.3	22284.2	25602.6	37644.4	49333.4	19988.9	15487.5	15732.8	17235.8
Q8BH74	Q8BH74	NU107_MOUSE	Nup107	18	Nuclear pore complex protein Nup107	16795	19680.6	21577.6	18226.2	17212.7	17899.5	18349.4	18971.1	19087.8	18463.9	20030.3	18519.6	19394.9	18002.4	16361.9
Q8BPB5	Q8BPB5	FBLN3_MOUSE	Efemp1	18	EGF-containing fibulin-like extracellular matrix protein 1	31697.2	35658.7	50374.8	36416.9	28123.9	29257.7	33881.8	33832.9	35030.9	32938.3	51154.2	21734.6	23384.9	21545.9	23323.1
Q8BSS9	Q8BSS9	LIPA2_MOUSE	Ppfia2	18	Liprin-alpha-2	17895.4	17827.1	15527.9	17248.1	15423	16005.6	16158.5	14973.9	19038.7	18390.1	15274.5	18229.5	16510.4	18402.8	16862.8
Q8BUV3	Q8BUV3	GEPH_MOUSE	Gphn	18	Gephyrin	61298	64315.3	57934.7	64094.8	61337.5	68687.7	66219.7	60642.2	62003.7	53835.5	53781.3	70746.4	68740.8	74056.1	69093.4
Q8BWF0	Q8BWF0	SSDH_MOUSE	Aldh5a1	18	Succinate-semialdehyde dehydrogenase, mitochondrial	53829.6	57004.6	48151.7	49497.4	68102.1	64987.2	65686.4	62144.1	65282.6	48958.3	44072.3	61350.3	70166.1	70632.7	67282.4
Q8BZH4	Q8BZH4	POGZ_MOUSE	Pogz	18	Pogo transposable element with ZNF domain	17634.5	15127.6	14853.3	16777	16359.9	14892.8	14372.2	15593.6	12679.6	13824	16741.6	18254.3	17012.3	16270.2	15340.3
Q8C1B7	Q8C1B7;Q8CHH9;Q9R1T4	SEP11_MOUSE	Septin11	18	Septin-11	101817	115542	111055	114829	126450	148101	135189	123461	111536	97821.5	118843	125505	129271	122249	122321
Q8C854	Q8C854	MYEF2_MOUSE	Myef2	18	Myelin expression factor 2	165821	158757	117175	169992	228204	215516	226039	211531	202339	156579	144807	218775	253344	228517	235904
Q8CDG3	Q8CDG3	VCIP1_MOUSE	Vcpip1	18	Deubiquitinating protein VCPIP1	12776.6	14452.1	13166.4	13116.8	11402.5	15630.8	13684.3	14721.2	16194	16202	12344.4	15963.2	13636.1	14493.2	14692.6
Q8CH09	Q8CH09	SUGP2_MOUSE	Sugp2	18	SURP and G-patch domain-containing protein 2	46942.6	38305.5	32370.3	45305.7	47254.7	39689.5	45001.6	43955.8	43522.8	43133.5	42071.6	44582.4	49762.8	49303	49934.3
Q8JZN7	Q8JZN7	MIRO2_MOUSE	Rhot2	18	Mitochondrial Rho GTPase 2	34430.3	28316.7	26266.2	37791	44163.8	37727.2	43160.9	51822.4	46965	38477.5	33230.9	41898.6	49856.4	50321.8	51151.7
Q8K411	Q8K411	PREP_MOUSE	Pitrm1	18	Presequence protease, mitochondrial	15637.6	20576.4	23405.9	17148.8	15317.1	17061	17033.2	16338.4	17706.8	18690.7	20346.4	13880.6	11267.3	12706.1	13743.6
Q8R050	Q8R050	ERF3A_MOUSE	Gspt1	18	Eukaryotic peptide chain release factor GTP-binding subunit ERF3A	29377.2	31374	33900.1	38155.5	32316.3	35959.6	30580.3	31512.7	27670.2	31385.4	35065.7	38865.7	31757.9	29513.9	29689
Q8R0G9	Q8R0G9	NU133_MOUSE	Nup133	18	Nuclear pore complex protein Nup133	9355.63	9683.78	10783.1	9677.45	8678.8	10367.1	10381.5	8876	10951.7	9859.83	10237.9	10202.2	9706.85	9641.29	9575.88
Q8R2R9	Q8R2R9;Q9JKC8	AP3M2_MOUSE	Ap3m2	18	AP-3 complex subunit mu-2	37287.3	38632.1	33351.6	36118.9	31554.4	37498.2	32845.7	33209.3	34048.8	32413.1	36212.1	38848	36478	35827.3	33354.4
Q8VBW6	Q8VBW6	ULA1_MOUSE	Nae1	18	NEDD8-activating enzyme E1 regulatory subunit	30688.3	28146.3	29364.3	29360.6	30713.1	28430.9	28539.2	31195.7	31017.9	28093.4	27323.6	31002.9	32201.6	29725.2	30068.8
Q8VEH5	Q8VEH5	EPMIP_MOUSE	Epm2aip1	18	EPM2A-interacting protein 1	53144.7	53551.6	50731	50700.1	47282.7	46915.7	47720.8	50268.1	53174	53948.7	45259.4	50712.1	49689.3	52089.4	50922
Q91VW5	Q91VW5	GOGA4_MOUSE	Golga4	18	Golgin subfamily A member 4	12880.8	13181.8	13538.3	12858.1	11521.6	12378.8	13509.4	11889.6	12567.2	12103.2	12733.3	13515.4	11395.9	12478.4	11893
Q91W89	Q91W89	MA2C1_MOUSE	Man2c1	18	Alpha-mannosidase 2C1	14067.1	13142.9	14995.3	13179.8	14036.9	13672	13108.2	14811.8	12527.7	12140.9	14866.8	13092	14531	12626.3	13905.3
Q99JY0	Q99JY0	ECHB_MOUSE	Hadhb	18	Trifunctional enzyme subunit beta, mitochondrial	119254	136511	143419	130594	123054	114715	109633	126803	109684	99145.9	145042	85733.7	99986	91194.4	99771.1
Q99K01	Q99K01	PDXD1_MOUSE	Pdxdc1	18	Pyridoxal-dependent decarboxylase domain-containing protein 1	31363.2	27326.7	30581.4	32616.2	28736.2	32324.3	30521	30915	26391	25155.4	29715.6	31239.2	28980	28302.8	27059
Q99KY4	Q99KY4	GAK_MOUSE	Gak	18	Cyclin-G-associated kinase	20339.4	19957.3	18027.9	19625.9	16962.3	18006.2	19000.7	17914.6	17658	17215.2	19014.5	18954.5	17625.7	17827.6	16736.8
Q99MN9	Q99MN9	PCCB_MOUSE	Pccb	18	Propionyl-CoA carboxylase beta chain, mitochondrial	43443.1	49084.8	46289.6	44693.5	52535.5	50503.2	52979.8	50784.7	46196.2	39051.3	48764.8	32898.9	45362.9	41577.8	46289.7
Q99MR8	Q99MR8	MCCA_MOUSE	Mccc1	18	Methylcrotonoyl-CoA carboxylase subunit alpha, mitochondrial	13611.1	17024.5	14825.1	15067.2	15986.6	14736.3	14879.3	14945	13530.7	13922.9	15026.4	11169.7	12146.3	11660.9	13263.6
Q9CQN1	Q9CQN1	TRAP1_MOUSE	Trap1	18	Heat shock protein 75 kDa, mitochondrial	327975	370760	410528	359391	382399	350388	357418	383759	346691	327764	394617	317357	313126	312558	321976
Q9CWS0	Q9CWS0	DDAH1_MOUSE	Ddah1	18	N(G),N(G)-dimethylarginine dimethylaminohydrolase 1	68546.2	66796	39345.9	68591.8	78254.9	110841	83031.4	68940.7	69031	67141.8	59940.9	92131.4	85265.9	90485.2	77690.4
Q9CZ13	Q9CZ13	QCR1_MOUSE	Uqcrc1	18	Cytochrome b-c1 complex subunit 1, mitochondrial	195885	208271	175154	202524	239828	237466	225588	228695	218204	213621	230304	217585	224564	229276	229626
Q9D2V7	Q9D2V7	CORO7_MOUSE	Coro7	18	Coronin-7	28543.1	28888.6	27905.8	30096.9	29787.8	32022.5	30861.4	28855	28786.7	26748	33095.6	30732.3	27373.8	28295.2	27817.8
Q9D394	Q9D394	RUFY3_MOUSE	Rufy3	18	Protein RUFY3	169099	141554	133752	165812	173980	161766	174563	170861	160094	136758	151984	203051	204753	193365	189460
Q9D3E6	Q9D3E6	STAG1_MOUSE	Stag1	18	Cohesin subunit SA-1	18205.4	18818.5	19558.8	18741.5	14895	17312	17159.4	17861.8	17292.2	17487.6	20437.4	17643.1	17818.9	16074.7	18143.5
Q9D517	Q9D517	PLCC_MOUSE	Agpat3	18	1-acyl-sn-glycerol-3-phosphate acyltransferase gamma	106436	81504.5	76989.9	130562	171994	126040	164245	174689	152232	112797	103859	137502	192854	181880	193002
Q9DC69	Q9DC69	NDUA9_MOUSE	Ndufa9	18	NADH dehydrogenase [ubiquinone] 1 alpha subcomplex subunit 9, mitochondrial	92703.3	91547.7	88351	87810.4	88332.8	81544.4	89011.1	87952	84617.2	87704	77915.4	74778.4	87128.9	80919.9	82978.8
Q9JHK4	Q9JHK4	PGTA_MOUSE	Rabggta	18	Geranylgeranyl transferase type-2 subunit alpha	25941.6	24187.5	23055	25499.8	22662.1	26289.4	24648.6	25023.3	22884.7	21628	23697.9	29621.8	25780.7	25450.3	24226.9
Q9JLM8	Q9JLM8	DCLK1_MOUSE	Dclk1	18	Serine/threonine-protein kinase DCLK1	29108.2	30166.2	27550.2	27105.9	22675.1	28029.5	25778.9	22241.9	20189.9	25250.7	27055.6	27629.8	23877.4	27314.1	24397.7
Q9QXK3	Q9QXK3	COPG2_MOUSE	Copg2	18	Coatomer subunit gamma-2	32644	30424.6	32206.3	29073	29835.8	27343.5	27495.4	31810.7	28544.2	28888.6	31809.8	32577	26849.9	29326.5	26313.2
Q9QZ85	Q9QZ85	IIGP1_MOUSE	Iigp1	18	Interferon-inducible GTPase 1	25550.4	60208.2	51023.4	43561.3	37742.2	40793.9	37625	17057.8	45069.9	56980.1	62776.7	18511.7	11148.9	16608.7	12943
Q9R0H0	Q9R0H0	ACOX1_MOUSE	Acox1	18	Peroxisomal acyl-coenzyme A oxidase 1	18156.3	20809.9	19655.2	18569.9	17924.1	18138.7	16255.8	18340.1	18076.8	18687.8	18559.4	19803.2	20135.2	20288.9	18254.2
Q9WV80	Q9CWK8;Q9WV80	SNX1_MOUSE	Snx1	18	Sorting nexin-1	65231.4	71619.8	75821	65827	59434.8	60917.4	59512.6	65108.8	65814.2	59163.6	66769.9	59870.2	60112.6	59428.4	54892.6
Q9Z103	Q9Z103	ADNP_MOUSE	Adnp	18	Activity-dependent neuroprotector homeobox protein	11032.7	8993.06	9150.61	10828.9	11468.8	9376.92	11140.3	11009.4	11433.8	10456.6	10131.7	10530.1	10650.5	11471.7	11514.5
A0A0G2JDV3	A0A0G2JDV3;A4UUI3	GBP6_MOUSE	Gbp6	17	Guanylate-binding protein 6	16433.8	24228.1	22496.2	17768.6	11895.8	19309.8	13035.1	9663.03	15793.1	24628.4	22330.4	14953.2	7468.69	8119.76	8898.14
A2AP18	A2AP18	PLCH2_MOUSE	Plch2	17	1-phosphatidylinositol 4,5-bisphosphate phosphodiesterase eta-2	11995.8	11948.1	9367.24	12198.8	13186.5	11026.6	12570.2	11425.5	13892.5	12768.1	9786.55	11514.5	12427.7	12550	13141.5
E9QAT4	E9QAT4	SC16A_MOUSE	Sec16a	17	Protein transport protein Sec16A	15951.8	14512.5	15744	16230.2	15558.4	16889.4	17146.1	15950	16200.4	15892.4	18982.2	18329.2	17033.2	15784.4	15710.7
F8VPK0	F8VPK0	SKI3_MOUSE	Skic3	17	Superkiller complex protein 3	9719.6	10366.2	9936.68	10059.5	10800.8	8507.18	9827.56	10756.7	8676.86	9236.82	10328.9	8865.28	10895.2	8622.31	9034.47
O08749	O08749	DLDH_MOUSE	Dld	17	Dihydrolipoyl dehydrogenase, mitochondrial	67694.1	75754.8	72405.7	74929.3	98809.2	89918.7	98198.4	91454.7	83973.3	79124.2	82549.2	80580.4	92778	86100.8	99751.4
O35129	O35129	PHB2_MOUSE	Phb2	17	Prohibitin-2	109371	123165	128715	117465	117952	105549	102488	114563	102745	101222	126986	112616	116007	113409	115353
O35551	O35551	RABE1_MOUSE	Rabep1	17	Rab GTPase-binding effector protein 1	10624.7	11267.8	10653.7	11361.4	10386.1	9946.43	11204.7	10713.9	12089.2	11295.5	10712.5	10173	10625	10623.9	10358.6
O35737	O35737	HNRH1_MOUSE	Hnrnph1	17	Heterogeneous nuclear ribonucleoprotein H	167446	165697	147587	163684	205482	224231	231144	179653	193521	190891	181337	205846	207460	228838	209529
O35887	O35887	CALU_MOUSE	Calu	17	Calumenin	73063.9	82018.2	89260.5	64958.8	59873	72468.4	63433.7	61936.7	64145.5	68932.6	82470.6	58143	51810.5	47217.6	53625.6
O54990	O54990	PROM1_MOUSE	Prom1	17	Prominin-1	13978.9	12142.5	17957.2	21805.9	33802.3	23475.4	38508.8	47746.7	42034.9	32003.1	17729	34023.2	54001.4	53408.3	48007.8
P02469	P02469	LAMB1_MOUSE	Lamb1	17	Laminin subunit beta-1	9782.3	9065.18	17451.2	10695.8	6552.94	9459.35	7265.2	9921.16	10813.3	9017.46	15630.1	8139.96	5247.75	4889.66	4807.07
P08249	P08249	MDHM_MOUSE	Mdh2	17	Malate dehydrogenase, mitochondrial	303517	323717	267922	315906	536729	484730	497672	413745	386961	325625	320342	372122	500442	480199	487624
P08553	P08553	NFM_MOUSE	Nefm	17	Neurofilament medium polypeptide	22150.8	22737.4	28134.3	23552	18464.2	20641.9	20097.4	14920.9	18372.4	21817.6	21625.7	33627	21746.3	21567.8	25008
P14148	P14148	RL7_MOUSE	Rpl7	17	Large ribosomal subunit protein uL30	281139	260652	261672	283832	211998	263979	244385	213974	222003	250281	259421	272658	223722	170318	210125
P14211	P14211	CALR_MOUSE	Calr	17	Calreticulin	353952	383590	450858	371005	309787	368341	341849	344369	382408	385067	430392	396511	296340	303517	286129
P20612	P20612	GNAT1_MOUSE	Gnat1	17	Guanine nucleotide-binding protein G(t) subunit alpha-1	471422	373187	254663	886837	2374580	1299990	2149930	2613510	2473990	837396	492214	857572	2571440	2732830	2896630
P21614	P21614	VTDB_MOUSE	Gc	17	Vitamin D-binding protein	35083.5	35875.3	47211.6	38516.4	50281	22810.3	44674.3	31759.5	30086.5	51564.6	30473.2	33164.6	26485.4	34862.8	25948.2
P21956	P21956	MFGM_MOUSE	Mfge8	17	Lactadherin	28387.5	32963.6	40561.1	32721.1	40837.5	36522.6	46655.7	43515.4	37524.4	33879.2	34273.2	32532.8	46067.1	38240.9	41385
P21958	P21958	TAP1_MOUSE	Tap1	17	Antigen peptide transporter 1	38406.4	52116.9	49191.3	45247.7	30622.2	39280.7	32966.7	20522.7	32403	31344.3	58668.9	25155.6	13776.5	16895.7	13400.8
P23819	P23818;P23819	GRIA2_MOUSE	Gria2	17	Glutamate receptor 2	10480.6	12097.6	10916	11197.5	10867.7	10984.1	10033.3	9733.91	10569.3	10701.5	9822.43	11726.5	12871.1	12291.4	12131.5
P24547	P24547	IMDH2_MOUSE	Impdh2	17	Inosine-5'-monophosphate dehydrogenase 2	19559.1	22147.3	24653.1	26991.5	39597.5	31009.1	40456.2	35927	29762.4	24326.6	24254.8	31477.8	40059	40738.5	36876.6
P29812	P29812	TYRP2_MOUSE	Dct	17	L-dopachrome tautomerase	43465.2	52925.4	77493.9	51724.5	39582.6	55965	46095.5	53597.7	56231.1	46493.6	62608.9	25698.5	23687.3	21039.6	26607.2
P35486	P35486	ODPA_MOUSE	Pdha1	17	Pyruvate dehydrogenase E1 component subunit alpha, somatic form, mitochondrial	156249	176920	145407	163858	215448	197687	198155	182540	168605	163909	168369	158642	180718	184265	197573
P43247	P43247	MSH2_MOUSE	Msh2	17	DNA mismatch repair protein Msh2	26664.8	18787.2	21727.1	24003.9	23036.2	21621	22235.7	23748.1	24585.8	23010.9	25041	27364.7	25245.1	23751.7	23123.1
P47708	P47708	RP3A_MOUSE	Rph3a	17	Rabphilin-3A	23197.5	27602.3	24316.5	23252	29607.1	27072.4	29504.3	26392.4	30702.1	24959.9	22176.2	26126.7	29140.5	32119	30284.9
P49312	P49312	ROA1_MOUSE	Hnrnpa1	17	Heterogeneous nuclear ribonucleoprotein A1	187237	178381	105193	204099	301156	341674	285907	213697	209782	220933	195704	284557	234707	283193	294591
P49443	P36993;P49443	PPM1A_MOUSE	Ppm1a	17	Protein phosphatase 1A	53114.2	50258.2	49460.4	54862.5	53034.5	51238.8	53627.3	57045	57623.2	53754.7	51340.7	53180.9	55692.4	57237.6	58234.7
P54276	P54276	MSH6_MOUSE	Msh6	17	DNA mismatch repair protein Msh6	10943.2	11083.3	10763.7	11027.8	11103.3	11473.4	11183.6	12058.4	11417.8	12128.4	12201.9	12608.2	12021.9	11429.4	11922.6
P54763	P54763	EPHB2_MOUSE	Ephb2	17	Ephrin type-B receptor 2	24883.2	27837.8	24657	22108.3	20342	25087.5	21154.5	20301.5	20139.8	21109.7	22892.5	22209	20130.5	19495.1	20261
P56695	P56695	WFS1_MOUSE	Wfs1	17	Wolframin	64470.2	71054.6	67231.3	64019.8	45596.3	52799	41232	40502	36975.8	58784.2	60063.9	58932.8	37523.4	40898	39023.1
P62908	P62908	RS3_MOUSE	Rps3	17	Small ribosomal subunit protein uS3	253491	252172	295296	261501	205047	222243	205123	218476	209333	221492	293570	223128	184215	194229	204231
P63101	P63101	1433Z_MOUSE	Ywhaz	17	14-3-3 protein zeta/delta	593841	611109	587198	613273	626414	703866	692059	653549	697679	651241	607994	687363	625363	767458	691354
P70265	P70265	F262_MOUSE	Pfkfb2	17	6-phosphofructo-2-kinase/fructose-2,6-bisphosphatase 2	31566.1	22807.5	23538.5	29714.8	40428.8	29899.4	34255.5	41055.4	38175.5	28870.1	29587.9	34549.8	41566.8	39375.8	40007.2
P70399	P70399	TP53B_MOUSE	Tp53bp1	17	TP53-binding protein 1	5254.68	6018.99	5506.08	4769.7	4916.83	5183.51	4993.13	4743.58	5765.63	6047.44	5589.27	5584.59	5064.98	5353.27	4247.8
P97457	P97457	MYL11_MOUSE	Myl11	17	Myosin regulatory light chain 11	525435	471052	545707	481356	558902	399506	422047	405743	356216	486402	661932	303262	206861	311585	372013
P97479	P97479	MYO7A_MOUSE	Myo7a	17	Unconventional myosin-VIIa	16397.3	19315.7	25588.4	19978.2	16402.6	17732.2	19058.6	17367.8	15613.8	15207.1	20886.6	13636.9	16104.2	15563.1	17147.7
P97927	P97927	LAMA4_MOUSE	Lama4	17	Laminin subunit alpha-4	3474.25	6579.64	9299.6	5971.24	5781.82	4976.75	6042.99	5255.04	5120.97	4646.62	8078.13	3444.06	4412.56	2459.47	3883.56
Q03717	Q03717	KCNB1_MOUSE	Kcnb1	17	Potassium voltage-gated channel subfamily B member 1	25430.7	15768.6	13700.9	26466.7	40450.1	29269	34964.2	45091.6	37850.2	27995	20136.6	27651.1	45123.4	42935.3	52447
Q08331	Q08331	CALB2_MOUSE	Calb2	17	Calretinin	293561	272568	214101	234140	266732	371935	251756	279575	219435	219810	230534	310720	317736	332465	290141
Q08879	Q08879	FBLN1_MOUSE	Fbln1	17	Fibulin-1	62182.4	69405.6	89789.5	66158.2	51481	57670.4	57936.1	61841.4	58772.4	53984.6	83583.7	45363.9	40841.1	36170.2	39296.1
Q60520	Q60520	SIN3A_MOUSE	Sin3a	17	Paired amphipathic helix protein Sin3a	20045.8	17960.8	18933.1	21576.8	20814.2	17967.2	19192.7	19585.1	17428.4	18407.9	22050.7	19715.2	19226.5	20344.2	19553.5
Q60676	Q60676	PPP5_MOUSE	Ppp5c	17	Serine/threonine-protein phosphatase 5	33409.1	30518	30791.3	31000	30941.8	33317.9	33404.7	36103.5	35407.4	33772.4	32726.9	38386.6	36386.4	37039	34145.7
Q60751	P15208;Q60751	IGF1R_MOUSE	Igf1r	17	Insulin-like growth factor 1 receptor	19341.6	21100.4	21262.9	21755.3	20987.9	20298.5	22586	22216.3	21015.2	18923.4	18680.9	19408.6	22680.1	21127.3	21250.8
Q60769	Q60769	TNAP3_MOUSE	Tnfaip3	17	Tumor necrosis factor alpha-induced protein 3	7012.67	4801.69	5639.74	7922.03	17331	9934.72	15276.6	18382.4	15270.3	7445.83	6994.29	7970.08	17031.3	17169	17704.1
Q61035	Q61035;Q99KK9	HARS1_MOUSE	Hars1	17	Histidine--tRNA ligase, cytoplasmic	61225.7	53506.4	61439.5	61991.4	57697.3	58163.6	56125.8	56425	51998.1	56320	64361.1	63151.8	55861.4	50752.6	52803.5
Q61207	Q61207	SAP_MOUSE	Psap	17	Prosaposin	240294	261948	326896	243554	210368	348904	208591	191622	195488	205184	355639	265480	178938	195939	164064
Q61584	Q61584	FXR1_MOUSE	Fxr1	17	RNA-binding protein FXR1	35610.6	35337.9	30638.8	37157.7	37485.4	38999	34758.1	33186.5	32209.6	38082.7	37350.5	38972.1	32914.3	32570.4	35803.1
Q640N1	Q640N1	AEBP1_MOUSE	Aebp1	17	Adipocyte enhancer-binding protein 1	21080	28128.6	37032.7	27041.7	19963.5	19461.1	22478.2	20788.9	25936	14890.5	34852.3	14796.4	10223.4	9894.79	9931.43
Q6PHS9	Q6PHS9	CA2D2_MOUSE	Cacna2d2	17	Voltage-dependent calcium channel subunit alpha-2/delta-2	19857.2	19104.6	19446.3	18373.4	17444.9	19319.5	18546.4	18395.6	17998.1	17525.4	17950.3	18740.2	19799.9	17823.6	17790.6
Q6PHZ2	Q6PHZ2	KCC2D_MOUSE	Camk2d	17	Calcium/calmodulin-dependent protein kinase type II subunit delta	172103	151070	147580	162140	167937	159221	163872	167706	180958	169000	148596	188557	180638	188210	173073
Q6VNB8	Q6VNB8	WDFY3_MOUSE	Wdfy3	17	WD repeat and FYVE domain-containing protein 3	10860.2	11183.5	10918.2	10543.7	10911.5	10350.5	9687.55	10308.7	9324.82	9372.98	11184.3	9424.55	10234	9658.51	10420.1
Q6ZWX6	Q6ZWX6	IF2A_MOUSE	Eif2s1	17	Eukaryotic translation initiation factor 2 subunit 1	66354	60514.2	63721.9	70981.3	65303.1	77513.3	68888.3	67801.7	60427.1	55364.2	73940.5	83671.4	70765.8	65589.9	66695.1
Q70IV5	Q70IV5	SYNEM_MOUSE	Synm	17	Synemin	26607.1	24576	25397.1	24762	21239.7	23861.1	23408.8	22618.2	18829.2	17299.2	25858.6	24703.3	20915.6	24618.1	23714.5
Q80UM7	Q80UM7	MOGS_MOUSE	Mogs	17	Mannosyl-oligosaccharide glucosidase	30769.6	33023.4	34117.7	35261	32344.8	32506.1	32965.3	32971.7	28425.9	26276.9	38225	30598.4	32089.3	29398.1	30478.9
Q80WQ2	Q80WQ2	VAC14_MOUSE	Vac14	17	Protein VAC14 homolog	14622.8	14162.2	16667	13122.8	12075.1	12868.9	12632.4	12727.1	14346.3	14455.1	14397.6	13430.3	11939.3	12985.8	11454
Q811G0	Q811G0	PTHB1_MOUSE	Bbs9	17	Protein PTHB1	10399.7	9217.24	10698.9	15091.9	26853.9	16494.4	22655.4	30339	25444.4	12587.3	11373	15611.1	35521.2	32367.4	32836
Q8BFZ9	Q8BFZ9	ERLN2_MOUSE	Erlin2	17	Erlin-2	62421.7	60610	56529.9	61337.8	67113.8	72632.9	69480.4	60883.8	62745.8	55694.7	67038	69131.4	68394.1	70073.4	67862.8
Q8BG05	Q8BG05	ROA3_MOUSE	Hnrnpa3	17	Heterogeneous nuclear ribonucleoprotein A3	238929	249376	146604	255183	381392	425607	342719	236724	262422	265341	233570	314955	244612	329479	342035
Q8BJY1	Q8BJY1	PSMD5_MOUSE	Psmd5	17	26S proteasome non-ATPase regulatory subunit 5	61436.2	61049.2	58552.5	62244.7	66243.2	67441.1	69627.2	68532.6	63495.7	51989.5	59256.8	64418.4	73796	70266.3	70826.3
Q8BK67	Q8BK67	RCC2_MOUSE	Rcc2	17	Protein RCC2	20829.5	20795.4	21198.9	23968.1	26097.7	23885.3	24262.8	22368.6	21339.4	18686.1	24539.7	23295.1	24231.9	22991.2	24632.8
Q8BYA0	Q8BYA0	TBCD_MOUSE	Tbcd	17	Tubulin-specific chaperone D	19871.7	21037.8	24446	21145.3	16935.1	19559.5	19552.4	17774	18495.1	20680.7	23074	20859.2	17212.8	17175.6	18329.2
Q8CAS9	Q8CAS9	PARP9_MOUSE	Parp9	17	Protein mono-ADP-ribosyltransferase PARP9	14653.4	21169.6	18100.7	17329.6	10685.1	14814.2	11651.5	10138.1	13218.3	17538.3	18751.4	11993.8	5802.16	7866.44	8936.32
Q8CJG1	Q8CJG1	AGO1_MOUSE	Ago1	17	Protein argonaute-1	15042.7	15785.6	14694.1	15934.1	17308.4	14393.8	16155.3	15145.8	17179.4	15647	15409.7	14241.8	15485.5	15266.7	15845.9
Q8K2G4	Q8K2G4	BBS7_MOUSE	Bbs7	17	Bardet-Biedl syndrome 7 protein homolog	9495.53	7135.54	6165.36	12550.7	30410.9	19231.4	24693.8	31693.3	27836.2	12619.4	10224	17112.4	35623.4	33778.3	34076.8
Q8K400	Q5DQR4;Q8K400	STXB5_MOUSE	Stxbp5	17	Syntaxin-binding protein 5	28728	30676.8	28262.4	29947.9	28592.3	27891.4	29509.3	26771.9	28038.1	27673.5	26691	30411.7	30372.7	29654.8	32474.1
Q8K4B0	Q8K4B0	MTA1_MOUSE	Mta1	17	Metastasis-associated protein MTA1	14529.9	14730.9	13884	13113.7	10288	11803.8	10822.8	10714.9	10618.7	13762.7	13075.8	12455.8	9952.16	11182.8	11377.6
Q8R1F1	Q8R1F1	NIBA2_MOUSE	Niban2	17	Protein Niban 2	43726.6	48213.1	62674.5	43558.8	34184.7	41162.2	37198.8	38689.2	40310.6	39838.3	54550.3	35461.3	27630.6	26790.4	25608.4
Q8R3B1	Q8R3B1	PLCD1_MOUSE	Plcd1	17	1-phosphatidylinositol 4,5-bisphosphate phosphodiesterase delta-1	43580.7	51473.6	52616.2	45260.1	42411.3	47184.3	48437.7	50985.3	46061.5	42683	50531.7	42254.2	40831.5	43030.8	39671.5
Q8VBX6	Q8VBX6	MPDZ_MOUSE	Mpdz	17	Multiple PDZ domain protein	12632.5	11813	11472.9	12275.3	12033.5	13258.8	11899.2	12972.4	14113.3	12610.9	11913.7	12140.7	11943.2	12843.6	12622.3
Q8VCC9	Q8VCC9	SPON1_MOUSE	Spon1	17	Spondin-1	13019.3	14531.2	14628.3	14834.5	10749.5	14023.8	12322.3	11795.5	14034.6	12170.5	17734.6	13182.8	8827.24	9561.12	12147.3
Q8VCM7	Q8VCM7	FIBG_MOUSE	Fgg	17	Fibrinogen gamma chain	62835.7	63600.8	106519	63290.2	77606.6	59832.5	75041.5	62429.6	46264	73321.7	67289.5	70536.9	39909.2	55733.7	42790.1
Q8VCW8	Q8VCW8	ACSF2_MOUSE	Acsf2	17	Medium-chain acyl-CoA ligase ACSF2, mitochondrial	18311	22803.8	24326.2	20696.7	20184.8	20217	21320.5	20961.1	18771.1	19044.3	22384	15493.1	16705.3	16555.6	15390.4
Q8VD75	Q8VD75	HIP1_MOUSE	Hip1	17	Huntingtin-interacting protein 1	18405.7	21042.9	24462.3	19650.9	16979.6	17855	18147.4	18773.9	15911.1	19603.2	20791.5	18123.7	16131.3	15970.9	16527.1
Q8VEE4	Q8VEE4	RFA1_MOUSE	Rpa1	17	Replication protein A 70 kDa DNA-binding subunit	18651	16578.5	15996.7	19182.4	19315.5	19123.1	19199.7	19030.6	19056.5	18394.6	20175.3	20843.7	20473.4	18712.9	19810.7
Q91WU5	Q91WU5	AS3MT_MOUSE	As3mt	17	Arsenite methyltransferase	29031.8	23797.3	19334.7	28503.5	29117.9	34616.3	31081.9	30846.8	26148.2	22670.9	26540.5	31908.2	32077.8	31106	27677.5
Q91Z40	Q91Z40	GBP7_MOUSE	Gbp7	17	Guanylate-binding protein 7	12882	24324.1	21446.4	18466.3	12193.6	17886.7	13538.8	9558.08	14719.2	21259.4	22813.4	12586	7270.4	7978.07	6865.83
Q921M4	Q921M4	GOGA2_MOUSE	Golga2	17	Golgin subfamily A member 2	14048.4	13265.1	12189.1	13095.5	13507.5	13132.7	12624.3	12447.9	12514.7	13213.4	14496.7	13562.2	11884.5	11007.1	12877.9
Q99JY9	Q99JY9	ARP3_MOUSE	Actr3	17	Actin-related protein 3	90205.4	103102	126692	100187	95440.1	106144	102809	97415.4	104393	99153.8	128926	97792.2	83333.8	83538.5	79981.3
Q99K46	Q99K46	UBP11_MOUSE	Usp11	17	Ubiquitin carboxyl-terminal hydrolase 11	16332.2	17112.8	16237.2	18538.2	14242.3	17707.1	14709.1	15784.2	16522.8	14229.2	15799.6	18845.8	15149.4	15900.9	16197.4
Q99K48	Q99K48	NONO_MOUSE	Nono	17	Non-POU domain-containing octamer-binding protein	108282	123811	89172	108230	143851	169565	150514	108338	118938	119339	100438	130790	101014	135109	139681
Q99KE1	Q99KE1	MAOM_MOUSE	Me2	17	NAD-dependent malic enzyme, mitochondrial	27018.3	25340	23657.1	28289.4	41859.9	32353.3	38816.3	40361.2	42028.6	29628.4	28339.1	32452.8	43469.6	42000.4	41436.3
Q9CPV4	Q9CPV4	GLOD4_MOUSE	Glod4	17	Glyoxalase domain-containing protein 4	64651.9	58173.7	52800.7	63556.1	67001.2	81634.3	72851.6	70260.7	64301.9	59338.5	63389.9	75159.3	75223.1	74976.5	71654.7
Q9CWF6	Q9CWF6	BBS2_MOUSE	Bbs2	17	Bardet-Biedl syndrome 2 protein homolog	7517.38	6447.92	5420.32	9478.23	20929.2	13310.3	17620.4	23625.5	22147.6	10149.9	7427.3	12282.3	27508.3	25488.7	27805.2
Q9D554	Q9D554	SF3A3_MOUSE	Sf3a3	17	Splicing factor 3A subunit 3	38676	35825.1	34942.7	40943.3	38568.3	40348.1	36791.9	41716.7	38357	38261.8	41105.8	40197.2	39030.2	36884	33877.6
Q9D6Z1	Q9D6Z1	NOP56_MOUSE	Nop56	17	Nucleolar protein 56	23118.3	21033.5	20128.5	22263.1	21363.6	18466.9	19823.5	18362.7	18093.9	19929.1	22386	19811.7	18944.6	20404.4	22238.3
Q9DB77	Q9DB77	QCR2_MOUSE	Uqcrc2	17	Cytochrome b-c1 complex subunit 2, mitochondrial	153099	168546	169594	167181	187923	162804	178269	185140	182682	169766	168091	149624	173534	177185	186290
Q9DBE8	Q9DBE8	ALG2_MOUSE	Alg2	17	Alpha-1,3/1,6-mannosyltransferase ALG2	34758	36512.9	35003.5	35911	32761.3	37504.8	37082.9	32552	38932.2	40238.5	33564.5	35285.8	36717.5	38782.7	39493.1
Q9DBG6	Q9DBG6	RPN2_MOUSE	Rpn2	17	Dolichyl-diphosphooligosaccharide--protein glycosyltransferase subunit 2	123267	124634	134578	113619	101774	121352	119263	119283	125550	116316	134344	105639	100648	101449	94088.6
Q9EQF6	Q9EQF6	DPYL5_MOUSE	Dpysl5	17	Dihydropyrimidinase-related protein 5	41087.2	41168.4	32481.6	39237.9	54459.9	52267.6	53158.5	49988	44989.4	40375.2	33405.4	47803.3	54381.4	59954.8	58511.5
Q9JIG7	Q9JIG7	CCD22_MOUSE	Ccdc22	17	Coiled-coil domain-containing protein 22	11354.4	12158.2	12712.7	12176.2	12276.2	12661.8	13710.2	12651.1	11888.7	11447.4	11483.5	11623	11624.5	11575.6	11688.5
Q9JJK2	Q9JJK2	LANC2_MOUSE	Lancl2	17	LanC-like protein 2	39512.7	39194.9	34724.2	37564.5	37530.6	38540.2	42574.8	41763.6	46925	45870.8	38471.8	42716.6	43413.6	45956.7	46607.2
Q9QWY8	Q9QWY8	ASAP1_MOUSE	Asap1	17	Arf-GAP with SH3 domain, ANK repeat and PH domain-containing protein 1	16583.8	15910.6	15985.5	15432.7	14862.2	15433.2	15295.7	14117.1	14802.2	14061.8	15947.2	14499.5	16742.8	15770.4	13959.2
Q9QYB8	Q9QYB8	ADDB_MOUSE	Add2	17	Beta-adducin	37396	40196.6	34504.3	35745.3	38185.4	41142.1	38500.9	36228.7	38303.4	35196.6	34445.1	38640.4	44269	42986.3	42321
Q9R1T2	Q9R1T2	SAE1_MOUSE	Sae1	17	SUMO-activating enzyme subunit 1	47002	44009.7	37913.5	45179.6	49895.2	52344.1	48427.1	50705.7	46056.2	41818.4	41755.1	53596.8	50266.5	47754.2	48379.1
Q9WV91	Q9WV91	FPRP_MOUSE	Ptgfrn	17	Prostaglandin F2 receptor negative regulator	28369.1	31336.1	41889.3	29765.3	27926.3	29927.4	29162.1	31523.4	29876.8	27172.8	34929.5	19333.6	20793.1	19958.5	22171.3
Q9Z0E6	Q9Z0E6	GBP2_MOUSE	Gbp2	17	Guanylate-binding protein 2	48733.7	86715.8	78366.5	75506.5	47435.3	62418	54560.7	29566.3	64641	85472.2	81926.1	40256.2	20861.2	25564.1	17386.5
Q9Z0N1	Q9Z0N1;Q9Z0N2	IF2G_MOUSE	Eif2s3x	17	Eukaryotic translation initiation factor 2 subunit 3, X-linked	96728.3	92597.9	96882.2	103282	97935.2	97610.4	97585.7	98479.2	93543.6	91338.9	108112	109344	94531	92298.6	96657.5
Q9Z110	Q9Z110	P5CS_MOUSE	Aldh18a1	17	Delta-1-pyrroline-5-carboxylate synthase	29715.3	34637.7	35055.5	33372.9	37001.7	33030.4	32478	36686.2	30122.1	26557.4	36795.4	31536	33819.7	32265.8	30830
Q9Z2Q6	Q9Z2Q6	SEPT5_MOUSE	Septin5	17	Septin-5	58541.4	64203.5	52292.8	60660.2	77367.2	80945	79792.1	65154.6	64433.8	61185.7	51659.2	64514.7	82877.3	86813.1	86648.1
A2ALS5	A2ALS5	RPGP1_MOUSE	Rap1gap	16	Rap1 GTPase-activating protein 1	18446	22195	19219.1	20037	20725.8	20999.3	21534.6	22390	24014.9	20589.5	17226.6	23848.4	23043.4	22600.5	23708.7
B1AY13	B1AY13	UBP24_MOUSE	Usp24	16	Ubiquitin carboxyl-terminal hydrolase 24	6010.88	7439.03	7302.79	6347.33	5841.75	5894	5872.94	5703.56	6277.93	7285.77	7065.78	6389.68	5209.13	5354.15	5091.24
B1AZI6	B1AZI6	THOC2_MOUSE	Thoc2	16	THO complex subunit 2	19317.3	18017.2	20915.6	18745.2	18545.6	17020.6	18131.6	16793.8	17216.3	18074	20111.2	16719.1	17564	14897.9	18053.3
B2RXC1	B2RXC1	TPC11_MOUSE	Trappc11	16	Trafficking protein particle complex subunit 11	11877	11612.1	12407.5	10508.2	12011.2	11114.1	12438.1	11695.4	11831.4	11765.3	12094.3	11034.8	11618.6	11717	10166.3
E9PV24	E9PV24	FIBA_MOUSE	Fga	16	Fibrinogen alpha chain	50862.7	57473.5	85678.4	48325.7	69741.7	50634.5	59747.3	53424.7	34769.2	60155.3	49093.4	47163.7	37635.8	47646.3	36799.5
E9Q6P5	E9Q6P5	TTC7B_MOUSE	Ttc7b	16	Tetratricopeptide repeat protein 7B	21077.7	22640.3	19550.1	22403.3	21087	21615.2	22393.6	21964.7	24508.1	20181.5	19736.2	21074.6	24476.1	22970.6	21815.4
O08759	O08759	UBE3A_MOUSE	Ube3a	16	Ubiquitin-protein ligase E3A	32834.8	31554.8	31761	34895.2	32877.1	31959.5	30153	31724.2	34001.9	32063.6	28565.8	33660.5	29294.2	31304.6	33622.4
O08808	O08808	DIAP1_MOUSE	Diaph1	16	Protein diaphanous homolog 1	14649.5	17090.5	19938.2	19109.7	14288.1	15910.1	15711.1	15089.4	15694.8	17011	19156.6	13579.7	10496	11554.8	12900.3
O09131	O09131	GSTO1_MOUSE	Gsto1	16	Glutathione S-transferase omega-1	121865	173073	288164	257838	257117	98393.4	354132	236349	191344	176254	150508	51183.2	47041.3	31949	35641
O35382	O35382	EXOC4_MOUSE	Exoc4	16	Exocyst complex component 4	21186.4	24715.7	28450.3	22673.1	19515.4	22404.1	20199.4	18426.8	21717.5	22724.6	22502.4	22310	16901.7	19019.9	19763.6
O35639	O35639	ANXA3_MOUSE	Anxa3	16	Annexin A3	78322.5	81141.8	89742	89803.3	88960.9	93200.3	92168.1	78585	77554	99342.3	123343	99282.2	72683	75239.4	66466.8
O88447	O88447	KLC1_MOUSE	Klc1	16	Kinesin light chain 1	18850.5	19211.9	16381.2	17379.3	16355.4	19596.3	18418.9	17580.7	17434.9	17995.8	16891.9	19918	19024.2	18263.6	17699
O88508	O88508	DNM3A_MOUSE	Dnmt3a	16	DNA (cytosine-5)-methyltransferase 3A	10575.1	8966.65	9366.54	9564.92	7438.97	10144	8144.18	9078.98	10322.7	10925.6	13966.7	12375.8	9702.66	9609.67	8761.11
P01899	P01897;P01899	HA11_MOUSE	H2-D1	16	H-2 class I histocompatibility antigen, D-B alpha chain	108634	166389	167637	135221	93484.7	126071	91415.2	66606.6	112347	124787	179290	79538	47063.1	45363	37354.7
P04919	P04919	B3AT_MOUSE	Slc4a1	16	Band 3 anion transport protein	19679.8	21210.8	27733.7	22462.2	39487.6	22542.1	48961.6	30456.6	18141	34487.4	39867.8	23499.1	22363.3	24326.1	32374.5
P05555	P05555	ITAM_MOUSE	Itgam	16	Integrin alpha-M	10821.8	11337.1	16907.7	12349.2	6781.75	9556.04	7873.39	6424.08	8543.88	12789.3	18752.9	14061.6	4313.08	4469.86	3841.83
P06800	P06800	PTPRC_MOUSE	Ptprc	16	Receptor-type tyrosine-protein phosphatase C	16595	24116.5	30395	20834.1	15462.1	18351.2	16081.5	11519.1	18079.1	22132.9	31852.6	11852.5	6217.68	6887.2	5003.41
P0C605	P0C605	KGP1_MOUSE	Prkg1	16	cGMP-dependent protein kinase 1	18797	18018.3	19183.5	16974.9	15671.3	19664	17450.5	16665.4	17173.5	17682.2	19042.4	19698.3	15857.9	17424.2	17973
P14152	P14152	MDHC_MOUSE	Mdh1	16	Malate dehydrogenase, cytoplasmic	1334280	1376340	1444100	1620070	1748580	1525730	1603150	1806370	1308430	1110220	1400790	1422420	1807170	1755040	1817430
P19221	P19221	THRB_MOUSE	F2	16	Prothrombin	13688.5	14975.5	24154.2	18647.7	18865.9	11436.5	17345.9	13881.8	13262	25128.3	17875.5	26882.7	11379.2	14510.7	11003.5
P23953	P23953	EST1C_MOUSE	Ces1c	16	Carboxylesterase 1C	50468.7	48427.9	66005.2	53966.9	55883.5	24831.9	50182.3	41201.6	50464.9	95612.4	63988.8	55547.5	28487.9	58154.7	44190.6
P27601	P27601	GNA13_MOUSE	Gna13	16	Guanine nucleotide-binding protein subunit alpha-13	76227.9	85515.6	87259.1	69364.3	54302.6	68410.7	58319.3	58153.5	66251.3	66739	82700.7	64125.2	56527.8	50524.3	55491.6
P28663	P28663	SNAB_MOUSE	Napb	16	Beta-soluble NSF attachment protein	68125.9	70491.1	53922.3	69705.3	85006.1	89515.5	84672.1	79626.1	77957.4	72176.9	62158.5	82786.8	87290.3	93174.9	90580.8
P34057	P34057	RECO_MOUSE	Rcvrn	16	Recoverin	209207	108967	99971.3	201181	277209	226142	262527	327440	282393	196861	168593	261667	342833	317844	316705
P35585	P35585	AP1M1_MOUSE	Ap1m1	16	AP-1 complex subunit mu-1	182160	185194	198316	188647	175483	167008	181309	188200	173894	180673	183787	163869	163354	162162	154117
P35700	P35700	PRDX1_MOUSE	Prdx1	16	Peroxiredoxin-1	296054	313928	336665	322111	372648	418519	362806	334153	260810	204911	392606	326836	375201	333876	329765
P37804	P37804	TAGL_MOUSE	Tagln	16	Transgelin	24502.3	25241.3	27621.4	23540.4	25639.5	38110.5	26882.4	23188.6	18519.5	14085.9	26997.1	19152.7	15168.8	14037.9	13791.2
P45376	P45376	ALDR_MOUSE	Akr1b1	16	Aldo-keto reductase family 1 member B1	64378.6	67928.6	73044.8	77318.2	88134.7	87383.4	80827.1	72781.7	64917.3	53753.6	77708.4	83452	83168.5	77057.6	82490.2
P46660	P46660	AINX_MOUSE	Ina	16	Alpha-internexin	50227.9	47242.7	34714.3	50072	52346.5	61319.5	50462.4	46068.4	42580.8	37791.9	43814.2	72266.8	62930.1	60824.2	63029.3
P46978	P46978	STT3A_MOUSE	Stt3a	16	Dolichyl-diphosphooligosaccharide--protein glycosyltransferase subunit STT3A	73101.9	75964.2	90415.5	74437.3	63921.2	68334.4	60037.1	63204.8	61782.3	65523.1	81264.6	58640.4	51498.9	44756.6	46302.9
P47856	P47856	GFPT1_MOUSE	Gfpt1	16	Glutamine--fructose-6-phosphate aminotransferase [isomerizing] 1	10385.8	13165.8	14414.8	13946.5	12143.1	10623.3	12960.3	12141.3	13610.2	14662.3	13259.4	11019.3	11021	10897.2	9661.47
P51150	P51150	RAB7A_MOUSE	Rab7a	16	Ras-related protein Rab-7a	194933	198172	220252	197857	188792	213378	202134	207132	183757	159629	217406	175061	191152	193102	190363
P52825	P52825	CPT2_MOUSE	Cpt2	16	Carnitine O-palmitoyltransferase 2, mitochondrial	49183.6	47439.1	46944.3	49194.4	53256.8	49198.6	48916.1	54941.4	52487.2	46821.9	50425.2	48776.9	55425.2	48943.8	54193.8
P53810	P53810	PIPNA_MOUSE	Pitpna	16	Phosphatidylinositol transfer protein alpha isoform	69556.2	69457.9	67056.8	65654.2	74658.8	84437.7	76972.4	75595.3	72182.3	59786	67088.9	74252.9	86069.5	79435.7	78666.6
P54822	P54822	PUR8_MOUSE	Adsl	16	Adenylosuccinate lyase	54682.7	57334.7	53529	51057.5	55962.8	51879.1	51310.9	56401.4	55770.9	54002.9	54786.7	52554	52693.9	51034.1	50005.8
P60670	P60670	NPL4_MOUSE	Nploc4	16	Nuclear protein localization protein 4 homolog	23665.9	22476.2	25935.1	23280.8	22787.9	27066.1	24820.6	23865.4	23901.6	25644.5	28686.1	27432.3	23434.8	24027.9	23349
P63005	P63005	LIS1_MOUSE	Pafah1b1	16	Platelet-activating factor acetylhydrolase IB subunit beta	36690.3	43309.2	45503.5	40014.8	56674.9	57194.8	57082.9	47735.8	46735.4	40317.2	44734.8	50514.7	53572	56747.6	53387.5
P63328	P48453;P48455;P63328	PP2BA_MOUSE	Ppp3ca	16	Protein phosphatase 3 catalytic subunit alpha	113748	118743	109713	118272	115976	125428	115763	120740	121357	105629	115015	126546	134258	122769	122452
P70441	P70441	NHRF1_MOUSE	Nherf1	16	Na(+)/H(+) exchange regulatory cofactor NHE-RF1	62248.2	66961.5	56004.1	82565.5	125355	111222	137145	132185	114533	83667.2	62315.8	72095.4	145688	148649	141573
P97371	P97371	PSME1_MOUSE	Psme1	16	Proteasome activator complex subunit 1	59505.4	79190	76394.5	71501.3	63575.6	85052.5	64924.5	48063	62326.2	74822	88255.1	57066.5	39059.7	42678.2	34927.5
P97390	P97390	VPS45_MOUSE	Vps45	16	Vacuolar protein sorting-associated protein 45	26940.4	26952.2	27028.1	24021.6	23731.7	24621.6	21507.7	23967.2	22779.8	21912.8	25258.5	22901.5	24918.9	24161.7	24765.9
Q0VBD0	Q0VBD0	ITB8_MOUSE	Itgb8	16	Integrin beta-8	19929.3	22159.8	28420.5	30906.1	48092.5	32280.5	48814.3	43565.6	37244.2	25147.5	22930.5	31683.1	54402.7	52471.1	56837.6
Q3TW96	Q3TW96	UAP1L_MOUSE	Uap1l1	16	UDP-N-acetylhexosamine pyrophosphorylase-like protein 1	36213.5	38970.4	45700.8	42441.6	35005.2	49262.5	36833.5	37704.4	31709.2	25748.2	50390.7	38582.2	31726.6	27157.6	29961.5
Q3UHL1	Q3UHL1	CAMKV_MOUSE	Camkv	16	CaM kinase-like vesicle-associated protein	57712.4	60835.2	53429.9	55820.1	46978	55416.4	54957.2	51375.5	48709.7	51180	45640.7	59294.9	55361.4	57748.5	58009.5
Q3ULD5	Q3ULD5	MCCB_MOUSE	Mccc2	16	Methylcrotonoyl-CoA carboxylase beta chain, mitochondrial	13448.8	17003	14935.8	13805.8	16124	14736.3	14538	14807.6	13067.3	11860.5	14807.7	11532.4	12396.3	11966	12077.3
Q3UYV9	Q3UYV9	NCBP1_MOUSE	Ncbp1	16	Nuclear cap-binding protein subunit 1	39586.6	37588.2	34686.7	37745.1	35412.3	34987	36808.4	38602.6	41198.8	39659.1	37313.9	40917.2	38053.4	40762.1	34203.9
Q5SDA5	Q5SDA5	GUC2F_MOUSE	Gucy2f	16	Retinal guanylyl cyclase 2	12670.4			9147.9	27357.9	14978.8	22315.1	32928.6	28122.6	10477	11471.4	10986	31434.6	31582.8	33596.6
Q5SVR0	Q5SVR0	TBC9B_MOUSE	Tbc1d9b	16	TBC1 domain family member 9B	23474.6	28555	32934.1	24508.7	21258.1	24469.2	22766.8	24043.3	24047.7	22777.1	26470	22644.4	21763.5	21883	21471.8
Q60675	Q60675	LAMA2_MOUSE	Lama2	16	Laminin subunit alpha-2	9433.43	8155.22	15078.1	8790.36	8225.79	7928.2	7460.39	9398.15	8372.19	7392.03	12308.3	6552.88	6572.01	5142.54	6604.88
Q60854	Q60854	SPB6_MOUSE	Serpinb6	16	Serpin B6	86318.9	96539	120138	94869.4	94340.4	91110.3	92380.8	87439.7	79207.3	77682.1	105267	74700.4	79781.2	71828.4	73331.1
Q61235	Q61235	SNTB2_MOUSE	Sntb2	16	Beta-2-syntrophin	31747.1	37207.6	43916.4	34784	35485.2	33970.7	36169.2	36587.4	32647.8	27012.9	42668.5	23408.6	31714.4	29078.3	31280.5
Q62465	Q62465	VAT1_MOUSE	Vat1	16	Synaptic vesicle membrane protein VAT-1 homolog	500073	524692	777655	491574	453063	504027	477920	470009	391848	323234	636002	367015	418544	328893	394017
Q641K1	Q641K1	CBPC1_MOUSE	Agtpbp1	16	Cytosolic carboxypeptidase 1	10153.9	9251.29	9711.32	11421.3	5578.78	8420.63	4678.7	4774.99	5448.3	12369.3	11312.9	14222.8	4467.52	5312.89	5971.8
Q64516	Q64516	GLPK_MOUSE	Gk	16	Glycerol kinase	28330	28737.2	30856.6	34850.8	34205.4	26797.5	34135.6	32095.6	31562.1	27842.4	26691	29817.8	33156.6	29464.5	30747.2
Q69Z99	Q69Z99	ZN512_MOUSE	Znf512	16	Zinc finger protein 512	21336.2	21625.4	12597.4	22190.4	24440.3	21504	26952.7	21372.3	24333.4	26583.7	18643.5	19480.1	19441.8	22210.8	26335.6
Q6NZC7	Q6NZC7	S23IP_MOUSE	Sec23ip	16	SEC23-interacting protein	23586.5	25689.6	25959.4	24517.7	22613	25186.4	23068.7	23385.5	23652	25721.8	25224.5	24310.1	23203.2	24262.2	21718
Q6P1B1	Q6P1B1	XPP1_MOUSE	Xpnpep1	16	Xaa-Pro aminopeptidase 1	36320.8	35310.2	39598.5	32232.2	30106.6	33314.2	35513.5	32347.6	32478.6	32493.9	36740.3	35421.5	33453.4	30782.7	30741.8
Q6P8X1	Q6P8X1	SNX6_MOUSE	Snx6	16	Sorting nexin-6	16261.2	19179.1	18663.4	16534.1	17023.8	19714.6	17561	17441.5	16705.6	16300.7	18834.1	16809.3	16069.8	16716.9	16371.7
Q80UJ7	Q80UJ7	RB3GP_MOUSE	Rab3gap1	16	Rab3 GTPase-activating protein catalytic subunit	19531.7	22765.3	20458	19102.1	17366.4	19826.4	18685.4	17811.5	20404	20887.9	18611.9	18346.9	18474.6	16534.5	17357.3
Q80X82	Q80X82	SYMPK_MOUSE	Sympk	16	Symplekin	9078.09	9623.49	8067.14	8946.45	8804.29	8784.53	8820.73	9219.14	8494.6	9315.61	9193.75	8847.76	9067.6	8906.32	9222.5
Q80XH2	Q80XH2	IMPG2_MOUSE	Impg2	16	Interphotoreceptor matrix proteoglycan 2	24125.6	19087.3	13023.2	34557.1	40780	37088.2	38576.4	46204.1	47868.2	41431.7	26782.7	49109.3	52578.9	52908	54823.8
Q8BGH2	Q8BGH2	SAM50_MOUSE	Samm50	16	Sorting and assembly machinery component 50 homolog	73823.4	75756.7	72786.8	71185.1	94029.5	84041.3	90821	84404.8	82617	77708.2	74703.6	78927.5	93521.5	88497.9	89936.5
Q8BGT8	Q8BGT8	PHIPL_MOUSE	Phyhipl	16	Phytanoyl-CoA hydroxylase-interacting protein-like	44453.3	43895.2	41485	46434.1	47447.5	47230.9	47502.6	48075.2	42506	42405.4	40314	49686.9	52729.1	52014	52038.4
Q8BKG3	Q8BKG3	PTK7_MOUSE	Ptk7	16	Inactive tyrosine-protein kinase 7	19821.6	23871	24018.5	20947.1	16389.3	20066.2	17562.1	18834.3	19763.4	17421.8	21905.6	15003.7	13831.2	12831.2	13953.2
Q8BLY2	Q8BLY2	SYTC2_MOUSE	Tars3	16	Threonine--tRNA ligase 2, cytoplasmic	32490.4	31017.9	26039.8	30605.6	29181.8	29678.3	26740.7	29812.6	25410.2	25994.3	29585.5	30959.9	31915.7	28501.9	28564
Q8BMF4	Q8BMF4	ODP2_MOUSE	Dlat	16	Dihydrolipoyllysine-residue acetyltransferase component of pyruvate dehydrogenase complex, mitochondrial	87751.4	83584.2	81458.5	99565.6	126220	104655	105603	113199	90084.7	76477.9	88477	93640.6	122836	105398	114337
Q8BVQ5	Q8BVQ5	PPME1_MOUSE	Ppme1	16	Protein phosphatase methylesterase 1	101091	95347.1	86296.4	100651	102331	114002	107046	114821	109753	97602.2	85749.7	113376	118625	118352	114968
Q8BWQ6	Q8BWQ6	VP35L_MOUSE	Vps35l	16	VPS35 endosomal protein-sorting factor-like	13161.3	15374.9	15939.7	14115.4	12314.2	13886	12576.5	11763.4	12668.5	12353.6	15869.2	12166	10359.9	10779.8	10107.8
Q8BWZ3	Q8BWZ3	NAA25_MOUSE	Naa25	16	N-alpha-acetyltransferase 25, NatB auxiliary subunit	34748.1	31174.7	33629.6	36960.9	36267.3	33348.6	35831	37982.3	39083	36150.7	37433.6	36691.5	35711	37741.4	36392.9
Q8BX80	Q8BX80	ENASE_MOUSE	Engase	16	Cytosolic endo-beta-N-acetylglucosaminidase	19239.3	18547.9	19335.9	20218.6	21209.3	18488.5	18392	22191.6	20208.7	18559.2	20365.5	20553.3	21007.6	20562.9	20394.2
Q8C167	Q8C167	PPCEL_MOUSE	Prepl	16	Prolyl endopeptidase-like	16325.8	18142.3	15483.7	17601.3	17611.6	20258.8	20939.5	18651.4	19147.4	17787.1	16424	22212.3	20783	21635.9	20916.5
Q8C2E7	Q8C2E7	WASC5_MOUSE	Washc5	16	WASH complex subunit 5	10442.1	11137.1	12726.4	11183.8	8523.69	9553.16	8669.52	8616.33	9636.49	10125	10766.2	9831.46	8224.27	7301.35	7961.74
Q8C878	Q8C878	UBA3_MOUSE	Uba3	16	NEDD8-activating enzyme E1 catalytic subunit	31366.6	27360.1	27853.2	29521.3	33445.2	36170.8	38058.2	34690.3	35197.1	30810	28857.2	34957.5	38488.7	38301.2	35323
Q8C9B9	Q8C9B9	DIDO1_MOUSE	Dido1	16	Death-inducer obliterator 1	12490.7	10544.5	10572.7	11652.1	13006	11870.7	11923.1	11594.3	12637.4	12900.1	10895.8	11233.4	12357.5	14629.3	13929.2
Q8CCJ3	Q8CCJ3	UFL1_MOUSE	Ufl1	16	E3 UFM1-protein ligase 1	24897.5	22347.4	24277.1	24308.8	23019.7	22105.6	23523.5	22733.9	23571.2	21217.6	24483.4	24827.6	22122.5	21155.3	22777.8
Q8CFX1	Q8CFX1	G6PE_MOUSE	H6pd	16	GDH/6PGL endoplasmic bifunctional protein	13359.9	15683.8	22131.9	15189.9	10354.9	12819	9605.88	10704.1	11321.8	12060.4	18409.5	10277.7	7931.97	7275.66	5702.89
Q8K440	Q8K440;Q8K442	ABC8B_MOUSE	Abca8b	16	ABC-type organic anion transporter ABCA8B	12064.2	9850.93	9258.97	11267.6	11378.7	9029.33	13210.3	11228.4	11484.9	10662.5	11088.3	9498.37	12954	13306.4	13182.8
Q8K442	Q8K442;Q8K449	ABC8A_MOUSE	Abca8a	16	ABC-type organic anion transporter ABCA8A	17549.1	12916.5	13023.2	14515.6	18567.7	14944.7	16777.4	17275	17255.1	12383.9	15288.7	14717.1	19841.2	18607	18433
Q8K4G1	Q8K4G1	LTBP4_MOUSE	Ltbp4	16	Latent-transforming growth factor beta-binding protein 4	6714.03	6239.58	9738.94	7117.3	6161.28	5554.54	6812.64	6991.09	7323.22	6656.01	8594.65	3824.46	3541.2	4536.29	3704.93
Q8R016	Q8R016	BLMH_MOUSE	Blmh	16	Bleomycin hydrolase	52942.5	48621.9	51990.6	52664.1	55505.8	53989	58459.1	57936	59827.5	60166.1	51307.5	58686.6	56824.6	58224.8	59907.7
Q8VD65	Q8VD65	PI3R4_MOUSE	Pik3r4	16	Phosphoinositide 3-kinase regulatory subunit 4	18888.9	17268.4	18785.6	17362.1	15158.3	17708.4	16626	16062.9	16398.6	15712.7	19143.6	17805.6	16047.2	16188.5	16722.7
Q8VDP3	Q8VDP3	MICA1_MOUSE	Mical1	16	[F-actin]-monooxygenase MICAL1	11746.8	14371.3	17946.4	14726.5	11608.8	14015.3	12328.1	11011.3	11510.7	11915.6	17823.5	10476.2	12364.1	10540.8	10688.5
Q8VHE0	Q8VHE0	SEC63_MOUSE	Sec63	16	Translocation protein SEC63 homolog	14804.8	15336.6	16372.5	16866.7	13318.4	13742.5	14563.9	13076.2	14081.1	16102.3	17632.1	13204.2	12115.5	12507.2	12697
Q8VHY0	Q8VHY0	CSPG4_MOUSE	Cspg4	16	Chondroitin sulfate proteoglycan 4	10212.9	10963.6	13168.9	11402.8	15880.8	11807.6	15791	18630.6	13546.3	8766.02	12393.2	7885.1	19398.3	17802.2	18808.8
Q8VI75	Q8VI75	IPO4_MOUSE	Ipo4	16	Importin-4	26001.5	23337.7	28413.9	27299.4	17693.6	24280.3	20521.1	20976.8	17396	18261.6	27712.6	27199.9	18848.7	17988.9	19649.8
Q91WD8	Q91WD8	NCKX1_MOUSE	Slc24a1	16	Sodium/potassium/calcium exchanger 1	16203.7	14070.7	12831	26048.8	66715.1	36952.7	57625	70809.7	62489.8	31968	18926.3	36043.7	83939.6	80267.7	85681.3
Q91WD9	Q91WD9	SEGN_MOUSE	Scgn	16	Secretagogin	139149	136086	101466	110991	111542	157487	132041	129500	148755	129716	91244.2	137059	129534	161840	139644
Q91WJ8	Q91WJ8	FUBP1_MOUSE	Fubp1	16	Far upstream element-binding protein 1	34850.1	36026.5	29729.5	41022.2	53291.8	57917.2	49587.2	45712.5	43423.9	41488.4	38435.7	49177.8	53450.9	53020.9	48910.9
Q91WM1	Q91WM1	STRBP_MOUSE	Strbp	16	Spermatid perinuclear RNA-binding protein	47610	33861.7	33552.5	49551	57347.4	46562	50692	52892	42412.9	36945.7	43496.2	53465.5	58388.7	52651.6	58473.3
Q91YR1	Q91YR1	TWF1_MOUSE	Twf1	16	Twinfilin-1	73530.6	82276.3	90376.3	77669.1	65764	89366.9	74361.8	71480	67177.2	71773.5	86584.4	85249	67052.1	69180.4	60523.4
Q93092	Q93092	TALDO_MOUSE	Taldo1	16	Transaldolase	167355	137688	143074	163708	212521	218942	234922	215967	191395	167505	159495	217525	238584	229802	221446
Q99JF8	Q99JF8	PSIP1_MOUSE	Psip1	16	PC4 and SFRS1-interacting protein	171128	174986	121444	173647	196583	207519	194174	156488	173579	198378	149216	165080	162299	163183	168844
Q99K85	Q99K85	SERC_MOUSE	Psat1	16	Phosphoserine aminotransferase	58070.7	58760	63398.4	66688	78304	78005.3	84104.6	81305.1	76401.7	46391.8	67411.3	78613.1	94448	91122.4	89144.9
Q99KD5	Q99KD5	UN45A_MOUSE	Unc45a	16	Protein unc-45 homolog A	8361.71	8702.68	9703.6	8956.69	7488.04	7960.82	8668.41	7871.31	6834.52	7594.91	9085.61	7271.42	7429.62	6540.89	6846.45
Q99L04	Q99L04	DHRS1_MOUSE	Dhrs1	16	Dehydrogenase/reductase SDR family member 1	77282	85791.1	103082	77626.8	47167.9	80241.8	55473.8	59474.2	45627.8	49329.7	83198.3	60277.4	38369.8	33535	32135.6
Q99LD4	Q99LD4	CSN1_MOUSE	Gps1	16	COP9 signalosome complex subunit 1	55547.5	47637.1	47694.6	58360.5	54990.7	51062	54425.4	59733.1	48741.4	45996.9	54860.3	56969.2	55842.7	57153.8	56137.6
Q9CQF9	Q9CQF9	PCYOX_MOUSE	Pcyox1	16	Prenylcysteine oxidase 1	36869.9	37034.5	40762.1	35355.2	31059.3	34408.5	39247.9	32667.8	35232.5	35548.3	40433.3	31737	30746.9	31988.9	33120.5
Q9CQQ7	Q9CQQ7	AT5F1_MOUSE	Atp5pb	16	ATP synthase F(0) complex subunit B1, mitochondrial	499384	496700	474029	492501	530204	483922	499956	517664	491794	558887	534915	482558	506698	527072	517195
Q9CWK8	Q9CWK8	SNX2_MOUSE	Snx2	16	Sorting nexin-2	44884.1	58325.8	56484.1	47518.2	47625.4	49964.7	47057.5	47798.1	53091.5	53088.6	52926.2	41766.2	37428.3	40020.5	40050.2
Q9CY58	Q9CY58	SERB1_MOUSE	Serbp1	16	SERPINE1 mRNA-binding protein 1	30948.8	21439.2	17498.3	26858.5	31733.4	26151.4	31547.9	26351.2	27078	29255.5	24825.5	31732.1	30095.5	34913.5	33701.6
Q9CZ44	Q9CZ44	NSF1C_MOUSE	Nsfl1c	16	NSFL1 cofactor p47	43251.2	40404.8	32228.6	39738.4	49354.5	52095.9	48144.5	47153.9	44973.3	45070.5	39488.6	50455.8	47088.3	51192.6	48062.1
Q9D7N9	Q9D7N9	APMAP_MOUSE	Apmap	16	Adipocyte plasma membrane-associated protein	41925.8	40834.4	45274	44627.1	41929.3	40214	42293.8	42765.1	37536.5	32181	47541.4	41832.7	41777.3	39556.9	39006.2
Q9D8U8	Q9D8U8	SNX5_MOUSE	Snx5	16	Sorting nexin-5	27813.1	30361.1	36856.8	27653.3	29260.9	33066.5	30144.4	28447.3	27180.4	25511.2	33467	29738.8	25800.6	24524.3	25863.4
Q9DBS1	Q9DBS1	TMM43_MOUSE	Tmem43	16	Transmembrane protein 43	38540.2	44237.5	51139.4	41401.4	29961.5	38323.5	34033.8	31761.7	32945.1	37077	49987.3	32347.5	26762.2	24701.3	25628.3
Q9DCE9	Q9DCE9	IRGM3_MOUSE	Igtp	16	Immunity-related GTPase family M protein 3	36750.5	65430.1	55049.8	48496	36264.6	45311.2	39920.8	18813.6	45220.5	65675	66827.5	25299.5	15887.5	22318.2	18408.6
Q9DCL9	Q9DCL9	PUR6_MOUSE	Paics	16	Bifunctional phosphoribosylaminoimidazole carboxylase/phosphoribosylaminoimidazole succinocarboxamide synthetase	46563	49918	55486.1	47814.6	46442	55680	49241.4	49587.5	48291.1	44567.2	52363.9	50120	51113.5	55364.5	49432.8
Q9ERA6	Q9ERA6	TFP11_MOUSE	Tfip11	16	Tuftelin-interacting protein 11	10376.7	9335.58	9426.76	10502.4	10735.8	9883.18	10436.8	10222.4	10813.8	9700.9	9648.97	10872	9578.62	9787.25	10487.5
Q9ESN6	Q9ESN6	TRIM2_MOUSE	Trim2	16	Tripartite motif-containing protein 2	25849.7	21965.4	18782.3	21396.8	21905.5	24077.8	23027.6	22075.8	24872.9	24934.8	20390.7	25334.8	21307.2	25086.5	23820.5
Q9JIS5	Q9JIS5	SV2A_MOUSE	Sv2a	16	Synaptic vesicle glycoprotein 2A	189243	201426	163165	188673	179346	209808	186591	173707	180598	151984	155923	200004	209188	199992	211731
Q9JJ28	Q9JJ28	FLII_MOUSE	Flii	16	Protein flightless-1 homolog	13806.4	17933.4	18751.8	15937.4	11984.6	12590	13414.3	11451.5	13447.4	14983.7	19007.3	12197.3	9914.54	10081.1	9963.32
Q9JLJ2	Q9JLJ2	AL9A1_MOUSE	Aldh9a1	16	4-trimethylaminobutyraldehyde dehydrogenase	43266.7	51025.1	57286.2	49114.7	74381.5	74692.1	73762.9	66332.4	61934.3	43930.4	56207.9	60796.4	80424.7	73585.2	74988.2
Q9QZD9	Q9QZD9	EIF3I_MOUSE	Eif3i	16	Eukaryotic translation initiation factor 3 subunit I	21926.7	21118.6	18010.5	23268.6	21349.5	29992.8	22613.9	20327.1	19942.1	18289.9	25572.8	23465.2	19723.5	21500.5	20224.2
Q9R069	Q9R069	BCAM_MOUSE	Bcam	16	Basal cell adhesion molecule	24231.2	29031	37546	23667.9	23363.3	25109.4	25641.7	25506.6	27755	23267	33622.9	15139.7	17817.1	16376	18945
Q9Z1E4	Q9Z1E4	GYS1_MOUSE	Gys1	16	Glycogen [starch] synthase, muscle	24441.7	24323.4	24767.9	22280.3	20630.1	14108.3	18410.7	19051.3	17993.9	28010.2	31905.4	13041.5	12002.2	13652.5	15653.5
A2A863	A2A863	ITB4_MOUSE	Itgb4	15	Integrin beta-4	11167.2	11591.2	14405.6	12875	10856.8	7191.48	9731.01	9997.52	10360.7	7722.45	14298.6	6362.56	8518.48	5304.94	7678.1
A2AWA9	A2AWA9	RBGP1_MOUSE	Rabgap1	15	Rab GTPase-activating protein 1	9355.37	9772.12	10239	9881.14	9006.73	9045.84	8915.98	9482.51	8903.98	9693.35	9276.66	9385.34	9530.42	9342.55	8811.64
E9Q4P1	E9Q4P1	WDFY1_MOUSE	Wdfy1	15	WD repeat and FYVE domain-containing protein 1	32816.9	36229.1	39360.2	33019.7	37719.4	38367.4	37219.8	36687.3	36155.3	30985.1	35283.1	36925	39377.1	38803.8	38237.5
O35218	O35218	CPSF2_MOUSE	Cpsf2	15	Cleavage and polyadenylation specificity factor subunit 2	14457.7	12377.6	12852.3	13318.3	13299.9	14141.1	12461.7	12685.8	14426.3	12385.1	13100.5	13991.1	13025.2	12273.2	13782.5
O35409	O35409	FOLH1_MOUSE	Folh1	15	Glutamate carboxypeptidase 2	13193.2	15077.9	13404.3	12098.6	12698	13798.8	12411	11016.2	10529.8	12198.4	12213.7	12129	10254.1	10850.7	11238.5
O35678	O35678	MGLL_MOUSE	Mgll	15	Monoglyceride lipase	164736	196582	295615	155885	158365	228545	191335	198394	188904	182662	226625	115333	118475	113560	129711
O35857	O35857	TIM44_MOUSE	Timm44	15	Mitochondrial import inner membrane translocase subunit TIM44	28400	27308.6	27082	28603.8	30891.4	28466.8	29095.8	32096	26558.3	26913.9	28363.3	29995.4	34775.9	30564.7	29901.7
O55106	O55106	STRN_MOUSE	Strn	15	Striatin	28878.9	30862.8	33889.7	26989.7	24703.3	28707.5	30062.8	28246.9	30702	26459.8	29808.8	23942.5	25921.6	26252.5	25157.4
O55222	O55222	ILK_MOUSE	Ilk	15	Integrin-linked protein kinase	28357.5	33644.5	41098.1	30293.8	27144.7	28423.6	27095.6	25853.7	24858.1	23811.8	37171.8	24284.5	21767.3	22547.4	23069.7
O55240	O55240	RDH5_MOUSE	Rdh5	15	Retinol dehydrogenase 5	16924.6	29012.5	31460.3	86934	247799	110331	282565	271910	176143	53407.2	19765.7	17448.5	345757	317941	322848
O70194	O70194	EIF3D_MOUSE	Eif3d	15	Eukaryotic translation initiation factor 3 subunit D	27389.8	29344.2	27511.9	28105.4	24616.5	27840.7	26519.3	25176.6	25369.2	25931.6	27535	28991.7	22632.6	23124.9	23023.1
O70572	O70572	NSMA_MOUSE	Smpd2	15	Sphingomyelin phosphodiesterase 2	21640.8	21696.5	22535.5	23589.1	25382	20880.3	25312.9	26360.3	23980.4	23966.3	23657.3	25342.9	25569.4	26516.5	26757.9
O88487	O88487	DC1I2_MOUSE	Dync1i2	15	Cytoplasmic dynein 1 intermediate chain 2	41888.6	35859.2	42015.8	46529	41090.6	42252.5	47025.5	47121.4	45352.2	51785	46874.2	53941.9	42920.2	45027.5	44338.4
O89053	O89053	COR1A_MOUSE	Coro1a	15	Coronin-1A	41876.4	58119.1	58323	49662.1	49878.8	58365.5	47492.1	31401.5	46145.8	61662.7	76893.1	41041.1	20432.6	27069.5	24426.3
P05480	P05480;P39688;Q04736	SRC_MOUSE	Src	15	Proto-oncogene tyrosine-protein kinase Src	38062.1	43274.4	45744.6	39877.9	41866.3	40757.4	40042.4	38657.9	36474.5	35208.7	40220.6	38701.4	40564.4	37188.8	38977.2
P08226	P08226	APOE_MOUSE	Apoe	15	Apolipoprotein E	108858	132767	140562	99739.2	64920	95422.8	70091.2	70653.4	60020	83987.8	109399	97727.5	63982	56844.9	52367.5
P08752	P08752	GNAI2_MOUSE	Gnai2	15	Guanine nucleotide-binding protein G(i) subunit alpha-2	2278190	2495890	2637500	2147100	2042000	2376380	2051810	2085650	2136700	2038240	2406940	2272470	1956440	1896970	1835770
P12970	P12970	RL7A_MOUSE	Rpl7a	15	Large ribosomal subunit protein eL8	109053	117046	99272.5	131674	104110	115713	114260	104495	103868	121897	118059	122734	102787	94241.5	100514
P13707	P13707	GPDA_MOUSE	Gpd1	15	Glycerol-3-phosphate dehydrogenase [NAD(+)], cytoplasmic	15086.2	17156	16587.9	12427	17439.3	17037.1	13691.3	12135	11158.5	13510.5	15052.5	13032.7	9534.74	11618	14485.5
P16330	P16330	CN37_MOUSE	Cnp	15	2',3'-cyclic-nucleotide 3'-phosphodiesterase	18549	18890.7	19497.1	14402.8	14900.5	16622.1	14936.1	12551.6	13943.8	16347.1	17956.3	18606.2	12210.7	13681.6	12091.8
P17183	P17183	ENOG_MOUSE	Eno2	15	Gamma-enolase	309079	270880	194820	273733	283850	354252	300612	314919	323634	290728	231565	332023	325833	371135	334806
P17751	P17751	TPIS_MOUSE	Tpi1	15	Triosephosphate isomerase	507240	541411	406907	566166	761038	901965	790043	712367	669235	551710	546898	790565	856746	857754	791753
P18872	P18872	GNAO_MOUSE	Gnao1	15	Guanine nucleotide-binding protein G(o) subunit alpha	796445	811934	669957	701828	726331	754947	768728	724820	798465	644094	655475	777253	806612	819826	846340
P28474	P28474	ADHX_MOUSE	Adh5	15	Alcohol dehydrogenase class-3	47677.9	48443.8	51926.2	60693.9	73233.7	78464.9	68051.6	74490.1	47861.2	36587	54443.8	72190	85550.9	76101	73512.9
P28654	P28654	PGS2_MOUSE	Dcn	15	Decorin	316213	348848	564684	352056	276969	301871	357584	290011	342338	204081	478395	205770	208774	199022	199947
P34914	P34914	HYES_MOUSE	Ephx2	15	Bifunctional epoxide hydrolase 2	45941.3	43458.5	42888.8	41178.8	42725.3	47615.9	45393	46371.5	43427.1	40460.8	40569.2	44523.9	43631.4	40156.1	38887.7
P41241	P41241	CSK_MOUSE	Csk	15	Tyrosine-protein kinase CSK	22670.8	27670.5	33556.1	24191.4	21015.9	23330.8	20666.9	20900.7	23311.4	22001.5	29596.3	22566.1	18970.8	18947.8	18979.3
P46061	P46061	RAGP1_MOUSE	Rangap1	15	Ran GTPase-activating protein 1	32685	31362.9	34112.1	31115.2	27460	30493.7	30015.1	29143.9	32183.4	27922.9	32152.4	31109.6	29022.1	26965.8	27609.6
P46735	P46735	MYO1B_MOUSE	Myo1b	15	Unconventional myosin-Ib	16018.2	16779.5	20420	16226.4	14131.8	16915.8	15305	15477.1	15375	14730.6	17973.2	14860.9	16118.5	15661.4	16335.5
P47934	P47934	CACP_MOUSE	Crat	15	Carnitine O-acetyltransferase	20442.4	20928.3	22939.4	20907	20301.8	16196.8	17673.1	18804.8	17111	21173.7	23646.1	13672.1	12977.3	14395.9	15808.6
P47962	P47962	RL5_MOUSE	Rpl5	15	Large ribosomal subunit protein uL18	97664.6	102997	98546.5	108313	100469	98047.3	92258.4	91332.8	93537.7	99367.3	110522	96959.3	82792.4	81114.2	78716.1
P48758	P48758	CBR1_MOUSE	Cbr1	15	Carbonyl reductase [NADPH] 1	70256.8	78218.8	73697.3	74036.4	100023	108806	111585	91718.2	89590.4	66985.1	69851.1	81928.1	111762	100792	99901.4
P48774	P48774	GSTM5_MOUSE	Gstm5	15	Glutathione S-transferase Mu 5	130152	118219	124843	113930	104081	123037	101802	120037	102234	100713	107942	119716	111611	110233	112964
P56960	P56960	EXOSX_MOUSE	Exosc10	15	Exosome complex component 10	21185	22619.2	22040.2	22402.7	27305.8	20436	24026.5	20649.3	23324.8	23781.4	22981.1	22340.1	24125.1	26146	26085.1
P58774	P58774	TPM2_MOUSE	Tpm2	15	Tropomyosin beta chain	193554	214364	262360	219615	211323	133515	175914	180018	169188	192483	297885	112631	84903.7	108932	134284
P59114	P59114	CAPAM_MOUSE	Pcif1	15	mRNA (2'-O-methyladenosine-N(6)-)-methyltransferase	15476.6	13553.7	12006.8	14987.5	16309.2	13655.4	15741.9	17433.2	17757.7	15082.6	14066.7	16172	19791.1	19393.2	18639.9
P61164	P61164	ACTZ_MOUSE	Actr1a	15	Alpha-centractin	115986	126360	125869	114617	128294	132607	129625	140889	135649	126865	127943	143083	143277	145848	125497
P62141	P62141	PP1B_MOUSE	Ppp1cb	15	Serine/threonine-protein phosphatase PP1-beta catalytic subunit	76962.9	88116.9	79970.6	80257	100709	99407.9	96663.1	85070.2	95635.3	87045.4	92421.2	90570	97204.6	97808	92366.8
P62702	P62702	RS4X_MOUSE	Rps4x	15	Small ribosomal subunit protein eS4	156847	132433	130182	128818	99300.2	119690	116919	105400	115414	118302	140327	121446	101205	96227	105984
P97429	P97429	ANXA4_MOUSE	Anxa4	15	Annexin A4	78677.2	81932.3	98798.2	75983.8	76929.3	96288.5	87871.2	74529.8	78020.9	76554.9	105384	52399.8	58925.6	56655.6	52721.5
P97434	P97434	MPRIP_MOUSE	Mprip	15	Myosin phosphatase Rho-interacting protein	11989.4	12841.8	14550.7	14326.7	10712	11364.6	11808.8	11771.3	11917	10249	12829.2	10300.2	9574.84	9246.75	10204.3
P98200	P98200	AT8A2_MOUSE	Atp8a2	15	Phospholipid-transporting ATPase IB	6832.26	5737.03	5097.19	6981.13	11386.9	8028.22	10131.5	12604.4	11291.1	7149.81	6647.23	8135.2	15999.3	13333	13731.4
Q00623	Q00623	APOA1_MOUSE	Apoa1	15	Apolipoprotein A-I	131868	137923	124196	129045	192492	140342	160169	126961	93864.4	176369	110759	124791	91196.9	112303	92350.9
Q01065	Q01065	PDE1B_MOUSE	Pde1b	15	Dual specificity calcium/calmodulin-dependent 3',5'-cyclic nucleotide phosphodiesterase 1B	39032.1	46615	39902.1	45530.2	34648	39768.7	35139.6	37039.9	34751.9	34717.4	35207.3	41698.5	41552.2	37710.2	38932
Q02257	Q02257	PLAK_MOUSE	Jup	15	Junction plakoglobin	9168.9	11837	14586.7	12197.9	8913.17	6923.98	10269	10582.7	9350.6	9138.92	12338	6333.18	5077.91	5278.11	4484.04
Q05BC3	Q05BC3	EMAL1_MOUSE	Eml1	15	Echinoderm microtubule-associated protein-like 1	20824.4	17194.3	18318.9	19523.8	19020.4	19959.7	18414.7	18867.9	17799.2	15352.8	21296.6	24642.8	19636.9	19277.4	18476.2
Q11136	Q11136	PEPD_MOUSE	Pepd	15	Xaa-Pro dipeptidase	23844.7	25433.8	26171.5	27218.3	27465.8	31680.9	25587.2	24439.6	25635.4	25227	28182.2	28763	24734.3	22878.6	22310.9
Q14C51	Q14C51	PTCD3_MOUSE	Ptcd3	15	Small ribosomal subunit protein mS39	18041.1	19729.3	20165.9	18724.5	16482.2	17795.2	16707.9	17453.1	15968.6	15759.1	17901.3	16740.2	17783.3	15357.2	16109.4
Q2TBE6	Q2TBE6	P4K2A_MOUSE	Pi4k2a	15	Phosphatidylinositol 4-kinase type 2-alpha	33931.5	42482.8	45771.7	37207.3	32374.2	35244.7	36844.3	34372.5	30325.4	33065.5	37032.7	31544.2	30835	29236.2	32010.8
Q3U0M1	Q3U0M1	TPPC9_MOUSE	Trappc9	15	Trafficking protein particle complex subunit 9	8817.94	9270.44	8584.14	8896.44	8602.47	8273.91	7987.02	8248.44	8268.92	7808.85	7816.01	8596.47	9554.14	8337.95	8270.67
Q3UHD6	Q3UHD6	SNX27_MOUSE	Snx27	15	Sorting nexin-27	19774.5	19643.7	19586.6	20184.4	20781	20529.5	21847.9	21652.4	20789.7	17128.9	19792.7	23060	23366.2	23260.1	20973.1
Q3UM29	Q3UM29	COG7_MOUSE	Cog7	15	Conserved oligomeric Golgi complex subunit 7	19645.7	17509.5	18620.7	19258.6	14102	17852.3	16720.9	18021.2	14770	16255.2	19460.8	18860.8	15340.1	14884.7	15112.4
Q3V3N7	Q3V3N7	BBS1_MOUSE	Bbs1	15	Bardet-Biedl syndrome 1 protein homolog	12485.7	10316.7	9710.79	14558.1	35738	19722.8	28775.6	39716.7	33153.1	12925.9	11642.5	20061.7	43731.9	44197	45754.9
Q5XG69	Q5XG69	F169A_MOUSE	Fam169a	15	Soluble lamin-associated protein of 75 kDa	180409	147537	130109	180116	217185	170604	230212	215530	232676	176169	159885	202732	230139	241047	228192
Q60634	Q60634	FLOT2_MOUSE	Flot2	15	Flotillin-2	20573.2	21564.1	25447.7	21783.4	15457.7	19211.5	16914.1	17219.6	15430.8	17867.7	24831.9	17722.7	17520.4	14713.2	16112.7
Q60668	Q60668	HNRPD_MOUSE	Hnrnpd	15	Heterogeneous nuclear ribonucleoprotein D0	194598	197419	159706	204590	235889	242996	216587	217249	211323	207110	194722	222520	197756	214496	192868
Q60770	Q60770	STXB3_MOUSE	Stxbp3	15	Syntaxin-binding protein 3	16010.9	18103.5	19373.2	18129.6	15996.7	15849.7	15624.8	17364.8	14519.1	12389.9	19528.8	13660.7	14504	13032.1	14263.6
Q60932	Q60932	VDAC1_MOUSE	Vdac1	15	Non-selective voltage-gated ion channel VDAC1	195014	209026	226081	198072	325683	352459	338275	271264	289512	218299	213498	277769	370500	405413	370067
Q60953	Q60953	PML_MOUSE	Pml	15	Protein PML	18101.9	23412.5	25953.7	19128.1	14648.1	17609.5	13983.7	13836.5	15624.7	16950	23370.6	13518.1	11789.3	10936.8	8923.13
Q61151	Q61151	2A5E_MOUSE	Ppp2r5e	15	Serine/threonine-protein phosphatase 2A 56 kDa regulatory subunit epsilon isoform	40845.8	36874.7	38228.2	37881.4	38984	34702	34962.6	34792.9	32151.3	29705.4	32472.3	35541.8	37666.7	37141.8	38652.4
Q61576	Q61576	FKB10_MOUSE	Fkbp10	15	Peptidyl-prolyl cis-trans isomerase FKBP10	19364.5	26128.1	31441.4	22407	17333.8	21805.9	19650.1	19973.6	20421.7	20453.6	28339.8	17731.9	12603.6	11779.1	12573.9
Q61655	Q61655	DD19A_MOUSE	Ddx19a	15	ATP-dependent RNA helicase DDX19A	23586.9	22748.2	22493.3	25162.2	29494.6	27673.4	29830.1	26906.8	25525	21518	23250.6	31702.2	32087.8	31724.3	31071.3
Q61702	Q61702	ITIH1_MOUSE	Itih1	15	Inter-alpha-trypsin inhibitor heavy chain H1	40002.2	50461.9	59446	46905.4	38614.5	33252.9	43833.6	34638.7	33381.4	43748.4	46938.9	30515.5	22734	22066.4	20262.9
Q61738	Q61738	ITA7_MOUSE	Itga7	15	Integrin alpha-7	11101.9	12830.3	17357.6	10262.7	8984.39	11266.9	10181.8	10303.3	10620.7	9586.18	13062.8	7409.83	7296.86	8107.71	7966.25
Q68FF6	Q68FF6	GIT1_MOUSE	Git1	15	ARF GTPase-activating protein GIT1	26056	30811.3	28894.1	25599.4	26611.3	29546.4	27569.8	25988.9	28003.7	25120.5	28818.6	28252.9	26017.9	25349.3	26289.2
Q6PDL0	Q6PDL0	DC1L2_MOUSE	Dync1li2	15	Cytoplasmic dynein 1 light intermediate chain 2	35483.7	33001.9	34724.2	35146.1	32433.8	32524.1	33808.2	32748.7	30032.5	28828.1	34403.1	34639.1	32210.7	30033	34595.9
Q6PDM2	Q6PDM2	SRSF1_MOUSE	Srsf1	15	Serine/arginine-rich splicing factor 1	253663	221064	178190	250636	265966	278490	252778	245241	236419	232760	229644	259303	216729	252837	249312
Q8BG67	Q8BG67	EFR3A_MOUSE	Efr3a	15	Protein EFR3 homolog A	10791.1	11686.5	12758.3	12986.6	13197.6	10837.4	13647.8	13900.7	12391.1	11414.4	11489.8	10746	12166.8	12200.3	11329.1
Q8BIL5	Q8BIL5	HOOK1_MOUSE	Hook1	15	Protein Hook homolog 1	9197.13	8941.94	7379.02	10752.7	11238.6	9123.94	10951.8	12622.9	11540.2	10100	8851.11	9922.29	12430	12724	12320.4
Q8BK64	Q8BK64	AHSA1_MOUSE	Ahsa1	15	Activator of 90 kDa heat shock protein ATPase homolog 1	24591.8	23879.8	23109.4	23657.6	26253.8	32028.7	27046.3	27200.3	26525	24316.3	25763.1	28646.3	27068.9	27773.3	25815.2
Q8BMA6	Q8BMA6	SRP68_MOUSE	Srp68	15	Signal recognition particle subunit SRP68	25853	24950.1	24145.2	24357.6	22219.6	22914.6	23336.7	22426.5	23518.1	23728.4	24404.9	24653.7	23370.4	25561.8	23837.3
Q8BP92	Q8BP92	RCN2_MOUSE	Rcn2	15	Reticulocalbin-2	31074.6	32803.7	30518.6	26840.5	29230.7	32087.6	32999.5	27879.2	36358	32731.3	30412	32277.1	31743.6	34257.8	30747.6
Q8BRF7	Q8BRF7	SCFD1_MOUSE	Scfd1	15	Sec1 family domain-containing protein 1	18754.7	19352.2	19173.2	17084.5	14129.2	15994	17060	15342.9	17122.7	18777.5	19121.2	16513.6	15783.6	13816.8	14909.5
Q8BT60	Q8BT60	CPNE3_MOUSE	Cpne3	15	Copine-3	98944.4	104618	137072	110092	87664.2	100527	96792.7	96809.1	92783	86573.3	122317	80078.7	71339.3	73331.5	68060.6
Q8BWW9	Q8BWW9	PKN2_MOUSE	Pkn2	15	Serine/threonine-protein kinase N2	27380.3	31828.5	28921.5	27182	28391.2	29019.9	29930.3	29283.6	28348.5	28464.1	30573	22839.3	26826.5	26893.9	29543.2
Q8BXK8	Q8VHH5;Q8BXK8	AGAP1_MOUSE	Agap1	15	Arf-GAP with GTPase, ANK repeat and PH domain-containing protein 1	8689.97	7119.31	6239.53	8078.3	9508.87	8105.91	7940.14	7217.04	8735.67	9177.88	7290.42	8869.83	8742.93	9233.26	8986.64
Q8BXZ1	Q8BXZ1	TMX3_MOUSE	Tmx3	15	Protein disulfide-isomerase TMX3	36411.9	35043.1	39059.8	34562.4	29765.5	35310	32717.8	36089.5	32910.4	34331	38216.5	34702.6	28729.4	31196.5	31931.9
Q8BZM1	Q8BZM1	GLMN_MOUSE	Glmn	15	Glomulin	26989.4	17435.6	18099.9	24677.7	23017.8	24512.2	24367.4	25451.9	27319.5	24688.3	24418.7	32436.5	27272.1	26792.9	26248.5
Q8C437	Q8C437	PEX5R_MOUSE	Pex5l	15	PEX5-related protein	48168.9	31865	29409.1	47746.7	55201.1	47150	53955.2	59440.9	59996.5	44970.5	44632.4	61911.1	62888.9	62088.3	63734.6
Q8C5H8	Q8C5H8	NAKD2_MOUSE	Nadk2	15	NAD kinase 2, mitochondrial	22770.9	19202.3	16127.3	23678.8	37130.2	32314.7	36221.3	34860.2	29358.4	21696.6	20793.4	32372.2	42746.5	39690.3	42870.7
Q8C7X2	Q8C7X2	EMC1_MOUSE	Emc1	15	ER membrane protein complex subunit 1	25411.2	23687.3	25179.1	25548.9	22252.9	23077.8	21198.4	22208	18558.3	18523.4	25638.9	24374.3	22178.7	21207.1	20907.1
Q8CFQ3	Q8CFQ3	AQR_MOUSE	Aqr	15	RNA helicase aquarius	7053.27	6546.37	8067.7	8054.14	7868.39	7332.72	7590.3	8662.3	7026.26	6219.48	8132.58	6763.88	7161.24	8018.27	7844.82
Q8CGM2	Q8CGM2	RP1L1_MOUSE	Rp1l1	15	Retinitis pigmentosa 1-like 1 protein	13156.5	6653.07	8113.39	12179.2	14718.1	10910.5	12245.3	13365.7	13377.7	11890.7	10975.3	15191.8	16440.9	14976.2	16206.6
Q8CI51	Q8CI51	PDLI5_MOUSE	Pdlim5	15	PDZ and LIM domain protein 5	19291.7	21959.9	22589.5	20400	28420	21302.5	28686.9	24671.3	23777.5	25691.4	26748.4	19001.4	23548.6	23643.2	26225.4
Q8K0D5	Q8K0D5	EFGM_MOUSE	Gfm1	15	Elongation factor G, mitochondrial	14494	17861.6	16758.1	16217.6	18315.9	16624.5	17500.6	18222.8	14905.2	14594.7	17982.5	16413.3	17221.4	16347.1	17227.4
Q8K4L3	Q8K4L3	SVIL_MOUSE	Svil	15	Supervillin	9096.3	11130.7	11322.4	10778.1	10599.4	9864.69	10134.8	11376.2	9629.59	10360.7	10874.8	7080.21	8461.43	9306.57	8858.46
Q8R0S2	Q8R0S2	IQEC1_MOUSE	Iqsec1	15	IQ motif and SEC7 domain-containing protein 1	29175.5	27202.4	27021.9	28213.6	26571.6	24919.2	26205	26444.6	22534.7	22033.9	26513.5	29277	26495.7	29359.6	29696
Q8VBZ3	Q8VBZ3	CLPT1_MOUSE	Clptm1	15	Putative lipid scramblase CLPTM1	32016	31467.5	31656.3	32643.5	29324.4	29214.4	30294.8	29550.4	25060.2	24281.1	32069.1	30396.3	32631.3	28841.8	29138.1
Q8VEM8	Q8VEM8	S25A3_MOUSE	Slc25a3	15	Solute carrier family 25 member 3	536918	501343	462376	500230	564911	415886	546705	573318	501582	393516	466835	444301	540354	524972	546256
Q91VC3	Q91VC3	IF4A3_MOUSE	Eif4a3	15	Eukaryotic initiation factor 4A-III	85849.4	70870.8	73001.5	81759.4	75892.3	83380.5	83894.3	83494.5	69215.7	61229.9	81070.8	79162.5	79332.6	75161.1	75740.8
Q91W86	Q91W86	VPS11_MOUSE	Vps11	15	Vacuolar protein sorting-associated protein 11 homolog	16792.4	18337.2	19464.7	17178.4	15905.4	15478.5	16544.8	16112.4	14092.7	15438.6	17106.8	16140.8	15661.3	14306.5	15537
Q91W90	Q91W90	TXND5_MOUSE	Txndc5	15	Thioredoxin domain-containing protein 5	47142.1	51109.2	63319.8	49666.4	48222.3	52364.6	47148	50631.8	56167.8	51041.9	63372	45467.9	39800.8	39676.6	36204.3
Q91W97	Q91W97	HKDC1_MOUSE	Hkdc1	15	Hexokinase HKDC1	173017	174703	142057	138675	90001.9	136209	107110	89822.8	85443.8	110085	134900	133117	102235	106960	98865.8
Q925I1	Q925I1	ATAD3_MOUSE	Atad3	15	ATPase family AAA domain-containing protein 3	43106.7	42408.2	41148.2	37242.1	39292.6	37908.4	40414.7	39808.8	33581.8	31685.2	37224	34986.9	36158.7	36655	35844.3
Q99KK2	Q99KK2	NEUA_MOUSE	Cmas	15	N-acylneuraminate cytidylyltransferase	75391.2	75248.4	58138.5	72915.9	67947.8	68887.8	71516.5	61738.3	55273.8	54187.2	58853.8	75829.9	69771.9	70183.8	70987.2
Q99ME2	Q99ME2	WDR6_MOUSE	Wdr6	15	tRNA (34-2'-O)-methyltransferase regulator WDR6	23634.6	21695.5	22316.9	22848.1	20511.5	21529.4	21450.2	21539	21028.9	20041.9	24265.9	29463.2	23448.9	23088.6	20737.5
Q9CR16	Q9CR16	PPID_MOUSE	Ppid	15	Peptidyl-prolyl cis-trans isomerase D	52005.5	41977.6	44162.5	47247.4	54819.4	59253	55339.1	55201.6	47241.7	42594.2	47879	57311.9	59614.4	54204.9	57203.6
Q9CR62	Q9CR62	M2OM_MOUSE	Slc25a11	15	Mitochondrial 2-oxoglutarate/malate carrier protein	273672	292018	273924	314934	375560	300055	316510	352937	266837	234169	273393	306541	387450	329043	371927
Q9CVB6	Q9CVB6	ARPC2_MOUSE	Arpc2	15	Actin-related protein 2/3 complex subunit 2	86959.3	90620.4	108811	83059.6	81686.1	98717.6	89618.9	79459.9	81915.7	79111.8	106423	80534.1	67124.6	62990.8	69429.2
Q9CXY6	Q9CXY6	ILF2_MOUSE	Ilf2	15	Interleukin enhancer-binding factor 2	128445	118889	114874	136901	123401	128182	117113	123761	118405	114905	123541	115220	112377	117934	116885
Q9CY64	Q9CY64	BIEA_MOUSE	Blvra	15	Biliverdin reductase A	56018.5	55503.5	60368.2	56649	60305.8	63484.1	56247.3	58914.2	51199.4	47957.4	62028.8	64226.4	62083.3	60927	56936.3
Q9CZR2	O35409;Q9CZR2	NALD2_MOUSE	Naalad2	15	N-acetylated-alpha-linked acidic dipeptidase 2	86591.1	99422.9	142934	98881.8	78877.7	90271.3	90711.4	92584.2	80769.4	73688.1	123533	72461.2	67739.4	70533.7	77401.2
Q9D051	Q9D051	ODPB_MOUSE	Pdhb	15	Pyruvate dehydrogenase E1 component subunit beta, mitochondrial	58316.6	66856.8	51456.2	57602.4	77700.4	79463.2	71644.7	68936.5	68234	61779	66025.7	67174.2	66601.7	73331.6	73304.2
Q9D0L8	Q9D0L8	MCES_MOUSE	Rnmt	15	mRNA cap guanine-N7 methyltransferase	52384	46502.4	48870.8	52973.8	56277.6	53156	57150.6	56344.7	52922.8	46961.5	51465.7	61109.4	62943.2	58496.4	57903.7
Q9D7B6	Q9D7B6	ACAD8_MOUSE	Acad8	15	Isobutyryl-CoA dehydrogenase, mitochondrial	24165.8	25855.1	27865.1	26023.3	43523.6	35235.6	40375.5	37734.5	33583.6	25029.7	26793.1	29255.4	39551.2	40097.7	40247
Q9DAR7	Q9DAR7	DCPS_MOUSE	Dcps	15	m7GpppX diphosphatase	57970.1	55442.9	47604.2	64230.3	64938.2	80722.3	72017.7	60481.9	59885.9	68201	66565.6	91579.5	70127.2	69549.8	65502.3
Q9ERG2	Q9ERG2	STRN3_MOUSE	Strn3	15	Striatin-3	26381.7	25311.6	24538.5	24475.9	24644.2	23358.6	24595.1	25521.7	24373.3	23712.8	23623.8	24429.5	25748	22792.3	21097
Q9JIK5	Q9JIK5	DDX21_MOUSE	Ddx21	15	Nucleolar RNA helicase 2	19996.5	20385.7	19246.5	22817.2	25002.8	21598.1	23033.1	21797.3	22256.4	23937.5	21748.2	21632.5	20976.9	21943.1	23764.2
Q9JK53	Q9JK53	PRELP_MOUSE	Prelp	15	Prolargin	491687	501037	743402	480180	422807	381987	458564	519241	420751	328649	722582	341599	396194	301906	334113
Q9JLF6	Q9JLF6	TGM1_MOUSE	Tgm1	15	Protein-glutamine gamma-glutamyltransferase K	18286.8	24362.4	35563.6	20333	12294.7	20361.4	15422.2	21350	19131.4	17849.2	25963.8	4704.23		1202.19
Q9QYJ0	Q9QYJ0	DNJA2_MOUSE	Dnaja2	15	DnaJ homolog subfamily A member 2	55266.3	55795.8	52160.8	57506.3	62532.5	60461.3	63029.7	60692.7	61238.3	56150.9	58161.8	60579	57034.1	61950.9	59036.9
Q9QZB7	Q9QZB7	ARP10_MOUSE	Actr10	15	Actin-related protein 10	16264.3	14999	15424.1	15441.7	14647.6	16030.7	13898.3	15219.9	14477.2	14070.1	13744.2	16810.3	15725.9	13842.2	15425.1
Q9QZQ8	Q9QZQ8	H2AY_MOUSE	Macroh2a1	15	Core histone macro-H2A.1	244175	246881	333219	224076	127550	180632	165379	165962	148716	173082	279353	171482	145723	109122	111387
Q9R0X4	Q9R0X4;Q32MW3	ACOT9_MOUSE	Acot9	15	Acyl-coenzyme A thioesterase 9, mitochondrial	30046.7	34583.3	38404.2	29034.8	27721.2	33136.1	32365.1	29815.8	29777.1	24571.3	34263.3	28337.5	25444.4	24456.4	25090.1
Q9WV60	Q2NL51;Q9WV60	GSK3B_MOUSE	Gsk3b	15	Glycogen synthase kinase-3 beta	35575.4	35282.2	35742.7	34926.9	34922.1	34030.3	35806.1	35360.7	35386.5	31311.7	33146.9	33778.1	40331.3	38204.6	35926.6
Q9WVE8	Q9WVE8	PACN2_MOUSE	Pacsin2	15	Protein kinase C and casein kinase substrate in neurons protein 2	47414.2	39027.2	42739.8	55172.8	66941.7	61022.9	69078	69511.5	70235.8	57667.9	56100.9	64875.5	68540.3	70752.4	66502.2
Q9Z2W0	Q9Z2W0	DNPEP_MOUSE	Dnpep	15	Aspartyl aminopeptidase	61330.3	63401.2	58716.9	63284.9	67276.7	64280.4	64900.2	70827.5	65539	59794.6	62425	64397.1	69032.1	67351.6	67239.1
O08547	O08547	SC22B_MOUSE	Sec22b	14	Vesicle-trafficking protein SEC22b	76371.3	73866.2	66452.9	81896.8	81439.2	76471.8	80686.3	80325.1	77307.5	75034.3	79303.1	86319.8	88423.7	84082.9	89856.4
O08582	O08582	GTPB1_MOUSE	Gtpbp1	14	GTP-binding protein 1	35939.4	31986.6	28643.6	35742.9	33420.5	31878.6	34537.4	33310.4	32798.9	32506.7	34162.2	35861.7	30863.1	34835.8	34974.7
O35367	O35367	KERA_MOUSE	Kera	14	Keratocan	157079	183625	179496	226785	118056	146717	243041	114496	226438	57911.5	314925	24613.3	38442.6	25123.8	28433.1
O35927	O35927	CTND2_MOUSE	Ctnnd2	14	Catenin delta-2	8246.99	6855.94	6434.1	7504.65	9837.36	7750.2	8204.5	8436.25	9330.94	7435.02	6891.9	8019.12	9845.86	9927.81	10189.9
O54724	O54724	CAVN1_MOUSE	Cavin1	14	Caveolae-associated protein 1	89467.1	108604	121558	83489	75575.4	76721.5	86360.9	84698.1	84424.2	86329.9	106030	51294	55705.3	54598.7	63010.5
O54833	O54833	CSK22_MOUSE	Csnk2a2	14	Casein kinase II subunit alpha'	14229	14833.6	16150.3	12618.5	10823.8	13212.7	14642.3	13530.7	16446.7	16733.9	13029.6	13274.2	14270.5	15191.3	13898.1
O55023	O55023	IMPA1_MOUSE	Impa1	14	Inositol monophosphatase 1	132262	117168	112614	151376	189081	186665	178709	181118	168039	140145	149952	174470	190069	197360	190444
O70423	O70423	AOC3_MOUSE	Aoc3	14	Amine oxidase [copper-containing] 3	19576.2	23048.3	27926.4	16822.8	15081.8	16392.1	17333.9	17598.5	15872.7	13446.6	19337.4	11644.5	12499.2	11420.9	13184.5
O70443	O70443	GNAZ_MOUSE	Gnaz	14	Guanine nucleotide-binding protein G(z) subunit alpha	46435.3	38856.6	36605.2	46595.1	59847.3	45072.9	56249.4	56361.3	56412.6	43610.3	41144.1	50492.5	68270.2	68898.4	67843.7
O88543	O88543	CSN3_MOUSE	Cops3	14	COP9 signalosome complex subunit 3	27916	26671.6	26977.6	28696.3	25886.5	26679	27286.2	29068.9	29257.7	28075.4	27396.7	30226.4	28931.4	29961.6	27437.7
P05977	P05977	MYL1_MOUSE	Myl1	14	Myosin light chain 1/3, skeletal muscle isoform	474781	396060	477542	419501	529108	371265	442989	414132	413920	579530	578872	344308	227111	338568	345587
P06684	P06684	CO5_MOUSE	C5	14	Complement C5	6571.55	7406.56	10681.9	7134.18	7405.57	5621.58	7620.82	6262.21	4354.75	6651.59	5154	5522.39	4449.23	3932.83	4212.51
P08071	P08071	TRFL_MOUSE	Ltf	14	Lactotransferrin	5959.4	5940.53	15908.2	8192.84	5350.43	5807.65	10016.5	6032.12	11743	9290.66	10947.8	3750.75
P10711	P10711	TCEA1_MOUSE	Tcea1	14	Transcription elongation factor A protein 1	31563.5	28285.7	22623.7	32314	43454.4	42409.1	43547.7	39176.6	36916.5	34493.4	31786	37034.3	45828.6	42391.8	42784.9
P12023	P12023	A4_MOUSE	App	14	Amyloid-beta precursor protein	16235.8	18456	20288.1	15936.4	13655	16212.3	15549.3	14978.5	18147.8	15177.4	18366.8	14493.2	12204.5	13251.4	12321.1
P14231	P14231	AT1B2_MOUSE	Atp1b2	14	Sodium/potassium-transporting ATPase subunit beta-2	392480	378693	352308	462708	585161	486927	538813	564976	519741	398684	342285	470372	597968	570296	551961
P15116	P15116	CADH2_MOUSE	Cdh2	14	Cadherin-2	78774.5	82720.6	68655.4	63135.5	55046.9	64009.1	64820.7	55169.6	71581.8	83969.9	69873.5	73958.7	54168.4	62946.7	62426.8
P15626	P15626;Q8R5I6	GSTM2_MOUSE	Gstm2	14	Glutathione S-transferase Mu 2	32055.5	37139.2	51990.4	33435.2	33189.2	35503.5	37693.9	36000.4	34082.5	34952.3	45324.2	30700.1	29018.9	23844.2	27301.8
P16125	P16125	LDHB_MOUSE	Ldhb	14	L-lactate dehydrogenase B chain	593968	585955	631990	642781	669851	704974	696226	741637	723050	719423	601201	644462	698480	688011	734874
P16406	P16406	AMPE_MOUSE	Enpep	14	Glutamyl aminopeptidase	15984.1	19328.6	25396.4	14573.8	12849.9	16493	15660.8	17931.6	15926.4	13044	21597.1	15978.2	14776.3	14623.7	13879.4
P17225	P17225;Q8BHD7	PTBP1_MOUSE	Ptbp1	14	Polypyrimidine tract-binding protein 1	48173.2	62768	67492.4	56555.7	49647.6	56836.5	52551.2	53781.4	55277.8	60147.4	62174.8	44103.4	41036.9	41316.7	38593
P21550	P21550	ENOB_MOUSE	Eno3	14	Beta-enolase	134811	146779	132277	120260	188793	88756.5	125200	104492	99189.1	140928	151792	73531.7	65113.5	86381.1	134807
P28661	P28661	SEPT4_MOUSE	Septin4	14	Septin-4	43393.5	47035.2	41364.8	50436.6	71996.3	69554	73488.8	64457	69793.5	50671.7	45378.8	55913.1	76419	73790.6	68940.6
P31324	P31324	KAP3_MOUSE	Prkar2b	14	cAMP-dependent protein kinase type II-beta regulatory subunit	23406.5	24662.4	20953.9	20876.9	20363.4	22902.2	23349.2	24243.5	24441.5	22171.1	20012.3	21581.2	22076.6	25022.2	24295.6
P35821	P35821	PTN1_MOUSE	Ptpn1	14	Tyrosine-protein phosphatase non-receptor type 1	18689.4	21806.5	22423.4	19698.9	16296.3	19904.8	16014.7	13910.7	16521.4	20794.2	24496.6	18084.5	11512.7	10067.8	10405.2
P39054	P39054	DYN2_MOUSE	Dnm2	14	Dynamin-2	31614	35111.9	41786.1	34257.3	31187.7	30394.5	32218.7	29478.2	30585.2	32741.1	37780.2	27876.3	28048.6	24544.3	26562.8
P39061	P39061	COIA1_MOUSE	Col18a1	14	Collagen alpha-1(XVIII) chain	25345.1	26532.6	32996.6	23942.2	23136.5	28370.3	26709.7	25712.4	24479.5	20856.4	27306.4	19026.1	22506	18321.1	23100.3
P40336	P40336	VP26A_MOUSE	Vps26a	14	Vacuolar protein sorting-associated protein 26A	57092.1	59899.1	71580.1	54643.8	47032	51027	47021.9	49769	48882.9	49914.8	61932.2	46548.7	41782.8	40119.1	38152.8
P47740	P47740	AL3A2_MOUSE	Aldh3a2	14	Aldehyde dehydrogenase family 3 member A2	51398.9	54575.2	55010.5	51430.1	46433.6	45973.9	49130.7	44884.7	39148.5	42101.2	48703.1	39046.1	47641.2	45512.1	44839.5
P47757	P47757	CAPZB_MOUSE	Capzb	14	F-actin-capping protein subunit beta	115902	127847	130869	133661	154436	175096	153936	133198	137196	143123	159740	145091	125820	139360	135118
P47758	P47758	SRPRB_MOUSE	Srprb	14	Signal recognition particle receptor subunit beta	18546.5	19159	20271.2	18874.2	18193.6	17928.7	18635	20051.4	16650	18592.3	19845.5	18767.1	18613.5	17669.3	16522.8
P50285	P50285	FMO1_MOUSE	Fmo1	14	Flavin-containing monooxygenase 1	34262.1	32839.6	45533.6	30976.7	32833.1	29913.2	31535.8	32856.5	29591.7	26719.3	39484.6	22286	29605	26795.3	27474.4
P55249	P55249	LX12E_MOUSE	Alox12e	14	Polyunsaturated fatty acid (12S)/(13S)-lipoxygenase, epidermal-type	9178.4	13263.6	22090.2	19588.2	17627.7	2966.28	14452.9	12679.7	14398	15096.7	10346.6	2520.56	14080.9		13393.5
P58021	P58021	TM9S2_MOUSE	Tm9sf2	14	Transmembrane 9 superfamily member 2	36027.8	37196.5	42134.3	39562.3	35552.7	36680.4	37186.1	37634.9	35387.9	32230.1	40135.4	36521.4	33285.3	33755.1	33878.7
P60335	P60335	PCBP1_MOUSE	Pcbp1	14	Poly(rC)-binding protein 1	131271	137729	120311	162567	229599	211071	229546	199380	185739	153856	149427	184629	222965	232240	234393
P60469	P60469	LIPA3_MOUSE	Ppfia3	14	Liprin-alpha-3	30727.9	30799.3	24703.3	28321.8	29037.1	28695.5	29956.9	29336.7	29674.6	28114.6	26375.3	35215.7	29884.2	27478.6	28082.8
P60487	P60487	PLPP_MOUSE	Pdxp	14	Chronophin	154580	162219	133092	149737	146842	181124	156416	162147	157874	143954	121813	191467	182514	184270	180552
P61161	P61161	ARP2_MOUSE	Actr2	14	Actin-related protein 2	155277	173436	207197	157918	137465	149148	130110	134016	160704	145671	182940	130779	115996	111319	105393
P61222	P61222	ABCE1_MOUSE	Abce1	14	ATP-binding cassette sub-family E member 1	27033.4	25450.4	28594.4	28216.9	24103.5	25539.6	26312.7	24845.2	23766.5	23380	30092.7	26507.3	21399.5	21697.2	23581.7
P63094;Q6R0H7	P63094;Q6R0H7	GNAS1_MOUSE;GNAS2_MOUSE	Gnas	14	Guanine nucleotide-binding protein G(s) subunit alpha isoforms short	91897.5	97403.4	103419	88042.4	83071.4	89950.2	89129.6	81733.6	101930	89823.1	102515	84357.3	85589.7	83547.3	84541.8
P68181	P05132;P68181	KAPCB_MOUSE	Prkacb	14	cAMP-dependent protein kinase catalytic subunit beta	103157	96542.3	98149.2	101644	91329	99364.7	90569	91289.7	83522.1	87382.3	89513.9	104999	98510.5	95560.3	99530.4
P97300	P97300	NPTN_MOUSE	Nptn	14	Neuroplastin	70225	73933.5	63760	74786.4	84938.8	70373.9	78928	83847.4	76348.5	63026.4	68491.7	80480.6	89148.1	82807.5	85513.3
P97370	P97370	AT1B3_MOUSE	Atp1b3	14	Sodium/potassium-transporting ATPase subunit beta-3	128361	130792	160467	128075	116545	126910	125170	127854	117971	120482	143763	101742	111415	100768	105930
P97384	P97384	ANX11_MOUSE	Anxa11	14	Annexin A11	24516	29912.4	37110.6	29373.2	31746.7	29340.1	34461.4	24952.6	25540.5	25621.7	33974.5	19378.6	19819.5	20043.6	24128.5
P97807	P97807	FUMH_MOUSE	Fh	14	Fumarate hydratase, mitochondrial	56679.7	58598.4	61537	50624.4	84979.4	77503.1	91559.5	69937.7	69123.7	56572.1	58680.6	64527.1	77203.8	84978.2	88482.1
P98197	P98197	AT11A_MOUSE	Atp11a	14	Phospholipid-transporting ATPase IH	10029	11949.7	17066.8	12191.8	13493.3	13994.7	14027	12308.4	12806.1	11239.7	14418.7	9494.29	11533.2	11910.8	14012.4
Q01339	Q01339	APOH_MOUSE	Apoh	14	Beta-2-glycoprotein 1	24244.2	26622.5	39514.2	26248.9	32398.3	25886.2	32828.1	23199.6	23419.9	33573.3	31138.7	25602.8	21597.9	21911.3	23224.3
Q05CL8	Q05CL8	LARP7_MOUSE	Larp7	14	La-related protein 7	22140.1	22960	18989.3	25802	25096	24351.2	23757.5	22812.1	24215	26504.1	24414.7	26748.7	22449.5	24035.9	23457.9
Q3B7Z2	Q3B7Z2	OSBP1_MOUSE	Osbp	14	Oxysterol-binding protein 1	19398.1	19913.8	21240.1	20475.7	21929.3	19359.2	22608.3	21713.6	21836.9	18721.1	22367	20091.4	21663.6	21397.9	21460.1
Q3THS6	Q3THS6	METK2_MOUSE	Mat2a	14	S-adenosylmethionine synthase isoform type-2	30613.6	33117.2	29218.7	30696.8	31443.6	35376	30037.9	29723.1	33896.7	35554.8	34214.5	37653.9	31930.2	32043.7	33049.7
Q3TL44	Q3TL44	NLRX1_MOUSE	Nlrx1	14	NLR family member X1	13187.7	14934.4	16061	15742.3	14071.6	11774.7	13260.7	14247.4	11371.1	11508	15363	11545	12339.4	9973.58	10955.7
Q3U186	Q3U186	SYRM_MOUSE	Rars2	14	Probable arginine--tRNA ligase, mitochondrial	14900.7	13471.5	12601.4	15483.5	14496.1	13778.5	14633.6	15249	14166.3	12887.4	14147.1	15548	15346	13930.8	15344.9
Q3UJD6	Q3UJD6	UBP19_MOUSE	Usp19	14	Ubiquitin carboxyl-terminal hydrolase 19	10312.3	10908.6	10348.7	9988.45	12072.9	9225.09	11414.2	13097.6	11093.4	10335.4	11332.8	11220.1	11977.3	12998.6	11552.5
Q3UKJ7	Q3UKJ7	SMU1_MOUSE	Smu1	14	WD40 repeat-containing protein SMU1	53203.6	48005	52579	56120	53090.2	52352.1	55336.2	60850.5	55668.5	52726.2	53946.1	54636	54660.7	52149.9	50725.4
Q3UNH4	Q3UNH4	GRIN1_MOUSE	Gprin1	14	G protein-regulated inducer of neurite outgrowth 1	14861.4	13430.7	11003.1	14141.8	17857.2	17378.1	17552.5	15338.9	15326.6	14807.2	13039	14938.1	16377.2	19436.5	18574.5
Q3UUG6	Q3UUG6	TBC24_MOUSE	Tbc1d24	14	TBC1 domain family member 24	12673.3	12809.8	11768.5	13288.4	13706.5	12533.4	13242.8	13002.1	13815.7	12507.2	11574.6	12884.3	14179.8	15280	15322.7
Q505F5	Q505F5	LRC47_MOUSE	Lrrc47	14	Leucine-rich repeat-containing protein 47	29980	33567.5	29764.8	33335.2	28979.1	31655.6	31548.6	30119.1	27997	27029.9	32868.4	32614.8	29406.9	31014.2	31165.9
Q5DTM8	Q5DTM8	BRE1A_MOUSE	Rnf20	14	E3 ubiquitin-protein ligase BRE1A	7606.04	6952.23	6333.4	7505.61	6677.43	7108.65	7202.7	6826.97	7113.61	7400.55	6709.71	7286.79	8042.92	7224.73	6838.52
Q60930	Q60930	VDAC2_MOUSE	Vdac2	14	Voltage-dependent anion-selective channel protein 2	173672	169755	182212	186331	292686	284351	274136	249300	218951	166361	185690	252276	354802	321250	310540
Q61029	Q61029;Q61033	LAP2B_MOUSE	Tmpo	14	Lamina-associated polypeptide 2, isoforms beta/delta/epsilon/gamma	96875.9	102235	97646.1	107803	127426	94333	119632	104625	126105	117219	115117	98639.5	112821	106027	122206
Q61107	Q61107	GBP3_MOUSE	Gbp3	14	Guanylate-binding protein 3	10341.3	15413.9	15634.7	13086.1	6837.7	13654.2	9126.12	6913.71	13702.1	19530.9	18214.6	8634.6	6623.78	5753.56	4650.34
Q61183	Q61183;Q6PCL9	PAPOA_MOUSE	Papola	14	Poly(A) polymerase alpha	10916	10829.4	11345.1	10738.5	10936.5	10880.4	9404.14	10981.4	9617.68	9709.51	11363.3	12005.4	10393.6	10564.8	9235.44
Q61464	Q61464	ZN638_MOUSE	Znf638	14	Zinc finger protein 638	27014.4	23298.7	22318.7	27440.9	28461.8	24626.1	28385.7	24771.1	28120.6	29455.5	23631.1	29156.3	24700.6	26308.8	27355.6
Q64324	Q64324	STXB2_MOUSE	Stxbp2	14	Syntaxin-binding protein 2	16125.9	18886.3	23477.1	20898.3	18830.7	18947.1	19220.1	20806	18838.9	19678.1	21003.8	13636.4	19934.2	18631.1	18081.8
Q69ZU6	Q69ZU6	THS7A_MOUSE	Thsd7a	14	Thrombospondin type-1 domain-containing protein 7A	11954	11553.6	11986.2	10168.7	12744.4	10242.9	13297.8	11882.9	12390.9	9223.04	10059.2	10681.3	13708.9	13930.5	15310.6
Q6NSW3	Q6NSW3	SPKAP_MOUSE	Sphkap	14	A-kinase anchor protein SPHKAP	16438.8	13261.7	13145.9	14045.2	14922	12978.7	14911.9	13995.7	14967.8	13745.8	12754.9	14860.5	15877.8	15210.2	14348.1
Q6NZL0	Q6NZL0	MTCL3_MOUSE	Mtcl3	14	Microtubule cross-linking factor 3	13466.3	14213.5	13518.5	13060.2	11967	13013.1	12641.7	12584.5	13480.4	12649.5	11914.1	15252.5	14299.6	13556.7	14682.2
Q6PIP5	Q6PIP5	NUDC1_MOUSE	Nudcd1	14	NudC domain-containing protein 1	16739.4	16285.3	17627.4	18508	17446.1	17359.3	16951.7	18216.6	17503.3	16882.3	17425.5	19928.8	19937.8	18395.4	18256.3
Q6ZQ88	Q6ZQ88	KDM1A_MOUSE	Kdm1a	14	Lysine-specific histone demethylase 1A	17045.2	15680.8	16463.4	19131.9	17927.5	17523.4	17948.6	18037.8	17420.9	15999.4	17062.7	17709.9	18554.5	16942	18350.3
Q6ZWN5	Q6ZWN5	RS9_MOUSE	Rps9	14	Small ribosomal subunit protein uS4	401424	361371	377688	410102	250089	347395	334230	306678	288505	305907	382801	384897	313175	223034	228219
Q7TMC8	Q7TMC8	FCSK_MOUSE	Fcsk	14	L-fucose kinase	26353.4	22339.4	23598.1	22137.7	24388.9	21208.4	22672.2	23665	22892.5	23182.8	22822.9	22374.5	23371.3	23410	22528.9
Q7TNC4	Q7TNC4	LC7L2_MOUSE	Luc7l2	14	Putative RNA-binding protein Luc7-like 2	39052.4	34226.8	29677.1	39121.9	41087.7	35716.7	40046	38572.3	39028.5	42373.5	36118.3	43181.4	41569.9	41770.1	44755.7
Q7TSV4	Q7TSV4	PGM2_MOUSE	Pgm2	14	Phosphopentomutase	24647.7	29537	33383.9	26806.7	25282.9	28025.3	25358.1	28019.8	29735.5	26908.4	32490.4	25000	23660.3	23086.8	23408.5
Q80WG5	Q80WG5	LRC8A_MOUSE	Lrrc8a	14	Volume-regulated anion channel subunit LRRC8A	20217.2	17703.9	21558.1	17943.3	17600.4	19765.6	17895.8	19498.6	16916.8	17370.7	18618.7	18311	18680.7	18486.9	18762.4
Q80Y81	Q80Y81	RNZ2_MOUSE	Elac2	14	Zinc phosphodiesterase ELAC protein 2	14462.9	11744.3	13386.6	13638.6	14251.7	14403.5	12714.1	14051.1	15168.1	13734.9	13697	16448.3	14206.1	14487.4	13730.2
Q8BG39	Q8BG39	SV2B_MOUSE	Sv2b	14	Synaptic vesicle glycoprotein 2B	131054	112233	95011.3	141467	165348	147192	165037	168739	175609	119976	109922	147963	182082	183831	179256
Q8BH57	Q8BH57	WDR48_MOUSE	Wdr48	14	WD repeat-containing protein 48	17544.2	16366.6	14654.2	15269.4	19597.3	19848.6	19617.2	19657.3	17784.3	15193.1	15974.5	18667.2	19399.1	20233	19762.1
Q8BHL5	Q8BHL5	ELMO2_MOUSE	Elmo2	14	Engulfment and cell motility protein 2	18421.8	21044.7	21081	17402.8	16000.5	17366.9	17081.7	14854.3	17831.8	20187.1	22524.4	16495	15241.9	14283.4	14365.2
Q8BIK4	Q8BIK4	DOCK9_MOUSE	Dock9	14	Dedicator of cytokinesis protein 9	16083.4	15223.6	14996.1	14474.1	14837.7	13662.4	14253.2	15181.7	15931.9	13883.8	15259.1	13856.5	14525.8	15378.8	14196.4
Q8BJW6	Q8BJW6	EIF2A_MOUSE	Eif2a	14	Eukaryotic translation initiation factor 2A	26071.1	24600.4	25450.7	24768.4	24211.3	24038.9	21257.4	22836.1	25514	25672.9	26757	23743.1	20156.6	20013.1	20904.2
Q8BMP6	Q8BMP6	GCP60_MOUSE	Acbd3	14	Golgi resident protein GCP60	19267.5	20861.3	21810.1	20406.9	19136.6	18801	18916.7	18754.1	17588.1	17944.5	20314.9	20200	17556.8	17566.3	17489.2
Q8BTY2	Q8BTY2	S4A7_MOUSE	Slc4a7	14	Sodium bicarbonate cotransporter 3	8868.88	8480.93	7371.52	11026.8	16521.9	11280.5	16785.4	15963.5	18501.4	12461.9	8346.41	12284.9	18212.8	19359.4	19322.7
Q8BUK6	Q8BUK6	HOOK3_MOUSE	Hook3	14	Protein Hook homolog 3	18276.1	17728.6	20067.1	18492.2	16784	19202.2	18176	18243.3	16820.2	15763	19837	19896.9	17610.7	14695.4	15896.5
Q8C050	Q8C050	KS6A5_MOUSE	Rps6ka5	14	Ribosomal protein S6 kinase alpha-5	22898.2	19797.9	18167.3	20162.6	21026.3	21020.8	18415.2	20494.2	19395.2	22896.3	19776.9	22950.9	19742.5	22623	22074.1
Q8C052	Q8C052	MAP1S_MOUSE	Map1s	14	Microtubule-associated protein 1S	32091	29955.9	28389.4	30825.8	30040.4	33086.8	30300.9	32224.7	33441.1	30441.3	33229.6	32088.9	30747.2	30463.6	28333.2
Q8C0E2	Q8C0E2	VP26B_MOUSE	Vps26b	14	Vacuolar protein sorting-associated protein 26B	63565.7	61617	69956.3	60036	52083.8	58150.4	54322.3	58874.5	48556.3	54523.2	60244.4	56427.9	52886.2	53964.7	53016.9
Q8CBY8	Q8CBY8	DCTN4_MOUSE	Dctn4	14	Dynactin subunit 4	39075.4	36337.9	38307.2	37459.5	37874.7	40101.4	42644.1	38785.1	40814.1	35608.9	35801.6	43093.4	39102.7	43256.7	40796.5
Q8CFW1	Q8CFW1	ANO2_MOUSE	Ano2	14	Anoctamin-2	25087.2	16715.4	14885.4	24773.6	32803	24272.9	33673.2	32234.2	31898.8	24785.2	24592.3	33043.9	35140.1	36858.1	34325.6
Q8CHG3	Q8CHG3	GCC2_MOUSE	Gcc2	14	GRIP and coiled-coil domain-containing protein 2	7464.94	6674.19	7548.04	7369.57	8907.3	6850.53	7330.57	7806.69	7207.36	8038.64	7521.69	7658.85	6384.94	6384.43	7398.08
Q8CHH9	Q8CHH9	SEPT8_MOUSE	Septin8	14	Septin-8	34223.2	35645.5	30494.3	34800.8	38755.8	40240.5	39587.7	36598.1	38743	40823.2	35586.1	35564.2	35968.4	34655.9	36277.4
Q8CI32	Q8CI32	BAG5_MOUSE	Bag5	14	BAG family molecular chaperone regulator 5	14978.4	15308.2	15538.5	15600.6	13243.3	14127.3	15901	16300.8	14698.9	12905.2	14449.3	14973.6	16641	15735.7	14771.2
Q8K183	Q8K183	PDXK_MOUSE	Pdxk	14	Pyridoxal kinase	56232.6	62902	61292.7	62179.2	76232	85239.1	79497.9	69165.3	70395.7	53767.3	57409.3	69780.3	75255.6	73643.4	72123.9
Q8K2L8	Q8K2L8	TPC12_MOUSE	Trappc12	14	Trafficking protein particle complex subunit 12	18624	17695.9	19039.2	18409.7	19357	18419.5	18633.7	21440.1	17336.6	14475	20519.3	20846.8	18964.6	19114.6	19617.5
Q8K3K8	Q8K3K8	OPTN_MOUSE	Optn	14	Optineurin	12081.6	8424.77	7787.08	12742.6	16072.9	13098.7	15791.7	18986.3	18688.6	12569.3	11440.8	12672.4	15562.2	18710.6	16863.1
Q8QZT1	Q8QZT1	THIL_MOUSE	Acat1	14	Acetyl-CoA acetyltransferase, mitochondrial	71007.5	85656.4	84036.1	83175.1	126143	115865	123843	111419	107524	81844.3	89196.1	90545.8	122785	123529	123803
Q8R574	Q8R574	KPRB_MOUSE	Prpsap2	14	Phosphoribosyl pyrophosphate synthase-associated protein 2	18227.9	15938.6	17215.6	17177.5	19324.5	19351.2	21404.2	22505.5	19585.7	16132.3	19140.2	20398.7	20057.1	21759.8	23322.9
Q8VCM8	Q8VCM8	NCLN_MOUSE	Ncln	14	BOS complex subunit NCLN	28429.9	29428	28650	30895.9	28085.5	30602.4	30558.6	33109.1	36774	33735.3	28722.3	31547.5	29572.4	31467.6	33077.5
Q8VD12	Q8VD12	Z385A_MOUSE	Znf385a	14	Zinc finger protein 385A	23324	14656.6	15766.3	22568.5	22876.2	18098.2	22123.6	21433.8	20465	18913.7	21044.7	22368.2	22503.1	22943	24530.4
Q8VHQ9	Q8VHQ9	ACO11_MOUSE	Acot11	14	Acyl-coenzyme A thioesterase 11	33502.9	31451.7	31415.3	32326.2	32182.8	31217.4	33700.5	33040.1	34312.7	31241.1	28878.4	28137.6	34783.4	30843.8	31546.7
Q91V41	Q91V41	RAB14_MOUSE	Rab14	14	Ras-related protein Rab-14	117107	122768	111939	120294	123830	124812	123039	126057	126438	116272	117862	115639	126120	122155	123540
Q91YE6	Q91YE6	IPO9_MOUSE	Ipo9	14	Importin-9	18655.8	16551.6	20613.5	17894	14106.5	16086.2	14830.8	16010.4	12463.5	15651.7	18673.5	16420.5	14519.2	12125	13559.5
Q91YM2	Q91YM2	RHG35_MOUSE	Arhgap35	14	Rho GTPase-activating protein 35	10896.7	15001.3	11586.2	12757.5	14350.3	13456.1	13567.5	12629.1	11252.2	11393.1	14644.7	11965	11798.4	12288	13454.3
Q920E5	Q920E5	FPPS_MOUSE	Fdps	14	Farnesyl pyrophosphate synthase	25082.2	26891.6	28368.4	29902.2	30700.8	28565.2	31335.3	34536.1	32740.8	29828.7	25436.8	27423.2	30945.1	31391.3	31459.9
Q920Q4	Q920Q4	VPS16_MOUSE	Vps16	14	Vacuolar protein sorting-associated protein 16 homolog	28640.6	30900.8	31209	26354.7	26487	27105.9	26915.2	23395.4	25139.5	26119.3	31141.4	27014.5	26197.7	24983.4	25430.2
Q921F2	Q921F2	TADBP_MOUSE	Tardbp	14	TAR DNA-binding protein 43	60855.7	66385.5	56769.1	66310	97745.3	92879.6	89072.5	75947.6	78310.1	65753.6	69123.4	83318.7	94020.5	84781.6	94114.5
Q921H8	Q8VCH0;Q921H8	THIKA_MOUSE	Acaa1a	14	3-ketoacyl-CoA thiolase A, peroxisomal	25032.1	32273.8	30110.8	26990.3	28959.3	29991.1	35038.2	27504	32591.6	36965	31499.5	27225.4	29365.1	30041.6	32178.2
Q922Q1	Q922Q1	MARC2_MOUSE	Mtarc2	14	Mitochondrial amidoxime reducing component 2	35093.3	38673.7	39442.5	35081.6	31058.8	31475.9	32899.4	32507.8	32098.3	33534.3	38984.4	29874.9	28990.3	28816.4	30483.5
Q99KG3	Q99KG3;Q91YE7	RBM10_MOUSE	Rbm10	14	RNA-binding protein 10	18554.5	15211.4	14605.2	18760.4	18109.7	18113.7	18320.7	18116	15437.3	16557.3	17520.9	20922.8	19034.3	18861.1	19095.2
Q99KJ8	Q99KJ8	DCTN2_MOUSE	Dctn2	14	Dynactin subunit 2	62659.7	54936.7	49888.4	57063.2	57851.3	68000.1	64114.7	62149.1	62996.2	53819.1	56035.9	63148	65660.8	63986.1	67257.6
Q99L45	Q99L45	IF2B_MOUSE	Eif2s2	14	Eukaryotic translation initiation factor 2 subunit 2	32167.4	29718.3	24243.3	32481.1	31385.1	28997.8	33655.7	31464.3	35632.7	33473.6	33083.2	34509.8	31155.2	29831.4	30223.4
Q99LE6	Q99LE6	ABCF2_MOUSE	Abcf2	14	ATP-binding cassette sub-family F member 2	17505.4	19694.7	17581.4	17873.2	16146.1	16757.7	17508.5	17443.6	17986.6	18595	17096.1	18728.8	15011.2	17163.2	17449.5
Q9CPU0	Q9CPU0	LGUL_MOUSE	Glo1	14	Lactoylglutathione lyase	120707	97858.1	77189.4	126006	146661	209604	157654	144067	127306	96563	123616	179102	176662	170305	157826
Q9CQE8	Q9CQE8	RTRAF_MOUSE	RTRAF	14	RNA transcription, translation and transport factor protein	40619.4	35238.6	27451	35027.8	43992.9	52041.2	42434	39176.6	40352.9	37348.2	34563.7	48553.2	39525.2	47185.2	42987.8
Q9CWL8	Q9CWL8	CTBL1_MOUSE	Ctnnbl1	14	Beta-catenin-like protein 1	59256.2	51213.3	49960	56991.6	58658.3	54335.8	48494.2	59586.2	54361.5	52670.3	50568.5	57787.4	58511.9	51897.9	49913.3
Q9CZN7	Q9CZN7	GLYM_MOUSE	Shmt2	14	Serine hydroxymethyltransferase, mitochondrial	39102.9	38817.5	40938.3	43111.3	43164.5	44858.8	38997.2	39360.2	38487.3	36531	43069.6	49082.1	37631.9	36624.7	38287.6
Q9D024	Q9D024	CCD47_MOUSE	Ccdc47	14	PAT complex subunit CCDC47	28442.6	27062.7	29500	28594.5	27213.2	29242.1	27384	26500.9	30255.4	32941.4	31257.1	29310.6	23860.7	25296.6	24971.5
Q9D6R2	Q9D6R2	IDH3A_MOUSE	Idh3a	14	Isocitrate dehydrogenase [NAD] subunit alpha, mitochondrial	174696	175045	134358	182447	231585	225839	214480	220339	186268	160959	169758	194307	231276	218917	229278
Q9DAW6	Q9DAW6	PRP4_MOUSE	Prpf4	14	U4/U6 small nuclear ribonucleoprotein Prp4	13865.1	14065	11024.8	12586.1	15210.6	14749.4	17194.5	15149.7	14925.6	12742.5	13416.8	15634.9	15564.5	16475.2	17607.6
Q9DBR3	Q9DBR3	ARMC8_MOUSE	Armc8	14	Armadillo repeat-containing protein 8	18893.7	18335.9	17900	20528.2	19386.8	18655	17600.3	18918.1	18358.3	18152.2	20327.2	21417.4	17401.6	16391.4	17430
Q9DBR7	Q9DBR7	MYPT1_MOUSE	Ppp1r12a	14	Protein phosphatase 1 regulatory subunit 12A	12921.1	13670.6	14984.3	13623.9	13066.7	16108.9	16039.5	13841.3	14598.1	13163.7	15166.4	12713.3	12846.8	13775.8	13076.5
Q9DCW4	Q9DCW4	ETFB_MOUSE	Etfb	14	Electron transfer flavoprotein subunit beta	62339.4	81328	80756.1	74168.2	94818.1	94212.7	90932.3	82158.2	68955.7	63643.8	86169.4	67986.5	81492.4	77885.6	83841
Q9EPR5	Q9EPR5	SORC2_MOUSE	Sorcs2	14	VPS10 domain-containing receptor SorCS2	22098	21247.9	23166.6	20983.6	19614.7	22430.8	18507.2	17911	15871.1	15246.8	20970.5	22806.7	19385.8	19733.2	19809.5
Q9JII6	Q9JII6	AK1A1_MOUSE	Akr1a1	14	Aldo-keto reductase family 1 member A1	195324	207112	238365	203393	265987	249401	238614	217745	205661	182465	227255	205472	228994	232994	220276
Q9JJU9	Q9JJU9	CRBB3_MOUSE	Crybb3	14	Beta-crystallin B3		2497.5	3396.58	13707.6					3397.09	1448.36	2158.4	93338.5	158678	209970	138902
Q9JMH6	Q9JLT4;Q9JMH6	TRXR1_MOUSE	Txnrd1	14	Thioredoxin reductase 1, cytoplasmic	37742.7	40277.1	44501.7	40748.3	40030.4	47743.2	45740.9	38851	41803.1	41032.7	45787.5	46471.8	40911.8	42725.6	43198
Q9QW08	Q9QW08	PHOS_MOUSE	Pdc	14	Phosducin	141942	77494.3	83344.1	155465	255243	164659	230317	246542	245019	182237	131585	250894	284610	310314	305186
Q9QXG4	Q9QXG4	ACSA_MOUSE	Acss2	14	Acetyl-coenzyme A synthetase, cytoplasmic	33203.4	24238.4	23035.5	26806.5	24948.5	26972.2	24705.9	28588.2	25993	26616.2	25427.3	30788.1	26543	27600.4	24504.2
Q9QXZ7	Q9QXZ7	NR2E3_MOUSE	Nr2e3	14	Photoreceptor-specific nuclear receptor	20854.4	12581.9	12258.6	23220.8	26778.3	19612.3	23042.5	23831.7	24097	18889.7	18851.9	25389.9	32636.2	26900.8	28653.9
Q9R1C6	Q9R1C6	DGKE_MOUSE	Dgke	14	Diacylglycerol kinase epsilon	23083.9	15780.1	13576.6	20019.5	22561.4	19264.3	22445.1	22582.3	21609.5	16602.2	16397.5	21482.3	26385.2	22552.8	27047.1
Q9WUM4	Q9WUM4	COR1C_MOUSE	Coro1c	14	Coronin-1C	79898.1	84404.9	86068.5	76893	71891.6	85065.6	79510.5	76114.9	71754.4	67046	82277.7	77811.9	67418.7	67311.7	67127.6
Q9WV54	Q9WV54	ASAH1_MOUSE	Asah1	14	Acid ceramidase	57248	64377.9	78161.5	53637.1	64284.1	66462.6	65864.2	62495.3	60748.6	53763.9	71752.3	56665.7	62740.6	56615.7	61204.9
Q9WVA4	Q9WVA4	TAGL2_MOUSE	Tagln2	14	Transgelin-2	99252.6	125834	123490	117006	95315.1	153014	102647	75221	101398	109868	145011	97635.2	57859.9	58043.6	53188.3
Q9Z0S1	Q9Z0S1	BPNT1_MOUSE	Bpnt1	14	3'(2'),5'-bisphosphate nucleotidase 1	31254.9	29886.6	25345.4	31337.7	41676.6	42826.5	43331	39511	35255.8	30020	30695.4	40479.7	43798.8	47522.2	48528.9
Q9Z0W3	Q9Z0W3	NU160_MOUSE	Nup160	14	Nuclear pore complex protein Nup160	36200	34373.7	36447.9	34932.2	32227.4	34455.5	35201.2	34952.6	35331.5	31818.2	34675.2	33462.5	34999	31436.3	36394.4
Q9Z140	Q9Z140	CPNE6_MOUSE	Cpne6	14	Copine-6	27435	27181.1	22789.4	24330	28906.3	29279.9	28770.6	29633.9	29118.9	25037.7	22006.8	27440.4	32396.4	30318.7	32220.4
Q9Z1T1	Q9Z1T1	AP3B1_MOUSE	Ap3b1	14	AP-3 complex subunit beta-1	17619.8	18949.1	24053.1	19074.7	14458.1	16665.8	15703.3	16200	13850.2	12321.3	21937.9	14305.2	12591.8	12344.5	12275
Q9Z1Z2	Q9Z1Z2	STRAP_MOUSE	Strap	14	Serine-threonine kinase receptor-associated protein	24932	25816.1	26459	23710.1	22657.4	26593.2	23291.9	22088	23847	26207.3	26247.6	25084.8	21997.1	22483.8	23285.7
Q9Z273	Q9Z273	TULP1_MOUSE	Tulp1	14	Tubby-related protein 1	78285.8	46601.7	42552.2	78173.1	106928	81343.3	93974.3	93214.2	95525	69586.1	59088.6	89711.8	102060	111736	109443
Q9Z315	Q9Z315	SNUT1_MOUSE	Sart1	14	U4/U6.U5 tri-snRNP-associated protein 1	12436.1	13365.1	11422.9	11838.2	12123	13696.7	12613.4	11308.9	12851.8	14064.5	13216.3	14028	11819.2	12741.3	11708.1
A2AUC9	A2AUC9	KLH41_MOUSE	Klhl41	13	Kelch-like protein 41	42659.5	44899.8	46467.2	43468.4	48705.9	24264.6	36842.1	41175.5	34626.1	50269	57465.3	22981.9	21358.1	26782.2	32536.6
B2RY56	B2RY56	RBM25_MOUSE	Rbm25	13	RNA-binding protein 25	23241	21936.4	18811.3	23725.7	24784.1	23896.6	23919.7	23029.2	25872.6	23070.1	24586.6	25544.2	21978.9	22847.2	25278.4
D3YXK2	D3YXK2;Q80YR5	SAFB1_MOUSE	Safb	13	Scaffold attachment factor B1	67336	68058.4	58765.7	71860.5	72968.8	70208.5	61997.3	57468.1	70172.3	73624.1	66314.5	54169.4	46537.5	62045.9	57112.4
D3Z7H8	D3Z7H8	CILP2_MOUSE	Cilp2	13	Cartilage intermediate layer protein 2	16836	15366.4	23881.7	14942.1	14232.6	16129.3	16963	19896.7	17571.3	15076.8	21650	15702.6	18455.3	15709.9	15267
E9Q735	E9Q735	UBE4A_MOUSE	Ube4a	13	Ubiquitin conjugation factor E4 A	27270.2	27738.4	28503.4	25159.7	27041.4	23449.7	27055.4	30098.5	25597.8	27373	25140.9	25061.6	28128.8	26626	24630.9
F8VPU2	F8VPU2	FARP1_MOUSE	Farp1	13	FERM, ARHGEF and pleckstrin domain-containing protein 1	22780.4	29395.2	29428.7	24379.3	19591.4	22787.9	25236.6	19764.6	24550	22168.1	24609.1	22851.2	18472	20450	23098.1
O08677	O08677	KNG1_MOUSE	Kng1	13	Kininogen-1	29290.4	30763.4	65003.6	38288.1	38861.4	20379.4	37455.2	29004.9	29168.6	48571.5	33045.1	32707.1	21325.6	30542.9	25378.4
O35136	O35136	NCAM2_MOUSE	Ncam2	13	Neural cell adhesion molecule 2	26626.9	30370	24498.2	28346.1	26566.1	27107.5	25722.8	28124.1	25022	20733.8	20768.2	26538.7	30209.3	27645.3	29280.1
O35226	O35226	PSMD4_MOUSE	Psmd4	13	26S proteasome non-ATPase regulatory subunit 4	40422.6	37542.2	38363.4	42115.7	33332.1	37470.5	36038.5	37846.1	37442.9	38903.2	38440.4	42625.4	33262	37158.5	38500.5
O35633	O35633	VIAAT_MOUSE	Slc32a1	13	Vesicular inhibitory amino acid transporter	102817	98244.2	84554.6	101977	91221.4	94848.4	90205.6	87270	89173.3	79977.2	78547.5	101527	98238.6	99765.8	100251
O35855	O35855	BCAT2_MOUSE	Bcat2	13	Branched-chain-amino-acid aminotransferase, mitochondrial	25888.3	32686.6	39758.1	26765.7	29676.3	28282.1	27248.9	27564.8	27256.9	28728.3	33291.7	21735.7	17259.5	17447.6	17334.4
O54734	O54734	OST48_MOUSE	Ddost	13	Dolichyl-diphosphooligosaccharide--protein glycosyltransferase 48 kDa subunit	169610	168451	201730	165580	158836	166128	164257	160594	165398	160540	211540	163541	152870	138911	143123
O54983	O54983	CRYM_MOUSE	Crym	13	Ketimine reductase mu-crystallin	200750	257456	163163	202824	98125.8	303421	125319	90143.2	97396.1	188590	165974	239474	107676	135770	101417
O70161	O70161	PI51C_MOUSE	Pip5k1c	13	Phosphatidylinositol 4-phosphate 5-kinase type-1 gamma	30260.7	29505.3	25891	26715.3	25760.7	26303.8	25005.7	26655	20860.8	21750.1	25583.1	28156.8	27393.8	26104.2	27871.9
O70228	O70228	ATP9A_MOUSE	Atp9a	13	Probable phospholipid-transporting ATPase IIA	20929.1	21458.9	23148.6	20183.6	16674.6	18070.3	15365.2	15501.3	14537.2	18485.5	19856.9	19561.7	15223.2	15865.5	17303.6
O70309	O70309	ITB5_MOUSE	Itgb5	13	Integrin beta-5	29436	32509.2	36768	28928.8	24149.3	27782.1	26119.7	25138.4	27410.3	25688.8	35276.9	26399.6	21881.3	19212.3	20646.4
O89020	O89020	AFAM_MOUSE	Afm	13	Afamin	6819.33	6327.87	10624.7	5977.9	8853.27	4687.17	7036.92	6522.34	7724.32	11914.5	8663.04	6065.28		7198.5	6787.42
P00329	P00329	ADH1_MOUSE	Adh1	13	Alcohol dehydrogenase 1	49225.3	78662.7	105451	99922.5	76603	37195.3	99607.6	71361.3	80712.6	55119.5	76867.4	11494.9	11276.3	9967.73	10740.3
P01872	P01872	IGHM_MOUSE	Ighm	13	Immunoglobulin heavy constant mu	10588.5	10865.2	22617.3	15998.7	9711.16	7712.65	10554.3	8042.76	15953.6	15922.8	15206.3	22609.4	5338.06	12556.8	9749.23
P01901	P01901	HA1B_MOUSE	H2-K1	13	H-2 class I histocompatibility antigen, K-B alpha chain	30878.8	48719.7	44256.5	38691.3	23548.1	33975.4	25989.1	18336.2	35240.3	48352.6	48274.2	22544.6	8512.92	10877.8	8425.87
P06728	P06728	APOA4_MOUSE	Apoa4	13	Apolipoprotein A-IV	19236.7	22712.2	26121.2	21869.8	23936.1	14162.3	18202.9	15981.6	15644.8	29441	21116.2	24605.3	19194.1	30294.2	18208.4
P07759	P07759	SPA3K_MOUSE	Serpina3k	13	Serine protease inhibitor A3K	141036	162245	165939	178655	181847	102741	175784	141943	69361.2	166577	61313.1	102270	100921	66057.6	62972.1
P0DOV2	P0DOV2	IFI4_MOUSE	Ifi204	13	Interferon-activable protein 204	6356.46	10313.9	11309.6	8694.18	7468.85	8318.83	7283.13	6813.81	8590.33	9830.69	13163.8	6062.02	4346.67	4885.27	3841.46
P12658	P12658	CALB1_MOUSE	Calb1	13	Calbindin	65974	60283.3	49970.9	62130	74037	81182.8	63665.4	77302.4	64812.6	51946.9	49343.3	68061.6	84594.7	89275.6	68684
P15499	P15499	PRPH2_MOUSE	Prph2	13	Peripherin-2	80882.8	46602.8	48231.1	164468	498879	235166	356420	543013	399205	143413	82812.1	227610	623270	555543	685880
P16054	P16054	KPCE_MOUSE	Prkce	13	Protein kinase C epsilon type	42381.6	49280.9	37222.4	40854.1	36003.7	40040.7	34272.3	37582.8	37078.2	39624.2	38301.5	38872.7	41299.9	34348.6	38507.7
P16283	P16283	B3A3_MOUSE	Slc4a3	13	Anion exchange protein 3	18279.9	18688.2	17224.8	18265.1	19144.6	18966.5	18079.1	17201	14394.3	13432.4	14896.4	17516	18302.2	16483.7	17363
P18760	P18760;P45591	COF1_MOUSE	Cfl1	13	Cofilin-1	238789	303193	313048	278667	287868	434783	290003	223005	252121	288775	329176	357730	244378	255744	247891
P19157	P19157	GSTP1_MOUSE	Gstp1	13	Glutathione S-transferase P 1	412973	403321	557271	398092	483343	518881	498772	470744	447627	399023	487811	464473	518954	484471	503055
P21279	P21279	GNAQ_MOUSE	Gnaq	13	Guanine nucleotide-binding protein G(q) subunit alpha	152147	149071	157234	135532	130223	142243	142732	133915	131332	129165	149609	140211	143772	140325	146850
P22599	P07758;P22599;Q00896;Q00897;Q00898	A1AT2_MOUSE	Serpina1b	13	Alpha-1-antitrypsin 1-2	196625	264956	292114	275153	306774	165218	268079	213457	136403	228004	152328	188031	193260	160981	158503
P23475	P23475	XRCC6_MOUSE	Xrcc6	13	X-ray repair cross-complementing protein 6	11306.3	11402.2	12378.3	10947.2	8516.45	10588.9	8407.23	10081.4	9151.29	9793.67	11255.4	10949.6	8398.45	7316.4	7888.97
P23492	P23492	PNPH_MOUSE	Pnp	13	Purine nucleoside phosphorylase	57616.6	79243.3	76200.9	71380.8	85550.4	99172.4	84603.2	68918.7	80601.8	82930.3	88719.5	64868.8	52718	54412.9	48132.4
P23927	P23927	CRYAB_MOUSE	Cryab	13	Alpha-crystallin B chain	23697.2	49512.7	39281.5	101056	18217.9	39663.9	19949.8	15740.4	33524.2	44929.1	39926.7	936190	976277	1188560	986454
P25444	P25444	RS2_MOUSE	Rps2	13	Small ribosomal subunit protein uS5	118088	101742	119201	121325	94018.8	100356	96369.3	91141.9	89188.5	93480.3	113564	105459	92186.2	80897.8	92938.6
P27641	P27641	XRCC5_MOUSE	Xrcc5	13	X-ray repair cross-complementing protein 5	22348.4	22982.7	22860.9	22341.6	16786.8	18486.6	18282.6	18723.1	19360.9	19735.9	21861.6	21654.1	17658.3	16873.9	15240
P28352	P28352	APEX1_MOUSE	Apex1	13	DNA repair nuclease/redox regulator APEX1	143093	131975	114558	139513	137549	132512	166672	164455	172573	155520	138624	152336	162035	159498	151111
P28653	P28653	PGS1_MOUSE	Bgn	13	Biglycan	286659	324578	528001	207108	192432	287836	377606	349830	366257	266396	432762	222056	219463	201510	182031
P29974	P29974;Q62398	CNGA1_MOUSE	Cnga1	13	Cyclic nucleotide-gated channel alpha-1	28980.8	19242.4	16616.7	50534.4	154878	83409.4	118712	172409	146777	60022.4	29765.5	78855.1	179150	193619	201464
P30275	P30275	KCRU_MOUSE	Ckmt1	13	Creatine kinase U-type, mitochondrial	141334	106340	88115.8	152005	242542	193168	207822	220606	198486	160150	129155	204516	259796	258601	255134
P31750	P31750	AKT1_MOUSE	Akt1	13	RAC-alpha serine/threonine-protein kinase	16844.1	18529.8	21519.5	18944.2	14112.8	17757.3	15986.8	16012.9	15463.2	14421.3	16567.9	19127	16011.9	13927.9	15350.3
P42208	P42208	SEPT2_MOUSE	Septin2	13	Septin-2	29002.1	33681.7	32620.5	29411.3	32095.4	36286.8	35872.9	30855.6	30559.6	28600.4	33860.5	30982.7	27404.6	28383.5	29757.3
P47754	P47754	CAZA2_MOUSE	Capza2	13	F-actin-capping protein subunit alpha-2	158354	187625	170095	174002	196383	245291	215807	175378	214334	207901	204887	227825	181695	210102	179523
P47809	P47809	MP2K4_MOUSE	Map2k4	13	Dual specificity mitogen-activated protein kinase kinase 4	18224.5	19761	19409.5	18823	18754.5	19233	19794.5	18374.7	18704.8	19891	19477.1	19834.3	19354.5	19803.8	19257.2
P47911	P47911	RL6_MOUSE	Rpl6	13	Large ribosomal subunit protein eL6	218271	210231	201821	222928	188469	218568	205786	193239	177309	208559	219989	231447	188120	164006	177771
P49615	P49615	CDK5_MOUSE	Cdk5	13	Cyclin-dependent kinase 5	49299.5	53194.6	49244.5	52012.9	51205.1	56263.2	52131.9	54184.7	53516.7	45099.1	45777.6	58121.8	62453.8	55127.4	58346
P51859	P51859	HDGF_MOUSE	Hdgf	13	Hepatoma-derived growth factor	113011	95999.2	84069.4	112386	121991	109149	125730	127354	121058	113892	101996	122739	123512	132499	132267
P53994	P53994;P59279	RAB2A_MOUSE	Rab2a	13	Ras-related protein Rab-2A	114358	115027	112754	118684	116611	122220	125297	123675	114845	111421	109666	122834	115008	112023	121851
P54731	P54731	FAF1_MOUSE	Faf1	13	FAS-associated factor 1	18932.3	18180.3	18781	20296.6	17268.3	18576	18774	17973.6	20023.8	18517.9	18269.8	19565	17672.7	17286.6	17632.4
P54869	P54869	HMCS2_MOUSE	Hmgcs2	13	Hydroxymethylglutaryl-CoA synthase, mitochondrial	16580.4	22028	30393.8	35256.5	56737	42938.6	55005.7	51581.6	36893.1	20993.5	22523.3	22014.7	76604.7	61378.4	68994
P55937	P55937	GOGA3_MOUSE	Golga3	13	Golgin subfamily A member 3	6074.45	6239.95	7804.6	5891.64	5336.41	5512.7	5630.76	5322.4	4976.36	6087.1	6809.66	5261.76	4852.26	4748.91	5111.43
P60879	P60879	SNP25_MOUSE	Snap25	13	Synaptosomal-associated protein 25	243564	226930	166509	239580	264909	288975	276746	282221	277096	242113	243756	314148	307490	335845	286268
P61982	P61982	1433G_MOUSE	Ywhag	13	14-3-3 protein gamma	294293	310210	237107	295872	277756	311824	276634	292120	285388	249807	261576	322984	303143	323127	269146
P62748	P62748	HPCL1_MOUSE	Hpcal1	13	Hippocalcin-like protein 1	51638.9	53818.7	55991.8	51474.8	51821.6	55889.1	47039.7	53281.5	53872.7	50633	54451.2	51106	52171	48413	47405.7
P62761	P62761	VISL1_MOUSE	Vsnl1	13	Visinin-like protein 1	64989.2	57504.4	51850.1	54730.1	48167.3	59848.5	49352.3	53243.3	49480.1	51824.4	47600.4	60290.7	55219.6	54764.7	55803.3
P62874	P62874;P62880	GBB1_MOUSE	Gnb1	13	Guanine nucleotide-binding protein G(I)/G(S)/G(T) subunit beta-1	774309	625213	535096	1068090	2329190	1538760	2099490	2234360	1919160	864299	839136	1343050	2522770	2515130	2756550
P62881	P62881	GNB5_MOUSE	Gnb5	13	Guanine nucleotide-binding protein subunit beta-5	32792.6	30621.5	23914	37645.9	88411.5	60308.3	71547	81821	69643.2	38211.3	33070.7	50613.1	101231	93952.1	96568.6
P67778	P67778	PHB1_MOUSE	Phb1	13	Prohibitin 1	68757.1	76949.7	69341.4	76629.9	90916.3	95376	88801.6	87798.1	82730.6	65020.7	83970.8	80523.6	95870	85147.2	85355.7
P68254	P68254	1433T_MOUSE	Ywhaq	13	14-3-3 protein theta	303119	314280	275559	305615	297823	342553	319547	329542	340571	306275	295930	325386	311982	348236	303274
P70290	P70290	EM55_MOUSE	Mpp1	13	55 kDa erythrocyte membrane protein	19217.5	18106.1	18925.3	17929.1	18645.9	16875	19870.1	17446.4	15293.5	17152.7	19892.5	22564.4	17793.4	17459.5	18206.7
P70296	P70296	PEBP1_MOUSE	Pebp1	13	Phosphatidylethanolamine-binding protein 1	157486	138589	117720	142989	218517	290687	207508	177098	189424	171227	154016	231430	191619	280545	216953
P70297	P70297	STAM1_MOUSE	Stam	13	Signal transducing adapter molecule 1	16657.4	15126.5	15712.9	14919.3	14552.6	14991.4	16470.8	16639	17186.7	15742.6	16532.3	16439.9	17867.5	16213.2	14942.8
P70303	P70303	PYRG2_MOUSE	Ctps2	13	CTP synthase 2	14643.2	16596.7	16593.3	15585.5	13878.9	16499.8	15563.1	16064.7	15418.5	13275.9	16103.8	16153	16647.1	14262.5	14778.5
P97298	P97298	PEDF_MOUSE	Serpinf1	13	Pigment epithelium-derived factor	33207.5	43873.5	55544.3	37542.6	36067.2	37378.2	38142.6	37870.2	34640.8	27175.6	48233.9	24650.5	31357.9	24302.3	27133
P97351	P97351	RS3A_MOUSE	Rps3a	13	Small ribosomal subunit protein eS1	271082	274691	212903	293252	264761	263476	256543	236986	231768	243664	272476	284868	224950	229800	227981
P97379	P97855;P97379	G3BP2_MOUSE	G3bp2	13	Ras GTPase-activating protein-binding protein 2	29461.2	26117.9	23759	25910	26103.3	26976.5	23205.8	22601.9	22885.5	24571.9	24648	28271.8	23712.2	26157.7	25296
P99029	P99029	PRDX5_MOUSE	Prdx5	13	Peroxiredoxin-5, mitochondrial	172009	205521	152363	201201	246933	266602	223308	205713	197676	188077	186976	191611	226421	205273	200354
Q01279	Q01279	EGFR_MOUSE	Egfr	13	Epidermal growth factor receptor	20740	15505.6	27489.2	21878	18493.6	17819.3	18764.8	18833.2	15250.9	15517.5	18669.3	15143.7	15590.3	11984.2	12225.6
Q06138	Q06138	CAB39_MOUSE	Cab39	13	Calcium-binding protein 39	59639.4	57460.6	66803	59034.9	53163.6	51730.9	55048.8	63588.1	51009.6	49893.1	59970.2	51725.3	59293.1	55371.8	53546.9
Q2VLH6	Q2VLH6	C163A_MOUSE	Cd163	13	Scavenger receptor cysteine-rich type 1 protein M130	10002.9	15049.7	16192.4	9749.19	10338.1	8177.59	9611.11	8396.4	7253.32	10531.8	11649.9	7338.09	8135.96	9064.17	7839.45
Q3T9E4;Q62293	Q3T9E4;Q62293	TGTP1_MOUSE;TGTP2_MOUSE	Tgtp1;Tgtp2	13	T-cell-specific guanine nucleotide triphosphate-binding protein 2	11058.6	23057.8	21389.3	18878.8	15231.2	17777	15802.5	7000.59	20776	27290.7	27234.8	8802.04	7168.58	9261.93	6020.75
Q3TCH7	Q3TCH7	CUL4A_MOUSE	Cul4a	13	Cullin-4A	15000.4	13622.7	14779.4	15015.5	13585.4	13986.7	14631.2	14252.5	14974.6	13883.7	14388.1	16545.7	14528.2	14460.1	13824.2
Q3TDN2	Q3TDN2	FAF2_MOUSE	Faf2	13	FAS-associated factor 2	32953.1	39103.7	33664	38049.9	38270.8	35579.7	35896.8	36843	37854.5	36316.1	34580	35344.7	40827.1	39677	37706.5
Q3THG9	Q3THG9	AASD1_MOUSE	Aarsd1	13	Alanyl-tRNA editing protein Aarsd1	31166.3	30727.3	27457.2	34705.2	38514.6	41404	37913.3	35627.5	31197.9	26102.7	33806	37964	39523	37497.1	38692.3
Q3U319	Q3U319	BRE1B_MOUSE	Rnf40	13	E3 ubiquitin-protein ligase BRE1B	7544.65	7122.02	5987.8	7749.83	7787.82	8502.91	7383.89	8469.89	9091.87	8315.4	6922.16	8992.21	7816.55	9120.36	8445.73
Q3ULJ0	Q3ULJ0	GPD1L_MOUSE	Gpd1l	13	Glycerol-3-phosphate dehydrogenase 1-like protein	24147.8	24608.1	27639.8	26518.5	30074.2	29058.1	26519.8	29593.1	24625.9	22702.4	27024.1	26037.6	28325.2	29038.3	29846.7
Q3UU96	Q3UU96	MRCKA_MOUSE	Cdc42bpa	13	Serine/threonine-protein kinase MRCK alpha	7291.56	7907.8	8320.75	8387.53	7903.63	7646.21	7429.98	7270.84	7652.71	8646.31	7770.79	6587.72	7429.52	7929.56	7499.79
Q3UYC0	Q3UYC0	PPM1H_MOUSE	Ppm1h	13	Protein phosphatase 1H	28906.4	31357.3	27132.6	29024.3	32594.6	33890.4	37169.7	30921.3	34399.3	31822.4	26713.7	33071.6	33386.8	35059.4	30767.2
Q5SRX1	Q5SRX1	TM1L2_MOUSE	Tom1l2	13	TOM1-like protein 2	54380	54772.3	52464.1	58995.1	55190.2	56719.8	56673.5	58534.6	52859.4	49322.6	52659.2	60625	57531.5	63558.2	57851.5
Q5SSL4	Q5SSL4	ABR_MOUSE	Abr	13	Active breakpoint cluster region-related protein	25970.5	28523.7	29967	26942.1	23659.4	27687.6	25265.9	25900.7	24367.3	27081.6	27188.8	27058.8	26149.5	25480	25088.1
Q5SV85	Q5SV85	SYNRG_MOUSE	Synrg	13	Synergin gamma	8822.05	7170.76	8253.72	8701.71	9122.52	8481.34	9522.41	9255.48	8325.18	9400.36	8587.54	10676.5	10215.8	9159.58	9491.26
Q5U458	Q5U458	DJC11_MOUSE	Dnajc11	13	DnaJ homolog subfamily C member 11	30772.5	28439	26236	28823.5	31918.1	28049.8	27851.8	31897.4	30868.6	25478.4	29288.8	31901.9	31342.1	30016.2	32155.5
Q60715	Q60715	P4HA1_MOUSE	P4ha1	13	Prolyl 4-hydroxylase subunit alpha-1	19334.6	24731.5	25750.9	22902	20307.5	25819.2	21188.3	23380.4	26431	25495.4	29865.6	20290.6	20051.2	15709.7	14716.8
Q60766	Q60766	IRGM1_MOUSE	Irgm1	13	Immunity-related GTPase family M protein 1	56038.4	84016.1	81145.7	59822	41555.4	60139.3	47758.6	35347.4	46848.1	56443.2	81916.4	41005.9	29382	29820.9	26106.9
Q60865	Q60865	CAPR1_MOUSE	Caprin1	13	Caprin-1	62035.2	60991	62469.6	65184.1	53816.6	57725.5	54417.5	52915.9	57115.7	59227.9	60643	61633.2	48938.2	45959.1	49688.4
Q61102	Q61102	ABCB7_MOUSE	Abcb7	13	Iron-sulfur clusters transporter ABCB7, mitochondrial	36563	36378.9	34554.6	37867.6	37954	36126.3	40817.3	37699.1	36572.6	33764.8	36044.5	34310.4	36597	35832.2	38195.8
Q61136	Q61136	PRP4K_MOUSE	Prp4k	13	Serine/threonine-protein kinase PRP4 homolog	14103.4	12373.5	11475.2	11786.3	12354	13019.3	12875	12208.7	11977.5	10961.9	13151.3	12757.3	12073.4	12681.5	12053.6
Q61398	Q61398	PCOC1_MOUSE	Pcolce	13	Procollagen C-endopeptidase enhancer 1	27979.8	33944.8	37096.8	34236.1	39662.8	42099	43044.4	37584.1	32032.3	21421.8	37732.1	22804.3	31575.4	26985.6	24792
Q62376	Q62376	RU17_MOUSE	Snrnp70	13	U1 small nuclear ribonucleoprotein 70 kDa	92086	89800	82172.9	96351.6	89250.7	90319.1	91594.6	91706.9	96791.8	105011	92488.5	91107.3	83585	82280.6	87625.6
Q62418	Q62418	DBNL_MOUSE	Dbnl	13	Drebrin-like protein	16504.7	21479.6	19656.7	20848.8	22489.7	23043.1	21784	21567.4	20460.1	20826	23318.9	21722.7	21565.5	21071.1	20107.3
Q62420	Q62419;Q62420	SH3G2_MOUSE	Sh3gl2	13	Endophilin-A1	158252	156737	126773	172395	190072	210757	207687	197696	203573	182295	141304	203659	225697	224672	206137
Q64105	Q64105	SPRE_MOUSE	Spr	13	Sepiapterin reductase	21458.5	20002.3	19178.2	18906.9	24886.3	27670.1	28243.8	25837.8	23709.7	18446.4	19369.6	22309.8	26517	26145.3	25598.9
Q69ZK9	Q69ZK9	NLGN2_MOUSE	Nlgn2	13	Neuroligin-2	19083.2	22679.2	19398.2	17465.3	19532.6	17743	19029.1	17937.7	20944.8	17072.4	15871.3	18126.5	22590.4	19421.5	20313.2
Q6DIC0	Q6DIC0	SMCA2_MOUSE	Smarca2	13	Probable global transcription activator SNF2L2	10083.1	10211.4	8894.26	9793.14	10621.3	8604.5	10837.3	9068.47	10774.8	12557.8	8705.24	8241.81	7533.53	10224.8	9484.23
Q6P2K6	Q6P2K6;Q922R5	P4R3A_MOUSE	Ppp4r3a	13	Serine/threonine-protein phosphatase 4 regulatory subunit 3A	22711.1	19830.7	19806.9	21722.6	20925.5	20709.6	19031.6	20462	20514.7	20828.6	21157	22247.7	20072.6	19003.9	18632.8
Q6P542	Q6P542	ABCF1_MOUSE	Abcf1	13	ATP-binding cassette sub-family F member 1	33686.9	31552.1	32062.2	34727.9	31839.7	34244.1	31515.2	31624.7	30235.9	32631.7	37263.5	37745.9	27185.6	30801.6	29202.8
Q7TNG5	Q7TNG5	EMAL2_MOUSE	Eml2	13	Echinoderm microtubule-associated protein-like 2	32284.6	30964.7	38388.8	32188.5	34070.5	34781	34438.1	34297.1	28066.2	25337.3	37976.4	29196.4	32475.1	29456.4	31402.4
Q7TSQ8	Q7TSQ8	PDPR_MOUSE	Pdpr	13	Pyruvate dehydrogenase phosphatase regulatory subunit, mitochondrial	11427.9	13185.9	15007.6	10744.1	12455.1	10683.1	12814.3	11311.7	11615.2	11464.4	12958.4	8823.64	7631.3	9691.43	9447.86
Q80U72	Q80U72	SCRIB_MOUSE	Scrib	13	Protein scribble homolog	15557.7	16353.6	17264.8	18407.9	14326.9	14991.1	15233	16289.8	14715	13144.8	16620.1	13176.7	14537	13251.3	12294.6
Q80VD1	Q80VD1	FA98B_MOUSE	Fam98b	13	Protein FAM98B	57447	53603.4	44208.2	58851.2	57141.5	62466.1	58970.8	62039.9	59599.2	54660.7	50949.9	67115.6	63003	61896.4	65414.3
Q80XN0	Q80XN0	BDH_MOUSE	Bdh1	13	D-beta-hydroxybutyrate dehydrogenase, mitochondrial	80548.8	83895.3	69080.7	82904.8	94615.2	91672.3	95068.6	101941	100093	90967.5	80921.6	82974.9	106827	105200	104131
Q8BH44	Q8BH44	COR2B_MOUSE	Coro2b	13	Coronin-2B	37900.7	34823.2	34672	36985.3	35116.3	39242.5	38991.2	38710.5	32315.5	35441.2	33286.9	39349.2	38930.4	38511.8	39847.6
Q8BH97	Q8BH97	RCN3_MOUSE	Rcn3	13	Reticulocalbin-3	48401.8	73022.9	84188.1	61087.5	52289.6	61125	59488.2	61225.4	65841.8	67363	85272.9	51660.1	40033.8	45549.3	42092.2
Q8BKZ9	Q8BKZ9	ODPX_MOUSE	Pdhx	13	Pyruvate dehydrogenase protein X component, mitochondrial	27473.9	28955.8	28055.7	30265.7	40873.3	37207.2	36966.2	37942.6	34956	30554.8	31115.4	30495.8	38641.4	39473.7	39181.9
Q8BNW9	Q8BNW9	KBTBB_MOUSE	Kbtbd11	13	Kelch repeat and BTB domain-containing protein 11	35273.9	33193.9	36230.6	35415.7	38882.1	36267.4	40389.1	36207.4	34751.6	31361.3	30717	35574.8	38668.6	36571.8	34691.5
Q8BVW0	Q8BVW0	GANC_MOUSE	Ganc	13	Neutral alpha-glucosidase C	10386	10342	10604.4	10612.5	9577.45	9555.42	10205.6	11229.8	11492.1	9078.08	9714.73	9350.44	10962.9	9269.8	11073.9
Q8BW75	Q8BW75	AOFB_MOUSE	Maob	13	Amine oxidase [flavin-containing] B	11724.1	14476	15945.7	10705.7	10753.5	9837.59	10787.9	10781.9	9649.1	8868.74	11442.2	4955.67	7737.68	5350.01	6359.13
Q8BYK4	Q8BYK4	RDH12_MOUSE	Rdh12	13	Retinol dehydrogenase 12	148223	82814.8	96660	152396	200631	149964	192769	204564	189921	137928	115538	186435	210970	233304	233053
Q8C1B1	Q8C1B1	CAMP2_MOUSE	Camsap2	13	Calmodulin-regulated spectrin-associated protein 2	10687.7	8532.07	8861.76	9465.26	10450.5	9197.29	9803.78	9950.65	8924.39	7789.31	8023.32	9701.83	10371.7	9965.82	10169
Q8C3J5	Q8C3J5	DOCK2_MOUSE	Dock2	13	Dedicator of cytokinesis protein 2	6870.53	8142.02	10490.3	8163.69	4969.15	6711.28	5890.19	4962.13	5263.89	7255.43	11227.1	6735.48	2678.55	3160.13	1140.99
Q8C754	Q8C754	VPS52_MOUSE	Vps52	13	Vacuolar protein sorting-associated protein 52 homolog	15822.1	15440.4	15545.3	15336.3	15307.6	13842	14371.2	14025	12694.5	13886	14769.7	15157.2	15085.8	14476	15928
Q8CBW3	P62484;Q8CBW3	ABI1_MOUSE	Abi1	13	Abl interactor 1	19436.2	19867.3	19840.2	20986.3	23719.5	22836.7	22679.1	21217.2	19824.8	18131.5	22098	21058.7	20281.4	21950.4	21860.8
Q8CGN5	Q8CGN5	PLIN1_MOUSE	Plin1	13	Perilipin-1									56516.4
Q8CHY6	Q8CHY6	P66A_MOUSE	Gatad2a	13	Transcriptional repressor p66 alpha	12193.3	8825.72	9269.92	12302.2	15344.2	11949.4	13168.3	11543.5	13567.1	11773.4	11209.5	12572.7	14532.8	15066.1	15268.6
Q8CI59	Q8CI59	STEA3_MOUSE	Steap3	13	Metalloreductase STEAP3	108229	134450	161567	103541	83067.5	85730.7	88670.8	84380.3	91480.3	76125.4	127830	65639	58307.4	58054.8	50450.6
Q8CIX8	Q8CIX8	LGSN_MOUSE	Lgsn	13	Lengsin				8968.06								14663.7	38435.8	46320.6	28535.1
Q8K1J6	Q8K1J6	TRNT1_MOUSE	Trnt1	13	CCA tRNA nucleotidyltransferase 1, mitochondrial	28414.8	31499.4	31021	32206.3	37111.8	34681.8	34308	35531.7	35741	30440.5	31060.2	36782.6	38765	36590.6	38250.3
Q8QZS1	Q8QZS1	HIBCH_MOUSE	Hibch	13	3-hydroxyisobutyryl-CoA hydrolase, mitochondrial	28774.1	27369	26950.3	27477.4	36366.7	36710.5	37514.9	36085.5	30292.3	25058.8	26697.9	33263.8	36987.9	35994.9	39384.5
Q8R0X7	Q8R0X7	SGPL1_MOUSE	Sgpl1	13	Sphingosine-1-phosphate lyase 1	35056.5	43036.7	57108.7	37441.9	28167.7	31887.4	30910.1	27192.2	33238	39093.4	52767	32600.9	19927.3	20550	20795.5
Q8R180	Q8R180	ERO1A_MOUSE	Ero1a	13	ERO1-like protein alpha	19662.1	21384.6	23563.2	19410	21572.6	19029.7	18789.2	18529.4	20929.4	20091.6	22656.8	16937.6	19390.2	16874.5	19162.8
Q8R307	Q8R307	VPS18_MOUSE	Vps18	13	Vacuolar protein sorting-associated protein 18 homolog	15825.5	14309.6	15157.6	14169.7	12372.1	14204.6	11707.4	13211.2	11558.9	12540.3	14189.6	13574.6	14089.3	12012.7	11896.1
Q8R349	Q8R349	CDC16_MOUSE	Cdc16	13	Cell division cycle protein 16 homolog	17421.4	17258.5	15968.3	16067.9	16673.9	17863.9	17797.7	18491.6	17312.4	17979.6	16732.5	19334.4	17622.1	17881.8	15994.9
Q8R422	Q8R422	CD109_MOUSE	Cd109	13	CD109 antigen	7170.59	8603.47	11291.5	8067.28	8155.32	7588.57	8619.39	9756.34	7342.28	6756.73	10379.9	6342.66	6790.21	5452.9	5731.38
Q8R5H1	Q8R5H1	UBP15_MOUSE	Usp15	13	Ubiquitin carboxyl-terminal hydrolase 15	10590.1	12155.1	13365.8	10990.5	12098.4	10046.9	10317.5	10876.5	11030	11891.3	15200.8	11351.6	10044.3	9256.03	10072.5
Q8R5M8	Q8R5M8	CADM1_MOUSE	Cadm1	13	Cell adhesion molecule 1	259118	230123	231991	279005	295268	264159	294807	305730	307141	235127	249424	293590	313652	302371	305753
Q8VE88	Q8VE88	F1142_MOUSE	Fam114a2	13	Protein FAM114A2	16695.6	15070.1	15507.7	17195.6	16103.9	18082.3	15689.7	19012.4	18340.5	17635.5	16451.7	19291.1	17030.6	17031.7	18019.6
Q8VH51	Q8VH51	RBM39_MOUSE	Rbm39	13	RNA-binding protein 39	40833.2	33447.6	29384	43380.7	48586.7	41439.6	43770.4	43314	39836.7	35309.2	41201.3	43638.9	46192.7	47782.8	48782.8
Q8VHK9	Q8VHK9	DHX36_MOUSE	Dhx36	13	ATP-dependent DNA/RNA helicase DHX36	6497.51	6227.15	6152.71	6034.25	5021.73	5489.04	6198.04	4967.1	5282.63	6094.71	6112.25	5796	5510.89	5913.25	6544.61
Q91VM9	Q91VM9	IPYR2_MOUSE	Ppa2	13	Inorganic pyrophosphatase 2, mitochondrial	29506.9	29424.3	21271.6	30972.2	44073.3	42499	45372.4	37631.2	42529.5	38411.4	33611.6	41411.5	42640.7	51892.8	42335.9
Q91WC0	Q91WC0	SETD3_MOUSE	Setd3	13	Actin-histidine N-methyltransferase	23021	20888.7	18453	21511.6	19375.6	22329.1	19961.4	19934.3	22387	21332.2	20867.9	23533.8	21243.4	19040.4	19347.8
Q91WG4	Q91WG4	ELP2_MOUSE	Elp2	13	Elongator complex protein 2	15806.3	14862.1	15103.6	15039.2	12723.8	16026.1	13704.6	15107	14104.7	14583.7	17207.1	17287.1	14126.9	13561.3	13203.7
Q921T2	Q921T2;Q8BYU6	TOIP1_MOUSE	Tor1aip1	13	Torsin-1A-interacting protein 1	19080.4	23684.2	25103.2	21665.3	21552.4	21062.3	22924.5	20416.9	22034.5	24278.2	24248.2	18568.9	19995.7	15642.3	18628.6
Q922P9	Q922P9	GLYR1_MOUSE	Glyr1	13	Cytokine-like nuclear factor N-PAC	30114.8	22780.9	19832	31555.7	31801.5	28767.8	33927	32938.1	30679.9	29616.5	28375.6	29722.3	30007.5	32698.5	32435.6
Q922U1	Q922U1	PRPF3_MOUSE	Prpf3	13	U4/U6 small nuclear ribonucleoprotein Prp3	22442.3	21769.4	20137.3	22383	22182.6	21675.5	23014.7	22340.9	20538	18688	22651	21250.2	23556.8	21992.9	22977.8
Q923B6	Q923B6	STEA4_MOUSE	Steap4	13	Metalloreductase STEAP4	38272.1	31293.1	38913.9	35293.2	17297.8	28121.6	26142.6	18433.6	21073.8	29539.3	42347.2	24297.3	13110.3	11576.8	9698.96
Q923D5	Q923D5	WBP11_MOUSE	Wbp11	13	WW domain-binding protein 11	36286.4	33485.6	29848	40661.5	42831.4	39749.4	38567.2	39922.8	40849	38112.6	34962.9	37047.6	43742.3	43574.3	45228
Q923T9	Q923T9	KCC2G_MOUSE	Camk2g	13	Calcium/calmodulin-dependent protein kinase type II subunit gamma	35709.7	35410.4	34576	32800.1	35120.8	33504.5	34158	31901.8	31213.9	30758	34943.5	36172.5	37011.7	37481.3	35125
Q99J36	Q99J36	THUM1_MOUSE	Thumpd1	13	THUMP domain-containing protein 1	50620.9	47401.6	42590.2	45063.1	47243.5	47557.5	47035.1	50170.1	54227.5	50208.4	46015.9	49835.7	49535.3	51475.3	47479.4
Q99LR1	Q99LR1	ABD12_MOUSE	Abhd12	13	Lysophosphatidylserine lipase ABHD12	38709.8	42294.6	42176.7	37140.5	33465.8	39217.8	34485.4	34760.5	38080.6	43730.2	48098.1	46459.6	34573.1	37397.1	32589.6
Q9CQA3	Q9CQA3	SDHB_MOUSE	Sdhb	13	Succinate dehydrogenase [ubiquinone] iron-sulfur subunit, mitochondrial	93643.7	105778	97771.1	98065.1	131506	128339	118886	117835	109924	94870.4	102475	93717.3	115606	115902	119886
Q9CR68	Q9CR68	UCRI_MOUSE	Uqcrfs1	13	Cytochrome b-c1 complex subunit Rieske, mitochondrial	178501	181510	146475	185108	245881	252636	237455	214639	204022	163962	170034	194387	235915	237392	239930
Q9CSN1	Q9CSN1	SNW1_MOUSE	Snw1	13	SNW domain-containing protein 1	21989.7	18981.7	20102.3	22455.5	25964.4	21899.2	27635	23503.7	24094.5	21494.4	23435.9	19835.9	23481.4	24565.8	23610.7
Q9CWZ7	Q9CWZ7	SNAG_MOUSE	Napg	13	Gamma-soluble NSF attachment protein	31411.4	33567.5	25548.5	33756.8	45204.1	52861.8	46894.7	40286	39726.8	30302.2	31664.4	46461.2	47547.3	47016.2	44891.9
Q9CX34	Q9CX34	SGT1_MOUSE	Sugt1	13	Protein SGT1 homolog	15654.3	15714.7	14025.8	15814.8	20315.7	23351.9	19123.4	16737.7	18883.3	20438.7	18111.8	18668.4	17520	19577.8	18465.4
Q9CYG7	Q9CYG7	TOM34_MOUSE	Tomm34	13	Mitochondrial import receptor subunit TOM34	23584.4	25102.5	23974.9	19742.6	21324.9	24926.8	20488.3	21990.5	20520.3	20362.9	22751.9	22787.3	20092.5	20665.9	17307.6
Q9D706	Q9D706	RPAP3_MOUSE	Rpap3	13	RNA polymerase II-associated protein 3	5665.79	4859.55	4734.66	5224.21	6536.37	5600.36	5427.64	6389.01	6628.08	5732	5259.95	5754.58	5482.39	5562.61	6873.96
Q9D7G0	Q9CS42;Q9D7G0	PRPS1_MOUSE	Prps1	13	Ribose-phosphate pyrophosphokinase 1	24447.7	23414.5	23092.5	26266.1	37268.2	31782.4	35117	32205.9	29237.9	26043.3	25910.4	34671.7	33772.9	37779.6	40156.8
Q9D952	Q9D952	EVPL_MOUSE	Evpl	13	Envoplakin	6941.51	10369.1	13053.9	14066.2	9311.76	5177.73	13203.4	11296	10285.6	7107.87	12247.8
Q9DBH5	Q9DBH5	LMAN2_MOUSE	Lman2	13	Vesicular integral-membrane protein VIP36	40893.5	41782.6	48352.7	44096.3	32930.5	39887	34347.5	34582.6	36087	39537.9	49322.8	44137.2	31758.7	30153.9	30344.9
Q9DCN2	Q9DCN2	NB5R3_MOUSE	Cyb5r3	13	NADH-cytochrome b5 reductase 3	50753.6	69666.7	112945	67336.6	52470.3	58194.3	60491.8	54094.8	47077.9	54073.9	86705.8	51144.3	55005.7	45475.1	45553.5
Q9DCT1	Q9DCT1	AKCL2_MOUSE	Akr1e2	13	1,5-anhydro-D-fructose reductase	127633	105637	118852	122376	120240	136969	133534	122499	123626	96864	123044	163277	150679	142361	149706
Q9ERG0	Q9ERG0	LIMA1_MOUSE	Lima1	13	LIM domain and actin-binding protein 1	19264.8	21341.2	23479	19715.3	24197.5	23855.8	24531.8	21767.4	19211.1	17754.2	20577.3	18185.2	23786	20217.7	22796.6
Q9ES28	Q9ES28	ARHG7_MOUSE	Arhgef7	13	Rho guanine nucleotide exchange factor 7	23633.7	25862.7	24286.8	21744.7	21194.1	26479.3	24802.7	21713.8	24106.9	23079.7	26617.2	24252.4	20880.4	21358.4	22311.5
Q9ET30	Q9ET30	TM9S3_MOUSE	Tm9sf3	13	Transmembrane 9 superfamily member 3	42252.3	44931	45665.8	41527.3	33683.9	39665.5	36912.3	35859.6	35359.7	43943.7	48120.5	39167.1	32352.5	30283.8	31605.2
Q9JHI5	Q9JHI5	IVD_MOUSE	Ivd	13	Isovaleryl-CoA dehydrogenase, mitochondrial	38143.7	47841.9	45488	42601.4	58669	59306.3	56547.5	53603	47880.9	41890.5	52917.4	35545.4	40950.3	45753.3	44358.4
Q9QUM9	Q9QUM9	PSA6_MOUSE	Psma6	13	Proteasome subunit alpha type-6	50832.3	53148.7	41860.6	52814.2	70908.5	76118	67242.6	56306.4	60602.2	53529.3	52913.4	67385.3	63361.1	61537.5	62379.8
Q9QWR8	Q9QWR8	NAGAB_MOUSE	Naga	13	Alpha-N-acetylgalactosaminidase	58045.1	73298.2	78501.3	60309.1	55380.8	66314.3	56989.6	62746.6	57553.9	47833.2	68036.9	42721.4	50884.2	49377.3	50580
Q9QYB1	Q9QYB1	CLIC4_MOUSE	Clic4	13	Chloride intracellular channel protein 4	30834.9	41258.5	48184.6	32280	33705.7	36776.3	33224.3	32521.8	37046.7	40130.4	42386.1	33208.9	26579.9	27619.6	28464.4
Q9R0P5	Q9R0P5	DEST_MOUSE	Dstn	13	Destrin	120333	130636	121913	137133	164654	209438	167157	140709	133623	115142	135097	158384	162328	158322	181084
Q9R1P4	Q9R1P4	PSA1_MOUSE	Psma1	13	Proteasome subunit alpha type-1	63442.1	65631.1	61209	66458.7	79808.7	83799.1	79346.5	70208.2	63789.9	58719.8	70991.8	82406.4	70424.5	72131.8	70930.6
Q9WU40	Q9WU40	MAN1_MOUSE	Lemd3	13	Inner nuclear membrane protein Man1	11765.6	12610.9	13474	11718.7	11675.1	12090	11871.5	12345	12666.5	10983.7	12521.5	11736.9	11242.1	10775.7	10753.4
Q9WU79	Q9WU79	PROD_MOUSE	Prodh	13	Proline dehydrogenase 1, mitochondrial	32825.4	38264.9	41878.2	36466.4	34858.8	35630	43334.4	38112.2	35883.1	30222.2	37336.7	26852.5	33387.9	31707.2	32552.6
Q9WV32	Q9WV32	ARC1B_MOUSE	Arpc1b	13	Actin-related protein 2/3 complex subunit 1B	27468.3	37033.2	48415.4	34313.7	30359	33962.2	31240.6	24703.6	26392.4	25388.1	44869.2	26693.1	17738.3	18111.3	17332.2
Q9Z0J1	Q9Z0J1	RECK_MOUSE	Reck	13	Reversion-inducing cysteine-rich protein with Kazal motifs	12413.6	13437.8	19051.6	11738.2	12278.5	13341.3	15592.8	15910.9	13524.7	12429.5	18109.8	10786.9	13054	11510.7	12380.7
Q9Z0Z4	Q9Z0Z4	HEPH_MOUSE	Heph	13	Hephaestin	5879.95	6611.2	7326.72	6390.27	7939.16	6112.43	7511.95	8383.06	8086.9	6336.73	6000.83	3795.04	8232.48	7129.24	8187.68
Q9Z204	Q9Z204	HNRPC_MOUSE	Hnrnpc	13	Heterogeneous nuclear ribonucleoproteins C1/C2	246701	196292	191484	236179	213934	240803	205987	234721	185019	171294	212313	173267	168699	157574	161164
Q9Z275	Q9Z275	RLBP1_MOUSE	Rlbp1	13	Retinaldehyde-binding protein 1	504709	462032	363937	632706	1088560	719616	982015	1142200	837984	414487	397753	563952	1305010	1125120	1190150
Q9Z2H5	Q9Z2H5	E41L1_MOUSE	Epb41l1	13	Band 4.1-like protein 1	16323.1	17010.3	18780.5	16588.4	18235	16781.6	19785	17728.1	17735.6	16333.8	17026.7	13285.9	15715.5	14853.6	15386.4
A2AT37	A2AT37	RENT2_MOUSE	Upf2	12	Regulator of nonsense transcripts 2	11174.8	11227.7	10849.7	12304.1	11197.2	11012.7	10288.1	11227.5	10569.7	10487	12068.2	11382.1	12183	10145.7	11274.9
A6X919	A6X919	D19L1_MOUSE	Dpy19l1	12	Protein C-mannosyl-transferase DPY19L1	16279.8	15220.8	15543.3	14243.9	15101.7	12746.7	13325.4	14116.3	12260.9	12035.7	16122.3	12242.7	12954.1	12151.9	12642.4
B1AYL1	B1AYL1	SCN7A_MOUSE	Scn7a	12	Sodium channel protein type 7 subunit alpha	16656.6	16781.4	15227.9	16546.4	15094.8	17324.5	19659	17042.5	16866.2	14673.3	15176.2	12743.5	15646.7	15218.7	15436.2
E9PY61	E9PY61	GP179_MOUSE	Gpr179	12	G-protein coupled receptor 179	5848.84	5891.53	4477.6	5124.57	6415.42	5792.36	7424.03	7157	7064.45	5332.49	5899.32	5638.11	7034.93	7899.6	7887.17
E9Q236	E9Q236	MRP4_MOUSE	Abcc4	12	ATP-binding cassette sub-family C member 4	18025.2	25972.7	32832.9	23553.3	25524	25433.2	27664.3	31044.2	22652.8	16290.3	23411.1	9408.4	21554.4	15752.6	18391.8
O08663	O08663	MAP2_MOUSE	Metap2	12	Methionine aminopeptidase 2	17611.5	15391.2	15979.3	17978.6	15090.1	17431.7	16889.3	14025.3	17341	17737.9	17336.4	18142	9907.33	12946.2	14196
O08915	O08915	AIP_MOUSE	Aip	12	AH receptor-interacting protein	22843.1	20081.2	16937	23470.9	26476.2	31055.9	27274.4	25096.2	22156.9	21249.3	24371	30315.9	25810.9	29316.6	27711.7
O08917	O08917	FLOT1_MOUSE	Flot1	12	Flotillin-1	13887.3	14983.6	16004	14260	13262.8	19854.8	15515.6	13553.9	14822.9	13684	14768.3	15289	14475.6	12595.6	14822.2
O35250	O35250	EXOC7_MOUSE	Exoc7	12	Exocyst complex component 7	11695.5	11624.8	13745.9	10571.3	10035.4	11204.4	10888.1	10663.9	9647.41	9314.68	11545	11204.3	11577.1	10727.1	9804.03
O35295	O35295	PURB_MOUSE	Purb	12	Transcriptional regulator protein Pur-beta	137139	109704	107270	133704	137426	149469	134693	135102	127233	118121	112973	157794	146080	139207	152195
O35381	O35381	AN32A_MOUSE	Anp32a	12	Acidic leucine-rich nuclear phosphoprotein 32 family member A	396684	320120	303532	382977	387281	376892	387251	422438	397495	380271	337245	431258	426671	444961	432631
O35486	O35486	CRYGS_MOUSE	Crygs	12	Gamma-crystallin S		15629.3	16310.5	77108.3	11483.1	11928.8	15367.9	15470.9	16747.6	12703.8	20139.8	508135	782552	809090	695728
O70475	O70475	UGDH_MOUSE	Ugdh	12	UDP-glucose 6-dehydrogenase	13898.4	23498.4	24986.9	17725.3	22015.7	20728.8	27621.5	20330.8	19099.8	20662.1	18940.3	11675	15657.3	17200.2	14139
O70503	O70503	DHB12_MOUSE	Hsd17b12	12	Very-long-chain 3-oxoacyl-CoA reductase	196204	199814	195238	215356	196240	216769	199649	177744	170969	175718	192931	178478	198529	176266	187502
O88545	O88545	CSN6_MOUSE	Cops6	12	COP9 signalosome complex subunit 6	31674.7	30881.8	26370.1	34914.6	36334.4	41060.3	34384.9	35162.2	29018	26338.7	31992.5	39915.1	39935.3	37462.3	37437.7
O88712	O88712;P56546	CTBP1_MOUSE	Ctbp1	12	C-terminal-binding protein 1	188681	176374	149346	204666	219105	233459	220267	199594	194191	152413	186812	259913	248489	264124	248045
O88958	O88958	GNPI1_MOUSE	Gnpda1	12	Glucosamine-6-phosphate isomerase 1	30006.8	32825.4	40246.8	31547.3	31015.5	42140	35898.1	30881.2	27399	27541.3	34387.8	36249.9	34912	32727	33248.6
O89112	O89112	LANC1_MOUSE	Lancl1	12	Glutathione S-transferase LANCL1	34322.8	41565.1	38892.7	37314.9	33860.5	33260.4	34523.4	37818.2	43559.7	40534.3	35327.7	35605.2	36769	36652	36633.5
P00493	P00493	HPRT_MOUSE	Hprt1	12	Hypoxanthine-guanine phosphoribosyltransferase	156328	144166	134220	162720	190104	189588	177667	198996	178201	157773	151487	206043	220053	208203	202886
P04344	P04344	CRGB_MOUSE	Crygb	12	Gamma-crystallin B	1896.27	10533.7	12125.3	54743	1993.94	7153.59	6494.39	5218.43	20076.7	14671.8	10887	172986	489772	521297	365237
P09242	P09242	PPBT_MOUSE	Alpl	12	Alkaline phosphatase, tissue-nonspecific isozyme	13477.9	12556.2	17497.4	11399.7	11869.8	14585	14080.4	15150	8224.04	9949.14	15318	10514.2	13766.4	9898.19	11932.3
P10605	P10605	CATB_MOUSE	Ctsb	12	Cathepsin B	113145	111365	158442	114612	71174.9	131119	88219	76817.7	84086.7	131725	185914	147649	59437.2	63471.9	57573.1
P11352	P11352	GPX1_MOUSE	Gpx1	12	Glutathione peroxidase 1	29013	32363	30245.7	31974.4	38205.9	48274.8	38129.7	32177.6	32499.9	29189.9	42053.2	36141.9	27616	32993	31318.2
P11627	P11627	L1CAM_MOUSE	L1cam	12	Neural cell adhesion molecule L1	51419.8	56879.4	60588.2	48002.8	48350.5	52076.4	53881.4	47394.8	46664.6	40384.4	52334.9	50182.1	48595.1	42457.4	53742.6
P17156	P17156	HSP72_MOUSE	Hspa2	12	Heat shock-related 70 kDa protein 2	70917.5	81849.5	83144.7	73196.1	69754.6	66812.6	81704.3	75021.5	74968.4	72181.7	77673.3	69586	57941.1	58394.1	64985.8
P18242	P18242	CATD_MOUSE	Ctsd	12	Cathepsin D	221692	210782	231771	222287	128375	305302	180153	140896	154973	261739	305860	340256	134644	140157	118891
P19783	P19783	COX41_MOUSE	Cox4i1	12	Cytochrome c oxidase subunit 4 isoform 1, mitochondrial	349451	391705	366871	398332	412948	347271	387133	392180	399869	378686	398508	338093	422343	384665	417271
P24472	P24472	GSTA4_MOUSE	Gsta4	12	Glutathione S-transferase A4	244140	263323	383992	303537	269883	258768	317012	309616	212795	117634	326024	181989	208129	183875	209782
P24622	P24622	CRYAA_MOUSE	Cryaa	12	Alpha-crystallin A chain		28430.2	46039.8	288564	5383.09	20755.5	6038.91		49870.5	20304.3	32215.1	2881760	3055220	3221140	2767640
P25911	P25911	LYN_MOUSE	Lyn	12	Tyrosine-protein kinase Lyn	21256.7	25127.9	27165.1	21343.2	16584	19582.2	16384.6	15500.3	19945.1	20611.7	25870.8	16262.2	8950.04	10714.6	10464.1
P28741	P28741	KIF3A_MOUSE	Kif3a	12	Kinesin-like protein KIF3A	13562.7	12282.1	11864.8	13980.3	12204.2	13046.8	13385.6	12221.2	14009.6	15043.8	12876	15244.7	13797.1	14046.4	15602.8
P31650	P31650	S6A11_MOUSE	Slc6a11	12	Sodium- and chloride-dependent GABA transporter 3	200465	170635	151656	188949	179517	173091	184946	181251	169227	173926	145614	201024	226608	181130	196676
P31938	P31938;Q63932	MP2K1_MOUSE	Map2k1	12	Dual specificity mitogen-activated protein kinase kinase 1	28576	27928.9	27500.5	29345.2	31133.3	35427.9	32763	28400.2	31112.5	26870.5	29446.8	34332.8	34711	35309.8	35720.4
P32958	P32958	ROM1_MOUSE	Rom1	12	Rod outer segment membrane protein 1	105267	86156.5	73245.9	230488	799672	369579	597896	918260	742297	282124	126236	335721	1020830	992385	1024810
P36552	P36552	HEM6_MOUSE	Cpox	12	Oxygen-dependent coproporphyrinogen-III oxidase, mitochondrial	21478.7	23367.9	19943.6	25277.2	41857.7	32383.7	34363.5	35444	32629.9	23794.7	25533.3	28123.5	41302.6	39001.5	38926.2
P36993	P36993	PPM1B_MOUSE	Ppm1b	12	Protein phosphatase 1B	33885.6	29063.8	27384	35408.6	36353.6	33620.9	36954.4	38354.6	41452.6	44082.5	33700.8	43029.9	41652.9	46101.2	40472.3
P43006	P43006	EAA2_MOUSE	Slc1a2	12	Excitatory amino acid transporter 2	43742.4	34762	31525.8	37871.6	42531	35696.1	50931.6	43481.3	48462.4	43767.6	35758	49224.2	49250.2	52104.5	53014.3
P46638	P46638;P62492	RB11B_MOUSE	Rab11b	12	Ras-related protein Rab-11B	223793	203545	233697	230335	204780	209319	201606	222474	170779	127914	235985	196626	210917	189901	191539
P48318	P48318	DCE1_MOUSE	Gad1	12	Glutamate decarboxylase 1	35434.3	35292.5	28855.1	35450.3	32272.1	37195.4	32403.9	36540.3	33467.3	31284.3	27273	34748.8	36933.1	37118	35588.3
P50518	P50518;Q9D593	VATE1_MOUSE	Atp6v1e1	12	V-type proton ATPase subunit E 1	136312	139089	128482	134771	154606	157807	159658	155396	145955	120579	128470	142178	174636	169003	170588
P51863	P51863	VA0D1_MOUSE	Atp6v0d1	12	V-type proton ATPase subunit d 1	162934	154905	145384	157468	154156	170512	151683	162588	143328	120119	132465	153395	191429	176442	180000
P51885	P51885	LUM_MOUSE	Lum	12	Lumican	592924	617955	923762	698298	483564	434319	600558	494375	616962	329075	806619	278170	229472	195966	216760
P52479	P52479	UBP10_MOUSE	Usp10	12	Ubiquitin carboxyl-terminal hydrolase 10	13164.6	13091.4	12007	14643.3	13958	12566.5	14973.9	13444.5	15381.1	14157.8	13639.3	14195.9	13144.7	14463.6	15718.6
P53995	P53995	APC1_MOUSE	Anapc1	12	Anaphase-promoting complex subunit 1	9010.31	8398.26	9183.2	9214.51	9311.71	8420.22	6986.68	9054.5	7736.69	7229.94	10179.3	9392.16	8444.09	7570.49	8407.67
P54923	P54923	ADPRH_MOUSE	Adprh	12	ADP-ribosylhydrolase ARH1	24331.3	26324.4	22529.3	23604.5	27361.3	34003.7	26728.4	27785.4	29612.5	28595.5	25467.5	34161.9	29261.1	29671.5	28735.1
P55264	P55264	ADK_MOUSE	Adk	12	Adenosine kinase	39722.3	40847.2	43121.2	38292.2	42908	46783.5	43812.4	47626.4	44727.3	39248.4	44753.9	44340.9	40427.7	44976.9	42557.9
P57784	P57784	RU2A_MOUSE	Snrpa1	12	U2 small nuclear ribonucleoprotein A'	51036.8	43941.1	46144.8	53617.7	49276	47124.6	48344.3	53327.3	45595	37584.4	47587.4	48199	44061.8	39029.8	39483.3
P59325	P59325	IF5_MOUSE	Eif5	12	Eukaryotic translation initiation factor 5	27676.5	27554.8	28474.4	29114.6	26834.3	26216.4	25585.7	26334.7	23809.1	24171.3	29118.1	28284.7	30221.4	27687.5	25314.3
P60710;P63260	P60710;P63260	ACTB_MOUSE;ACTG_MOUSE	Actb;Actg1	12	Actin, cytoplasmic 1	2016520	2465940	2747260	2115470	2059820	2775040	2700190	2276420	2542910	2760820	2928140	2342170	1895520	2259950	1947070
P62821	P62821;Q9D1G1	RAB1A_MOUSE	Rab1a	12	Ras-related protein Rab-1A	826745	836190	739418	925685	828400	950038	847931	864931	874643	751423	779724	835267	795670	886806	838114
P63154	P63154	CRNL1_MOUSE	Crnkl1	12	Crooked neck-like protein 1	17354.1	14577.9	16137.7	17418.3	16422.5	13967.5	15123.7	16768.8	18808.6	17313.5	17199.1	16914.6	16316.3	16306.9	14825.2
P63158	P30681;P63158	HMGB1_MOUSE	Hmgb1	12	High mobility group protein B1	264547	230412	190109	262533	326150	279442	295125	308656	316304	278871	268206	304318	294153	319977	319779
P63330	P62715;P63330	PP2AA_MOUSE	Ppp2ca	12	Serine/threonine-protein phosphatase 2A catalytic subunit alpha isoform	137611	138781	129864	128648	146330	147320	141059	138040	150394	127599	140260	152254	140694	144153	137264
P70288	P70288	HDAC2_MOUSE	Hdac2	12	Histone deacetylase 2	120710	113362	113657	128341	115924	112729	118341	124557	122411	116157	122273	121627	123374	113063	120274
P70335	P70335	ROCK1_MOUSE	Rock1	12	Rho-associated protein kinase 1	23336.3	28422.3	28849	23220.9	22086	24618.4	23511	27188.2	25657.6	23502	25286.9	19974.8	25438.7	24302.5	23555.3
P70404	P70404	IDHG1_MOUSE	Idh3g	12	Isocitrate dehydrogenase [NAD] subunit gamma 1, mitochondrial	88840.7	94278.3	80580.4	83796.8	110718	111769	113993	106000	103404	100686	95546.5	107352	111241	112515	119521
P81117	P81117	NUCB2_MOUSE	Nucb2	12	Nucleobindin-2	20835.5	22582.7	28515.1	22959.2	20135.8	20807.4	21386.5	25417.4	23941.7	24356	25026.5	19887.8	20387.3	18705.4	18006.2
P97798	P97798	NEO1_MOUSE	Neo1	12	Neogenin	9375.37	8953.24	8147.53	8138.83	8526.05	9260.25	8516.63	8238.36	8895.02	8238.77	7636.75	8075.42	10358.5	8189.59	9027.48
P97855	P97855	G3BP1_MOUSE	G3bp1	12	Ras GTPase-activating protein-binding protein 1	32381.9	29317.9	30858.1	31087.5	30510.5	30809.1	29965.2	29252.6	29922.6	32283.2	32493.7	31428.8	27730	28110.8	28536.1
Q00915	Q00915	RET1_MOUSE	Rbp1	12	Retinol-binding protein 1	85417.2	96898.1	86234	83467.2	103223	138847	106295	98238.7	80785.3	71946.6	83251.3	88469.3	124602	121103	120616
Q01768	Q01768	NDKB_MOUSE	Nme2	12	Nucleoside diphosphate kinase B	151623	165665	163797	139920	133181	205284	152944	128035	107805	123580	167445	157079	117303	100384	100564
Q05186	Q05186	RCN1_MOUSE	Rcn1	12	Reticulocalbin-1	44559.2	54786.5	55878.3	47570.2	43042.5	47947.3	42115.7	40087.6	44516.6	44814.5	53773.3	48245.8	40165.1	41451.5	37106.1
Q05D44	Q05D44	IF2P_MOUSE	Eif5b	12	Eukaryotic translation initiation factor 5B	19368	21791.7	23559.3	20292.7	16583.3	20570.1	16619.1	15941	15978.7	21431.7	20425.2	21591.2	14109.4	15388.9	12473.5
Q06890	Q06890	CLUS_MOUSE	Clu	12	Clusterin	55078.1	58781.2	66956.9	58393.9	32782.3	53879.3	42031.7	35540	36607.3	58450.4	50033.2	63759.4	35668.5	55680.8	32349.5
Q3TDD9	Q3TDD9	PPR21_MOUSE	Ppp1r21	12	Protein phosphatase 1 regulatory subunit 21	5778.14	6358.66	6107.07	5764.64	5647.83	6435.59	6510.04	5337.92	6401.37	7132.1	5935.64	5582.17	6051.44	5745.26	6020.65
Q3TFD2	Q3TFD2	PCAT1_MOUSE	Lpcat1	12	Lysophosphatidylcholine acyltransferase 1	16856.2	14112.9	13111.8	15188.3	14628.2	14376.1	15561.5	14817.2	13448.2	13467.8	14598.5	15611.1	15495.6	14986.3	14962.3
Q3TRM8	Q3TRM8	HXK3_MOUSE	Hk3	12	Hexokinase-3	3091.55	4871.06	6795.18	4315.93	2860.55	3942.92	3586.34	2809.44	4889.44	5670.15	8653.79	3197.9	1950.42	1780.74	1021.2
Q3UGY8	Q3UGY8	BIG3_MOUSE	Arfgef3	12	Brefeldin A-inhibited guanine nucleotide-exchange protein 3	4536.2	5655.6	4851.22	4803.04	5208.9	5287.75	4348.65	5146.85	4876.51	4280.75	4264.83	4912.12	5231.98	4999.71	4717.4
Q3V1L4	Q3V1L4	5NTC_MOUSE	Nt5c2	12	Cytosolic purine 5'-nucleotidase	35055.8	41243.2	43513.4	40403.9	38590.1	37608.3	40574.8	38288.7	38472.2	35265.1	40129.9	38801.9	41193.6	37363.7	37374.7
Q5FWK3	Q5FWK3	RHG01_MOUSE	Arhgap1	12	Rho GTPase-activating protein 1	101997	95070.8	107891	98176.2	90839.4	105272	90005.9	93205.8	86787.7	78226.3	92931.3	84586.9	89999.8	83019	89055.1
Q60598	Q60598	SRC8_MOUSE	Cttn	12	Src substrate cortactin	20521.5	19530.9	18434.8	22479.9	25641.7	24235.2	23169.7	21952.3	19622.3	17821.6	19226.2	18745.2	22208.8	21951.2	19260.2
Q60790	Q60790	RASA3_MOUSE	Rasa3	12	Ras GTPase-activating protein 3	8978.16	10874.5	11087.1	9302.25	8076.28	8811.08	8943.87	7499.08	7493.37	7844.86	9928.46	9801.84	7574.1	7952.75	8189.08
Q61210	Q61210	ARHG1_MOUSE	Arhgef1	12	Rho guanine nucleotide exchange factor 1	6680.81	8262.52	8998.81	7281.09	6220.86	6763.15	6430.05	5253.9	7138.35	7156.13	9956.76	4990.42	4976.1	5081.82	4712.32
Q61490	Q61490	CD166_MOUSE	Alcam	12	CD166 antigen	27266.5	32728.2	32593.2	27690.8	27250	26593.1	26276.5	27967.1	27593.5	23796.5	31942.6	21106.4	22296.5	22007.6	20663.9
Q61539	Q61539	ERR2_MOUSE	Esrrb	12	Steroid hormone receptor ERR2	10760.4	7385.57	5425.25	13832.9	22087.1	14004.2	18962.9	19117.9	19828.7	12484.3	10451.3	10602.4	24198	22789.9	23405.2
Q61749	Q61749	EI2BD_MOUSE	Eif2b4	12	Translation initiation factor eIF2B subunit delta	13402.4	13130.4	11652.4	15502.7	14132.1	12523.8	14797.2	12688.3	15631.9	16006	13412.6	14645.3	11885.1	12307.7	15423.4
Q62000	Q62000	MIME_MOUSE	Ogn	12	Mimecan	238672	231069	331301	227599	186093	213501	225972	245550	212110	166924	386443	224399	263686	226368	213678
Q63844	Q63844	MK03_MOUSE	Mapk3	12	Mitogen-activated protein kinase 3	58752.1	63053.6	74913	68109.1	55889.9	65639	58347.2	62803.1	45434.5	37178.7	69618.8	65211.2	60645.1	54835.3	57131.9
Q64012	Q64012	RALY_MOUSE	Raly	12	RNA-binding protein Raly	91469.2	75015.7	70373.1	94596.9	93362.3	98366.6	87723.4	95858.7	79864.8	65092.3	94582.6	82865.6	77075	72881.3	73067.8
Q64133	Q64133	AOFA_MOUSE	Maoa	12	Amine oxidase [flavin-containing] A	48097.7	56538.9	58692.5	47594.2	48893.6	45370.8	44480.4	43204.4	41211.1	37218.9	49014.7	40723.8	45630.9	39162.5	44910.2
Q64332	Q64332	SYN2_MOUSE	Syn2	12	Synapsin-2	13325.8	16562.6	14259.2	15157.6	21476.4	20563	19824.2	17907.6	16337.3	17235.5	14954.3	18952.5	21052.9	18100.8	20608.2
Q64378	Q64378	FKBP5_MOUSE	Fkbp5	12	Peptidyl-prolyl cis-trans isomerase FKBP5	25480.3	23695.1	26773.3	24226.2	22861.7	26325.5	24359.3	25079.2	22607.1	20893.7	26071.5	26698.6	27035.5	23063.9	22741.6
Q64437	Q64437	ADH7_MOUSE	Adh7	12	All-trans-retinol dehydrogenase [NAD(+)] ADH7	21689.4	32274.5	52655.6	42628.8	44417.3	15830	53576.9	36101.5	32192.5	22443.8	35388.5	3013.15
Q65Z40	Q65Z40	WAPL_MOUSE	Wapl	12	Wings apart-like protein homolog	7861.33	7494.46	7649.18	8402.42	8918.3	7497.33	8869.18	8729.44	8891.83	9717.14	8343.16	8828.12	8081.64	9167.51	8867.97
Q6IRU2	Q6IRU2	TPM4_MOUSE	Tpm4	12	Tropomyosin alpha-4 chain	72425.1	83719.5	112947	76936.7	61443.5	75415	69076.6	68936.6	71072.1	60347.6	102015	63489.4	45642.9	52392.1	47674.6
Q6NVF0	Q6NVF0	OCRL_MOUSE	Ocrl	12	Inositol polyphosphate 5-phosphatase OCRL	11269.4	12857.4	10948.9	11519.4	10676.5	11590.7	11968.5	11279.8	11169.6	10510.6	10257.1	11087.5	11937.8	11463.2	11223.6
Q6NZN0	Q6NZN0	RBM26_MOUSE	Rbm26	12	RNA-binding protein 26	7925.95	6678.75	6480.03	7442.7	8389.09	6480.37	9081.53	8318.75	8621.83	7787.18	7128.74	8185.23	8446.69	9212.91	8775.29
Q6PGF7	Q6PGF7	EXOC8_MOUSE	Exoc8	12	Exocyst complex component 8	21572.2	23184.8	24077.9	21063.8	17037.3	19776.9	17153.4	20951.7	19381.9	17740	20249	18392.8	17267.4	17436	17336.2
Q6PGN3	Q6PGN3	DCLK2_MOUSE	Dclk2	12	Serine/threonine-protein kinase DCLK2	12659.3	11388.6	10425.9	10476.1	10712.9	12084.4	9903.15	9750.54	10323.9	10454.1	11095.1	12023.6	9987.19	10955	10609.1
Q6R891	Q6R891	NEB2_MOUSE	Ppp1r9b	12	Neurabin-2	27401.9	31511.9	29481.6	28181.7	23707.3	25148.4	26640.8	26738.5	25413.1	26603.8	27415.5	24775.8	26013	22575.2	26374.9
Q791T5	Q791T5	MTCH1_MOUSE	Mtch1	12	Mitochondrial carrier homolog 1	77360	80440	78995.8	76625.3	71624.3	76104.2	74081.8	73843.2	65695.1	53207.7	69611.9	71780.2	72616.6	66529.3	73868.3
Q791V5	Q791V5	MTCH2_MOUSE	Mtch2	12	Mitochondrial carrier homolog 2	110502	108573	112804	120041	117469	122982	118663	119062	89362.4	64586.6	119087	121241	120282	102250	113942
Q7M6Y3	Q7M6Y3	PICAL_MOUSE	Picalm	12	Phosphatidylinositol-binding clathrin assembly protein	29381.9	27238.2	33256.8	28470.4	26726.8	26173.4	26766.7	27343	24526	26489.1	27821.6	25419.2	25283.4	23578	22829.8
Q7TQH0	Q7TQH0	ATX2L_MOUSE	Atxn2l	12	Ataxin-2-like protein	13246.9	11255	10367.9	11916.8	16288.4	15169.5	17650.8	15118.1	15749.1	16790.1	13763.1	15162.1	16692.5	17085.5	17350.5
Q7TQI3	Q7TQI3	OTUB1_MOUSE	Otub1	12	Ubiquitin thioesterase OTUB1	87796.4	96215.5	85828.1	83093.3	84516.6	102235	89650.8	97195.7	96051.3	97227.5	88316.4	106058	95535	95397.6	98084.6
Q80TL0	Q80TL0	PPM1E_MOUSE	Ppm1e	12	Protein phosphatase 1E	19793.7	19394.7	19367.6	19841.1	21477.1	20818.7	19511.1	22454.8	21121.9	19159.1	16906.7	22109.7	21552.7	21221.4	23711.6
Q80TM9	Q80TM9	NISCH_MOUSE	Nisch	12	Nischarin	15965.9	16184.8	17382.2	17140.6	15131.1	17201.5	16154.9	16427.1	16281.6	17120.4	15083.1	16560	15522.9	16595.8	15625.6
Q80TR8	Q80TR8	DCAF1_MOUSE	Dcaf1	12	DDB1- and CUL4-associated factor 1	15031.7	14203.1	14420.2	16412.9	13907.7	13439.6	14844.1	14079.6	14195.8	12178.6	13022.6	14898.5	15467.3	14944.6	14754.9
Q80XI4	Q80XI4	PI42B_MOUSE	Pip4k2b	12	Phosphatidylinositol 5-phosphate 4-kinase type-2 beta	26222.5	27217.2	23590	25189.6	23086.9	25473.1	22490.3	24399	24020	25670.6	26801.2	24685	27119.9	23773.4	26115.5
Q80YD1	Q80YD1	SUV3_MOUSE	Supv3l1	12	ATP-dependent RNA helicase SUPV3L1, mitochondrial	14597.8	13993.3	13621.6	15189.1	15356	13198.2	14263.6	16807.9	14873.7	13033.6	14492.5	13896.6	16606.6	13863.3	15153
Q80YQ2	Q80YQ2	MED23_MOUSE	Med23	12	Mediator of RNA polymerase II transcription subunit 23	4556.26	4555.52	4854.35	4799.37	5247.21	4628.32	4614.98	5122.45	3747.3	4468.72	5719.26	3810.89	3920.45	3857.52	3758.17
Q8BHD8	Q8BHD8	PCMD2_MOUSE	Pcmtd2	12	Protein-L-isoaspartate O-methyltransferase domain-containing protein 2	29549.2	17717.4	19340	29402.5	35624.3	29467.7	32740	38781.8	33998.6	23254.8	27014.3	31970.3	44434.2	38990.1	42844.5
Q8BJS4	Q8BJS4	SUN2_MOUSE	Sun2	12	SUN domain-containing protein 2	10225.2	12781.8	13564.9	11077.5	10172.7	10470.8	10610.2	9960.54	11119.7	11785.1	15532.8	7809.99	8076.39	7974.28	8489.96
Q8BK62	Q8BK62	OLFL3_MOUSE	Olfml3	12	Olfactomedin-like protein 3	38535.1	57904.1	61257.9	51827.9	43063.2	43417.7	54062.2	44294	49404.4	30171.3	70308.8	29613.8	29241.7	30374.7	25867.2
Q8BLQ9	Q8BLQ9	CADM2_MOUSE	Cadm2	12	Cell adhesion molecule 2	137041	104513	90481.4	139458	170316	151270	175283	170882	206373	153723	131704	193639	201254	204058	203641
Q8BWG8	Q8BWG8	ARRB1_MOUSE	Arrb1	12	Beta-arrestin-1	171518	188888	175012	160056	139172	172476	172693	160169	176764	175031	156889	179455	167986	198440	179279
Q8BXR9	Q8BXR9	OSBL6_MOUSE	Osbpl6	12	Oxysterol-binding protein-related protein 6	8272.26	8798.06	7189.97	7568.91	6035.84	6932.64	6479.31	7109.99	6590.65	8084.26	6786.62	8300.83	6787.12	6372.8	7202.18
Q8C522	Q8C522	ENDD1_MOUSE	Endod1	12	Endonuclease domain-containing 1 protein	109760	120752	142491	105414	101187	102317	109414	103920	104782	103064	116998	88833.2	97852.3	90600.6	92582.5
Q8CCN5	Q8CCN5	BCAS3_MOUSE	Bcas3	12	BCAS3 microtubule associated cell migration factor	11203.7	10331.7	10480.7	11581.5	11583.3	12757.3	12949.3	11904	11050.2	10423	11853.5	13083	12684.5	11911.1	13342.2
Q8CDN6	Q8CDN6	TXNL1_MOUSE	Txnl1	12	Thioredoxin-like protein 1	82668.2	89699.1	80983.1	96070.5	91891.7	97642.6	85061.6	88060.1	91523.5	89305.4	95062.4	94729.9	88470.9	89587	81972.3
Q8CFI0	Q8CFI0	NED4L_MOUSE	Nedd4l	12	E3 ubiquitin-protein ligase NEDD4-like	17079.4	18163.7	16102	17277.9	15113.9	17889.6	16953.6	17112.7	15600.5	14878.1	15554.1	16590.6	15902.1	16655.5	16769.5
Q8CGF6	Q8CGF6	WDR47_MOUSE	Wdr47	12	WD repeat-containing protein 47	14464.6	15433.9	13767.2	17177.6	18273.3	15987.8	17375.1	17671.3	14269.6	13303.2	16752.5	16697.4	20169.8	18225	20292.4
Q8CI71	Q8CI71	VPS50_MOUSE	Vps50	12	Syndetin	7418.93	8704.21	8987.89	8521.39	7903.61	7953.54	7894.33	7998	7897.52	8314.12	7280.48	7582.06	7367.01	8388.54	7724.98
Q8CIG8	Q8CIG8	ANM5_MOUSE	Prmt5	12	Protein arginine N-methyltransferase 5	54011.2	56963.3	52779.7	48179.2	47667.9	54476.1	45914	53490.7	49102.5	44123.5	53753.3	55963.3	55061.4	50527.2	52274.2
Q8K099	Q8K099	LRIT1_MOUSE	Lrit1	12	Leucine-rich repeat, immunoglobulin-like domain and transmembrane domain-containing protein 1	11126.5	9347.47	7981.09	11228.4	9118.12	9438.54	8262.04	8105.52	8394.74	9070	10204.9	11906.2	9213.52	9995.66	10051.9
Q8K124	Q8K124	PKHO2_MOUSE	Plekho2	12	Pleckstrin homology domain-containing family O member 2	18614.6	20233.4	21801.8	19321.9	17324.5	17986.6	15267.5	15576.6	16079.1	16447.2	19316.4	15658.7	13220.2	13269.9	13873.9
Q8K1R7	Q8K1R7	NEK9_MOUSE	Nek9	12	Serine/threonine-protein kinase Nek9	11953.3	12016.9	13708.6	11980.6	11512.4	10301.8	11548	11557	8421.45	9374.56	11914.6	10467.8	9191.03	9049.98	10163.2
Q8K2T8	Q8K2T8	PAF1_MOUSE	Paf1	12	RNA polymerase II-associated factor 1 homolog	25024.8	22917.4	18497.8	23256.1	26719	23498.7	24865	25584.4	27751	27739.8	21636	23018	20788.7	23796	25979.8
Q8K4G5	Q8K4G5	ABLM1_MOUSE	Ablim1	12	Actin-binding LIM protein 1	8769.5	9695.57	7344.6	8094.88	12011.2	11199.5	13124.5	10769.6	11343.2	10613.7	8963.92	10367.8	11548.3	12144	11787.5
Q8K4Q0	Q8K4Q0	RPTOR_MOUSE	Rptor	12	Regulatory-associated protein of mTOR	28813.3	30175.8	31562.6	30806.2	31436.2	29143.8	28726.6	27118.3	30639.2	26225.7	28001.7	28690.3	29028	30231.7	29952.4
Q8R001	Q8R001	MARE2_MOUSE	Mapre2	12	Microtubule-associated protein RP/EB family member 2	30615.7	27980.7	24558.8	27506.3	30516.1	34700.5	33750.5	31576	32355.6	32221.2	29032.9	36940.3	35305.1	38826.4	36986.9
Q8R3V5	Q8R3V5	SHLB2_MOUSE	Sh3glb2	12	Endophilin-B2	21482.3	23683.2	19301.7	20557.7	24927.1	27075.7	24239.1	23318	21887	20721.1	21216.3	26872.4	27998.8	24913.1	25575
Q8VE37	Q8VE37	RCC1_MOUSE	Rcc1	12	Regulator of chromosome condensation	46428.9	52474.8	47079.7	50969.3	50606.2	51459.4	53151.1	51339.6	49636.6	42084.8	53323.9	51928.4	53242.6	48262.3	55441.7
Q91YL3	Q91YL3	UCKL1_MOUSE	Uckl1	12	Uridine-cytidine kinase-like 1	21038.4	19995.8	19330.1	21200.2	22143	19500.4	19677.7	20356	19719.2	16480.5	21154.1	20860.3	21965.9	22408.2	23782.4
Q91ZQ5	Q91ZQ5	RPE65_MOUSE	Rpe65	12	Retinoid isomerohydrolase	30404.1	5296.04	6579.71	14720.1	49820.3	19322.7	50616.6	44691.7	26230.9	5286.13		1986.03	60417.1	55778.3	55915.9
Q922F4	Q9ERD7;Q922F4	TBB6_MOUSE	Tubb6	12	Tubulin beta-6 chain	143746	125061	139914	132352	132410	158986	116696	136102	107774	101911	121283	160559	158956	147599	137239
Q922V4	Q922V4	PLRG1_MOUSE	Plrg1	12	Pleiotropic regulator 1	14130.5	12648.9	11324.8	13119.1	11462.8	12456.5	11387.4	11693.3	13000	12425.8	13639.4	13115.2	13114	13964.3	11823.7
Q924X2	Q924X2	CPT1B_MOUSE	Cpt1b	12	Carnitine O-palmitoyltransferase 1, muscle isoform	10987.7	11852.9	11210.1	10742.4	11521.7	6507.15	9116.34	7852.65	8924.13	12153.7	13860.6	6868.02	5798.61	7279.38	9663.88
Q99JB8	Q99JB8	PACN3_MOUSE	Pacsin3	12	Protein kinase C and casein kinase II substrate protein 3	18884.3	20157.1	17937.4	16373.3	19098.5	16838.4	16572.8	16431.2	18748.3	19909.5	21241.7	14300.7	15500	16735	18778.9
Q99JI6	P62835;Q99JI6	RAP1B_MOUSE	Rap1b	12	Ras-related protein Rap-1b	97498.1	121379	145540	103938	93492.3	98767.7	93708.5	98120.2	103142	103937	135393	89897.4	84196	79964.3	72978.6
Q99LC5	Q99LC5	ETFA_MOUSE	Etfa	12	Electron transfer flavoprotein subunit alpha, mitochondrial	39023	45855.8	35198.6	41940.6	60038.2	57498.1	58522.1	47576.3	47075.8	44506.1	44521.8	41235	50888.9	50317.5	48548.6
Q99LI2	Q99LI2	CLCC1_MOUSE	Clcc1	12	Chloride channel CLIC-like protein 1	11024.5	12207.4	14108.7	12708.5	12229.8	11464	12850.2	13064.7	11704.4	11189.5	14736.3	10488.6	10546	10304	11034.4
Q99ME9	Q99ME9	GTPB4_MOUSE	Gtpbp4	12	GTP-binding protein 4	10842.9	10798.4	10579	10542.5	10302.1	9746.08	8927.23	10567.1	11118.8	10885.4	11085	11513.6	9953.17	10332.4	9888.17
Q99MI1	Q99MI1	RB6I2_MOUSE	Erc1	12	ELKS/Rab6-interacting/CAST family member 1	14061.8	14557.7	13942.7	14298.2	10625.2	13699.4	12181.6	11916.4	13022.5	12677.3	14474.2	13946.1	12158.5	12729.9	12622.5
Q99MQ4	Q99MQ4	ASPN_MOUSE	Aspn	12	Asporin	111235	128128	189919	110273	98049.6	84182.2	106270	112682	102987	97217.9	148197	85284.6	77928.5	68166.6	70826.1
Q9CRY7	Q9CRY7	GDPD1_MOUSE	Gdpd1	12	Lysophospholipase D GDPD1	30565.2	29846.6	28284.6	30576	31891	33020	33453.1	34792.8	33105.7	28176	27426.1	32830.1	38660.4	36653.3	38802
Q9CX80	Q9CX80	CYGB_MOUSE	Cygb	12	Cytoglobin	80482.3	78988.7	86141.3	79884.3	72118.2	95728	72028.6	82235.3	64687.5	73112	84379.7	92825.1	75920.8	70938.9	74101.3
Q9CY27	Q9CY27	TECR_MOUSE	Tecr	12	Very-long-chain enoyl-CoA reductase	78569.1	73845.3	77134.5	77408.9	65519.3	70214.9	73717.8	66509.2	72103.6	80030.9	79803.5	68123.5	59169.2	61153.3	71380.3
Q9D020	Q9D020	5NT3A_MOUSE	Nt5c3a	12	Cytosolic 5'-nucleotidase 3A	12995.9	12247	11268.8	12019.4	13236.2	11657	12693.3	11835.6	12440.3	12676.3	12367.6	13130.9	13590	11859.5	12025
Q9D0M3	Q9D0M3	CY1_MOUSE	Cyc1	12	Cytochrome c1, heme protein, mitochondrial	68717.6	93192.2	88418.3	85905.4	89990.3	78377.7	88303.5	87380.1	84478.3	86437.8	89815.4	73276.6	90670.2	80285.2	89881.1
Q9D1G3	Q9D1G3	HHATL_MOUSE	Hhatl	12	Protein-cysteine N-palmitoyltransferase HHAT-like protein	45535.5	40548	51799.5	42818.7	41892.8	29665.3	36613.8	32811.8	24800.2	25514	47364.2	26292.3	18932.7	22930.9	33242.6
Q9D1Q6	Q9D1Q6	ERP44_MOUSE	Erp44	12	Endoplasmic reticulum resident protein 44	44942.7	51187.2	59365.1	47454.1	41313.2	51590.4	44335.5	42898.3	48507.7	50995.3	60813.9	44424.7	35563.5	37021.6	33391.6
Q9D4H1	Q9D4H1	EXOC2_MOUSE	Exoc2	12	Exocyst complex component 2	13474	14705.6	12968	11851.8	11901.5	11637.9	11381.1	11835.1	13213.9	12637.9	14735.5	12334.2	11124.7	12320.6	12688.1
Q9D662	Q9D662	SC23B_MOUSE	Sec23b	12	Protein transport protein Sec23B	18814.5	19855.7	24666.1	20552.8	16397.2	18479.1	19373.7	16333.5	17652.5	21075.1	22363.4	18049.1	13671.9	14419	15560
Q9DBL1	Q9DBL1	ACDSB_MOUSE	Acadsb	12	Short/branched chain specific acyl-CoA dehydrogenase, mitochondrial	25628.3	28957.2	29905.8	27437.2	35732.2	37746.8	33773.1	34138.2	28910.6	24047.9	27268.4	27326.4	32537.9	32376.9	30468.5
Q9DCJ9	Q9DCJ9	NPL_MOUSE	Npl	12	N-acetylneuraminate lyase	43379.9	35499	37799	43449.3	36635.6	41794.9	40433.7	44040.7	35692.5	31511.6	47184.5	63823.3	55724	54587	48652
Q9JI10	Q9JI10	STK3_MOUSE	Stk3	12	Serine/threonine-protein kinase 3	11782.8	12558.8	12620.8	10888.9	10192	11766.5	11236	10585	11695.2	12965.4	12901	9160.05	9720.35	9924.49	7639.26
Q9JKB3	Q9JKB3	YBOX3_MOUSE	Ybx3	12	Y-box-binding protein 3	37394.1	26052.9	27350.2	37187.7	51995.4	34881.1	45035.9	46056.3	49041.3	44696.4	38594.8	41974.5	40336.8	52659.5	48794.1
Q9QXS6	Q9QXS6	DREB_MOUSE	Dbn1	12	Drebrin	23735.3	22952.1	24424.9	21944.3	19689.4	23320.7	19768.4	19605.9	20229.9	19262.1	22953.7	25014.5	21349.4	20923.5	20103.5
Q9R0I7	Q9R0I7	YLPM1_MOUSE	Ylpm1	12	YLP motif-containing protein 1	12554.4	10793.3	9929.93	11369.4	14444.1	12854.6	15212	12698.8	12740	11668.5	13417.4	13724	14029.4	13883.7	14953.3
Q9R0Q6	Q9R0Q6	ARC1A_MOUSE	Arpc1a	12	Actin-related protein 2/3 complex subunit 1A	32869.5	34164.9	32986.3	39100.4	48404	46378.6	44570.8	43108	37713.7	34092.4	37864.5	46933	52140.6	50141.4	49312.4
Q9R0Y5	Q9R0Y5	KAD1_MOUSE	Ak1	12	Adenylate kinase isoenzyme 1	89896.1	102296	71483.9	87527.3	132931	141957	116429	98605.3	95997.1	120442	101717	105979	92600.1	120537	112455
Q9R111	Q9R111	GUAD_MOUSE	Gda	12	Guanine deaminase	18992.8	22395	24632.6	24525.5	22907.7	17990.9	21039.1	20123.6	22828.3	25108.5	26734.1	11797	7328.54	9650.88	8972.14
Q9R112	Q9R112	SQOR_MOUSE	Sqor	12	Sulfide:quinone oxidoreductase, mitochondrial	11020.1	16743.9	17036.3	11461.8	10872.4	9333.94	10310.8	9450	9597.84	12352.3	15856.1	10283.9	6607.47	7110.17	7399.77
Q9R233	Q9R233	TPSN_MOUSE	Tapbp	12	Tapasin	50508.8	66243.3	70629.4	56733.3	42674.1	54618	43763	28887.4	46986.7	53191.4	74544.3	31816	20089.3	19947.2	19526.9
Q9WTP7	Q9WTP7	KAD3_MOUSE	Ak3	12	GTP:AMP phosphotransferase AK3, mitochondrial	35320.2	43821.6	45109.6	43657.6	54923.8	58839.7	60068.1	50309.2	44480	41547.6	44304.3	37451.2	55741.9	47110.2	52040.5
Q9WVJ5	Q9WVJ5	CRBB1_MOUSE	Crybb1	12	Beta-crystallin B1		5240.12	8041.4	36031		6474.58			10226.4	4964.85	7941.26	249684	450773	542840	413755
Q9Z0P4	Q9Z0P4	PALM_MOUSE	Palm	12	Paralemmin-1	24449.7	26143.3	23825.1	22588.1	26793.6	29743.4	26023.7	25853.7	28192.3	21434.4	27191.3	29533.2	30932.4	29717.2	26507.7
Q9Z1B3	Q9Z1B3	PLCB1_MOUSE	Plcb1	12	1-phosphatidylinositol 4,5-bisphosphate phosphodiesterase beta-1	7250.4	7508.35	5278.29	6570.69	7640.77	6929.18	7937.44	7413.92	7579.93	5581.59	5924.08	6026.72	7857.16	7575.48	8205.67
Q9Z1K5	Q9Z1K5	ARI1_MOUSE	Arih1	12	E3 ubiquitin-protein ligase ARIH1	15977.3	16507.8	17201.6	19356.2	18135	17904.3	18836.5	20667.6	17854.9	17094.1	18107.3	19493.3	18153.3	17444.1	18213.2
Q9Z2B9	Q9Z2B9	KS6A4_MOUSE	Rps6ka4	12	Ribosomal protein S6 kinase alpha-4	12398.4	13098.4	13646.2	12783.3	11648.4	11796.3	11637.3	13248.6	10905.4	11414.3	13226	11849.7	11586.9	12011.2	12550.9
Q9Z2N8	Q9Z2N8	ACL6A_MOUSE	Actl6a	12	Actin-like protein 6A	28430.8	24053	22569.8	24350.5	31289	32159.1	30455.3	28976.4	28149	27508.2	27845.4	31839.1	30231.3	28046	29570.1
Q9Z2X1	Q9Z2X1	HNRPF_MOUSE	Hnrnpf	12	Heterogeneous nuclear ribonucleoprotein F	71107.6	55954.2	54488.5	71954.8	80476.6	77155.3	76082.5	73691.2	72966.1	65110.6	70634.7	81614.1	71267.5	79992.2	74455.3
A2A8L5	A2A8L5	PTPRF_MOUSE	Ptprf	11	Receptor-type tyrosine-protein phosphatase F	8120.78	8289.24	7344	7088.19	7615.58	7820.04	9259.57	8473.12	7200.25	7121.66	7961.66	7489.41	7127.38	7583.17	7795.33
B1AZP2	B1AZP2	DLGP4_MOUSE	Dlgap4	11	Disks large-associated protein 4	20328.8	18045.4	19517.1	17453.2	16289.8	17970.3	15663.5	16632.1	16556.8	18052.6	19221.8	21572.5	17465.7	18478	16497.6
D3YXG0	D3YXG0	HMCN1_MOUSE	Hmcn1	11	Hemicentin-1	8846.49	7984.13	10161.6	7585.44	7117.6	7924.79	6198.83	8031.71	6817.94	5644.08	8182.03	4275.32	8687.42	6725.8	8017.02
E9Q8I9	E9Q8I9	FRY_MOUSE	Fry	11	Protein furry homolog	7920.12	7823.05	8606.4	7485.3	9276.22	7732.65	7703.85	7696.7	6726.67	6203.11	6655.59	7221.14	8733.74	8029.23	7788.76
G3X9J0	G3X9J0	SI1L3_MOUSE	Sipa1l3	11	Signal-induced proliferation-associated 1-like protein 3	11845.7	10642.3	9312.51	12291.6	11880.1	10855.6	12274.6	11513.9	12484.9	9853.6	10100.5	10714.2	13008.5	13117.5	13495.9
O08688	O08688	CAN5_MOUSE	Capn5	11	Calpain-5	11362.6	15102.4	14349.2	12520.1	11648.7	10430.8	12106.2	11077.5	13689.9	11174.7	14002.4	10105	8370.95	10371.9	10024.1
O35345	O35345	IMA7_MOUSE	Kpna6	11	Importin subunit alpha-7	26981.6	28883.3	26313.3	30478.8	30944.6	31232.1	31693.6	31894.5	30671.7	27302.1	28400.3	30835.1	30501.9	30890.7	29124
O54950	O54950	AAKG1_MOUSE	Prkag1	11	5'-AMP-activated protein kinase subunit gamma-1	27081.6	27103.3	34738.4	30811.4	26269.2	29435.5	28665.9	26181.4	26093	25154.1	32058.5	28318.3	26111.2	23589.5	26996.7
O70252	O70252	HMOX2_MOUSE	Hmox2	11	Heme oxygenase 2	34082.1	38523	36916.8	35663.7	29275.7	31887.8	30923.2	28600.1	33271.6	35822.6	36443.8	31877.3	25159.3	26064.8	25183.4
O70456	O70456	1433S_MOUSE	Sfn	11	14-3-3 protein sigma	163762	243461	276910	320388	254356	124161	264733	245522	301123	192331	246405	134745	260429	278322	250418
O88735	O88735	MAP7_MOUSE	Map7	11	Ensconsin	31126.2	16327.6	16640.6	24503.5	28117.5	20933.3	25515.4	24433.6	27679.2	27468.7	23522.9	24887.6	29534	24082.5	26863
O88845	O88845	AKA10_MOUSE	Akap10	11	A-kinase anchor protein 10, mitochondrial	9595.65	11408.3	11029.8	9691.88	10638	9873.98	10398.2	12240.7	9749.43	10663.1	9818.22	11901.9	11151.6	9657.68	11344.1
O88848	O88848	ARL6_MOUSE	Arl6	11	ADP-ribosylation factor-like protein 6	33010.3	22542.2	20888.5	36928.9	32933.7	39142.3	33235.2	32431.2	33830.9	32491.1	36019.2	59189.3	45461.3	39753.2	38851.8
O89029	O89029	MATN4_MOUSE	Matn4	11	Matrilin-4	31994.1	35487.4	41996.6	38775.9	30110.6	30478.1	36809.5	47132.3	26435.7	22355.6	44735.4	20997.9	29019.6	23614.8	23618.3
P00920	P00920	CAH2_MOUSE	Ca2	11	Carbonic anhydrase 2	219723	236019	220331	219706	312557	350518	334336	323547	357096	273734	232861	342495	358766	397397	356403
P02525	P02525	CRBA1_MOUSE	Cryba1	11	Beta-crystallin A1		4643.68	5928.98	33049.7	1351.79	2985.76	8846.32	1385.25	7989.12	4827.81	5627.43	218544	314622	414155	296440
P04342	P04342;Q03740;Q9CXV3	CRGD_MOUSE	Crygd	11	Gamma-crystallin D		7181.64	8510.25	29986.9		9580.63	5457.15	2514.93	11202	8255.69	7113.02	61452.1	233957	185968	121251
P10518	P10518	HEM2_MOUSE	Alad	11	Delta-aminolevulinic acid dehydratase	24407.7	26447.3	28402.5	29673.5	39744.4	36678.5	38414.5	38751.1	35466.3	24184.5	27256.5	30751.7	43531.3	37780.3	38652.2
P11344	P11344	TYRO_MOUSE	Tyr	11	Tyrosinase	17786.2	17730.8	32750.4	16287.3	14640.5	19484.4	13432.3	16968.6	22948.5	18788.5	25596.2	12590.7	10421.9	10936	12385.1
P14094	P14094	AT1B1_MOUSE	Atp1b1	11	Sodium/potassium-transporting ATPase subunit beta-1	334584	374387	349632	335510	348761	336751	382898	345996	362854	313331	301067	315720	369931	371350	383231
P17742	P17742	PPIA_MOUSE	Ppia	11	Peptidyl-prolyl cis-trans isomerase A	710993	840879	655078	875949	1135670	1313680	1036780	841029	919349	766337	814754	908326	979289	1097570	1008690
P17918	P17918	PCNA_MOUSE	Pcna	11	Proliferating cell nuclear antigen	38643.3	35406.4	42398	44343.4	35515.9	39109.7	37016.9	33142.6	38679.4	38623.8	48745	37859.3	27763.4	29069.8	26910
P20444	P20444	KPCA_MOUSE	Prkca	11	Protein kinase C alpha type	54243	51857.5	45192.2	52871.6	48061	52794.6	49268.8	48234.2	47368.9	43077.7	44535.2	51890.5	54116.3	50213.4	56662.1
P23780	P23780	BGAL_MOUSE	Glb1	11	Beta-galactosidase	19228.3	20534.3	24180.9	17330.4	14541.8	16857.5	14866.9	16265.2	15220.7	14870.3	21919.9	16038	12398.9	11366.8	12972.7
P24288	P24288	BCAT1_MOUSE	Bcat1	11	Branched-chain-amino-acid aminotransferase, cytosolic	57040.5	61359.2	50904.3	51163.7	57477.5	58118.1	58800.1	65204.2	54553.8	50856.6	46221.7	64295.1	76170.4	65944.8	62617.9
P27046	P27046	MA2A1_MOUSE	Man2a1	11	Alpha-mannosidase 2	10504.4	12064.7	19464.7	12461.5	8505.34	10325.9	9496.17	9421.55	10373.1	12427.3	16344.3	10041.1	6917.83	8138.99	6237.13
P28843	P28843	DPP4_MOUSE	Dpp4	11	Dipeptidyl peptidase 4	29598.4	37942.5	44100	31566.1	24250.2	34252.2	31137.2	30814.9	31874.1	35556.4	40125.2	29206.4	22032.8	19599.3	25482.7
P31230	P31230	AIMP1_MOUSE	Aimp1	11	Aminoacyl tRNA synthase complex-interacting multifunctional protein 1	6398.04	8263.96	6639.88	7160.21	9068.33	9938.82	9543.49	7905.56	8074.92	9759.28	7793.41	8474.18	8765.97	9101.18	8909.24
P32020	P32020	SCP2_MOUSE	Scp2	11	Sterol carrier protein 2	16977.9	15423.5	11806.9	16337.5	14019.2	21441	14844.7	15174.5	14490.1	13335.4	15192	21594.5	19005.7	17556.5	16381.2
P32233	P32233	DRG1_MOUSE	Drg1	11	Developmentally-regulated GTP-binding protein 1	19502.9	18329.1	19339.1	21443.2	19228.5	17098.3	18100.3	19074.5	16655	17289.8	18600	18352.4	18482.1	19336.2	20279
P35505	P35505	FAAA_MOUSE	Fah	11	Fumarylacetoacetase	11750	12548.3	14558.8	14512.1	17053.1	19633.3	18323.1	16103.3	14821.4	11590.8	14591.4	13921.2	16822.7	16539	15941.5
P43277	P15864;P43274;P43275;P43277	H13_MOUSE	H1-3	11	Histone H1.3	1944320	1457430	1422260	1868590	1611500	1846670	2009000	2005320	1677480	1410380	2327760	1989630	2425710	1604200	1925100
P47199	P47199	QOR_MOUSE	Cryz	11	Quinone oxidoreductase	16967.2	23770.5	19872.7	18535.3	32566.5	36430.1	33283.3	24605.3	21589.2	19787.6	19307.2	27455.6	31457.8	31892	34492.9
P49442	P49442	INPP_MOUSE	Inpp1	11	Inositol polyphosphate 1-phosphatase	22243.7	19033	16506	17650.3	21747	21181	21759.2	23847.4	18431.5	16379.4	18965.8	22191.6	25239	22557.7	24580
P50608	P50608	FMOD_MOUSE	Fmod	11	Fibromodulin	743513	758696	1132540	701333	654763	716169	759022	784859	681052	531860	999044	512890	616641	503007	542118
P51432	P51432	PLCB3_MOUSE	Plcb3	11	1-phosphatidylinositol 4,5-bisphosphate phosphodiesterase beta-3	11443.5	12037.9	13319.9	10650.6	10770	10650.2	10889.9	10615.3	10878.8	9233.08	14011.4	9772.4	9142.79	8824.21	9987.27
P57746	P57746	VATD_MOUSE	Atp6v1d	11	V-type proton ATPase subunit D	59411.6	51638.9	50640.2	53961	51230.8	54559.7	56276.9	55168.4	53968.2	50518.4	51113.8	56863.9	59533.7	57928.5	62950
P58389	P58389	PTPA_MOUSE	Ptpa	11	Serine/threonine-protein phosphatase 2A activator	123412	131283	131402	125417	113562	123408	113497	127988	122079	110571	118333	128078	129109	113288	120785
P59016	P59016	VP33B_MOUSE	Vps33b	11	Vacuolar protein sorting-associated protein 33B	11449.7	10733.5	12204.3	11226.3	10005.2	11903.2	10165.8	11388.8	11907.6	11189.9	10532.6	11451.3	9551.5	10916.8	9950.23
P62281	P62281	RS11_MOUSE	Rps11	11	Small ribosomal subunit protein uS17	189481	158137	167245	183091	143472	167701	165968	160609	166664	170676	193101	183453	163914	155425	153619
P62827	P62827;Q61820	RAN_MOUSE	Ran	11	GTP-binding nuclear protein Ran	414936	403667	373070	433614	517831	478321	452976	509195	462568	374907	427571	539662	518738	497389	493590
P63011	P35276;P63011	RAB3A_MOUSE	Rab3a	11	Ras-related protein Rab-3A	328943	295763	254476	324838	295275	317227	281743	301342	285410	254794	255466	338288	324932	315897	315264
P63037	P63037	DNJA1_MOUSE	Dnaja1	11	DnaJ homolog subfamily A member 1	22119.5	26340.1	23445.2	24385	22001.5	24776.2	24748.4	23437	16835.9	21816.2	21127.8	24752.1	22067.8	19731.8	21269.8
P68510	P68510	1433F_MOUSE	Ywhah	11	14-3-3 protein eta	126694	129726	113471	120280	116895	137741	119335	117100	138568	138747	133136	138060	113267	140216	113732
P70302	P70302	STIM1_MOUSE	Stim1	11	Stromal interaction molecule 1	17459.8	19478.6	21343.4	18011.2	18435.5	16396.8	17564.9	18205.2	16783.5	16478.3	21169.5	12237.5	14887.3	13154.3	14074.1
P70372	P70372	ELAV1_MOUSE	Elavl1	11	ELAV-like protein 1	107691	105431	96437.6	116678	129356	124110	137019	130348	126573	106832	108260	119459	133214	138764	132029
P70699	P70699	LYAG_MOUSE	Gaa	11	Lysosomal alpha-glucosidase	15601.8	20795.3	20994.4	14533.5	15128.5	19097.6	18286.2	15022.9	19452.9	19031	19379.2	15513.2	13547.8	14738.5	13592.4
P83741	P83741	WNK1_MOUSE	Wnk1	11	Serine/threonine-protein kinase WNK1	12931.4	13979.9	13555.1	12286.6	10412.4	11446.5	11265.2	11299.6	12535.4	11644.3	11736.2	12050.9	10431	9656.97	10376.2
P84084	P84084	ARF5_MOUSE	Arf5	11	ADP-ribosylation factor 5	151759	143207	147585	166132	138054	156981	144391	143935	153889	143740	160078	178745	134589	144846	150485
P97372	P97372	PSME2_MOUSE	Psme2	11	Proteasome activator complex subunit 2	30640.7	34498.3	40051.5	34645.1	29572.9	35709.7	28680.8	22614.3	27905.5	31662.7	40168.8	23842	17301.8	17239	17061.1
P97797	P97797	SHPS1_MOUSE	Sirpa	11	Tyrosine-protein phosphatase non-receptor type substrate 1	32037.3	34997.4	36726.4	36289.2	38225.6	36182.9	38218.3	36826.4	36397.9	32690.2	35864.4	37236.3	38271.5	35988.6	42200.2
P98191	P98191	CDS1_MOUSE	Cds1	11	Phosphatidate cytidylyltransferase 1	25276.7	18847.8	14405.1	23193.8	24641.4	23945.3	28259.9	26748.9	30346.1	23543	20428.8	24410	34740.9	26859.3	27782.6
Q03517	Q03517	SCG2_MOUSE	Scg2	11	Secretogranin-2	33268.7	34987.7	33666	32879.9	26071.6	35159.1	27787.8	26191.6	30965.8	26149.7	29692.6	34603.8	28362.8	31986.5	29500
Q0GNC1	Q0GNC1	INF2_MOUSE	Inf2	11	Inverted formin-2	4351.69	6224.85	5743.71	5484.99	4800.43	5197.04	4618.26	4401.82	4320.39	4248.95	4875.32	4421.69	4075.17	3865.79	3869.6
Q0GUM3	Q0GUM3	IRB10_MOUSE	Gm12250	11	Interferon-gamma-inducible GTPase 10	6634.42	13386.6	10789	10731.1	9855.9	11776.6	7745.34	3851.7	9118.93	13806.2	13268.2	5175.09	2598.82	4417.69
Q0P5W1	Q0P5W1	VPS8_MOUSE	Vps8	11	Vacuolar protein sorting-associated protein 8 homolog	10153.4	8053.28	9061.35	9859.1	9062.46	7684.68	8623.88	9478.68	8653.5	8305.77	9035.64	9158.55	6606.83	7710.98	8395.92
Q3TIU4	Q3TIU4	PDE12_MOUSE	Pde12	11	2',5'-phosphodiesterase 12	25198.9	21877.2	21452.5	27070.7	28241.3	26042.6	30456.5	30977.9	33070.7	29995.9	23190.8	26330.3	28430.7	27591.8	31594.4
Q3TMH2	Q3TMH2	SCRN3_MOUSE	Scrn3	11	Secernin-3	10899.6	10049.4	8570.33	9410.18	12993.2	12219.3	12686.8	12714.2	12141.3	9218.79	11126.7	14578.7	13684.5	12974.1	13792.5
Q3TPX4	Q3TPX4	EXOC5_MOUSE	Exoc5	11	Exocyst complex component 5	11704	12695	13862.4	12217.1	10773.7	11561.1	11326.1	11694.7	9489.18	8905.95	13291.9	10397.7	10559.6	10515.5	10387
Q3UGR5	Q3UGR5	HDHD2_MOUSE	Hdhd2	11	Haloacid dehalogenase-like hydrolase domain-containing protein 2	88524	101171	99839.4	122691	140885	127452	119373	121875	102139	84254.4	96912.6	109278	149288	123808	123814
Q3UHE1	Q3UHE1	PITM3_MOUSE	Pitpnm3	11	Membrane-associated phosphatidylinositol transfer protein 3	5285.69	4000.15	3704.81	6259.92	8478.01	5552.56	6796.08	8137.66	8348.23	5229.08	4854.17	5964.2	8553.55	8313.08	8309.44
Q3UIL6	Q3UIL6	PKHA7_MOUSE	Plekha7	11	Pleckstrin homology domain-containing family A member 7	16787.4	14422.4	15089.8	17611.3	19066.8	18242.3	19593.5	19024.9	18491.1	15648.7	18092.4	16672.9	17304.1	18669.1	17728.5
Q3ULW8	Q3ULW8	PARP3_MOUSE	Parp3	11	Protein mono-ADP-ribosyltransferase PARP3	23699.6	32143.1	33096.1	22151.9	13132.2	24296.2	15062	13305.2	17020.3	21845.9	27494.9	18172.8	9826.68	11806.9	9537.55
Q5EBJ4	Q5EBJ4	ERMIN_MOUSE	Ermn	11	Ermin			4035.17	2974	12155.8	7047.47	13991.7	14244.7	11075.8	2293.11			16923.7	18772.5	18020.2
Q5EG47	Q5EG47	AAPK1_MOUSE	Prkaa1	11	5'-AMP-activated protein kinase catalytic subunit alpha-1	22160.7	24800.7	26982.5	24207.2	20479.8	20708.5	22461.2	21580	21170.8	23881.9	26398.8	21780.8	21243.4	20765	22035.9
Q5U3K5	Q5U3K5	RABL6_MOUSE	Rabl6	11	Rab-like protein 6	13431.7	14791.5	13143.3	13267	13711.9	13968.3	14040.8	13481	14578	12721.2	13321	13183.8	12881.4	13553.8	13062
Q60931	Q60931	VDAC3_MOUSE	Vdac3	11	Voltage-dependent anion-selective channel protein 3	78772.2	73793.6	85904.5	77022.7	91848.6	91785.7	90681.4	92072.6	74006.3	64103.8	83022	78019.1	109264	95045.5	93008.4
Q60972	Q60972	RBBP4_MOUSE	Rbbp4	11	Histone-binding protein RBBP4	232268	201149	210990	227564	198727	215037	196952	215880	205856	200401	215453	254052	208440	205393	205524
Q61011	Q61011	GBB3_MOUSE	Gnb3	11	Guanine nucleotide-binding protein G(I)/G(S)/G(T) subunit beta-3	209651	193185	151305	213468	217186	262647	219842	193966	207202	212571	201027	306313	246921	262704	222735
Q61081	Q61081	CDC37_MOUSE	Cdc37	11	Hsp90 co-chaperone Cdc37	72276.9	65691.6	64753.3	66344.5	62081	70289.5	66671.6	70606.4	70665.3	73842.1	65385	70591.9	68425.7	63012	63110
Q61166	Q61166	MARE1_MOUSE	Mapre1	11	Microtubule-associated protein RP/EB family member 1	47709.4	50675	47637.3	47032	44265.9	51999.8	46641.7	43385.9	42546.1	49467.3	57240.4	50849.9	45246.5	41107.5	44922.4
Q61239	Q61239	FNTA_MOUSE	Fnta	11	Protein farnesyltransferase/geranylgeranyltransferase type-1 subunit alpha	38206.1	35941.4	38615.1	39031.9	38099.7	38626.1	34418	37991.3	34966.3	28753.5	41593.8	41787.5	37881.8	35964.9	37871.6
Q61414	Q61414	K1C15_MOUSE	Krt15	11	Keratin, type I cytoskeletal 15	28651.9	28704	66762.1	33921.9	34991.7	28961.5	29866.7	36026.7	25509.7	28034.2	34392.4	20510.4		29075.3
Q61474	Q61474	MSI1H_MOUSE	Msi1	11	RNA-binding protein Musashi homolog 1	34840.3	28558.1	23235.3	34473.5	43624.8	47925.3	47234.7	45234.2	44412.3	34412	29866.2	46335.9	51630.6	54797.7	53401.2
Q61503	Q61503	5NTD_MOUSE	Nt5e	11	5'-nucleotidase	14662.4	12656.3	16598.9	17313.5	31017	16999.7	28650.4	36691.6	30436.7	13824.8	14766	16793.1	35091.6	30908.7	31779.3
Q61510	Q61510	TRI25_MOUSE	Trim25	11	E3 ubiquitin/ISG15 ligase TRIM25	14308	13755.5	14674.6	15158.6	12912	12713.8	12496.8	12251.7	13692.5	12647.3	14628	12420.5	11836.4	10393.5	11197.3
Q62165	Q62165	DAG1_MOUSE	Dag1	11	Dystroglycan 1	15820.8	16839.3	23386.7	16486.3	17917.3	18869.4	16252.5	19943.4	17778.8	14619.6	19925.5	14931.2	13838.3	15823.8	14804.7
Q62348	Q62348	TSN_MOUSE	Tsn	11	Translin	66451	62596.1	63446.3	73547.4	70584.4	71264.4	75302.7	77835.1	70378.7	70463.3	72192.9	76152.8	78603.3	82863	77637
Q64704	Q64704	STX3_MOUSE	Stx3	11	Syntaxin-3	150159	115071	99285.8	153408	196681	154727	180528	193265	180783	126075	125146	198778	227877	216117	213502
Q6DFW4	Q6DFW4	NOP58_MOUSE	Nop58	11	Nucleolar protein 58	20600.7	19850.5	20244.5	18069.8	18164	19459.1	19398.2	19454	19715	21954.7	19701.3	17337.3	16088.8	19031.7	18232.7
Q6GYP7	Q6GYP7	RGPA1_MOUSE	Ralgapa1	11	Ral GTPase-activating protein subunit alpha-1	6672.28	7441.34	5872.35	5535.78	7159.35	6887.8	6653.13	5770.53	5617.1	5837.29	6014.07	5354.9	6622.01	5550.9	6537.25
Q6NVF9	Q6NVF9	CPSF6_MOUSE	Cpsf6	11	Cleavage and polyadenylation specificity factor subunit 6	35062.1	32967	28103.5	31393.7	34592.2	35129.5	37487.9	31614.3	37743.3	40765.8	33556.3	43884.3	37578.3	42218.2	40787.4
Q6P1F6	Q6P1F6	2ABA_MOUSE	Ppp2r2a	11	Serine/threonine-protein phosphatase 2A 55 kDa regulatory subunit B alpha isoform	27229.1	27470.3	22665	26942.2	28344.8	35237.6	31431.7	28936	29357.2	28262.7	30039.5	32467.8	29920.6	28600	29397.1
Q6P2B1	Q6P2B1	TNPO3_MOUSE	Tnpo3	11	Transportin-3	35390.1	35302.4	37001.2	37609.5	29559.5	32570.2	28862.3	30363.7	34791.6	36930	34139.1	31522.9	25573	28735.9	28084.4
Q6PD03	Q6PD03	2A5A_MOUSE	Ppp2r5a	11	Serine/threonine-protein phosphatase 2A 56 kDa regulatory subunit alpha isoform	15417.7	15100.7	18013.7	14591.6	13669.2	13589.7	14016.7	14923.8	12575.2	13743.9	18016.2	14173.8	12174.1	12393.8	12298.8
Q6PE01	Q6PE01	SNR40_MOUSE	Snrnp40	11	U5 small nuclear ribonucleoprotein 40 kDa protein	17468.1	17589.1	16291.2	17400.9	29612.4	28915.6	27799.4	22755.8	23050.7	16746.4	19939.2	24374	24284.5	24812.1	23779.1
Q6PER3	Q6PER3	MARE3_MOUSE	Mapre3	11	Microtubule-associated protein RP/EB family member 3	77966.8	55776.7	53967.5	80995.3	119126	87245.5	105283	106457	102508	66278.2	67134.1	84225.8	132893	127012	125772
Q6PF93	Q6PF93	PK3C3_MOUSE	Pik3c3	11	Phosphatidylinositol 3-kinase catalytic subunit type 3	8552.16	9128.64	9567.68	9449.62	8576.93	7403.86	6970.13	7784.15	8743.39	10310.1	8729.95	7325.3	8558.83	7370.3	6688.28
Q6PGC1	Q6PGC1	DHX29_MOUSE	Dhx29	11	ATP-dependent RNA helicase DHX29	10886.9	10881.4	10034.1	10807.4	11114.2	9762.17	8359.86	9239.02	8694.01	10546.1	11307.4	10441.2	8016.87	8955.03	9743.85
Q6Q477	Q6Q477	AT2B4_MOUSE	Atp2b4	11	Plasma membrane calcium-transporting ATPase 4	113057	124286	124514	108927	108731	110552	120466	114213	124833	101204	123913	101295	113260	114400	119413
Q6ZQK5	Q6ZQK5	ACAP2_MOUSE	Acap2	11	Arf-GAP with coiled-coil, ANK repeat and PH domain-containing protein 2	22531.3	25391.7	27307.3	20267.2	20534.6	20823.7	21219.8	21718.4	22224.7	20168.5	26201.3	22972.6	16953.9	22093.1	17675.8
Q6ZWV3	P86048;Q6ZWV3	RL10_MOUSE	Rpl10	11	Large ribosomal subunit protein uL16	100896	98809.8	92083.1	100995	75266.2	89302	88267.2	78320.7	92161.9	115708	98561.3	91636.1	75746.3	76367.6	82129.6
Q71RI9	Q71RI9	KAT3_MOUSE	Kyat3	11	Kynurenine--oxoglutarate transaminase 3	12751.5	12711.8	15445.3	13264	16420.7	14706	14239.7	17504.2	14478.6	13274.5	14468.9	10674.7	15479.5	15481	16053.1
Q78JE5	Q78JE5	FBX22_MOUSE	Fbxo22	11	F-box only protein 22	19036.6	18638.1	19610.7	18929.1	15964.7	19519	16173	19784.9	15112.3	13855.4	19178	21327.1	18847.6	18637.4	20011.3
Q78ZA7	Q78ZA7	NP1L4_MOUSE	Nap1l4	11	Nucleosome assembly protein 1-like 4	35856.2	35232.1	38948.9	32966	32969.8	34096.5	34973.6	34639	37898.8	41179.6	35854	39869.1	37118.8	40459	34041.6
Q7TNV0	Q7TNV0	DEK_MOUSE	Dek	11	Protein DEK	51736.5	37546.2	36788.6	50949.6	63391.1	54936.3	56016.1	56556.6	55230.2	41629.7	48013.2	49564	50633	53249.6	56277.3
Q7TPD0	Q7TPD0	INT3_MOUSE	Ints3	11	Integrator complex subunit 3	15489.6	17357.9	17920.7	16236.4	15600.2	15485.8	15617.9	15497	16875.5	19183.4	17114.8	18954	16130	14803.1	14199.7
Q7TSC1	Q7TSC1	PRC2A_MOUSE	Prrc2a	11	Protein PRRC2A	6758.85	7335.89	6742.66	6878.22	8072.96	5798.77	7515.55	7515.37	7696.44	8061.97	5509.26	6261.23	6505.95	7465.8	8177.85
Q7TSG2	Q7TSG2	CTDP1_MOUSE	Ctdp1	11	RNA polymerase II subunit A C-terminal domain phosphatase	10938.9	10847.5	10513.8	12719	10672.4	9989.94	12067.5	11917.7	12842.6	11984.4	11391.3	12383.6	11515.9	12642.8	12887.6
Q80TH2	Q80TH2	ERBIN_MOUSE	Erbin	11	Erbin	12043.5	12826.6	12531	12575.5	14685.9	15066.9	13872.8	14316.9	11671.4	10063.9	14561.7	14025.5	10659.4	11285.6	11908.1
Q80U49	Q80U49	C170B_MOUSE	Cep170b	11	Centrosomal protein of 170 kDa protein B	8005.25	7274.29	6644.78	8280.05	8498.39	8555.27	8808.5	7470.84	7594.56	6611.94	7635.89	8211.23	7981.63	7310.36	8513.33
Q80X95	Q6NTA4;Q80X95	RRAGA_MOUSE	Rraga	11	Ras-related GTP-binding protein A	30067.5	33378.5	41008.3	34802.4	32468.1	33339.8	29781.3	34490.3	31067.2	28303	36013.2	31823.7	35127.4	30901.3	30182.2
Q80YV3	Q80YV3	TRRAP_MOUSE	Trrap	11	Transformation/transcription domain-associated protein	9278.75	9387.76	9040.31	8600.97	9251.96	8771.35	9429.28	8980.16	8069.57	9213.83	8799.59	7631.11	8377.31	8739.53	8297.28
Q811P8	Q811P8	RHG32_MOUSE	Arhgap32	11	Rho GTPase-activating protein 32	14603.9	16359	15724	14904.9	14744.8	14705.4	15051.9	14680.6	14804	13606.6	14194.2	16054.4	15720.7	18128.7	17839.1
Q8BFW7	Q8BFW7	LPP_MOUSE	Lpp	11	Lipoma-preferred partner homolog	5749.52	9561.68	7363	6203.4	8214.67	7492.05	9690.39	8630.82	8859.33	6824.44	7294.25	5411.8	6482.06	5575.51	5805.23
Q8BGR9	Q8BGR9	UBCP1_MOUSE	Ublcp1	11	Ubiquitin-like domain-containing CTD phosphatase 1	30802.5	24332.8	27395.6	32029.2	31991.7	31813.9	28660.1	34744.2	26140.9	24816.3	33387.8	37558.4	36142	33910.6	31499.9
Q8BGZ4	Q8BGZ4	CDC23_MOUSE	Cdc23	11	Cell division cycle protein 23 homolog	22533.2	23454	23578.2	23707.3	21411	21396.9	19212.1	23025.1	20801.4	21829	22017	24125.6	20904.5	20744.5	19992
Q8BIW1	Q8BIW1	PRUN1_MOUSE	Prune1	11	Exopolyphosphatase PRUNE1	22251.9	23217.7	26128.5	22872.3	22344.8	23323.9	22249.9	24702.7	23807.3	21929.9	21597.2	22556.5	21398.4	21924.3	20936.9
Q8BUH8	Q8BUH8	SENP7_MOUSE	Senp7	11	Sentrin-specific protease 7	9477.62	8337.54	9634.46	9650.59	8710.02	7065.12	9860.01	8924.83	8302.56	7283.67	8721.25	8285.19	10034	9428.83	9668.63
Q8BWY3	Q8BWY3	ERF1_MOUSE	Etf1	11	Eukaryotic peptide chain release factor subunit 1	104888	111281	123539	115048	92748.7	107440	94604.5	94343.7	97527.7	101346	121119	107584	93246.1	89713.2	88665.2
Q8BYI6	Q8BYI6	PCAT2_MOUSE	Lpcat2	11	Lysophosphatidylcholine acyltransferase 2	27172	24668	29255.5	25889.5	26328.6	24557.4	24183.3	23906.3	22816.8	25113	31599.6	29737.9	25082	23502.9	24340
Q8C547	Q8C547	HTR5B_MOUSE	Heatr5b	11	HEAT repeat-containing protein 5B	8969.29	9429.2	9819.1	9876.4	9940.64	9620.31	9465.27	9356.69	9484.93	8211.22	9092.63	10027.2	8533.71	8800.24	9311.98
Q8C8N2	Q8C8N2	SCAI_MOUSE	Scai	11	Protein SCAI	20929.8	20742	18046.5	19374.8	18115.4	17667.9	17930.5	17124.7	17575.6	17769.5	17341.8	18778	17684.5	18184.8	19140.8
Q8CCF0	Q8CCF0	PRP31_MOUSE	Prpf31	11	U4/U6 small nuclear ribonucleoprotein Prp31	35131.5	31588	32606.4	36312.8	34793.3	33440.9	32890.3	37869.3	36305.7	33770.3	34002	37261.9	34036	33421	33350
Q8CGB6	Q8CGB6	TENS2_MOUSE	Tns2	11	Tensin-2	6771.99	8990.96	11417.1	7627.16	7195.58	8558.85	8583.22	7741.81	5915.32	7402.68	9745.27	5296.04	5774.84	5391.77	7275.59
Q8CHP8	Q8CHP8	PGP_MOUSE	Pgp	11	Glycerol-3-phosphate phosphatase	49275	47761.6	46290.6	51380.3	57658.9	66563.2	60277	66829	58582.1	51115.6	55357.5	59492.7	69819.8	70775	72302.6
Q8CHW4	Q8CHW4	EI2BE_MOUSE	Eif2b5	11	Translation initiation factor eIF2B subunit epsilon	17229.8	15838.5	15788.7	16367.6	17701.4	14648.2	14014.9	15516.8	12292.7	14903.9	15603	18306.9	17928.3	13499.3	14170.3
Q8K019	Q8K019	BCLF1_MOUSE	Bclaf1	11	Bcl-2-associated transcription factor 1	34840.2	28561.8	26048.6	35648.6	34965.5	33846.6	32398.9	28003.6	32655.2	27379.1	29573.3	37151.4	31362	31282.3	33300.7
Q8N7N5	Q8N7N5	DCAF8_MOUSE	Dcaf8	11	DDB1- and CUL4-associated factor 8	24539.5	23063.6	23449.7	24419.4	21353	23152.1	19542.4	20274.1	21215.5	21604.4	24723	28003.7	20072.1	20076.9	18985.2
Q8R164	Q8R164	BPHL_MOUSE	Bphl	11	Valacyclovir hydrolase	23362.9	27282.1	26255.2	24246	26179.9	29614.1	27214.7	27063.8	26734.1	21567.4	27665.7	23001.5	25780.5	23674.5	23798.2
Q8R1B5	Q8R1B5	CPLX3_MOUSE	Cplx3	11	Complexin-3	65774.1	54335	47210.2	65584.8	84229.4	86183.8	91273.6	76271.9	79280.2	67093.1	60037.7	71822.1	89390.2	83520.6	82298.9
Q8R326	Q8R326	PSPC1_MOUSE	Pspc1	11	Paraspeckle component 1	23005.8	23531.1	16203.4	21965.8	32081.2	36433.1	36063.3	23786	30632.2	29634.9	21304	32696.2	26809.3	31650.1	31957.1
Q8R366	Q8R366	IGSF8_MOUSE	Igsf8	11	Immunoglobulin superfamily member 8	35464.8	38988.2	38198.1	36282.9	38589.1	41396.9	38058.5	38717.5	37563.9	32246.9	34161.7	36410.5	42891.5	40990.7	42069.3
Q8R3D1	Q8R3D1	TBC13_MOUSE	Tbc1d13	11	TBC1 domain family member 13	12530.3	11908.9	12076.3	12603	11941.1	13180.9	10773.7	11350.3	10588.4	10320.9	12454.7	13527.6	11953.7	12036.3	12201.9
Q8R5L3	Q8R5L3	VPS39_MOUSE	Vps39	11	Vam6/Vps39-like protein	5790.04	6032.16	6610.51	5436.28	4344.69	6063.68	5298.01	5464.19	5192.04	5829.82	5765.22	5582.76	4034.63	3927.63	5488.38
Q8VCA8	Q8VCA8	SCRN2_MOUSE	Scrn2	11	Secernin-2	18996.4	19954.4	15111.9	21113	24665	26384.7	27329.3	23668.2	26235.8	24180.1	24556.2	29415.5	27033.1	29739.7	27306.1
Q8VD37	Q8VD37	SGIP1_MOUSE	Sgip1	11	SH3-containing GRB2-like protein 3-interacting protein 1	23196.2	23410.6	20491.1	26125.2	30112.7	30212.1	30733.8	27593.2	30913.7	26864.5	24515.4	26530.7	30722.3	31432.9	30000.6
Q8VHI5	Q8VHI5	VITRN_MOUSE	Vit	11	Vitrin	12491.6	14399.2	16562.4	12604.5	13483.4	13808.3	14297.4	14189.9	13790	9880.53	16316.3	10422	12802.1	13277.1	17063.1
Q91V12	Q91V12	BACH_MOUSE	Acot7	11	Cytosolic acyl coenzyme A thioester hydrolase	64776.8	68236.8	60653.5	66590	87644.4	95614.1	88071.4	76525.4	66141.5	67602.3	60609.4	82379	91336.1	93646.6	93104.1
Q91V61	Q91V61	SFXN3_MOUSE	Sfxn3	11	Sideroflexin-3	107218	111204	107997	105533	119190	99312.8	106403	107529	105904	92801.8	108480	96176	114084	103808	116465
Q91VH2	Q91VH2	SNX9_MOUSE	Snx9	11	Sorting nexin-9	12780.5	16455.2	16004	14307.3	16170.4	14413.1	13779.6	13851	14692.7	12873	15749.1	11065.1	13940.2	12987.7	12344.3
Q91VK1	Q91VK1	5MP1_MOUSE	Bzw2	11	eIF5-mimic protein 1	26422.2	22519.2	21322.5	29091.2	31325.3	28122.9	26066.2	30898.5	26685	23471.8	26314.7	25954.5	33609.5	27538.6	31328.6
Q91VR2	Q91VR2	ATPG_MOUSE	Atp5f1c	11	ATP synthase subunit gamma, mitochondrial	390140	381557	403308	470414	501569	473026	456143	467247	343060	229735	408190	423408	482119	448387	529445
Q91VU6	Q91VU6	DCA11_MOUSE	Dcaf11	11	DDB1- and CUL4-associated factor 11	7841.44	7307.08	6386.86	7987.3	7563.63	8129.55	8329.38	7986.56	9378.3	8521.92	7324.28	9352.03	10403.4	8674.72	9188.92
Q91WK2	Q91WK2	EIF3H_MOUSE	Eif3h	11	Eukaryotic translation initiation factor 3 subunit H	37209.3	31997.9	35163.5	34147	30647.1	37964.3	37456.2	34865.2	33373.2	24622.7	38180.5	38994	36713.6	31971.5	32805.5
Q91WN1	Q91WN1	DNJC9_MOUSE	Dnajc9	11	DnaJ homolog subfamily C member 9	23694.5	19129.7	18070.7	25042.5	32993.5	27137.3	31026.9	32133.9	31168.1	22554.6	24125.4	29223.2	37283.9	35545.1	36618.1
Q91XV3	Q91XV3	BASP1_MOUSE	Basp1	11	Brain acid soluble protein 1	302682	365174	291992	324243	390693	340507	397106	413156	417256	348483	307762	345977	434815	454263	461265
Q91YH5	Q91YH5	ATLA3_MOUSE	Atl3	11	Atlastin-3	24263.6	29366.2	37870.3	27246.9	23695.2	26473.7	28766.3	26924.8	25896.1	24464.3	32141.1	19561.8	19124.7	20768.8	20519.1
Q91YW3	Q91YW3	DNJC3_MOUSE	Dnajc3	11	DnaJ homolog subfamily C member 3	17963.2	22660.6	24678.6	22081.1	20933.7	22164.1	23274.8	19295.5	22552.8	18862.4	25563.4	19212.4	17379.8	18707.7	19318.4
Q91Z31	Q91Z31	PTBP2_MOUSE	Ptbp2	11	Polypyrimidine tract-binding protein 2	60195.1	50732.1	42624.3	56924.1	61095.3	56793.2	60816.8	63695.3	63932	52820.8	51462	60929.4	62238.3	67982	64469.9
Q921E6	Q921E6	EED_MOUSE	Eed	11	Polycomb protein EED	8270.02	7031.6	6678.45	8190.41	6696.03	7358.81	7356.22	8049.48	7831.83	8672.69	9088.16	8692.65	7350.36	6531.36	6895.28
Q922R8	Q922R8	PDIA6_MOUSE	Pdia6	11	Protein disulfide-isomerase A6	52463	61252.6	63561.7	57352	51784.5	63628	57642.6	52040.3	56798	56287.4	76001.4	56476.9	45057.2	43683.3	43954.4
Q99020	Q99020	ROAA_MOUSE	Hnrnpab	11	Heterogeneous nuclear ribonucleoprotein A/B	137059	119646	115214	138738	181108	179440	162692	178628	163881	158486	160056	171264	163175	174911	164561
Q99J99	Q99J99	THTM_MOUSE	Mpst	11	3-mercaptopyruvate sulfurtransferase	10510.4	12770.1	10890.1	11449.2	13921.2	14169.1	13133.2	10500.7	13281	13042.2	11970.4	12628.1	12588.2	11634.7	12024.2
Q99JW2	Q99JW2	ACY1_MOUSE	Acy1	11	Aminoacylase-1	17905.3	15473.6	14527.3	18978.5	20396.7	23097.4	21280.4	21231.1	20341.1	18980.3	18976.3	23389	23214.9	22742.4	25254.5
Q99JX7	Q99JX7	NXF1_MOUSE	Nxf1	11	Nuclear RNA export factor 1	11447.6	12474.1	10908.8	12169.6	13517.1	12301.6	12938.1	12891	13962.9	13013.3	12015.5	12815.8	9975.55	12657.9	11799.7
Q99K28	Q99K28	ARFG2_MOUSE	Arfgap2	11	ADP-ribosylation factor GTPase-activating protein 2	15108.5	10536.8	12359.4	14671.1	17894.1	17063.5	16362.7	16933.5	18536.1	16060	15827.2	17570.7	19268.6	19899.8	18306.6
Q99K41	Q99K41	EMIL1_MOUSE	Emilin1	11	EMILIN-1	21293.4	16022.5	33010.2	18030.1	10793	12437.8	11958	15135.1	13998.7	15490.3	28646.3	13824.2	9639.67	6887.29	10664.2
Q99K70	Q99K70	RRAGC_MOUSE	Rragc	11	Ras-related GTP-binding protein C	37162.3	37689.4	49820.7	39101.8	34473.3	39775.3	34967	37234.8	37164.7	34197.8	42527.6	38947.2	33529.7	31508.1	35761.6
Q99KN9	Q99KN9	EPN4_MOUSE	Clint1	11	Clathrin interactor 1	16306.1	17497	17505.1	17380.5	17630.9	18372.1	17199.8	17170.9	19371.4	16641.5	19249.6	17574.9	16285.1	17390.8	16365
Q99KP6	Q99KP6	PRP19_MOUSE	Prpf19	11	Pre-mRNA-processing factor 19	51405.1	50177.2	51627.6	58622.4	73074.7	71951.3	73089.2	60973	59873.1	52374.5	52966.1	71670	67574.7	67887.2	62906.3
Q99L13	Q99L13	3HIDH_MOUSE	Hibadh	11	3-hydroxyisobutyrate dehydrogenase, mitochondrial	45679.8	48106.3	33956.1	48633.2	75421.1	71445.5	75954	65874.2	63126.2	54984.4	43430.9	60682.7	77874.1	77425.6	73647.2
Q99LC3	Q99LC3	NDUAA_MOUSE	Ndufa10	11	NADH dehydrogenase [ubiquinone] 1 alpha subcomplex subunit 10, mitochondrial	62012.9	69275.4	62098.7	62538.6	80976.1	77930.6	73533.5	77683.2	71573.9	59391.7	68017.9	70085.2	81103.1	77108.6	74674.7
Q99LD8	Q99LD8	DDAH2_MOUSE	Ddah2	11	Putative hydrolase DDAH2	58592.4	49707.2	42979.2	61358.3	86471.7	89837.4	75445.1	73668.8	70071.7	66642	59139	77086.4	73702.3	90389.2	82675.2
Q99MK8	Q3UYH7;Q99MK8	ARBK1_MOUSE	Grk2	11	Beta-adrenergic receptor kinase 1	21801	26344.8	27885.9	25436.7	20676.3	24617.7	21901.5	23759.3	20369.7	21038.9	29416.2	23947.2	22420.4	19643.9	19035.3
Q99PL6	Q99PL6	UBXN6_MOUSE	Ubxn6	11	UBX domain-containing protein 6	17148.1	16293.2	14637	16921.8	20434.2	20880.8	22072.6	18361.4	19594.7	18778.5	17414.6	21052.1	21372.6	24848.4	21813.5
Q9CRT8	Q9CRT8	XPOT_MOUSE	Xpot	11	Exportin-T	15366.5	17397.6	16743.3	15536.9	13447.4	14331.1	13316.5	15955.2	15982.1	14288.3	16051.9	14307.7	13834.8	13305.2	12795.8
Q9CSU0	Q9CSU0	RPR1B_MOUSE	Rprd1b	11	Regulation of nuclear pre-mRNA domain-containing protein 1B	40671.6	40418.2	33074.1	44680.2	51110.7	55813.3	52629.7	47846.7	51731.3	46451.4	42984.3	56070.2	57325.9	55916.5	50909.2
Q9CT10	Q9CT10	RANB3_MOUSE	Ranbp3	11	Ran-binding protein 3	30731.5	20309.6	21822.7	29949.2	34506.6	29586.1	33638.9	36090.3	37757	28529	30879.8	34922.5	37277.6	34546.1	36234.6
Q9CZJ2	Q9CZJ2	HS12B_MOUSE	Hspa12b	11	Heat shock 70 kDa protein 12B	20336.6	21126.3	26330.6	18796.3	20256	18418	18881.8	18967.1	18357.7	15826.4	21064.9	15738.8	15532.6	16736.2	18806.3
Q9CZM2	Q9CZM2	RL15_MOUSE	Rpl15	11	Large ribosomal subunit protein eL15	188394	179939	167539	184014	142180	177108	166997	148440	145687	158015	183617	182357	154475	131871	135238
Q9D2L5	Q9D2L5	CPXM2_MOUSE	Cpxm2	11	Inactive carboxypeptidase-like protein X2	7419.56	9570.88	11916.6	10535	9437.92	8090.9	9663.33	10100.7	9097.88	5725.02	10793.1	5673.58	7960.64	7117.72	6082.37
Q9D5T0	Q9D5T0	ATAD1_MOUSE	Atad1	11	Outer mitochondrial transmembrane helix translocase	63033.4	57925.3	56828	63167.7	52015.9	55172.1	53372	56441.9	51338.6	55218.4	51552.5	59253.1	52890	57004.4	54471.8
Q9D8Y0	Q9D8Y0	EFHD2_MOUSE	Efhd2	11	EF-hand domain-containing protein D2	22772.9	27362	25728.9	24509.5	23641.7	35130.4	25459.3	22370.1	23033.6	25838.7	28357.2	30259.8	20535.5	22500	17862
Q9DB20	Q9DB20	ATPO_MOUSE	Atp5po	11	ATP synthase subunit O, mitochondrial	383255	386854	391164	384067	429397	383305	433809	446412	411195	368155	377983	343062	421082	431979	428550
Q9DC61	Q9DC61	MPPA_MOUSE	Pmpca	11	Mitochondrial-processing peptidase subunit alpha	18065.7	18061.1	19534	19670.9	19988.3	23648.3	21725.2	20355.3	16206.1	13248	20006.5	19926.2	19545.8	20242.5	21296.4
Q9EPC1	Q9EPC1	PARVA_MOUSE	Parva	11	Alpha-parvin	15232.5	16392.8	22283.7	15162.5	12622.4	13728.7	12322.6	12375.6	14593	15559.3	17708.6	10575.6	11026.7	10100.1	10720.1
Q9EPW0	Q9EPW0	INP4A_MOUSE	Inpp4a	11	Inositol polyphosphate-4-phosphatase type I A	13970.2	13762.8	12941.5	13104.2	12494	12764.1	11824.9	12151.3	12642.6	10990.2	12623.4	13340.5	14346.2	13396.8	14270.9
Q9ESW4	Q9ESW4	AGK_MOUSE	Agk	11	Acylglycerol kinase, mitochondrial	19638.9	17967.9	19780.9	17460.9	14998.8	16027.7	15723.3	16936.1	16717.2	15935.3	18259	15915.5	16377.3	16561	17175.8
Q9JIS8	Q9JIS8	S12A4_MOUSE	Slc12a4	11	Solute carrier family 12 member 4	16797.9	18861.6	21209	17428.3	16812.1	18325.8	17552.8	18721.4	15177.3	15165.1	17583.2	15506.9	18164.8	15342	16922.5
Q9JK81	Q9JK81	MYG1_MOUSE	Myg1	11	MYG1 exonuclease	27306.1	28935.2	26491.3	32662.8	37547.1	38882.7	36209	33909.1	32295.3	30698.3	30588.8	33532.2	35786.8	37946.8	35415.8
Q9JKF6	Q9JKF6	NECT1_MOUSE	Nectin1	11	Nectin-1	17631.6	21622.3	20190.5	21024.7	20018.1	20903	20018.6	19011.3	17554.9	15635.6	18435.5	21551.6	23079.4	21016.2	20327.6
Q9QUI0	P62746;Q62159;Q9QUI0	RHOA_MOUSE	Rhoa	11	Transforming protein RhoA	229818	252317	271236	246154	217641	243731	194623	222314	181705	177757	267030	205784	210080	193761	194484
Q9QXB9	Q9QXB9	DRG2_MOUSE	Drg2	11	Developmentally-regulated GTP-binding protein 2	34095	32520.4	37628.9	36090.2	32570.7	32076.7	29669.8	30775.7	30603.1	30902	33514.5	33727.2	31878.9	32189.9	32538.2
Q9QXK7	Q9QXK7	CPSF3_MOUSE	Cpsf3	11	Cleavage and polyadenylation specificity factor subunit 3	33880.4	34145.9	34027.5	34951.7	35638.4	35358.1	34782.5	36032.5	33275.7	35626.8	35803.5	33253.5	35874.2	32892.8	32597.6
Q9QXT0	Q9QXT0	CNPY2_MOUSE	Cnpy2	11	Protein canopy homolog 2	25607	29772.7	29504.8	26367	28452.3	33075.2	29088.3	24435.1	28108	33634.4	31809.6	29108.2	20242.6	28343.2	24367.1
Q9QYG0	Q9QYG0	NDRG2_MOUSE	Ndrg2	11	Protein NDRG2	170240	146453	125284	163659	185371	196509	223609	201457	197135	156955	138127	181678	219692	212381	222169
Q9QYI3	Q9QYI3	DNJC7_MOUSE	Dnajc7	11	DnaJ homolog subfamily C member 7	14246.5	13386.8	11877.1	13902.5	13531.8	12955.9	13827.7	13002.9	15875.5	15697.2	13005.2	16066.8	12646.8	14279	14143.8
Q9QYR9	Q9QYR9	ACOT2_MOUSE	Acot2	11	Acyl-coenzyme A thioesterase 2, mitochondrial	24504.8	27582.9	29971.2	25584.1	28988.3	33632.6	31205.3	29348.7	24146.9	17791.7	29011.4	22028.4	24355	22074.5	26637.2
Q9R099	Q9R099	TBL2_MOUSE	Tbl2	11	Transducin beta-like protein 2	12222.4	12236.2	12223.9	11825.8	11655.6	12111.8	13228.2	13043.6	13883.7	11204.4	12978.3	11989.6	11673	13116.2	14299.7
Q9R0P3	Q9R0P3	ESTD_MOUSE	Esd	11	S-formylglutathione hydrolase	76353.3	73511.6	71018	78860.2	98583	100909	102306	89453.4	91966.2	68245	79465.8	91814.2	98718.8	99963.9	94450.2
Q9R1C7	Q9R1C7	PR40A_MOUSE	Prpf40a	11	Pre-mRNA-processing factor 40 homolog A	22951.4	19726.4	22750.9	20895.8	20164.5	22379.6	19416.5	20075.5	22965.3	23299.3	25020.7	22652.5	17263.8	19847.1	19668.2
Q9WUD1	Q9WUD1	CHIP_MOUSE	Stub1	11	E3 ubiquitin-protein ligase CHIP	15161.8	15527.4	12135.1	14844.9	16665.7	17144.2	16894.9	15195.2	15529.6	14939.6	14437.3	16952.1	14952.8	17275.7	16912
Q9WUM3	Q9WUM3	COR1B_MOUSE	Coro1b	11	Coronin-1B	45177.7	54229.7	46455.8	47845.1	46914.9	53569.5	46945.1	46199	45925.1	43847.4	53973.3	50860.1	44666.2	40903.7	42572.6
Q9WV55	Q9WV55	VAPA_MOUSE	Vapa	11	Vesicle-associated membrane protein-associated protein A	81894.1	91654.5	90347.4	87753.6	91967	86634	92766.2	88852.8	89552	90339.9	86494.6	86413.5	86115.2	83864.8	88036.8
Q9WVH9	Q9WVH9	FBLN5_MOUSE	Fbln5	11	Fibulin-5	90781	110349	173047	115563	101082	86223.6	107717	125440	125976	94269.3	196840	69664.6	69526.1	70328.4	62455.7
Q9WVR4	Q9WVR4	FXR2_MOUSE	Fxr2	11	RNA-binding protein FXR2	13192.9	13633.2	11769.9	13488.9	15981	14047.7	14253.6	14101.1	14753.9	16436.5	13433.5	15412.6	12259.7	15404.5	14245
Q9Z0H8	Q9Z0H8	CLIP2_MOUSE	Clip2	11	CAP-Gly domain-containing linker protein 2	15498	16286.3	13946	14108.3	14241.9	14859.9	16060	15844.6	16880.3	15588.7	14016.9	17439.6	15576.4	15270.6	14195.2
Q9Z1Q5	Q9Z1Q5	CLIC1_MOUSE	Clic1	11	Chloride intracellular channel protein 1	146248	157865	167527	147735	115744	160751	128842	114390	138291	151873	178444	141250	90872.3	99371.6	83716.3
Q9Z2C9	Q9Z2C9	MTMR7_MOUSE	Mtmr7	11	Myotubularin-related protein 7	26793.7	29201.2	26945.2	25441.1	24234.3	28381	22528.4	25694.6	28584.3	27768	25101.1	27082.7	26413.4	24377.9	25139.6
Q9Z2D0	Q9Z2D0	MTMR9_MOUSE	Mtmr9	11	Myotubularin-related protein 9	15585.6	19493	18215.7	18238.3	15793.7	18311.8	17084.4	17022	15740.7	19229.5	16936	17593.4	16664.8	13941	15422.3
Q9Z2H2	O54829;Q9Z2H2	RGS6_MOUSE	Rgs6	11	Regulator of G-protein signaling 6	23990	25198.1	19979.1	22241.5	23600.3	24814	23862	22797.9	23480.3	23790.3	20054.7	22639.9	26835	25684.5	25209.6
Q9Z2I8	Q9Z2I8	SUCB2_MOUSE	Suclg2	11	Succinate--CoA ligase [GDP-forming] subunit beta, mitochondrial	15371.8	18656	19490.4	15442.9	16278.5	16020.8	17625.2	17840.6	16372.9	13535.8	19773.3	8273.65	10538.5	9697.91	9880.47
Q9Z2U0	Q9Z2U0	PSA7_MOUSE	Psma7	11	Proteasome subunit alpha type-7	98430	99127	104643	97172	96753.6	118057	109050	96256.7	107701	99731.2	107550	111695	92226.3	101590	100485
B9EJ86	B9EJ86	OSBL8_MOUSE	Osbpl8	10	Oxysterol-binding protein-related protein 8	10300.1	13061.6	13620.9	11658.8	12755.6	10346.2	12436	12158.8	12059.8	11030.7	12559.9	8849.43	13096.1	11132.2	12504.2
E9Q4N7	E9Q4N7	ARI1B_MOUSE	Arid1b	10	AT-rich interactive domain-containing protein 1B	7942.49	6858.67	5957.58	8636.3	8391.71	7518.16	7328.67	7228.05	8399.98	7771.74	8155.89	8336.49	8478.68	7979.29	7707.22
E9Q634	E9Q634	MYO1E_MOUSE	Myo1e	10	Unconventional myosin-Ie	7006.34	9395.46	11014.3	8116.08	7152.41	7312.44	5721.16	6005.38	6345.26	8364.44	12193	6411.66	4593.87	4869.98	4703.95
G3X8U3	G3X8U3	QNG1_MOUSE	QNG1	10	Queuosine 5'-phosphate N-glycosylase/hydrolase	26792	27180.4	27033	29492	31324.1	34452.8	26911.5	26402.2	24577.4	22636.2	27706	32003.5	25693.5	24050.4	26300.2
G5E8V9	G5E8V9	ARFP1_MOUSE	Arfip1	10	Arfaptin-1	19709.4	19742.6	23066.7	21429.6	22660.5	25457.2	22762.9	22333.2	20243.7	17757	26265.7	15726	19284.4	19984.1	18488.6
O08848	O08848	RO60_MOUSE	RO60	10	RNA-binding protein Ro60	22459.1	16824.7	16309	18141.6	22087.6	20991.2	24737.9	25877.1	23817.6	22590.8	20393.5	20506.6	25630.8	26449.4	26383.8
O08912	O08912	GALT1_MOUSE	Galnt1	10	Polypeptide N-acetylgalactosaminyltransferase 1	11980.1	12157.2	13137.9	11943.4	10477.4	10237.8	10205.9	9541.46	10984.7	11922.4	12758.6	11401	8794.77	8304.97	9019.27
O09165	O09165	CASQ1_MOUSE	Casq1	10	Calsequestrin-1	115258	122905	157160	118836	113597	63103.6	98592.8	87075.5	69872.4	100066	154162	64302.6	43924.8	50801.5	81497.2
O35144	O35144	TERF2_MOUSE	Terf2	10	Telomeric repeat-binding factor 2	23436.5	20053.3	17942.7	21802.6	22547.3	22153.2	22673.8	22626.7	23353.2	23262.6	21469.4	24650.3	23826.3	23501.7	24452.1
O35206	O35206	COFA1_MOUSE	Col15a1	10	Collagen alpha-1(XV) chain	17171.7	17833.1	26651.7	16216	12825.4	16655.1	12693	14477.6	15193.3	12031.4	20686.5	12364.6	11141.7	8353.84	9637.08
O35598	O35598	ADA10_MOUSE	Adam10	10	Disintegrin and metalloproteinase domain-containing protein 10	18773.3	19308.1	21385.7	18497.6	18030.6	21333.8	20165	20432.7	17256.4	14738.3	17369.4	16414.7	18283	16966.1	18238.8
O35640	O35640	ANXA8_MOUSE	Anxa8	10	Annexin A8	12470.9	16513.9	22788.5	25180.6	19885.8	9883.6	25399	18304	20350.3	11490.3	21593.5		2115.77
O35864	O35864	CSN5_MOUSE	Cops5	10	COP9 signalosome complex subunit 5	17244	17188.5	16667.4	18749.1	26040.7	24571.2	24912.2	24902.5	19929.7	17443.1	19110.8	26400.2	24498.8	25598.4	26754.6
O54984	O54984	GET3_MOUSE	Get3	10	ATPase GET3	88729.8	82642.6	84911	82868.4	79064.3	91752	82548.2	87515.7	76889	85200.2	88483.1	102122	83509.2	82483.5	88300.6
O55022	O55022	PGRC1_MOUSE	Pgrmc1	10	Membrane-associated progesterone receptor component 1	128211	117413	122568	122473	118263	113106	121254	129676	116686	109327	115686	101250	118216	108507	109706
O55091	O55091	IMPCT_MOUSE	Impact	10	Protein IMPACT	16353.2	18681.8	19194.5	18604.4	19764.3	19353.2	20376.2	18290.7	17885.8	15723.3	15294.3	17439.6	20782.7	18563.6	19229.4
O70250	O70250	PGAM2_MOUSE	Pgam2	10	Phosphoglycerate mutase 2	221437	232251	226367	182616	238688	110792	160978	150188	146799	198947	225671	105018	95373.6	114978	151683
O70310	O70310	NMT1_MOUSE	Nmt1	10	Glycylpeptide N-tetradecanoyltransferase 1	38009	36754.3	35409.9	40232	42118.4	37453.5	41669.8	40655.1	39909.8	42727.2	39879.1	42328	37393	38138.5	40361.3
O88704	O88704	HCN1_MOUSE	Hcn1	10	Potassium/sodium hyperpolarization-activated cyclic nucleotide-gated channel 1	13631.9	11826	9349.6	15084.3	15079.6	16285.4	14624.7	17218.7	16746.1	16018.2	13386.4	18050.2	17568.5	17129	16475.7
P04627	P04627	ARAF_MOUSE	Araf	10	Serine/threonine-protein kinase A-Raf	17964.3	20345.6	19391.1	17993.2	19140.1	18493.6	18476.4	19576.4	19548.6	14279	19844.3	18495.7	20240.1	19400.5	18968
P06802	P06802	ENPP1_MOUSE	Enpp1	10	Ectonucleotide pyrophosphatase/phosphodiesterase family member 1	9723.92	9589.44	14032.6	8399.69	6862.9	8363.95	7783.97	8113.06	8428.05	7297.01	11886	8694.13	5635.98	4986.57	6680.54
P07214	P07214	SPRC_MOUSE	Sparc	10	SPARC	20715.5	23281.6	29535.3	19679.3	17080.9	21901.5	19228.7	19715.3	20398.5	20246.2	27203.3	18535.7	14237.2	15759.1	15282.2
P08032	P08032	SPTA1_MOUSE	Spta1	10	Spectrin alpha chain, erythrocytic 1	4823.28	4841.19	5683.9	6286.38	9923.5	4558.41	8762.08	8573.4	4881.92	7081.23	10001	5786.41	5943.24	5161.02	7215.51
P0DP26;P0DP27;P0DP28	P0DP26;P0DP27;P0DP28	CALM1_MOUSE;CALM2_MOUSE;CALM3_MOUSE	Calm1;Calm2;Calm3	10	Calmodulin-1	534602	541834	601712	493577	488248	556914	473362	514522	483522	442841	545732	555729	535589	480577	482421
P12265	P12265	BGLR_MOUSE	Gusb	10	Beta-glucuronidase	8365.1	10598.9	16777.7	10388	5167.38	8357.13	5206.29	6152.08	6040.54	10338.1	16340	10349.2	3495.06	3488.94
P13597	P13597	ICAM1_MOUSE	Icam1	10	Intercellular adhesion molecule 1	36343.8	44074.6	54817.9	40217.6	33446.9	46100.1	44334.2	34792.8	27769	31377.7	48987.3	31614.1	22569.7	21123.3	18682.1
P14206	P14206	RSSA_MOUSE	Rpsa	10	Small ribosomal subunit protein uS2	127975	125937	144511	137167	127488	157387	156626	131410	132578	131677	164073	161995	127053	132604	128345
P14483	P14483	HB2A_MOUSE	H2-Ab1	10	H-2 class II histocompatibility antigen, A beta chain	48438.5	73893.8	91828.1	63999.7	51448.9	64312.1	62991	30066.1	59283.3	74557.4	110836	37587.3	20470.8	21873.7
P14869	P14869	RLA0_MOUSE	Rplp0	10	Large ribosomal subunit protein uL10	124365	128857	138703	164368	137706	135600	129397	133403	94285.3	80311.7	139284	143227	124928	111550	126642
P16332	P16332	MUTA_MOUSE	Mmut	10	Methylmalonyl-CoA mutase, mitochondrial	17544.9	20717.5	21722	19033.8	19698.2	17705.6	20239.8	21556.2	20638.3	15147.5	19789.2	14289.3	18244.9	17014.5	17024.1
P18572	P18572	BASI_MOUSE	Bsg	10	Basigin	259214	224250	263346	321153	464396	341296	469509	483008	443772	316655	271027	359620	576373	570055	574489
P24369	P24369	PPIB_MOUSE	Ppib	10	Peptidyl-prolyl cis-trans isomerase B	193357	227182	250673	203211	178529	227237	182159	181481	177970	179894	248416	182076	144007	147443	128396
P24788	P24788	CD11B_MOUSE	Cdk11b	10	Cyclin-dependent kinase 11B	20648.6	19014.8	16675.8	19470.8	19729.9	18591.2	17174.3	17869.5	17410.1	19828.4	18757.3	20345.5	17090.3	17295.8	17367.7
P26516	P26516	PSMD7_MOUSE	Psmd7	10	26S proteasome non-ATPase regulatory subunit 7	47035.3	44325.3	45759.4	44162.2	39961.4	45985.8	40150.8	41751.1	41306.2	41313.7	45007.4	50543.1	39775.6	37768	35675.3
P28867	P28867	KPCD_MOUSE	Prkcd	10	Protein kinase C delta type	10248.5	11672	14943.5	12405.7	9106.45	9654.56	10076.1	8963.52	9137.38	9796.27	15121.8	7357.02	7122.67	7593.41	7171.3
P29416	P29416	HEXA_MOUSE	Hexa	10	Beta-hexosaminidase subunit alpha	15041.6	17812.2	21340.7	16430.8	14135.7	18215.8	14316.2	16106.3	15649.8	15696.2	20659.5	15953.5	13193.1	11856.3	12387.9
P32261	P32261	ANT3_MOUSE	Serpinc1	10	Antithrombin-III	39755.4	45725.6	74358.9	43157.3	62300.6	36758	48398.2	48368.7	35761.8	49244.7	50119.7	38627.2	37453.3	36493.1	39063.2
P35278	P35278;P61021;Q9CQD1	RAB5C_MOUSE	Rab5c	10	Ras-related protein Rab-5C	192813	191801	169031	213990	186999	201674	174926	205033	169671	156036	189784	196532	180911	172952	177865
P35293	P35293	RAB18_MOUSE	Rab18	10	Ras-related protein Rab-18	189273	193897	200217	231978	227271	221865	238525	260908	216645	192296	203103	218639	237931	228624	214601
P35550	P35550	FBRL_MOUSE	Fbl	10	rRNA 2'-O-methyltransferase fibrillarin	46176.8	44657.2	42922.7	43487.3	51335.4	52334.9	49102.1	40889.4	37660.9	43597.2	46255.2	45414.4	40582.6	44663.9	47502.8
P35803	P35803	GPM6B_MOUSE	Gpm6b	10	Neuronal membrane glycoprotein M6-b	52355.2	52807.2	42932.8	52387.4	68655.9	51690.3	57247.4	62506.7	64463.6	50921.6	46723.7	56207.4	68489.1	65318.7	68666.1
P40630	P40630	TFAM_MOUSE	Tfam	10	Transcription factor A, mitochondrial	28483	29698.2	27843.5	27508.6	28233.1	26643.6	27456.8	28023.9	26095.2	24467.7	26623.2	26524.4	30293.2	28306.5	27248.5
P41233	P41233	ABCA1_MOUSE	Abca1	10	Phospholipid-transporting ATPase ABCA1	5910.26	7956.55	6607.04	4422.92	2889.18	5087.14	5317.82	2989.88	2793.11	4968.96	5467.92	4175.32
P42125	P42125	ECI1_MOUSE	Eci1	10	Enoyl-CoA delta isomerase 1, mitochondrial	48953.2	55768.9	53954.3	51000.4	75725.5	61990.1	72321.2	71502.1	69010	48615.7	55944.4	39056.4	65238.4	67345.8	69597.7
P46664	P46664	PURA2_MOUSE	Adss2	10	Adenylosuccinate synthetase isozyme 2	18989.3	24527	28080.7	22700.4	26074.6	20613.8	25605.3	20532.5	26120.8	26439.7	24124.8	18682.8	16567.9	16134.8	16364.5
P47713	P47713	PA24A_MOUSE	Pla2g4a	10	Cytosolic phospholipase A2	13506	14101.3	18874.5	16198.3	9995.82	13601.5	11197.8	10638.1	9647.24	8523.14	18140.8	10511.3	7673.65	7559.18	8175.9
P47791	P47791	GSHR_MOUSE	Gsr	10	Glutathione reductase, mitochondrial	40529.4	46281.6	56109.3	51169.1	65888.2	68748.7	68477.8	59333.2	62063.4	52759.1	58571.7	58082.1	65332.2	69254	70646.8
P51855	P51855	GSHB_MOUSE	Gss	10	Glutathione synthetase	18882.2	18803.8	20076.5	21626.7	22478.4	24573.3	25149.4	23385.6	17632.7	17882.8	20786.2	31372.7	31126	32774	26769.4
P52196	P52196	THTR_MOUSE	Tst	10	Thiosulfate sulfurtransferase	28208.6	35637.5	41103.2	28991.9	22196.4	32596.8	26970.8	31340.1	25130.9	22584.7	35512.2	19052	15626.7	16098.3	14811.1
P52293	P52293	IMA1_MOUSE	Kpna2	10	Importin subunit alpha-1	12782.6	9839.22	10228.7	13071.1	19077.5	13287.1	17805.2	20381.8	18257.6	15029.8	12532.3	14380.3	18919.8	19510.4	18964.6
P52623	P52623;Q99PM9	UCK1_MOUSE	Uck1	10	Uridine-cytidine kinase 1	36730.9	37241.7	33302.5	35811.8	40716.1	41006.8	35606.4	39368.5	39834.4	37119.3	36296.8	42367.5	41487.7	39151.1	39597.2
P53395	P53395	ODB2_MOUSE	Dbt	10	Lipoamide acyltransferase component of branched-chain alpha-keto acid dehydrogenase complex, mitochondrial	6888.4	7366.38	7618.5	6949.96	9964.71	8600.68	9957.42	8706.26	9063.27	6722.3	8356.51	6172.26	7385.02	7825.81	6971.25
P55096	P55096	ABCD3_MOUSE	Abcd3	10	ATP-binding cassette sub-family D member 3	14726.5	17235.3	15860.8	16224.9	15589.1	16502.3	18282.9	16680	16720.4	18212.2	16512.1	12567.7	15802.6	15263.1	16093.4
P56716	P56716	RP1_MOUSE	Rp1	10	Oxygen-regulated protein 1	7504.34	5783.81	6156.65	8715.01	10087.1	8811.65	8229.68	8477.16	9569.02	9634.45	6641.87	9121.27	10910	11601	10790.2
P62270	P62270	RS18_MOUSE	Rps18	10	Small ribosomal subunit protein uS13	361068	364590	396683	359550	273726	338836	282587	304648	284047	312179	381158	343772	283457	265798	263290
P62717	P62717	RL18A_MOUSE	Rpl18a	10	Large ribosomal subunit protein eL20	124824	109301	114168	115957	71893.1	110060	98882.1	93468.8	86925.7	106254	109490	102942	81485.3	60167.6	71825.4
P62806	P62806	H4_MOUSE	H4c1	10	Histone H4	4934930	4436550	6802860	5476990	3482590	4430220	4181340	4667660	3398700	3415370	6453220	4587240	4696950	2509610	2955450
P62915	P62915	TF2B_MOUSE	Gtf2b	10	Transcription initiation factor IIB	23897	19288.1	19891.2	21858.3	25476.8	25648	26019.7	27133.3	24604.9	24774.4	23810.3	26419.1	29173.5	27985.3	26034.5
P63242	P63242;Q8BGY2	IF5A1_MOUSE	Eif5a	10	Eukaryotic translation initiation factor 5A-1	34817.7	37004.3	39438.9	41006	43439.5	46651.1	39356	38095.5	32163.6	36849.4	44221.3	43655.6	37867.9	34318.3	34124
P70122	P70122	SBDS_MOUSE	Sbds	10	Ribosome maturation protein SBDS	39854.9	36683.1	37958.8	42893.6	37797.4	42554.8	35869.1	37561.4	33574.4	35065.4	41670.5	38995.9	39877.8	38422.1	38111.2
P70124	P70124	SPB5_MOUSE	Serpinb5	10	Serpin B5	8251.19	12237.9	11611.5	15969.4	13660.7	5732.16	17360.3	12201.3	17478.4	8433.01	14260.1			1562.27
P70175	P70175	DLG3_MOUSE	Dlg3	10	Disks large homolog 3	7175.57	7492.48	7835.99	7544.85	8842.75	8598.72	8951.3	9065.83	8680.21	7981.89	7262.71	8339.25	9094.47	10199.8	9693.47
P70236	P70236	MP2K6_MOUSE	Map2k6	10	Dual specificity mitogen-activated protein kinase kinase 6	25122	24025.3	23381.7	25476.6	29295.1	27107.6	27733.2	29809.2	29980.4	25546.9	24571	26429.6	29648.8	31479.9	33015.1
P82343	P82343	RENBP_MOUSE	Renbp	10	N-acylglucosamine 2-epimerase	16259.1	18396.4	20968	16687.2	14833.3	17514.4	17874.5	16501.1	14403.1	16479.7	20013.7	15514.1	15245.8	14301.1	14872.9
P97290	P97290	IC1_MOUSE	Serping1	10	Plasma protease C1 inhibitor	12387.2	15379.8	21165.8	15036	12858.3	11358.4	13647.2	10787	13781.4	18039.3	17676.8	10751.6	6963.84	8450.88	7934.6
P97310	P97310	MCM2_MOUSE	Mcm2	10	DNA replication licensing factor MCM2	8193.78	11395.4	12858.2	11437	7522.04	7639.72	8971.13	5099.5	10661.8	12025.4	14392.3	6204.05	3331.2	3206.66
P97355	P97355	SPSY_MOUSE	Sms	10	Spermine synthase	49862.2	44110.9	40583.2	52051.4	43668.3	47117.8	41923.4	53034.5	43926.7	37860.3	43089.4	56102.9	46758.3	46427	48348.2
P97461	P97461	RS5_MOUSE	Rps5	10	Small ribosomal subunit protein uS7	107623	106306	123399	112363	88981.5	95322.6	85411.8	90115.8	74457.7	80938.9	106543	93622.9	78474.6	70740.3	77437.1
P97789	P97789	XRN1_MOUSE	Xrn1	10	5'-3' exoribonuclease 1	9710.82	9811.48	11616.9	10258.4	8862.12	8575.03	7353.8	7891.28	9127.51	8930.13	9546.57	7524.22	7581.66	9009.57	8328.29
P97822	P97822	AN32E_MOUSE	Anp32e	10	Acidic leucine-rich nuclear phosphoprotein 32 family member E	111418	89708.7	89299.4	154791	153105	131302	116873	163372	132930	117283	127084	176303	154445	143264	135979
Q00422	Q00422	GABPA_MOUSE	Gabpa	10	GA-binding protein alpha chain	19025	15715.6	17247.8	20603.7	19588.7	17279.3	19392.2	21993.7	21957.1	17021.6	19129	18902.5	19507.9	18809.8	19534.8
Q07417	Q07417	ACADS_MOUSE	Acads	10	Short-chain specific acyl-CoA dehydrogenase, mitochondrial	26649.9	33562	36635.1	28292.6	34195.8	39628.9	35351.5	31583.6	30143.9	31648.5	37391.3	24128.2	25653.3	24724.5	27919.1
Q2NL51	Q2NL51	GSK3A_MOUSE	Gsk3a	10	Glycogen synthase kinase-3 alpha	9125.82	9381.32	11079.5	9327.05	10496.2	10613.2	10346.1	11328.1	10307.9	10004.2	10802.2	10618.2	10382	11561.7	10191.7
Q3TC72	Q3TC72	FAH2A_MOUSE	Fahd2a	10	Oxaloacetate tautomerase Fahd2a, mitochondrial	23585.9	27482.8	22767.5	27193.2	40217.8	38579.2	38537.5	34315.9	31143.9	25457.3	26290.9	36055	36185.5	38822.8	37486.1
Q3THK3	Q3THK3	T2FA_MOUSE	Gtf2f1	10	General transcription factor IIF subunit 1	11131.4	9869.77	8232.13	10562.9	12023.2	10780.5	12330	12100.2	11314.1	11295.1	11468.7	12986.6	11877.4	10942.6	10510.2
Q3TIR3	Q3TIR3;Q80XE1	RIC8A_MOUSE	Ric8a	10	Synembryn-A	12118.8	12649.3	13151.5	10886.8	9637.47	10475.2	10107.2	11861.3	10470.1	11997.2	11784.1	11515.6	10933.2	10628.6	11030.9
Q3TVI8	Q3TVI8	PBIP1_MOUSE	Pbxip1	10	Pre-B-cell leukemia transcription factor-interacting protein 1	14382.5	15044.9	15769.2	14540.4	12981.4	12409.1	11983.9	10936.1	11743	12600.8	16256	12784.1	9139.89	9168.98	9733.65
Q3TXX4	Q3TXX4	VGLU1_MOUSE	Slc17a7	10	Vesicular glutamate transporter 1	65219.1	63141.6	52179	73379.6	96817.4	70164.6	90048.5	99035.4	101059	69960	55268.7	68319.3	101442	105900	108422
Q3TZZ7	Q3TZZ7	ESYT2_MOUSE	Esyt2	10	Extended synaptotagmin-2	11240.4	12101.3	16257.3	10750.5	9721.66	10157.2	10710.5	10534.6	11071.2	10380	14801.3	8824.4	8805.42	9201.61	10182.8
Q3U2P1	Q3U2P1	SC24A_MOUSE	Sec24a	10	Protein transport protein Sec24A	13099.3	13463.1	13138.2	14017.7	12774.9	11565.9	11265.1	12391.8	11151.6	13304.6	11590.7	12238.4	12792.8	11233	10922.5
Q3U4G3	Q3U4G3	XXLT1_MOUSE	Xxylt1	10	Xyloside xylosyltransferase 1	38730.3	30821.2	34375.1	33120.1	25657.1	33701.2	32018.3	33259.7	29555.5	34581	38744.6	41075.7	27701	29237.8	28179.6
Q3UE37	Q3UE37	UBE2Z_MOUSE	Ube2z	10	Ubiquitin-conjugating enzyme E2 Z	21975.3	21437.1	21410.3	23990.2	20626.4	23305.4	22166.1	22636.6	22417.7	18861.5	22251.8	23743	19671	19499.6	20457.2
Q3UJU9	Q3UJU9	RMD3_MOUSE	Rmdn3	10	Regulator of microtubule dynamics protein 3	15105.1	14893.2	13198.9	16050.3	19436.9	17120.3	20425.6	22624.8	21215.6	15252.7	15297.9	16883	23595.6	22239.7	23172.7
Q3UMR5	Q3UMR5	MCU_MOUSE	Mcu	10	Calcium uniporter protein, mitochondrial	33192.2	30584	32257.7	34450.5	36902.9	31282	32213	31123.7	30919.1	32710.7	32654.1	32057.5	37354.2	32868	34815.9
Q3URS9	Q3URS9	MITOK_MOUSE	Ccdc51	10	Mitochondrial potassium channel	9317.79	10343.8	11021.8	8732.83	12809.4	11959.2	11904.1	12324.2	11907.1	10398.2	10601.2	10283	13526.1	11353.3	11839.8
Q5H8C4	Q5H8C4	VP13A_MOUSE	Vps13a	10	Intermembrane lipid transfer protein VPS13A	8021.95	8649.52	8660.33	7963.54	7195.69	7740.73	7535.3	7939.2	7944.93	7472.22	8587.43	7022.29	6570.19	6728.74	7468.89
Q5IRJ6	Q5IRJ6	ZNT9_MOUSE	Slc30a9	10	Proton-coupled zinc antiporter SLC30A9, mitochondrial	23094	22879.9	19712.6	21789.5	24676.3	24032.8	26886.5	23743.7	23938.9	19991.7	23195	22079	26660.8	25556.1	25476.3
Q5SSH7	Q5SSH7	ZZEF1_MOUSE	Zzef1	10	Zinc finger ZZ-type and EF-hand domain-containing protein 1	3668.75	3429.4	3820.87	3933.39	3958.62	3249.34	4158.67	3944.82	3234.83	3383.54	4164.01	3864.11	3573.24	2123	2890.8
Q60696	Q60696	PMEL_MOUSE	Pmel	10	Melanocyte protein PMEL	165461	164426	249392	147137	123382	187122	139261	179861	162914	116041	218215	105182	104639	82904.6	103664
Q61001	Q61001	LAMA5_MOUSE	Lama5	10	Laminin subunit alpha-5	3906.59	3964.44	6388.49	3916.04	3555.79	4279.19	3762	3938.8	4077.98	3775.29	4564.12	2766.67	2633.6	2239.5	5465.85
Q61024	Q61024	ASNS_MOUSE	Asns	10	Asparagine synthetase [glutamine-hydrolyzing]	17400.8	17595.3	16030.3	13517.8	13466.7	13657.6	12842	14531.6	13555.1	14365	13608.1	13207	13705.7	13756.6	15299.8
Q61033	Q61033	LAP2A_MOUSE	Tmpo	10	Lamina-associated polypeptide 2, isoforms alpha/zeta	11856.4	11876.7	11965.5	14260.7	16864.5	13794.9	16519	14759.4	18342.8	16077	14383.3	14188	14994.5	16463.3	16307.5
Q61165	Q61165	SL9A1_MOUSE	Slc9a1	10	Sodium/hydrogen exchanger 1	6709.83	7777.28	9313.93	7190.93	5736.2	6575.95	5852.73	5556.17	6644.92	6276.57	8454.02	6666.29	5214.27	4792.18	4852.31
Q61411	P32883;Q61411	RASH_MOUSE	Hras	10	GTPase HRas	23008.6	24547.7	22852.3	25830.7	27102.2	26561.5	27001.2	24088.1	24072.2	22360.4	22332.6	25219.4	28486.4	25401.4	27116.4
Q61466	Q61466	SMRD1_MOUSE	Smarcd1	10	SWI/SNF-related matrix-associated actin-dependent regulator of chromatin subfamily D member 1	15839.1	15121.2	12604.8	13360.9	12401.4	14210.8	12153.6	13957.4	14575.7	16230.6	14072.2	16759.8	13811	13175.2	13908.4
Q61646	Q61646	HPT_MOUSE	Hp	10	Haptoglobin	8470.81	7692.89	98769.9		44184.4	9103.03		9698.09	4035.75		7870.9	11043.8	8578.38	13576.5
Q61703	Q61703	ITIH2_MOUSE	Itih2	10	Inter-alpha-trypsin inhibitor heavy chain H2	16568.4	21139.6	28870.5	21428.4	17715.7	15826	20733	17003	20512.1	24404.4	26243.3	18260.3	10691.3	16705.3	14788.3
Q61704	Q61704	ITIH3_MOUSE	Itih3	10	Inter-alpha-trypsin inhibitor heavy chain H3	23850.9	28959.7	51637.9	31197.1	25366.6	16940.2	29684.6	17927	13167.2	19367.6	17779.8	12781.8	7781.75	8141.86	7375.69
Q61792	Q61792	LASP1_MOUSE	Lasp1	10	LIM and SH3 domain protein 1	20028.3	24295.3	18347.5	21480.2	35000.4	35473.8	35399.4	23191.1	29062.1	25543.1	23273.9	21048.7	26907.5	31921.2	30466.5
Q62148	Q62148	AL1A2_MOUSE	Aldh1a2	10	Retinal dehydrogenase 2	7034.42	8280.04	11979.3	9687.66	9054.57	9126.52	9050.15	9643.38	10845.7	10424.8	13229	9833.31	8242.75	9471.79	9009.3
Q63810	Q63810	CANB1_MOUSE	Ppp3r1	10	Calcineurin subunit B type 1	22456.7	20763.3	22058.1	21630.4	23588.5	31052.8	18560.7	24416	20240.8	20216.4	21396.4	26414.5	23354.9	26057.4	23796.6
Q64471	Q64471	GSTT1_MOUSE	Gstt1	10	Glutathione S-transferase theta-1	26026.9	32568.9	29565	25330.5	26002	28074.9	27309.8	27893.4	25170.5	27095.3	27654.5	22851.8	24389.7	22430.2	22956.8
Q64520	Q64520	KGUA_MOUSE	Guk1	10	Guanylate kinase	44511.6	36139.7	28836.4	45841.8	66449.4	72948.4	65878.7	61413.2	58054.5	45569.7	40002.9	69844.8	64300.3	70724.6	73283.1
Q68FH4	Q68FH4	GALK2_MOUSE	Galk2	10	N-acetylgalactosamine kinase	33525.2	29168	37224.2	31790.2	36934.4	44052.8	39296.2	40492.6	36554.1	30053.3	35000.4	41651.1	40868.1	42134.8	40030
Q6NVE8	Q6NVE8	WDR44_MOUSE	Wdr44	10	WD repeat-containing protein 44	7772	7528.03	7010.4	6081.85	7586.91	7241.5	7549.74	7195.69	7956.11	7033.52	7446.21	7501.82	7668.46	8600.28	8088
Q6P1Y8	Q6P1Y8	INP4B_MOUSE	Inpp4b	10	Type II inositol 3,4-bisphosphate 4-phosphatase	6405.25	7724.98	4998.86	5255.93	6729.7	5923.81	6738.52	5910.16	6127.14	6332.25	5278.65	6167.84	8133.43	6478.55	7106.22
Q6P4S8	Q6P4S8	INT1_MOUSE	Ints1	10	Integrator complex subunit 1	8425.78	8240.99	7513.14	8982.66	6567.61	7310.35	7041.55	7078.95	6903.98	7024.55	8500.18	7409.04	6002.58	7191.26	6801.23
Q6P9Q6	Q6P9Q6	FKB15_MOUSE	Fkbp15	10	FK506-binding protein 15	10252.9	9508.23	11206.3	9682.58	7931	9507.78	10698	8610.92	9197.99	9958.19	11329.6	8701.24	8448.76	8280.8	8994.12
Q6P9R2	Q6P9R2	OXSR1_MOUSE	Oxsr1	10	Serine/threonine-protein kinase OSR1	22110.7	20730.2	21805.9	20807.3	19105.1	20199.4	19734.6	22171.7	21078.8	20913.8	21672.6	20795.6	19928.1	21128.7	19367
Q6PAJ1	Q6PAJ1	BCR_MOUSE	Bcr	10	Breakpoint cluster region protein	8882.78	9131.24	8193.29	8153.2	7296.32	8986.46	8051.92	8450.06	8608.62	8003.45	8338.14	8474.63	8507.02	9208.09	8157.14
Q6PDI6	Q6PDI6	MINY2_MOUSE	Mindy2	10	Ubiquitin carboxyl-terminal hydrolase MINDY-2	18405	20740.2	16999.4	16580.1	15250.7	16846.2	18384.2	18553.2	21517.3	22618.3	19120	20959.6	19467.6	17699.8	16471.3
Q6PHN9	Q6PHN9	RAB35_MOUSE	Rab35	10	Ras-related protein Rab-35	804474	800344	789836	757886	638904	779977	612946	674568	626080	662712	800402	708706	572969	582115	660745
Q6X893	Q6X893	CTL1_MOUSE	Slc44a1	10	Choline transporter-like protein 1	12582	12319.4	14243.2	11899.6	13463.6	11275.4	12473.1	12757.8	10364.4	9526.23	12686.7	10579.9	12909.3	10991.6	11428.8
Q6ZPR5	Q6ZPR5	NSMA3_MOUSE	Smpd4	10	Sphingomyelin phosphodiesterase 4	11884.5	13558	13141.8	10865	10760	10897.7	10594.2	12003.8	11569.1	11040.3	11735.6	9903.52	10908.8	10803.1	11165.3
Q6ZQ58	Q6ZQ58	LARP1_MOUSE	Larp1	10	La-related protein 1	13062.9	15421.4	14345.4	13511.7	16543.4	13756.3	13022.8	13962.2	16607.6	14587.3	14782.4	12100.6	14637.1	14367	14609.5
Q6ZQ73	Q6ZQ73	CAND2_MOUSE	Cand2	10	Cullin-associated NEDD8-dissociated protein 2	12674.2	14513.6	14442.9	13437.2	12527.4	12146.1	11594.3	13866.4	11536.9	11310.1	14554.4	13145.3	11124.3	11285.1	12109.4
Q6ZQI3	Q6ZQI3	MLEC_MOUSE	Mlec	10	Malectin	42072.4	44558.1	56802.7	47508.8	40696	46654.8	40026.5	40618.2	43072.8	40650.9	54383.6	38134.8	33557.6	33560.5	34666.6
Q7TMF3	Q7TMF3	NDUAC_MOUSE	Ndufa12	10	NADH dehydrogenase [ubiquinone] 1 alpha subcomplex subunit 12	31555.7	33780.2	33260.7	30466.8	37091.1	33689.8	35217.8	35140.7	37269.5	35647.6	32791.2	28371.9	31121.1	33738.3	33846.7
Q7TQK5	Q7TQK5	CCD93_MOUSE	Ccdc93	10	Coiled-coil domain-containing protein 93	11757.1	14841.5	15798	12964.2	13619.6	13364.4	13489.4	11356.7	12718.5	12909	14297.3	12919.9	10915	10610	10222.6
Q80TS3	Q80TS3	AGRL3_MOUSE	Adgrl3	10	Adhesion G protein-coupled receptor L3	5699.7	6599.62	6585.49	6973.23	6741	7704.88	6863.1	6617.61	7325.17	6727.74	5603.19	6457.24	7221.55	7740.36	7095.38
Q80U95	Q80U95	UBE3C_MOUSE	Ube3c	10	Ubiquitin-protein ligase E3C	6994.23	8135.48	7398.61	7567.54	7306.29	6838.25	6714.3	6623.15	7352.57	6676.87	7072.82	6929.15	6873.96	7301.85	7683.46
Q80UW2	Q80UW2	FBX2_MOUSE	Fbxo2	10	F-box only protein 2	25787.4	25092.2	26512.7	23086.7	25297.2	25395.7	27342.4	30997.6	26768.4	24263.6	23048.8	31696.7	29922.3	30896.6	30106.4
Q80W54	Q80W54	FACE1_MOUSE	Zmpste24	10	CAAX prenyl protease 1 homolog	34010	33065.7	42943.9	36376.5	35793.4	36264.8	35712.5	35187.1	31088.3	29571.6	37123.6	30664.7	29920	31622.7	29773.5
Q80W68	Q80W68	KIRR1_MOUSE	Kirrel1	10	Kin of IRRE-like protein 1	9814.64	9072.94	11281.6	9251.97	8644.25	7986.83	8131.07	8265.17	9268.17	9438.44	10263.4	7846.72	7922.26	7892.34	7426.38
Q80XK6	Q80XK6	ATG2B_MOUSE	Atg2b	10	Autophagy-related protein 2 homolog B	11341.6	9952.53	10488.2	11086	10609.4	10771.3	10257.3	10053.5	10648.1	10262.4	10205.7	13015.4	10670.7	11073.9	10114.9
Q80XR2	Q80XR2	AT2C1_MOUSE	Atp2c1	10	Calcium-transporting ATPase type 2C member 1	8109.12	9888.25	8757.27	9971.92	8454.89	8242.25	8630.25	7755.81	10475.5	10287.7	8857.72	9041.22	7895.15	8527.54	9538.75
Q8BH69	Q8BH69	SPS1_MOUSE	Sephs1	10	Selenide, water dikinase 1	9520.14	10974	8719.06	9432.74	12180.1	13266.9	11638.9	10431.5	11104.3	11985	10847.9	10571.2	11396	11386.7	11169
Q8BHC4	Q8BHC4	DCAKD_MOUSE	Dcakd	10	Dephospho-CoA kinase domain-containing protein	22652.6	24179.1	23428	21436.1	20400.5	20261	21694.5	21599.8	22038.9	24238.7	22460.9	20350.7	21086.1	19284.8	20384.6
Q8BI72	Q8BI72	CARF_MOUSE	Cdkn2aip	10	CDKN2A-interacting protein	16674.7	12363.2	14153	16434	20619.6	15766	17851.8	20426.9	20429.1	15664.7	17279.6	19074.5	21810.1	21549.9	21868.1
Q8BKE6	Q8BKE6	CP20A_MOUSE	Cyp20a1	10	Cytochrome P450 20A1	13017.7	13646.1	15627.7	12419.1	11243.2	12545.9	10683.3	10764.9	11449.4	11478.8	14407.3	12511.9	9331.93	9365.86	8698.09
Q8BTV2	Q8BTV2	CPSF7_MOUSE	Cpsf7	10	Cleavage and polyadenylation specificity factor subunit 7	29112.2	23584.8	22306	24010	27882.4	26131.1	25666.3	24868.3	26791.2	25409	25771.1	26239.3	27253.4	28987.4	26909.6
Q8BTX9	Q8BTX9	HSDL1_MOUSE	Hsdl1	10	Inactive hydroxysteroid dehydrogenase-like protein 1	40942.7	40247.2	37235.6	42211.3	45499.8	41801.3	44464.2	44566	42835	33290.4	38737.8	43055.6	45935	43218.3	49007.9
Q8BTY1	Q8BTY1	KAT1_MOUSE	Kyat1	10	Kynurenine--oxoglutarate transaminase 1	15780.3	13412.7	12927.3	14351	19764.9	17786.4	20224.9	22019.1	21820.1	17729	15668.5	18399.3	23057.1	21868.9	23000
Q8BVI4	Q8BVI4	DHPR_MOUSE	Qdpr	10	Dihydropteridine reductase	69199.9	72799.5	69339.4	75553.3	99507	112414	104796	81187.6	80861.8	52255.2	73214.9	89567.6	99339.9	98642	101621
Q8BVY0	Q8BVY0	RL1D1_MOUSE	Rsl1d1	10	Ribosomal L1 domain-containing protein 1	11273.8	8092.3	7942.45	12047	9580.07	10035	11513.5	11248.1	10322.3	10879.4	9585.29	12509.3	10858.5	11016.6	10239.8
Q8BW96	Q8BW96	KCC1D_MOUSE	Camk1d	10	Calcium/calmodulin-dependent protein kinase type 1D	41022.8	31378.9	31880.8	34856	30205.2	33714.5	32610.7	31793	29285	36164.6	36707.1	47945.3	32212.5	33205.8	30082.8
Q8BWM0	Q8BWM0	PGES2_MOUSE	Ptges2	10	Prostaglandin E synthase 2	9533.21	9569.92	10805.9	10291.8	14164.6	14402.9	14532	13495.9	15538.4	11565.2	11250.2	13342.2	15957.8	16061.1	15276.8
Q8BYC6	Q8BYC6	TAOK3_MOUSE	Taok3	10	Serine/threonine-protein kinase TAO3	14597.5	13737.7	14117.4	14453.6	19460.7	17211.1	17024.4	17684.9	18537.5	14939.6	15555.8	13940.4	15825.4	18290.5	18666.2
Q8C0M9	Q8C0M9	ASGL1_MOUSE	Asrgl1	10	Isoaspartyl peptidase/L-asparaginase	27098.7	21407.8	18069	27477.9	44978.1	39660.9	40759.8	38692.4	33128.7	25607.1	23216.7	36010.5	43062.6	44604.2	44546.7
Q8CCB4	Q8CCB4	VPS53_MOUSE	Vps53	10	Vacuolar protein sorting-associated protein 53 homolog	11640.8	11083.4	11720.8	12563.2	11503.1	11381.2	12148.4	12692	12027.9	11217.8	11749.9	12263.9	11846	11814.3	11838.9
Q8CFE2	Q8CFE2	HPF1_MOUSE	Hpf1	10	Histone PARylation factor 1	13286.6	11205.2	11179.2	11704	13935.7	11581.2	11842.4	12649.5	15694.3	15398.2	11919.5	13661.3	13626.7	13416.8	14121.4
Q8CG76	Q8CG76	ARK72_MOUSE	Akr7a2	10	Aflatoxin B1 aldehyde reductase member 2	15619.9	16312.9	16161	15183.8	26212	22972.8	24513.7	21850.6	21609.5	17410.4	14257.4	21092.3	25291	24067.1	24915.5
Q8CHT0	Q8CHT0	AL4A1_MOUSE	Aldh4a1	10	Delta-1-pyrroline-5-carboxylate dehydrogenase, mitochondrial	15676.1	18060.1	19998.2	15661.9	16391.4	16722.5	17803.5	15517.7	17532	16476.4	16477.3	12425.1	13176.6	14266.2	16188.6
Q8CIM8	Q8CIM8	INT4_MOUSE	Ints4	10	Integrator complex subunit 4	5967.04	5252.95	5983.95	6132.35	5074.16	4175.91	4367	5517.14	4671.17	5263.54	5733.51	4634.67	4557	3909.16	4442.53
Q8CJH3	Q8CJH3	PLXB1_MOUSE	Plxnb1	10	Plexin-B1	9880.21	12375.9	12234.1	11708.7	11516.8	12197.9	12626.4	13005.9	13178.6	11173.2	10067.5	9511.78	11032.4	11688.4	11815.6
Q8JZK9	Q8JZK9	HMCS1_MOUSE	Hmgcs1	10	Hydroxymethylglutaryl-CoA synthase, cytoplasmic	12347.8	12503	15636.1	15583.7	20993.9	14792.8	21050.6	19431.1	19279.8	15171	14037.3	15565.1	21854.8	22412.8	22628
Q8JZM8	Q8JZM8	MUC4_MOUSE	Muc4	10	Mucin-4	10220.1	13359.8	13582.9	15036.4	11065.2	6336.05	10063.5	10946.3	12432.6	11178.7	9580.04
Q8JZS0	Q8JZS0	LIN7A_MOUSE	Lin7a	10	Protein lin-7 homolog A	44759.3	48502	38433.4	43118.8	57296.1	70697.7	63447.2	47576.2	45016.1	34320.7	42265	55715.7	60627.2	62072.2	57809.8
Q8JZW4	Q8JZW4	CPNE5_MOUSE	Cpne5	10	Copine-5	17027.5	20336.1	17321.1	17212.3	16376	14589.2	14515.7	12593.8	17502.7	14557.5	15526.1	16097.6	16974.5	15308.8	15132.6
Q8JZX4	Q8JZX4	SPF45_MOUSE	Rbm17	10	Splicing factor 45	24094.3	20157.6	19154.6	23577.8	25107.6	26282.7	25037.2	26193.5	24704.9	28420.9	24450.1	25636.2	23906.6	23195.9	24086.7
Q8K021	Q8K021	SCAM1_MOUSE	Scamp1	10	Secretory carrier-associated membrane protein 1	63284.6	67176.3	57970.6	62237.9	58212.4	57828.8	56991.2	53541.3	63403.5	62874.3	59704.3	57800.2	61234.9	58516.2	57742.1
Q8K0C9	Q8K0C9	GMDS_MOUSE	Gmds	10	GDP-mannose 4,6 dehydratase	37490.4	40224.2	47561.9	35908.5	34797.3	33273.6	35434.6	36421.1	32520.1	34858.3	42064.6	31688.2	29598.3	29569.6	29727.5
Q8K1B8	Q8K1B8	URP2_MOUSE	Fermt3	10	Fermitin family homolog 3	12972.9	16579.3	21427.5	14998.3	10113.2	12964.2	10971.5	8969.72	12779.1	16267	22016.1	12443.2	6755.76	10871.6	9848.31
Q8K274	Q8K274	KT3K_MOUSE	Fn3krp	10	Ketosamine-3-kinase	31280.7	30649.5	30157.9	30044.7	36447.1	34844.1	33929.5	35903.2	35206.2	33589.5	34280.3	43429	43524.3	43350.3	40333.2
Q8K2C9	Q8K2C9	HACD3_MOUSE	Hacd3	10	Very-long-chain (3R)-3-hydroxyacyl-CoA dehydratase 3	67083.9	58982.4	53658.9	68177.4	72269.2	64458.7	70082.7	64830.3	68260.4	65818	57109.7	69631	79692	76479.4	73161.4
Q8R127	Q8R127	SCPDL_MOUSE	Sccpdh	10	Saccharopine dehydrogenase-like oxidoreductase	70849.1	59307.9	55543.7	68781.8	65961	67275	65265.1	72474.8	54684	44029.3	60240	70698.8	74518.3	71396.6	74256.7
Q8R2Y2	Q8R2Y2	MUC18_MOUSE	Mcam	10	Cell surface glycoprotein MUC18	53100.4	58245.7	77429.8	51233.5	42815.7	52747	52572.9	47181.7	44882.8	46259.7	65587	46706.9	42134.4	45271.8	42336.3
Q8R3N6	Q8R3N6	THOC1_MOUSE	Thoc1	10	THO complex subunit 1	32619.6	29695.6	31644.8	28945.2	32168	30212.1	29941.5	30224	31757.7	28426.5	29250.5	29279.4	32293.5	30460.4	28953.2
Q8R4X3	Q8R4X3	RBM12_MOUSE	Rbm12	10	RNA-binding protein 12	10185.9	10080.3	9164.76	10959.3	14119.1	15505.2	13274.6	12413.8	12249.6	12364.6	12021.9	14081.9	15489.2	14361.3	15263.6
Q8VE33	Q8VE33	GD1L1_MOUSE	Gdap1l1	10	Ganglioside-induced differentiation-associated protein 1-like 1	15212	15713.5	15015.3	16097.9	16458.5	16023.1	14592.8	14659.6	13087.1	13761.9	13384.2	15000.4	18768.5	16687	14425.8
Q8VE97	Q8VE97	SRSF4_MOUSE	Srsf4	10	Serine/arginine-rich splicing factor 4	122199	102518	78803.9	126423	129025	123107	116666	107432	105074	104153	99279	127501	100913	113897	122879
Q8VEE1	Q8VEE1	LMCD1_MOUSE	Lmcd1	10	LIM and cysteine-rich domains protein 1	7328.15	10084.5	10193.2	8015.06	11806.2	9579.96	11996	9328.77	7540.28	8887.12	10422.4	6927.11	9438.41	8063.56	8199.22
Q8VHI3	Q8VHI3	OFUT2_MOUSE	Pofut2	10	GDP-fucose protein O-fucosyltransferase 2	20496.8	17335.1	16733	16022	14699.5	17338.6	16194.7	13908	17783.5	17639.2	17939.6	17644.2	13701.9	15057.1	13205.3
Q91VC4	Q91VC4	PLVAP_MOUSE	Plvap	10	Plasmalemma vesicle-associated protein	13632.9	14240	20560.8	12717.2	16231.1	15491.4	15710.8	18634.8	13054.8	10724.1	17925.3	8139.9	14284.8	12764	12208.3
Q91W39	Q91W39	NCOA5_MOUSE	Ncoa5	10	Nuclear receptor coactivator 5	16583.2	17503.2	12750.1	18181	22712.5	20404.9	24498.3	19556.6	19576.6	15437.7	17306	20621.1	23411.7	22782.8	24086.2
Q91XU0	Q91XU0	WRIP1_MOUSE	Wrnip1	10	ATPase WRNIP1	14134.4	13994.4	12073.1	15450.6	16728.5	15491.9	15998.9	18540.9	16759.6	16687.5	14236.5	18217.8	17313.8	20201.8	17207.3
Q91YE7	Q91YE7	RBM5_MOUSE	Rbm5	10	RNA-binding protein 5	13081.5	12943.5	11752.7	13418.2	12788.6	11925.9	13187.2	11458.4	11780.3	13009.9	11698.3	11091.6	12206.2	12300.3	11290.4
Q91YJ3	Q91YJ3	THYN1_MOUSE	Thyn1	10	Thymocyte nuclear protein 1	52222.4	41186.4	31371.1	50996.6	64851.7	58254.1	61949.1	62212.7	60067.5	44637	41599.3	72625.7	71778.3	67712.1	67943.9
Q91YK2	Q91YK2	RRP1B_MOUSE	Rrp1b	10	Ribosomal RNA processing protein 1 homolog B	8029.25	4610.97	5762.04	6491.62	7030.13	7119.15	7289.15	7730.26	8470.74	10622.9	7862.85	8424.65	6833.19	6292.52	7044.23
Q91Z53	Q91Z53	GRHPR_MOUSE	Grhpr	10	Glyoxylate reductase/hydroxypyruvate reductase	44961.4	50144.7	45572.3	51093.6	63881.1	65084.1	64134	61285.3	70148.6	58250.1	52150.3	58690.9	72585.9	71734.2	68046.1
Q91Z67	Q91Z67;Q91Z69	SRGP2_MOUSE	Srgap2	10	SLIT-ROBO Rho GTPase-activating protein 2	12051.7	12262.5	12807	12214.6	13057.7	14250.1	12189.2	11151.3	11896	11482.2	14448.2	12423.2	12643.5	10937.4	12559.6
Q921M7	Q921M7;Q8BHZ0	CYRIB_MOUSE	Cyrib	10	CYFIP-related Rac1 interactor B	65475.3	71423.8	69029.9	59602.9	50347.9	60223	57161.1	55979.1	69408.4	71348.6	72171.6	57273.3	51630.8	54168	52128
Q922L6	Q922L6	NELFD_MOUSE	Nelfcd	10	Negative elongation factor D	24179.1	22689.4	22494.7	24110.5	23277	18808.6	22473.1	24645	23439.1	20201.7	20980.3	21666.5	21811.4	21698.3	21506.7
Q922Q8	Q922Q8	LRC59_MOUSE	Lrrc59	10	Leucine-rich repeat-containing protein 59	67487.2	65295	49851.4	76933	85491.5	75925.3	80862	70333	66807	79035.8	70672.4	67608.3	64566.7	71152.3	78400.1
Q924K1	Q924K1	AIPL1_MOUSE	Aipl1	10	Aryl-hydrocarbon-interacting protein-like 1	43927.5	29048.4	28572.7	47548.4	71050.5	55510.7	68535.9	73814.9	66089.3	49929.5	45858.1	70305	78923	76727.2	74395.4
Q99J77	Q99J77	SIAS_MOUSE	Nans	10	Sialic acid synthase	35068.6	41480.2	40159.4	36958.3	51567.5	49045.1	49421.2	46472	48413.8	44605.8	42013.9	46630.6	47246.1	48533.1	48266.8
Q99JB2	Q99JB2	STML2_MOUSE	Stoml2	10	Stomatin-like protein 2, mitochondrial	17087.8	19600.1	13905.1	17021.4	22195.2	22785.4	23402.6	18745.5	23201.3	21203.8	17754.6	20123.8	22613.3	23481.9	19306.1
Q99K23	Q99K23	UFSP2_MOUSE	Ufsp2	10	Ufm1-specific protease 2	7909.11	6476.41	7773.61	6035.33	7948.38	8734.8	8046.85	7600.42	7856.04	8326.69	7499.93	7006.66	7526.04	7724.46	7710.45
Q99KH8	Q99KH8	STK24_MOUSE	Stk24	10	Serine/threonine-protein kinase 24	14251.2	16513.6	16910.7	15903.1	15624	14198.1	15300.3	15287.7	16365.3	17711.8	17385.8	13204.3	14604.2	14878	14575.6
Q99KI3	Q99KI3	EMC3_MOUSE	Emc3	10	ER membrane protein complex subunit 3	33559.7	35215.9	37665.1	30644.5	31465.7	30333.9	29270.4	30916.8	31807.3	34387.8	37419.7	28061.7	27688.8	26418	27107.6
Q99L47	Q99L47	F10A1_MOUSE	St13	10	Hsc70-interacting protein	139637	137535	148590	143195	144365	139882	150886	154151	138310	121076	133352	154728	151287	152814	143617
Q99LB6	Q99LB6	MAT2B_MOUSE	Mat2b	10	Methionine adenosyltransferase 2 subunit beta	23012	25007	20016.1	23557.6	32536.8	31278.8	31717.6	26110	24688.1	23924	24087.2	30165.3	32433.7	31110.2	29394.4
Q99LI8	Q99LI8	HGS_MOUSE	Hgs	10	Hepatocyte growth factor-regulated tyrosine kinase substrate	26746.9	28143.4	29462.7	27052.4	27146.1	31391.1	29581.8	29680.7	28487	26625.5	26702.8	32153.5	31619.4	30249.8	28487.1
Q99LX0	Q99LX0	PARK7_MOUSE	Park7	10	Parkinson disease protein 7 homolog	52219.4	56065.5	37521.6	61745.5	100455	107916	96551.4	76057.9	87158	70861.5	66051.4	79159.5	95843.5	107128	92914.5
Q99PG2	Q99PG2	OGFR_MOUSE	Ogfr	10	Opioid growth factor receptor	10849.2	12496.7	12132.4	11296.5	8948.96	10802.5	8333.42	8657.78	9934.26	11716.1	11508.9	11109.1	8175.69	8683.89	8201.02
Q9CQ60	Q9CQ60	6PGL_MOUSE	Pgls	10	6-phosphogluconolactonase	49979.8	51540.5	48303.9	50085.9	56926.9	65532.6	56365.7	48767.3	48247.1	48018.2	57009.2	53755.4	52375.9	56093.7	52612.5
Q9CQM9	Q9CQM9	GLRX3_MOUSE	Glrx3	10	Glutaredoxin-3	37815.6	38118.3	32522.8	38593.9	40094.7	46207.3	40188.6	36784.3	38202.8	39443.6	38155.8	42197.3	35878.2	37046.7	37805
Q9CRC8	Q9CRC8	LRC40_MOUSE	Lrrc40	10	Leucine-rich repeat-containing protein 40	13084.1	14663.2	13869.6	14969.1	15690.5	16471	15771.1	15829.5	15492.9	13443	13476.4	15054.3	16737	15963	14751.3
Q9CU65	Q9CU65	ZMYM2_MOUSE	Zmym2	10	Zinc finger MYM-type protein 2	8587.01	7561.94	5105	8041.99	9787.7	7832.31	7717.61	9157.54	9588.54	9153.48	8175.45	8717.19	8340.99	9481.38	9048.04
Q9CYA6	Q9CYA6	ZCHC8_MOUSE	Zcchc8	10	Zinc finger CCHC domain-containing protein 8	12130.3	11057.4	10684.4	12956	15324.8	13361.2	15810.5	14988.9	17075.3	14689.1	13782.4	12375.1	14134.3	15651.8	14171.7
Q9CYH2	Q9CYH2	PXL2A_MOUSE	Prxl2a	10	Peroxiredoxin-like 2A	81901.7	81669.1	85047.3	91614	108349	89140.3	113755	126164	114963	73044	89561.2	67659.2	130193	114983	122935
Q9CYT6	Q9CYT6	CAP2_MOUSE	Cap2	10	Adenylyl cyclase-associated protein 2	32338.3	34110	29438	31352.4	34511.3	34765.1	31272.1	29254.1	31890	32008.4	36816.6	33944.5	33672.4	34541.9	36497.5
Q9CZ42	Q9CZ42	NNRD_MOUSE	Naxd	10	ATP-dependent (S)-NAD(P)H-hydrate dehydratase	48068	54938.1	48129.9	45800.2	56842.8	70025	64534.4	59107.9	58932.7	50209.7	51689.9	59877.7	63471	62066.7	63733
Q9CZP5	Q9CZP5	BCS1_MOUSE	Bcs1l	10	Mitochondrial chaperone BCS1	13977.1	15033.6	12263.4	12119.6	14000.4	11973.2	12475.9	13497.4	12074.9	11483.2	11901.9	10693.5	14646.7	11638.9	13232.8
Q9CZX0	Q9CZX0	ELP3_MOUSE	Elp3	10	Elongator complex protein 3	15250.1	17107.9	16057	16313.6	13099.3	14109.2	12738.4	13213.9	12108.5	14440	14582.5	13748.6	12688.7	13662.7	13013
[truncated: 4,707 more rows]
