# Supplementary material for: Proteomic Insights into the Retinal Response to PRGF in a Mouse Model of Age-Related Macular Degeneration
Source: Medicina (Kaunas). 2025 Dec 18;61(12):2235. doi: 10.3390/medicina61122235 (PMC12735198; doi:10.3390/medicina61122235)
Supplement: Supplementary file 1 [file medicina-61-02235-s001.zip › Supplementary File S2.xlsx]

## Sheet: Ct Enf vs Ct Sano
T: Protein.Group	T: Protein.Ids	T: Protein.Names	T: Genes	T: First.Protein.Description	C: Student's T-test Significant Ct Enf_Ct Sano	C: Student's T-test significant	N: Peptides	N: -Log Student's T-test p-value Ct Enf_Ct Sano	N: Student's T-test Difference Ct Enf_Ct Sano	p value	Ct Enf/Ct Sano	N: Student's T-test Test statistic Ct Enf_Ct Sano	Disease 1	Disease 2	PRGF 1	PRGF 2	PRGF 3	Disease 3	Control 1	Control 2	Disease 4	PRGF 4	PRGF 5	Disease 5	Control 3	Control 4	Control 5
O35691	O35691	PININ_MOUSE	Pnn	Pinin	+	Ct Enf_Ct Sano	7	5.04622	0.304282	8.99042e-06	1.2348	9.92325	14.5826	14.4815	14.1285	14.393	14.2661	14.4972	14.2537	14.2119	14.5072	14.6059	14.3318	14.457	14.1325	14.2366	14.1693
Q8BZ97	Q8BZ97	PRDM8_MOUSE	Prdm8	PR domain zinc finger protein 8	+	Ct Enf_Ct Sano	3	4.31969	-0.54052	4.78972e-05	0.687523	-7.89781	10.9755	10.8156	10.8434	11.1612	11.5566	10.8973	11.536	11.6442	11.0397	11.0216	11.4121	11.1106	11.3698	11.4715	11.5197
P39429	P39429	TRAF2_MOUSE	Traf2	TNF receptor-associated factor 2	+	Ct Enf_Ct Sano	1	4.23332	1.29379	5.84359e-05	2.45171	7.68142	11.4612	12.0306	11.731	11.7775	11.7451	11.899	10.6997	10.3321	11.3841	12.0242	12.3301	11.6199	10.5062	10.0096	10.3783
Q99PG2	Q99PG2	OGFR_MOUSE	Ogfr	Opioid growth factor receptor	+	Ct Enf_Ct Sano	10	3.89738	0.388795	0.000126654	1.3093	6.88325	13.4053	13.6093	13.5666	13.4636	13.1275	13.3991	13.0247	13.0798	13.2782	13.5162	13.4905	13.4395	12.9971	13.0841	13.0016
Q09014	Q09014	NCF1_MOUSE	Ncf1	Neutrophil cytosol factor 1	+	Ct Enf_Ct Sano	2	3.78188	0.758295	0.000165242	1.69149	6.6238	11.1338	11.5318	12.1832	11.1998	11.9286	11.2995	10.6419	10.4967	11.2258	11.5343	11.8943	11.1532	10.6375	10.6063	10.1702
Q6ZWY3	Q6ZWY3	RS27L_MOUSE	Rps27l	Small ribosomal subunit protein eS27-like	+	Ct Enf_Ct Sano	1	3.68388	0.493248	0.000207071	1.40761	6.40929	14.435	14.4384	14.3785	14.3799	14.0271	14.2059	13.9931	13.8094	14.2903	14.2778	14.6913	14.4803	14.0273	13.7353	13.8184
P14152	P14152	MDHC_MOUSE	Mdh1	Malate dehydrogenase, cytoplasmic	+	Ct Enf_Ct Sano	16	3.66227	-0.336896	0.000217636	0.791743	-6.36267	20.343	20.3962	20.4576	20.6276	20.7389	20.5451	20.6096	20.7876	20.3211	20.0821	20.417	20.4375	20.7876	20.7471	20.7955
Q8C729	Q8C729	HYCC2_MOUSE	Hycc2	Hyccin 2	+	Ct Enf_Ct Sano	7	3.64493	-0.317982	0.000226501	0.802191	-6.32545	13.4605	13.4533	13.2213	13.4806	13.6797	13.4266	13.6708	13.6428	13.4956	13.382	13.2137	13.4551	13.8648	13.8578	13.8447
O70251	O70251	EF1B_MOUSE	Eef1b	Elongation factor 1-beta	+	Ct Enf_Ct Sano	5	3.64435	0.326226	0.000226804	1.25373	6.3242	16.1105	15.9923	16.2415	16.03	15.7575	16.2853	15.8173	15.8452	16.1313	16.3552	16.088	16.1153	15.8051	15.819	15.7171
P86046	P86046	KCJ13_MOUSE	Kcnj13	Inward rectifier potassium channel 13	+	Ct Enf_Ct Sano	8	3.60256	-0.909615	0.000249712	0.532327	-6.23509	14.7227	14.566	15.3806	14.888	15.5814	15.112	15.532	15.7479	15.1874	14.6719	15.0154	14.9516	15.8634	15.8818	16.0628
Q9CPR5	Q9CPR5	RM15_MOUSE	Mrpl15	Large ribosomal subunit protein uL15m	+	Ct Enf_Ct Sano	5	3.59903	0.278658	0.00025175	1.21307	6.2276	12.5903	12.8177	12.7353	12.5446	12.3765	12.7805	12.4372	12.4262	12.6873	12.2174	12.721	12.6695	12.4035	12.3881	12.4968
Q80WC7	Q80WC7	AGFG2_MOUSE	Agfg2	Arf-GAP domain and FG repeat-containing protein 2	+	Ct Enf_Ct Sano	3	3.59297	-0.399492	0.000255288	0.758125	-6.21478	11.5903	11.5863	11.6286	11.6104	12.2185	11.75	11.9679	11.9595	11.7905	11.3448	11.6427	11.549	12.0621	12.1868	12.0872
P49117	P49117	NR2C2_MOUSE	Nr2c2	Nuclear receptor subfamily 2 group C member 2	+	Ct Enf_Ct Sano	5	3.57113	-0.495769	0.000268454	0.709184	-6.16866	11.0592	11.1069	10.8556	11.5954	11.5895	11.2449	11.662	11.764	11.1768	11.3784	10.976	11.4165	11.8495	11.6535	11.5542
A2A5R2	A2A5R2;G3X9K3	BIG2_MOUSE	Arfgef2	Brefeldin A-inhibited guanine nucleotide-exchange protein 2	+	Ct Enf_Ct Sano	36	3.53411	-0.155888	0.000292341	0.89758	-6.09104	14.5735	14.6065	14.6794	14.715	14.7346	14.7106	14.7655	14.8259	14.6647	14.6018	14.653	14.6397	14.804	14.7908	14.7883
Q8BH59	Q8BH59	S2512_MOUSE	Slc25a12	Electrogenic aspartate/glutamate antiporter SLC25A12, mitochondrial	+	Ct Enf_Ct Sano	35	3.5175	-0.202047	0.000303739	0.869316	-6.05645	17.6644	17.6148	17.5244	17.6954	17.8386	17.5682	17.7163	17.8609	17.6525	17.4753	17.6557	17.6299	17.8771	17.8333	17.8525
P43406	P43406	ITAV_MOUSE	Itgav	Integrin alpha-V	+	Ct Enf_Ct Sano	35	3.51512	-0.308544	0.000305408	0.807456	-6.05149	14.6297	14.698	15.0456	14.9386	14.964	14.8347	14.977	15.0282	14.7659	14.5495	14.8249	14.8581	15.1011	15.1367	15.0861
Q62192	Q62192	CD180_MOUSE	Cd180	CD180 antigen	+	Ct Enf_Ct Sano	7	3.5092	1.49349	0.000309599	2.81569	6.0392	12.078	12.227	12.3723	12.1416	11.2883	11.9396	11.3333	10.6535	11.7629	12.7384	12.8277	12.5979	10.1367	10.3449	10.6696
Q8BZ20	Q8BZ20	PAR12_MOUSE	Parp12	Protein mono-ADP-ribosyltransferase PARP12	+	Ct Enf_Ct Sano	3	3.50655	0.821659	0.000311494	1.76744	6.03371	11.2972	11.4823	11.6528	11.4825	12.1346	11.2266	10.4197	10.7466	10.908	10.8637	11.4056	11.3411	10.4036	10.1338	10.4431
P70392	P27671;P70392	RGRF2_MOUSE	Rasgrf2	Ras-specific guanine nucleotide-releasing factor 2	+	Ct Enf_Ct Sano	7	3.48526	-0.222452	0.000327145	0.857107	-5.98966	13.312	13.1973	13.1416	13.4538	13.3401	13.2436	13.3874	13.5104	13.3005	13.0973	13.3634	13.2981	13.4741	13.5647	13.5271
Q9WVT6	Q9WVT6	CAH14_MOUSE	Ca14	Carbonic anhydrase 14	+	Ct Enf_Ct Sano	8	3.47789	-0.500161	0.000332744	0.707028	-5.97447	16.6258	16.4732	16.4799	16.8332	17.0554	16.7998	17.093	17.0667	16.8318	16.6197	16.3298	16.4985	17.2899	17.1486	17.1318
Q8K2V1	Q8K2V1	PP4R1_MOUSE	Ppp4r1	Serine/threonine-protein phosphatase 4 regulatory subunit 1	+	Ct Enf_Ct Sano	3	3.42568	0.66677	0.000375249	1.58751	5.86754	12.437	12.8354	12.8599	12.7403	12.2238	12.4955	11.9365	12.1586	12.4934	12.2685	13.0544	12.5222	11.6529	11.7419	11.9597
Q8BMI3	Q8BMI3	GGA3_MOUSE	Gga3	ADP-ribosylation factor-binding protein GGA3	+	Ct Enf_Ct Sano	3	3.40272	-0.388698	0.000395622	0.763819	-5.82092	12.2723	12.3198	12.5106	12.524	12.5946	12.5169	12.6392	12.6403	12.194	12.189	12.3826	12.2497	12.8153	12.7607	12.6407
P07309	P07309	TTHY_MOUSE	Ttr	Transthyretin	+	Ct Enf_Ct Sano	3	3.39557	-0.731492	0.000402189	0.602281	-5.80647	13.6304	13.7878	13.6656	13.9741	14.7517	14.0467	14.7033	14.3519	13.8383	14.1182	13.7554	13.849	14.5097	14.9002	14.3447
Q8BK08	Q8BK08	TMM11_MOUSE	Tmem11	Transmembrane protein 11, mitochondrial	+	Ct Enf_Ct Sano	4	3.33248	-0.2503	0.000465072	0.840722	-5.67985	14.4262	14.4823	14.3341	14.4472	14.665	14.5818	14.627	14.7806	14.5384	14.0262	14.2579	14.457	14.8241	14.7248	14.7807
P35802	P35802	GPM6A_MOUSE	Gpm6a	Neuronal membrane glycoprotein M6-a	+	Ct Enf_Ct Sano	8	3.30027	-0.367303	0.000500876	0.77523	-5.6159	18.2827	18.1425	18.0322	18.2625	18.5816	18.3994	18.5946	18.5645	18.3849	17.8939	18.1691	18.3722	18.796	18.7396	18.7234
Q8BJW6	Q8BJW6	EIF2A_MOUSE	Eif2a	Eukaryotic translation initiation factor 2A	+	Ct Enf_Ct Sano	14	3.2867	0.238006	0.000516773	1.17936	5.5891	14.6702	14.5864	14.6354	14.5962	14.5634	14.5531	14.3757	14.479	14.639	14.648	14.7076	14.5352	14.299	14.2887	14.3515
Q80TZ3	Q80TZ3	AUXI_MOUSE	Dnajc6	Auxilin	+	Ct Enf_Ct Sano	20	3.27887	-0.234303	0.000526175	0.850096	-5.57368	15.1368	15.0042	14.8584	14.987	15.2899	15.0895	15.2502	15.3143	15.2014	14.9203	14.7761	15.0907	15.3892	15.3433	15.3971
O35114	O35114	SCRB2_MOUSE	Scarb2	Lysosome membrane protein 2	+	Ct Enf_Ct Sano	8	3.26211	0.689307	0.000546877	1.61251	5.54075	15.1766	15.4788	15.6307	15.0596	14.5944	15.3444	14.6706	14.7921	14.896	15.2297	15.5798	15.3726	14.464	14.4802	14.4149
Q91VI7	Q91VI7	RINI_MOUSE	Rnh1	Ribonuclease inhibitor	+	Ct Enf_Ct Sano	23	3.26091	0.307221	0.000548391	1.23732	5.5384	16.5795	16.6648	16.8628	16.6445	16.321	16.6022	16.3832	16.3782	16.576	16.5912	16.8465	16.512	16.2117	16.3005	16.1248
O89051	O89051	ITM2B_MOUSE	Itm2b	Integral membrane protein 2B	+	Ct Enf_Ct Sano	7	3.24829	0.251259	0.00056456	1.19025	5.51368	14.9194	14.9468	15.0805	14.7562	14.7043	14.8691	14.5707	14.6259	14.8385	14.8646	15.2179	14.9801	14.6507	14.7982	14.6521
O70139	O70139	IPKG_MOUSE	Pkig	cAMP-dependent protein kinase inhibitor gamma	+	Ct Enf_Ct Sano	1	3.22683	0.629759	0.000593157	1.54731	5.47183	11.2075	10.9034	11.405	10.5986	11.5442	11.0906	10.3488	10.3774	11.1019	12.1669	11.1607	11.3399	10.5464	10.3913	10.8306
P97369	P97369	NCF4_MOUSE	Ncf4	Neutrophil cytosol factor 4	+	Ct Enf_Ct Sano	2	3.20648	0.909534	0.000621613	1.87844	5.43233	11.2314	11.6355	12.3313	11.8892	10.5789	11.6703	10.9076	10.6174	11.4547	11.8129	12.504	11.5641	10.1599	10.9258	10.3977
Q61165	Q61165	SL9A1_MOUSE	Slc9a1	Sodium/hydrogen exchanger 1	+	Ct Enf_Ct Sano	10	3.20446	0.389372	0.000624511	1.30982	5.42843	12.7121	12.925	13.1852	12.812	12.4859	12.683	12.5149	12.4399	12.698	12.6158	13.0454	12.7027	12.3482	12.2265	12.2445
P28271	P28271	ACOHC_MOUSE	Aco1	Cytoplasmic aconitate hydratase	+	Ct Enf_Ct Sano	27	3.1966	-0.229876	0.000635916	0.852708	-5.41322	15.1108	15.0897	15.1746	15.209	15.312	15.1587	15.3049	15.43	15.2364	14.9668	15.1316	15.0971	15.395	15.4348	15.2774
Q8VHY0	Q8VHY0	CSPG4_MOUSE	Cspg4	Chondroitin sulfate proteoglycan 4	+	Ct Enf_Ct Sano	16	3.18182	-0.751648	0.00065793	0.593925	-5.38471	13.3181	13.4204	13.6848	13.4771	13.955	13.5274	13.9468	14.1854	13.7256	13.0977	13.5973	12.9449	14.2436	14.1198	14.1991
Q920B9	Q920B9	SP16H_MOUSE	Supt16h	FACT complex subunit SPT16	+	Ct Enf_Ct Sano	5	3.16547	0.461179	0.000683172	1.37667	5.35325	12.4972	12.7877	13.156	12.4115	11.9567	12.7634	12.0948	12.1557	12.5515	12.5567	12.8288	12.474	12.2891	12.2443	11.984
Q9Z275	Q9Z275	RLBP1_MOUSE	Rlbp1	Retinaldehyde-binding protein 1	+	Ct Enf_Ct Sano	13	3.15732	-0.927235	0.000696113	0.525865	-5.33763	18.9451	18.8176	18.4733	19.2712	20.0559	19.4569	19.9054	20.1206	19.6766	18.661	18.6015	19.1052	20.3211	20.1079	20.1825
Q9DBE0	Q9DBE0	CSAD_MOUSE	Csad	Cysteine sulfinic acid decarboxylase	+	Ct Enf_Ct Sano	7	3.15077	-0.614968	0.000706692	0.652944	-5.32508	15.0989	15.1305	15.5743	15.4404	15.7486	15.4757	15.7221	15.7159	15.1925	14.8153	15.3383	14.8867	16.0097	15.6168	15.7947
Q6PIC6	Q6PIC6	AT1A3_MOUSE	Atp1a3	Sodium/potassium-transporting ATPase subunit alpha-3	+	Ct Enf_Ct Sano	53	3.14784	-0.284692	0.000711476	0.820917	-5.31949	20.7876	20.8034	20.6453	20.8802	21.0951	20.9459	21.0821	21.0951	21.0088	20.6971	20.6096	20.8269	21.2066	21.1704	21.2419
Q8BWY3	Q8BWY3	ERF1_MOUSE	Etf1	Eukaryotic peptide chain release factor subunit 1	+	Ct Enf_Ct Sano	11	3.14729	0.198201	0.000712377	1.14727	5.31844	16.6785	16.7638	16.9146	16.8119	16.501	16.7132	16.5296	16.5256	16.5735	16.6289	16.8861	16.7151	16.5088	16.453	16.4361
Q99MI1	Q99MI1	RB6I2_MOUSE	Erc1	ELKS/Rab6-interacting/CAST family member 1	+	Ct Enf_Ct Sano	12	3.13996	0.168942	0.000724503	1.12423	5.30444	13.7795	13.8295	13.7672	13.8035	13.3752	13.7418	13.5724	13.5407	13.6687	13.63	13.8212	13.7676	13.5697	13.6359	13.6237
Q8VEJ4	Q8VEJ4	NLE1_MOUSE	Nle1	Notchless protein homolog 1	+	Ct Enf_Ct Sano	1	3.12922	-0.835859	0.000742643	0.560249	-5.28395	10.6318	10.6132	10.7373	9.80964	11.3717	11.076	11.3826	11.305	10.6847	10.4105	10.9284	10.4177	11.9351	11.3698	11.6102
Q3UJB9	Q3UJB9	EDC4_MOUSE	Edc4	Enhancer of mRNA-decapping protein 4	+	Ct Enf_Ct Sano	26	3.12675	0.213958	0.000746879	1.15987	5.27927	15.3819	15.427	15.5215	15.3882	15.1896	15.3994	15.2659	15.2441	15.3278	15.4234	15.4247	15.465	15.1089	15.2054	15.1068
P62080	P62080	TSN5_MOUSE	Tspan5	Tetraspanin-5	+	Ct Enf_Ct Sano	3	3.11965	-0.632916	0.000759189	0.644872	-5.26575	11.4886	11.8811	11.8212	11.8622	12.0768	11.6155	12.2641	12.1761	11.8258	11.7531	11.7067	11.9402	12.416	12.6752	12.3843
Q6ZWU9	Q6ZWU9;Q6ZWY3	RS27_MOUSE	Rps27	Small ribosomal subunit protein eS27	+	Ct Enf_Ct Sano	4	3.11638	0.243786	0.000764927	1.1841	5.25954	16.6083	16.6272	16.5573	16.7324	16.4038	16.5245	16.3433	16.4047	16.456	16.5738	16.7324	16.6873	16.3357	16.3368	16.2639
Q99JI4	Q99JI4	PSMD6_MOUSE	Psmd6	26S proteasome non-ATPase regulatory subunit 6	+	Ct Enf_Ct Sano	24	3.09973	0.167114	0.000794822	1.12281	5.22799	16.1513	16.186	16.3235	16.1184	15.9011	16.102	15.9695	16.0463	16.0826	16.2029	16.1618	16.0966	15.8958	15.9288	15.9425
Q8QZY4	Q8QZY4	RTBDN_MOUSE	Rtbdn	Retbindin	+	Ct Enf_Ct Sano	2	3.08312	-2.11613	0.00082581	0.230665	-5.19661	10.2189	10.5029	10.434	10.4099	10.6191	10.0421	11.7537	11.2584	10.5837	10.4768	10.1774	10.2842	13.2896	12.9057	13.0049
Q9DBH5	Q9DBH5	LMAN2_MOUSE	Lman2	Vesicular integral-membrane protein VIP36	+	Ct Enf_Ct Sano	13	3.06915	0.330593	0.000852806	1.25753	5.17032	15.3196	15.3506	15.5613	15.4284	15.0071	15.2836	15.0679	15.0778	15.1392	15.2709	15.59	15.4297	14.9549	14.8801	14.8892
Q8C3P7	Q8C3P7	MTA70_MOUSE	Mettl3	N6-adenosine-methyltransferase subunit METTL3	+	Ct Enf_Ct Sano	7	3.06432	-0.33185	0.000862343	0.794517	-5.16124	13.139	12.8438	12.9301	13.2381	13.3996	12.974	13.3015	13.4059	13.1508	12.9531	13.2013	13.1142	13.3324	13.4177	13.4235
O35309	O35309	NMI_MOUSE	Nmi	N-myc-interactor	+	Ct Enf_Ct Sano	6	3.04881	0.713456	0.000893696	1.63973	5.13216	12.6029	12.9542	13.2219	12.7326	11.9765	12.6448	12.2645	12.0136	12.5715	12.9394	13.0078	12.6045	11.8058	12.1361	11.5906
Q8BKE6	Q8BKE6	CP20A_MOUSE	Cyp20a1	Cytochrome P450 20A1	+	Ct Enf_Ct Sano	10	3.0374	0.373712	0.000917487	1.29568	5.11085	13.6682	13.7362	13.9318	13.6003	13.4568	13.6149	13.3831	13.394	13.483	13.4867	13.8145	13.611	13.188	13.1932	13.0865
Q8CIH5	Q8CIH5	PLCG2_MOUSE	Plcg2	1-phosphatidylinositol 4,5-bisphosphate phosphodiesterase gamma-2	+	Ct Enf_Ct Sano	9	3.02529	1.02758	0.000943431	2.0386	5.08827	12.5247	12.6879	13.0155	12.744	12.3605	12.7728	12.0388	11.7279	12.3561	12.731	13.3457	12.7896	11.7468	11.5485	10.9312
Q9WV68	Q9WV68	DECR2_MOUSE	Decr2	Peroxisomal 2,4-dienoyl-CoA reductase [(3E)-enoyl-CoA-producing]	+	Ct Enf_Ct Sano	2	3.0245	0.794075	0.000945148	1.73397	5.0868	11.6031	11.9642	11.7374	11.7469	11.0959	11.5713	11.2762	11.0865	11.9703	11.9408	11.7075	11.7546	11.0869	10.5002	10.9435
Q8BJI1	Q8BJI1	S6A17_MOUSE	Slc6a17	Sodium-dependent neutral amino acid transporter SLC6A17	+	Ct Enf_Ct Sano	9	3.01894	-0.174987	0.000957326	0.885776	-5.07646	14.369	14.2459	14.1169	14.2123	14.3016	14.3125	14.3771	14.5238	14.2565	13.8123	13.9042	14.2368	14.4618	14.4781	14.4548
Q8C2E7	Q8C2E7	WASC5_MOUSE	Washc5	WASH complex subunit 5	+	Ct Enf_Ct Sano	16	3.01698	0.311875	0.000961657	1.24132	5.07281	13.3501	13.4431	13.6355	13.4491	13.0573	13.2218	13.0817	13.0729	13.2343	13.3056	13.3942	13.2632	13.0057	12.8339	12.9589
A0A0G2JDV3	A0A0G2JDV3;A4UUI3	GBP6_MOUSE	Gbp6	Guanylate-binding protein 6	+	Ct Enf_Ct Sano	17	3.01293	0.947894	0.000970666	1.92905	5.06528	14.0044	14.5644	14.4574	14.117	13.5382	14.237	13.6701	13.2383	13.947	14.588	14.4467	13.8682	12.8666	12.9872	13.1193
Q60865	Q60865	CAPR1_MOUSE	Caprin1	Caprin-1	+	Ct Enf_Ct Sano	13	3.00399	0.251299	0.000990855	1.19028	5.0487	15.9208	15.8963	15.9309	15.9922	15.7158	15.8169	15.7318	15.6914	15.8016	15.854	15.8881	15.9114	15.5787	15.4881	15.6006
P49194	P49194	RET3_MOUSE	Rbp3	Retinol-binding protein 3	+	Ct Enf_Ct Sano	47	3.00059	-2.96402	0.000998642	0.128157	-5.04241	15.6917	15.1894	15.3831	16.001	17.1019	16.0512	17.6117	18.1349	17.2146	16.0748	15.7096	16.209	19.8951	19.6824	19.8519
Q69ZC8	Q69ZC8	GPAM1_MOUSE	Gpalpp1	GPALPP motifs-containing protein 1	+	Ct Enf_Ct Sano	6	2.99184	-0.386676	0.00101897	0.76489	-5.02621	13.6424	13.5807	13.4154	13.5987	13.997	13.5251	13.9188	14.0462	13.9114	13.7982	13.7361	13.6615	14.1331	14.1268	14.0297
P42225	P42225	STAT1_MOUSE	Stat1	Signal transducer and activator of transcription 1	+	Ct Enf_Ct Sano	30	2.98045	1.23284	0.00104604	2.35029	5.00517	16.7429	17.3627	17.178	16.9202	16.1211	16.9765	16.275	15.6472	16.44	17.0831	17.2148	16.5837	15.3373	15.4593	15.2228
Q9Z1Z2	Q9Z1Z2	STRAP_MOUSE	Strap	Serine-threonine kinase receptor-associated protein	+	Ct Enf_Ct Sano	14	2.95616	0.157843	0.00110622	1.11562	4.96049	14.6057	14.656	14.6915	14.5332	14.4677	14.6988	14.5075	14.431	14.5415	14.6777	14.6799	14.6145	14.425	14.4566	14.5072
Q8BMJ2	Q8BMJ2	SYLC_MOUSE	Lars1	Leucine--tRNA ligase, cytoplasmic	+	Ct Enf_Ct Sano	37	2.93531	0.248023	0.00116062	1.18758	4.92231	15.2748	15.3345	15.2714	15.2506	15.0903	15.1623	14.999	14.9616	15.062	15.2425	15.2641	15.2468	14.9231	15.0137	14.9428
Q6P2B1	Q6P2B1	TNPO3_MOUSE	Tnpo3	Transportin-3	+	Ct Enf_Ct Sano	11	2.93455	0.260605	0.00116265	1.19798	4.92093	15.1111	15.1075	15.1753	15.1988	14.8513	14.9913	14.8169	14.8901	15.0865	15.1725	15.0591	14.9441	14.6423	14.8106	14.7775
Q571I9	Q571I9	A16A1_MOUSE	Aldh16a1	Aldehyde dehydrogenase family 16 member A1	+	Ct Enf_Ct Sano	3	2.92845	0.200703	0.0011791	1.14926	4.9098	13.3775	13.4486	13.7292	13.7265	13.2141	13.4015	13.3554	13.2023	13.4308	13.4734	14.0416	13.4477	13.1785	13.2402	13.1261
Q8K1X4	Q8K1X4	NCKPL_MOUSE	Nckap1l	Nck-associated protein 1-like	+	Ct Enf_Ct Sano	4	2.91637	1.40341	0.00121236	2.64526	4.88778	12.4848	12.6797	12.8168	12.3803	11.9527	12.1286	11.9281	10.8682	12.0417	12.5565	12.9343	12.2811	10.7557	10.6138	10.4331
Q07813	Q07813	BAX_MOUSE	Bax	Apoptosis regulator BAX	+	Ct Enf_Ct Sano	4	2.91373	0.658092	0.00121975	1.57799	4.88298	15.0418	15.5749	15.6008	15.1923	14.7686	14.9201	14.5684	14.5918	14.9685	15.5418	15.4546	15.1414	14.3105	14.5766	14.309
P70336	P70336	ROCK2_MOUSE	Rock2	Rho-associated protein kinase 2	+	Ct Enf_Ct Sano	32	2.90347	0.401649	0.00124891	1.32102	4.86434	16.2102	16.1762	16.2681	16.142	15.7598	16.0371	15.774	15.7013	15.8072	16.1303	16.1928	16.0873	15.7006	15.5946	15.5393
Q8C147	Q8C147	DOCK8_MOUSE	Dock8	Dedicator of cytokinesis protein 8	+	Ct Enf_Ct Sano	3	2.89941	0.821604	0.00126064	1.76737	4.85697	11.6309	11.4719	11.8154	11.7763	11.0594	11.4608	11.126	10.4643	11.3688	11.2035	12.0265	11.6276	10.7796	10.8777	10.2044
P26040	P26040	EZRI_MOUSE	Ezr	Ezrin	+	Ct Enf_Ct Sano	19	2.89568	-0.914845	0.00127151	0.530401	-4.8502	15.2593	15.5211	15.7074	15.9478	16.3959	16.0919	16.4728	16.4224	16.0319	15.5987	15.7164	15.2535	16.6878	16.5338	16.6152
Q8BJY1	Q8BJY1	PSMD5_MOUSE	Psmd5	26S proteasome non-ATPase regulatory subunit 5	+	Ct Enf_Ct Sano	17	2.88213	-0.152057	0.00131181	0.899966	-4.82569	15.9068	15.8977	15.8374	15.9257	16.0155	16.0413	16.0874	16.0645	15.9544	15.6659	15.8547	15.9752	16.1713	16.1005	16.112
Q922K7	Q922K7	NOP2_MOUSE	Nop2	28S rRNA (cytosine-C(5))-methyltransferase	+	Ct Enf_Ct Sano	6	2.88172	0.451916	0.00131305	1.36786	4.82495	12.7537	12.9573	13.0332	12.7953	12.5582	12.9436	12.4503	12.605	12.837	12.7882	12.8387	12.7545	12.158	12.2577	12.5153
P52430	P52430	PON1_MOUSE	Pon1	Serum paraoxonase/arylesterase 1	+	Ct Enf_Ct Sano	9	2.87834	-2.25904	0.00132331	0.208911	-4.81885	12.019	12.4813	12.8109	13.658	15.2484	13.8829	15.2247	15.4018	14.5497	13.6038	12.6386	12.8057	15.5181	15.391	15.4982
Q9D0F3	Q9D0F3	LMAN1_MOUSE	Lman1	Protein ERGIC-53	+	Ct Enf_Ct Sano	10	2.86786	0.402324	0.00135563	1.32164	4.79994	16.3996	16.4966	16.5269	16.349	16.0165	16.3849	16.0832	16.1131	16.1538	16.4648	16.442	16.5446	16.0151	15.8737	15.8825
Q3TWI9	Q3TWI9	CSCL2_MOUSE	Tmem63b	CSC1-like protein 2	+	Ct Enf_Ct Sano	4	2.86151	-0.522609	0.00137559	0.696112	-4.78852	14.5049	14.3209	14.2831	14.3036	14.746	14.3084	14.7213	14.9854	14.7652	14.0446	14.1402	14.3359	15.0643	14.9848	15.0924
Q8VEB4	Q8VEB4	PAG15_MOUSE	Pla2g15	Lysosomal phospholipase A and acyltransferase	+	Ct Enf_Ct Sano	4	2.86092	0.535204	0.00137746	1.44915	4.78745	13.7395	13.7744	14.139	13.5837	13.3337	13.7212	13.2635	13.4408	13.4967	12.9421	13.8937	13.687	13.039	12.8459	13.1536
Q8C5L6	Q8C5L6	INP5K_MOUSE	Inpp5k	Inositol polyphosphate 5-phosphatase K	+	Ct Enf_Ct Sano	7	2.85765	-1.17947	0.00138787	0.441514	-4.78157	13.1074	12.9505	13.042	13.4258	14.2644	13.7047	14.2878	14.3625	14.0356	12.8252	13.33	12.8019	14.6373	14.6355	14.5744
Q61548	Q61548	AP180_MOUSE	Snap91	Clathrin coat assembly protein AP180	+	Ct Enf_Ct Sano	19	2.84928	-0.215593	0.00141488	0.861192	-4.76654	17.7759	17.5781	17.4809	17.6496	17.784	17.7474	17.9097	17.9706	17.8107	17.367	17.4152	17.8031	17.9441	17.9975	17.9712
O55029	O55029	COPB2_MOUSE	Copb2	Coatomer subunit beta'	+	Ct Enf_Ct Sano	38	2.84714	0.205779	0.00142187	1.15331	4.7627	16.2537	16.3099	16.4838	16.3385	16.106	16.2141	16.1206	16.1451	16.2056	16.2617	16.4353	16.2504	15.9439	15.9882	16.0071
Q99PQ1	Q99PQ1	TR12A_MOUSE	Trim12a	Tripartite motif-containing protein 12A	+	Ct Enf_Ct Sano	2	2.83471	0.513491	0.00146315	1.4275	4.74042	11.7032	11.8872	11.9899	11.6357	11.4448	12.0426	11.5	11.3509	11.8075	11.9679	11.8152	11.7316	11.2789	11.4734	11.0014
Q61753	Q61753	SERA_MOUSE	Phgdh	D-3-phosphoglycerate dehydrogenase	+	Ct Enf_Ct Sano	19	2.83467	-0.935617	0.00146329	0.522819	-4.74036	15.1653	15.6705	15.9451	15.9982	16.5614	16.1606	16.6873	16.5181	16.1929	15.5451	15.8509	15.7897	16.8436	16.7563	16.8517
Q9D8N0	Q9D8N0	EF1G_MOUSE	Eef1g	Elongation factor 1-gamma	+	Ct Enf_Ct Sano	21	2.83151	0.306035	0.00147397	1.23631	4.73471	17.5906	17.6537	17.7093	17.5776	17.2265	17.5917	17.2506	17.3866	17.3481	17.4254	17.7029	17.565	17.1926	17.1782	17.211
Q8VHI3	Q8VHI3	OFUT2_MOUSE	Pofut2	GDP-fucose protein O-fucosyltransferase 2	+	Ct Enf_Ct Sano	10	2.82882	0.331088	0.00148313	1.25796	4.7299	14.3231	14.0814	14.0304	13.9678	13.8435	14.0817	13.9832	13.7636	14.1183	14.1065	14.1309	14.1069	13.7421	13.8782	13.6888
Q8CI33	Q8CI33	C19L1_MOUSE	Cwf19l1	CWF19-like protein 1	+	Ct Enf_Ct Sano	5	2.82729	-0.373966	0.00148837	0.771658	-4.72716	13.5791	13.2935	13.3678	13.5407	13.7711	13.6204	13.9567	14.0126	13.7382	13.5061	13.4594	13.6695	13.8843	13.9629	13.954
Q64669	Q64669	NQO1_MOUSE	Nqo1	NAD(P)H dehydrogenase [quinone] 1	+	Ct Enf_Ct Sano	8	2.82551	-0.726457	0.00149448	0.604386	-4.72398	14.2359	14.4617	14.6578	14.6242	15.0445	14.5816	15.1079	15.1818	14.7453	14.3428	14.4608	13.8953	15.2276	15.003	15.0319
Q9QWV9	Q9QWV9	CCNT1_MOUSE	Ccnt1	Cyclin-T1	+	Ct Enf_Ct Sano	3	2.82454	-0.385144	0.00149782	0.765703	-4.72224	12.0183	11.9956	12.1792	12.4405	11.718	12.1247	12.2936	12.5784	11.8271	12.1151	11.852	11.8404	12.2764	12.2613	12.3222
Q0VBD0	Q0VBD0	ITB8_MOUSE	Itgb8	Integrin beta-8	+	Ct Enf_Ct Sano	16	2.81172	-0.871663	0.00154269	0.546517	-4.69939	14.2826	14.4357	14.7946	14.9156	15.5535	14.9784	15.575	15.4109	15.1847	14.6181	14.485	14.9514	15.7314	15.6792	15.7946
Q9WTK2	Q9WTK2	CDYL_MOUSE	Cdyl	Chromodomain Y-like protein	+	Ct Enf_Ct Sano	2	2.80861	-0.533602	0.00155378	0.690828	-4.69384	10.4104	10.7039	11.0395	10.7492	10.6003	10.88	11.234	11.0873	10.7955	11.3374	11.1891	10.7442	11.3228	11.0575	11.5004
Q9WU81	Q9WU81	G6PT3_MOUSE	Slc37a2	Glucose-6-phosphate exchanger SLC37A2	+	Ct Enf_Ct Sano	3	2.80725	-0.492999	0.00155866	0.710547	-4.69143	12.4616	12.282	12.8291	12.5572	12.8802	12.6756	12.8653	12.8883	12.7009	12.3637	13.1691	12.2192	13.053	12.975	13.0229
Q9QZM2	Q9QZM2	DPOG2_MOUSE	Polg2	DNA polymerase subunit gamma-2	+	Ct Enf_Ct Sano	3	2.79983	-0.465066	0.00158551	0.724438	-4.67822	14.7309	14.6932	14.3501	15.0044	15.3337	14.8067	15.0901	15.339	15.1302	14.6958	14.7633	14.8797	15.4743	15.3482	15.3142
Q9EP96	Q9EP96	SO1A4_MOUSE	Slco1a4	Solute carrier organic anion transporter family member 1A4	+	Ct Enf_Ct Sano	3	2.7995	-1.21833	0.00158672	0.42978	-4.67764	12.1822	12.2377	13.2225	13.1902	13.9832	13.153	13.7245	13.9819	13.158	12.9727	12.4171	13.1599	14.4128	13.8243	14.0388
Q9CZR8	Q9CZR8	EFTS_MOUSE	Tsfm	Elongation factor Ts, mitochondrial	+	Ct Enf_Ct Sano	8	2.79807	-0.246282	0.00159195	0.843066	-4.67511	13.6555	13.5987	13.5653	13.6303	13.8123	13.6728	14.0743	13.8001	13.6955	13.3226	13.676	13.7165	13.9016	13.9605	13.8338
Q8CGA3	Q8CGA3	LAT4_MOUSE	Slc43a2	Large neutral amino acids transporter small subunit 4	+	Ct Enf_Ct Sano	3	2.79024	0.646361	0.00162091	1.56522	4.66121	12.9679	12.695	12.7193	12.6709	12.6351	12.6747	12.1481	12.336	12.3919	13.1385	12.8776	12.9233	12.1296	11.7672	12.0402
P08752	P08752	GNAI2_MOUSE	Gnai2	Guanine nucleotide-binding protein G(i) subunit alpha-2	+	Ct Enf_Ct Sano	15	2.76661	0.233308	0.00171155	1.17553	4.6194	21.1206	21.2535	21.3321	21.0359	20.9601	21.1825	20.9672	20.9951	21.0292	20.9601	21.2006	21.1143	20.9024	20.8576	20.8113
Q64282	Q64282	IFIT1_MOUSE	Ifit1	Interferon-induced protein with tetratricopeptide repeats 1	+	Ct Enf_Ct Sano	19	2.76119	1.58981	0.00173305	3.0101	4.60983	15.1204	15.8585	15.7551	15.3189	14.2282	15.4115	14.4488	14.0127	14.7461	15.2744	15.3085	14.7692	13.3299	13.0302	13.135
Q7TT50	Q7TT50	MRCKB_MOUSE	Cdc42bpb	Serine/threonine-protein kinase MRCK beta	+	Ct Enf_Ct Sano	31	2.75463	0.14313	0.00175942	1.1043	4.59826	14.1171	14.247	14.2314	14.183	14.09	14.0683	13.9954	14.0047	14.1432	14.1723	14.2373	14.1486	13.966	14.0316	14.0108
E9PY61	E9PY61	GP179_MOUSE	Gpr179	G-protein coupled receptor 179	+	Ct Enf_Ct Sano	12	2.73952	-0.31013	0.00182171	0.806569	-4.5717	12.5139	12.5244	12.1285	12.3232	12.6473	12.4999	12.858	12.8051	12.7864	12.3806	12.5263	12.461	12.7803	12.9476	12.9453
Q64339	Q64339	ISG15_MOUSE	Isg15	Ubiquitin-like protein ISG15	+	Ct Enf_Ct Sano	5	2.73937	1.6158	0.00182234	3.06482	4.57144	16.0394	16.7867	16.7001	16.5077	15.5192	16.6644	15.6332	15.2695	16.0088	16.5709	16.6453	16.0926	14.2057	14.2004	14.2042
P15379	P15379	CD44_MOUSE	Cd44	CD44 antigen	+	Ct Enf_Ct Sano	6	2.73568	1.01418	0.00183789	2.01975	4.56496	16.0835	16.2549	16.2171	15.882	14.6827	15.7629	15.2031	14.9164	15.155	16.0903	16.0258	15.829	14.5324	14.7421	14.6206
Q6GV12	Q6GV12	KDSR_MOUSE	Kdsr	3-ketodihydrosphingosine reductase	+	Ct Enf_Ct Sano	6	2.72889	-0.25817	0.00186685	0.836148	-4.55307	13.9929	13.886	14.1612	14.053	14.2691	14.0975	14.243	14.1119	13.9448	13.4452	13.9789	13.8257	14.2468	14.151	14.285
P05555	P05555	ITAM_MOUSE	Itgam	Integrin alpha-M	+	Ct Enf_Ct Sano	16	2.72864	1.04653	0.00186793	2.06556	4.55263	13.4017	13.4688	14.0454	13.5921	12.7274	13.2222	12.9428	12.6493	13.0607	13.6426	14.1948	13.7795	12.0745	12.126	11.9076
Q9QUK3	Q9QUK3	CLN8_MOUSE	Cln8	Protein CLN8	+	Ct Enf_Ct Sano	2	2.72801	0.36445	0.00187064	1.28739	4.55151	12.775	12.6588	12.8522	12.5446	12.546	12.7254	12.4319	12.5001	12.8426	12.9189	12.7015	12.6025	12.1252	12.4422	12.2828
Q9Z2I9	Q9Z2I9	SUCB1_MOUSE	Sucla2	Succinate--CoA ligase [ADP-forming] subunit beta, mitochondrial	+	Ct Enf_Ct Sano	24	2.72761	-0.262547	0.00187236	0.833615	-4.55082	16.5805	16.6391	16.5278	16.656	17.0263	16.872	16.9712	16.9545	16.8233	16.475	16.6391	16.7443	16.9702	17.0518	17.0243
Q6P9K8	Q6P9K8	CSKI1_MOUSE	Caskin1	Caskin-1	+	Ct Enf_Ct Sano	24	2.72558	-0.329194	0.00188114	0.795981	-4.54727	13.802	13.7281	13.5914	13.9522	14.0652	13.9169	14.0793	14.003	13.9866	13.7294	13.6457	13.7654	14.2386	14.2695	14.2545
Q91VT4	Q91VT4	CBR4_MOUSE	Cbr4	3-oxoacyl-[acyl-carrier-protein] reductase	+	Ct Enf_Ct Sano	6	2.72525	-0.254437	0.00188257	0.838314	-4.54669	15.0405	15.2297	15.1858	15.2045	15.3346	15.2521	15.3534	15.534	15.1383	14.6257	15.2572	15.1607	15.4867	15.3074	15.412
Q9CTY5	Q9CTY5	MICU3_MOUSE	Micu3	Calcium uptake protein 3, mitochondrial	+	Ct Enf_Ct Sano	9	2.72485	-0.255802	0.0018843	0.837521	-4.54599	13.5002	13.5887	13.3459	13.4042	13.7502	13.7616	13.8963	13.724	13.5369	13.5122	13.4028	13.6215	13.9013	13.8909	13.8754
O08912	O08912	GALT1_MOUSE	Galnt1	Polypeptide N-acetylgalactosaminyltransferase 1	+	Ct Enf_Ct Sano	10	2.72474	0.308296	0.00188478	1.23824	4.54578	13.5484	13.5695	13.6814	13.5439	13.355	13.3216	13.3171	13.22	13.4232	13.5414	13.6392	13.4769	13.1024	13.0198	13.1388
Q3ULW8	Q3ULW8	PARP3_MOUSE	Parp3	Protein mono-ADP-ribosyltransferase PARP3	+	Ct Enf_Ct Sano	11	2.71601	0.938028	0.00192305	1.91591	4.53053	14.5326	14.9722	15.0144	14.4351	13.6808	14.5684	13.8786	13.6997	14.055	14.4151	14.7469	14.1495	13.2625	13.5273	13.2194
Q9CYL5	Q9CYL5	GAPR1_MOUSE	Glipr2	Golgi-associated plant pathogenesis-related protein 1	+	Ct Enf_Ct Sano	2	2.70541	1.43649	0.00197056	2.70662	4.51202	12.9474	13.6284	13.398	12.8224	12.3454	12.9625	12.4029	11.9619	12.8143	13.4902	13.0829	12.7759	10.9864	10.9718	11.6231
Q6ZWV3	P86048;Q6ZWV3	RL10_MOUSE	Rpl10	Large ribosomal subunit protein uL16	+	Ct Enf_Ct Sano	11	2.70302	0.238984	0.00198144	1.18016	4.50785	16.6225	16.5924	16.4906	16.6239	16.1997	16.4464	16.4296	16.2571	16.4919	16.8201	16.5887	16.4836	16.2089	16.2207	16.3256
Q00560	Q00560	IL6RB_MOUSE	Il6st	Interleukin-6 receptor subunit beta	+	Ct Enf_Ct Sano	4	2.70205	0.357926	0.00198587	1.28158	4.50616	11.7187	11.6025	11.5922	11.3153	10.953	11.6009	11.0766	11.4233	11.4611	11.5771	11.6065	11.4608	11.257	11.0973	11.2001
Q9Z1Q5	Q9Z1Q5	CLIC1_MOUSE	Clic1	Chloride intracellular channel protein 1	+	Ct Enf_Ct Sano	11	2.69839	0.540386	0.00200267	1.45436	4.49978	17.1581	17.2683	17.354	17.1727	16.8206	17.2945	16.9752	16.8036	17.0773	17.2125	17.4451	17.1079	16.4716	16.6005	16.3532
O70458	O70458	OSMR_MOUSE	Osmr	Oncostatin-M-specific receptor subunit beta	+	Ct Enf_Ct Sano	8	2.69802	0.435468	0.00200438	1.35235	4.49914	13.4324	13.6777	13.5494	13.4964	12.5473	13.2946	12.9358	12.885	13.152	13.4874	13.3209	13.2025	12.8539	12.9299	12.9773
O35308	O35308	MOT3_MOUSE	Slc16a8	Monocarboxylate transporter 3	+	Ct Enf_Ct Sano	6	2.69325	-1.5111	0.00202652	0.350844	-4.49083	14.0355	13.9172	14.8107	15.0395	15.9525	15.2207	16.2048	16.1198	15.6063	14.6592	14.2146	14.9452	16.2875	16.205	16.4632
O88307	O88307	SORL_MOUSE	Sorl1	Sortilin-related receptor	+	Ct Enf_Ct Sano	26	2.68545	0.330687	0.00206324	1.25761	4.47728	13.7041	14.0061	13.9734	13.9765	13.5688	13.8499	13.6328	13.5219	13.7144	13.8	13.7079	13.7695	13.4511	13.446	13.3387
Q8CGF6	Q8CGF6	WDR47_MOUSE	Wdr47	WD repeat-containing protein 47	+	Ct Enf_Ct Sano	12	2.68162	-0.285863	0.00208152	0.820251	-4.47061	13.8202	13.9138	13.7489	14.0682	14.1574	13.9647	14.0847	14.1091	13.8007	13.6995	14.0321	14.0273	14.2999	14.1536	14.3087
P54869	P54869	HMCS2_MOUSE	Hmgcs2	Hydroxymethylglutaryl-CoA synthase, mitochondrial	+	Ct Enf_Ct Sano	13	2.67843	-1.23503	0.00209686	0.424834	-4.46509	14.0172	14.4271	14.8915	15.1056	15.792	15.39	15.7473	15.6546	15.1711	14.3577	14.4591	14.4262	16.2251	15.9054	16.0742
Q8BFV2	Q8BFV2	PCID2_MOUSE	Pcid2	PCI domain-containing protein 2	+	Ct Enf_Ct Sano	7	2.67766	-0.121499	0.00210058	0.919232	-4.46375	13.0265	12.9848	13.0388	13.1511	12.958	12.9843	13.1698	13.0806	13.0467	12.8592	13.1267	12.9722	13.0655	13.1245	13.1816
Q8QZY1	Q8QZY1	EIF3L_MOUSE	Eif3l	Eukaryotic translation initiation factor 3 subunit L	+	Ct Enf_Ct Sano	22	2.67423	0.196059	0.00211724	1.14556	4.4578	15.5404	15.5559	15.6916	15.5975	15.3831	15.4858	15.3238	15.3244	15.3925	15.3495	15.5714	15.3678	15.2262	15.2606	15.2272
Q2HXL6	Q2HXL6	EDEM3_MOUSE	Edem3	ER degradation-enhancing alpha-mannosidase-like protein 3	+	Ct Enf_Ct Sano	4	2.66315	0.440447	0.00217195	1.35702	4.43861	13.3729	13.0912	13.1602	13.0854	13.0114	13.0204	12.4767	12.7831	13.2435	13.3158	13.3213	13.1393	12.759	12.9568	12.6894
P26151	P26151	FCGR1_MOUSE	Fcgr1	High affinity immunoglobulin gamma Fc receptor I	+	Ct Enf_Ct Sano	3	2.66067	0.838279	0.00218439	1.78792	4.43433	13.8485	14.1987	14.5348	14.1352	13.6573	13.9794	13.5049	13.2615	13.6208	13.6867	14.5145	13.7107	13.0136	12.7137	12.673
P10287	P10287	CADH3_MOUSE	Cdh3	Cadherin-3	+	Ct Enf_Ct Sano	4	2.65566	-0.676304	0.00220973	0.625766	-4.42567	11.7018	12.0998	12.6111	12.6405	12.5042	12.0924	12.7378	13.0435	12.5636	12.6056	12.4685	12.1499	12.6286	12.773	12.806
P55065	P55065	PLTP_MOUSE	Pltp	Phospholipid transfer protein	+	Ct Enf_Ct Sano	5	2.65173	-0.957264	0.00222982	0.515033	-4.41888	12.363	12.3835	13.0094	12.6454	12.8294	12.0781	13.0576	13.1127	12.8587	12.8219	12.5476	12.8467	13.7001	13.6994	13.7464
P62192	P62192	PRS4_MOUSE	Psmc1	26S proteasome regulatory subunit 4	+	Ct Enf_Ct Sano	19	2.65098	0.196531	0.00223368	1.14594	4.41759	15.672	15.6121	15.6171	15.5661	15.2844	15.5323	15.4393	15.4757	15.4985	15.6083	15.5889	15.6843	15.339	15.3989	15.3637
P11928	P11928	OAS1A_MOUSE	Oas1a	2'-5'-oligoadenylate synthase 1A	+	Ct Enf_Ct Sano	8	2.64411	1.3451	0.00226929	2.54048	4.40574	13.7854	14.4033	14.365	14.25	13.4676	13.9546	13.4073	12.953	13.9172	14.233	14.4822	13.4793	12.0515	12.323	12.0795
Q9WVL2	Q9WVL2	STAT2_MOUSE	Stat2	Signal transducer and activator of transcription 2	+	Ct Enf_Ct Sano	9	2.64256	0.854406	0.0022774	1.80801	4.40306	13.3954	13.9564	13.6833	13.3485	12.5137	13.486	13.0031	12.7231	13.1415	13.649	13.8053	13.2045	12.2681	12.5353	12.3822
E9Q3M5	E9Q3M5	S4A5_MOUSE	Slc4a5	Electrogenic sodium bicarbonate cotransporter 4	+	Ct Enf_Ct Sano	8	2.64168	-0.711168	0.00228202	0.610825	-4.40155	11.704	11.9131	12.1545	12.4659	12.9474	12.3391	12.6812	12.7242	12.5491	11.9659	11.8081	11.9157	12.7879	12.8599	12.9236
Q64327	Q64327	MEA1_MOUSE	Mea1	Male-enhanced antigen 1	+	Ct Enf_Ct Sano	2	2.63995	0.542664	0.00229113	1.45666	4.39857	12.3963	12.1282	12.0514	12.0073	11.6461	12.0046	11.5506	11.9213	12.1089	12.0872	11.9167	11.994	11.4367	11.6629	11.3471
P35821	P35821	PTN1_MOUSE	Ptpn1	Tyrosine-protein phosphatase non-receptor type 1	+	Ct Enf_Ct Sano	14	2.6395	0.634663	0.00229351	1.55258	4.3978	14.1899	14.4125	14.4527	14.2658	13.9923	14.2808	13.9671	13.7639	14.012	14.3439	14.5803	14.1425	13.4909	13.2975	13.345
Q9R0G6	Q9R0G6	COMP_MOUSE	Comp	Cartilage oligomeric matrix protein	+	Ct Enf_Ct Sano	21	2.63444	-1.37787	0.00232038	0.384786	-4.38908	14.1792	14.4248	14.4362	14.5277	15.419	14.347	15.754	15.5818	13.2863	13.7815	14.0938	13.4211	15.5672	14.8681	14.7766
P17809	P17809	GTR1_MOUSE	Slc2a1	Solute carrier family 2, facilitated glucose transporter member 1	+	Ct Enf_Ct Sano	6	2.63151	-0.549564	0.00233609	0.683227	-4.38405	18.9737	19.0789	19.2101	19.316	19.7903	19.3296	19.5976	19.7904	19.3886	18.8281	19.1896	18.8571	19.8733	19.4577	19.6568
Q8JZK9	Q8JZK9	HMCS1_MOUSE	Hmgcs1	Hydroxymethylglutaryl-CoA synthase, cytoplasmic	+	Ct Enf_Ct Sano	10	2.63023	-0.545157	0.00234299	0.685317	-4.38185	13.592	13.61	13.9326	13.9278	14.3577	13.8526	14.3616	14.2461	14.2348	13.889	13.777	13.926	14.4157	14.452	14.4658
Q9ET22	Q9ET22	DPP2_MOUSE	Dpp7	Dipeptidyl peptidase 2	+	Ct Enf_Ct Sano	8	2.62953	0.391534	0.00234677	1.31179	4.38065	14.4771	14.5391	14.7143	14.3112	14.138	14.2548	14.0463	14.2124	14.4432	14.4111	14.8255	14.225	13.9596	13.9306	13.8326
Q8VD31	Q8VD31	TPSNR_MOUSE	Tapbpl	Tapasin-related protein	+	Ct Enf_Ct Sano	2	2.62895	0.805807	0.0023499	1.74812	4.37965	13.7306	13.9722	14.2962	13.836	13.4422	13.7478	13.2983	13.1967	13.6409	13.6311	14.3002	13.3538	12.5224	12.7649	12.6339
P46061	P46061	RAGP1_MOUSE	Rangap1	Ran GTPase-activating protein 1	+	Ct Enf_Ct Sano	15	2.62831	0.145508	0.00235337	1.10612	4.37854	14.9963	14.9368	15.058	14.9253	14.745	14.8962	14.8734	14.8309	14.974	14.7692	14.9726	14.9251	14.8249	14.7188	14.7529
P06745	P06745	G6PI_MOUSE	Gpi	Glucose-6-phosphate isomerase	+	Ct Enf_Ct Sano	27	2.6255	-0.224748	0.00236865	0.855744	-4.37372	18.9346	18.7367	18.7138	18.8113	19.0498	18.9437	18.9909	19.1367	18.9329	18.7228	18.7417	18.9237	19.1623	19.134	19.1714
Q6EDY6	Q6EDY6	CARL1_MOUSE	Carmil1	F-actin-uncapping protein LRRC16A	+	Ct Enf_Ct Sano	5	2.62277	-0.322527	0.00238358	0.799668	-4.36903	14.4236	14.5849	14.6433	14.6981	15.146	14.7248	14.8222	14.7955	14.6073	14.1829	14.6915	14.341	14.933	14.9166	14.8269
Q9JI60	Q9JI60	LRAT_MOUSE	Lrat	Lecithin retinol acyltransferase	+	Ct Enf_Ct Sano	4	2.62265	-3.44507	0.00238424	0.0918186	-4.36883	10.4453	10.3515	10.4361	12.8208	14.8925	13.6333	14.8662	14.953	13.5481	10.4913	10.5526	10.3864	15.3085	15.141	15.3213
Q8CHU3	Q8CHU3	EPN2_MOUSE	Epn2	Epsin-2	+	Ct Enf_Ct Sano	6	2.62014	-0.340917	0.00239806	0.789539	-4.36452	13.387	13.5772	13.5455	13.8067	14.0507	13.5461	14.0501	13.9111	13.4069	13.1152	13.7194	13.6768	13.8008	13.724	13.8125
P41241	P41241	CSK_MOUSE	Csk	Tyrosine-protein kinase CSK	+	Ct Enf_Ct Sano	15	2.61699	0.2771	0.00241552	1.21176	4.35911	14.4685	14.7561	15.0343	14.5622	14.3592	14.5099	14.335	14.3513	14.5087	14.4253	14.8531	14.4619	14.2115	14.2097	14.2121
Q91WC0	Q91WC0	SETD3_MOUSE	Setd3	Actin-histidine N-methyltransferase	+	Ct Enf_Ct Sano	13	2.60943	0.172256	0.00245793	1.12682	4.34615	14.4907	14.3504	14.1716	14.3928	14.242	14.4466	14.2849	14.283	14.4504	14.3807	14.349	14.5224	14.3747	14.2168	14.2399
Q9D1M0	Q9D1M0	SEC13_MOUSE	Sec13	Protein SEC13 homolog	+	Ct Enf_Ct Sano	8	2.60356	0.181224	0.00249138	1.13385	4.33612	14.8017	14.8027	14.9344	14.7192	14.7369	14.9832	14.7252	14.6798	14.8151	14.7354	15.0548	14.8429	14.5896	14.7022	14.6428
Q91WE2	Q91WE2	PIP30_MOUSE	Psme3ip1	PSME3-interacting protein	+	Ct Enf_Ct Sano	2	2.6018	-0.46662	0.0025015	0.723658	-4.33311	12.7291	12.9703	12.9391	12.9958	13.4614	13.3513	13.6023	13.4703	13.1161	12.7128	13.2895	13.0746	13.4016	13.5193	13.5811
Q8CGF5	Q8CGF5	TLCD4_MOUSE	Tlcd4	TLC domain-containing protein 4	+	Ct Enf_Ct Sano	3	2.60076	-0.910926	0.00250749	0.531844	-4.33133	11.9293	11.9621	12.1934	12.5773	13.3154	12.4742	12.9309	13.013	12.815	11.9974	11.8087	11.7202	13.2795	13.0684	13.1637
Q9CR62	Q9CR62	M2OM_MOUSE	Slc25a11	Mitochondrial 2-oxoglutarate/malate carrier protein	+	Ct Enf_Ct Sano	15	2.59771	-0.286639	0.00252517	0.81981	-4.32612	18.0621	18.1557	18.0634	18.2647	18.5187	18.1949	18.2719	18.4291	18.0256	17.8372	18.0606	18.2257	18.5637	18.3279	18.5047
Q8R3S6	Q8R3S6	EXOC1_MOUSE	Exoc1	Exocyst complex component 1	+	Ct Enf_Ct Sano	9	2.59628	0.243302	0.00253349	1.1837	4.32367	13.4206	13.4571	13.6439	13.3331	13.3447	13.4031	13.1605	13.3116	13.3015	13.1469	13.3601	13.4134	13.2044	13.0768	13.026
Q9CQJ6	Q9CQJ6	DENR_MOUSE	Denr	Density-regulated protein	+	Ct Enf_Ct Sano	4	2.59492	0.247223	0.00254144	1.18692	4.32134	13.6863	13.7171	13.2305	13.8033	13.4318	13.9164	13.5566	13.5501	13.7657	14.0267	13.3234	13.9374	13.6352	13.4798	13.5652
Q9D3A9	Q9D3A9	TTYH1_MOUSE	Ttyh1	Protein tweety homolog 1	+	Ct Enf_Ct Sano	3	2.5938	-0.847067	0.002548	0.555914	-4.31943	12.183	12.1814	12.0702	12.4696	13.0844	12.383	13.203	13.1265	13.1404	12.3812	11.8931	12.318	13.5857	13.2168	13.3091
O35382	O35382	EXOC4_MOUSE	Exoc4	Exocyst complex component 4	+	Ct Enf_Ct Sano	16	2.58332	0.253047	0.00261024	1.19172	4.30157	14.3709	14.5931	14.7962	14.4687	14.2523	14.4515	14.302	14.1695	14.4066	14.472	14.4578	14.4454	14.0449	14.2152	14.2706
P14211	P14211	CALR_MOUSE	Calr	Calreticulin	+	Ct Enf_Ct Sano	17	2.58165	0.264725	0.00262029	1.20141	4.29871	18.4332	18.5492	18.7823	18.5011	18.2409	18.4907	18.383	18.3936	18.5448	18.5548	18.7153	18.597	18.1769	18.2114	18.1263
Q80SY6	Q80SY6	ADAL_MOUSE	Adal	Adenosine deaminase-like protein	+	Ct Enf_Ct Sano	5	2.5815	-0.394067	0.0026212	0.760981	-4.29847	12.8386	12.757	12.2482	12.8185	13.3275	12.9721	13.3131	13.1298	13.182	12.9085	13.0025	12.9634	13.3681	13.4358	13.4368
Q9EQP6	Q9EQP6	ARRC_MOUSE	Arr3	Arrestin-C	+	Ct Enf_Ct Sano	10	2.57996	-0.942268	0.00263051	0.520414	-4.29585	14.0455	14.0008	13.4684	14.5088	15.1246	14.4371	15.1411	15.191	15.1383	14.0268	13.7775	14.417	15.5781	15.4277	15.4122
P53986	P53986	MOT1_MOUSE	Slc16a1	Monocarboxylate transporter 1	+	Ct Enf_Ct Sano	8	2.57968	-0.723651	0.00263221	0.605563	-4.29537	17.0237	16.7125	16.9775	17.1955	17.6501	17.2708	17.5035	17.7529	17.3159	16.8383	16.8029	17.4136	18.1304	17.9251	18.0429
Q3TZM9	Q3TZM9	ALG11_MOUSE	Alg11	GDP-Man:Man(3)GlcNAc(2)-PP-Dol alpha-1,2-mannosyltransferase	+	Ct Enf_Ct Sano	6	2.57318	-0.296754	0.0026719	0.814082	-4.28431	13.3964	13.466	13.5038	13.2941	13.4074	13.4122	13.7512	13.6531	13.4597	13.4752	13.2501	13.1135	13.6574	13.6573	13.6125
P27601	P27601	GNA13_MOUSE	Gna13	Guanine nucleotide-binding protein subunit alpha-13	+	Ct Enf_Ct Sano	16	2.56854	0.363504	0.0027006	1.28655	4.27641	16.218	16.3839	16.413	16.0819	15.7287	16.0619	15.8317	15.8276	16.0157	16.0262	16.3356	15.9686	15.7867	15.6247	15.76
Q8K4Q8	Q8K4Q8	COL12_MOUSE	Colec12	Collectin-12	+	Ct Enf_Ct Sano	8	2.55684	0.38417	0.00277434	1.30511	4.25655	13.7292	13.8216	14.471	13.5012	13.1479	13.4813	13.3271	13.446	13.5909	13.5408	14.1932	13.574	13.2155	13.0388	13.2486
P42230	P42230	STA5A_MOUSE	Stat5a	Signal transducer and activator of transcription 5A	+	Ct Enf_Ct Sano	3	2.55475	0.956819	0.00278773	1.94103	4.253	12.0898	11.4942	11.7967	10.7251	10.2644	11.3188	10.5611	11.2337	11.7411	10.6662	11.3842	11.2241	10.3373	10.3689	10.5829
Q8CI85	Q8CI85	CAH12_MOUSE	Ca12	Carbonic anhydrase 12	+	Ct Enf_Ct Sano	3	2.55391	-1.52071	0.00279312	0.348514	-4.25158	12.1562	12.019	12.9426	13.1014	13.9166	13.4366	14.5348	14.2585	13.8215	12.8533	12.0262	12.9309	14.3359	14.2578	14.5807
Q99LG4	Q99LG4	TTC5_MOUSE	Ttc5	Tetratricopeptide repeat protein 5	+	Ct Enf_Ct Sano	2	2.55349	-0.285683	0.00279583	0.820353	-4.25088	12.2214	12.0202	12.2044	11.988	12.3889	12.27	12.3912	12.3099	12.1532	12.0462	12.2419	12.0128	12.5176	12.3642	12.523
Q921V5	Q921V5	MGAT2_MOUSE	Mgat2	Alpha-1,6-mannosyl-glycoprotein 2-beta-N-acetylglucosaminyltransferase	+	Ct Enf_Ct Sano	2	2.54841	0.495013	0.00282872	1.40933	4.24227	11.0253	10.9301	11.7467	11.0946	10.8756	11.1947	10.4977	10.5266	10.7637	11.1279	11.4838	10.8346	10.1094	10.6227	10.5171
Q8BMF4	Q8BMF4	ODP2_MOUSE	Dlat	Dihydrolipoyllysine-residue acetyltransferase component of pyruvate dehydrogenase complex, mitochondrial	+	Ct Enf_Ct Sano	16	2.5476	-0.290078	0.002834	0.817858	-4.24089	16.4211	16.3509	16.3138	16.6034	16.9456	16.6753	16.6883	16.7885	16.459	16.2228	16.433	16.5148	16.9064	16.6855	16.8029
Q3U0D9	Q3U0D9	HACE1_MOUSE	Hace1	E3 ubiquitin-protein ligase HACE1	+	Ct Enf_Ct Sano	1	2.54316	0.471645	0.00286312	1.38669	4.23339	12.514	12.4288	12.784	12.5234	12.5434	12.7444	12.1087	12.4176	12.6743	12.587	12.7994	12.9338	12.2635	12.0606	12.0868
P63028	P63028	TCTP_MOUSE	Tpt1	Translationally-controlled tumor protein	+	Ct Enf_Ct Sano	4	2.54107	0.445611	0.00287693	1.36189	4.22986	14.278	14.3718	14.4915	14.0734	13.99	14.4002	13.9765	13.8091	14.3701	14.5772	14.6434	14.2884	13.6111	14.2319	13.8519
A1L314	A1L314	MPEG1_MOUSE	Mpeg1	Macrophage-expressed gene 1 protein	+	Ct Enf_Ct Sano	9	2.53764	1.50464	0.00289975	2.83754	4.22406	12.6453	12.7992	13.5583	13.074	11.8923	12.8983	12.5321	11.5071	12.6639	13.158	13.7868	13.0771	10.5413	11.1927	10.7874
P10605	P10605	CATB_MOUSE	Ctsb	Cathepsin B	+	Ct Enf_Ct Sano	12	2.53407	0.76014	0.00292368	1.69365	4.21803	16.7878	16.7649	17.2736	16.8064	16.1191	17.0005	16.4288	16.2292	16.3596	17.0072	17.5043	17.1718	15.8591	15.9538	15.8131
Q9JM63	Q9JM63	KCJ10_MOUSE	Kcnj10	ATP-sensitive inward rectifier potassium channel 10	+	Ct Enf_Ct Sano	4	2.53354	-0.479046	0.00292725	0.717452	-4.21714	14.0097	13.8577	13.5669	13.9048	14.4742	13.5996	14.13	14.0723	13.7134	13.0138	13.4219	13.8242	14.5891	14.3151	14.2932
Q91W96	Q91W96	APC4_MOUSE	Anapc4	Anaphase-promoting complex subunit 4	+	Ct Enf_Ct Sano	7	2.53103	0.258188	0.00294422	1.19598	4.21289	13.2368	13.3802	13.3721	13.44	13.1336	13.1816	12.9125	13.1871	13.2745	13.1233	13.3766	13.2609	13.0655	12.938	12.94
P70248	P70248	MYO1F_MOUSE	Myo1f	Unconventional myosin-If	+	Ct Enf_Ct Sano	6	2.53025	1.51784	0.00294951	2.86362	4.21158	12.4935	12.642	13.0828	12.5029	11.8618	12.1271	12.1928	10.5354	12.0941	12.7221	13.1949	12.3387	10.3839	10.5766	10.4175
Q8BIL5	Q8BIL5	HOOK1_MOUSE	Hook1	Protein Hook homolog 1	+	Ct Enf_Ct Sano	15	2.52981	-0.329716	0.0029525	0.795693	-4.21083	13.167	13.1264	12.8492	13.3924	13.4562	13.1554	13.4189	13.6238	13.4944	13.3021	13.1116	13.2765	13.6015	13.6353	13.5888
Q9D958	Q9D958	SPCS1_MOUSE	Spcs1	Signal peptidase complex subunit 1	+	Ct Enf_Ct Sano	2	2.51945	0.328855	0.00302378	1.25602	4.19337	14.7262	14.7202	15.0071	14.4753	14.5152	14.7732	14.5475	14.6099	14.7291	14.633	14.9847	14.6796	14.216	14.2824	14.3284
P05202	P05202	AATM_MOUSE	Got2	Aspartate aminotransferase, mitochondrial	+	Ct Enf_Ct Sano	27	2.51118	-0.249422	0.00308191	0.841233	-4.17946	18.645	18.5841	18.504	18.6946	18.9652	18.8669	18.8675	19.0262	18.654	18.3406	18.5951	18.6752	19.0138	18.8637	18.9012
P62911	P62911	RL32_MOUSE	Rpl32	Large ribosomal subunit protein eL32	+	Ct Enf_Ct Sano	6	2.50965	0.290157	0.00309279	1.22277	4.17688	15.1862	15.1836	15.0463	15.151	14.7979	15.0539	14.997	14.8702	15.0403	15.07	15.0179	15.0529	14.6649	14.693	14.841
P50518	P50518;Q9D593	VATE1_MOUSE	Atp6v1e1	V-type proton ATPase subunit E 1	+	Ct Enf_Ct Sano	12	2.50821	-0.20171	0.00310306	0.869519	-4.17447	17.0566	17.0856	16.9712	17.0401	17.2382	17.2678	17.2846	17.2456	17.1552	16.8796	16.9711	17.1173	17.414	17.3667	17.3802
O70252	O70252	HMOX2_MOUSE	Hmox2	Heme oxygenase 2	+	Ct Enf_Ct Sano	11	2.50352	0.320837	0.00313675	1.24905	4.16659	15.0567	15.2334	15.172	15.1222	14.8374	14.9607	14.9164	14.8037	15.022	15.1286	15.1534	14.9602	14.6188	14.6698	14.6202
P28063	P28063	PSB8_MOUSE	Psmb8	Proteasome subunit beta type-8	+	Ct Enf_Ct Sano	8	2.5026	0.771724	0.0031434	1.70731	4.16504	14.176	14.7972	14.2875	14.3668	14.2173	14.5195	14.1359	13.6867	14.3517	14.494	14.5609	14.1459	13.3712	13.5678	13.3701
Q9DB73	Q9DB73	NB5R1_MOUSE	Cyb5r1	NADH-cytochrome b5 reductase 1	+	Ct Enf_Ct Sano	8	2.50229	-0.240655	0.00314565	0.846361	-4.16452	15.2138	15.1885	15.2226	15.3874	15.615	15.3385	15.4525	15.6603	15.4203	15.3271	15.4564	15.3894	15.5136	15.5708	15.5566
Q8BGH2	Q8BGH2	SAM50_MOUSE	Samm50	Sorting and assembly machinery component 50 homolog	+	Ct Enf_Ct Sano	16	2.49646	-0.179337	0.00318816	0.883109	-4.15474	16.1718	16.2091	16.1514	16.1193	16.5208	16.3588	16.4707	16.365	16.3342	16.2458	16.1889	16.2682	16.513	16.4334	16.4566
P25446	P25446	TNR6_MOUSE	Fas	Tumor necrosis factor receptor superfamily member 6	+	Ct Enf_Ct Sano	2	2.49203	1.00187	0.00322085	2.00259	4.1473	11.4243	11.7597	11.8398	11.4591	10.1303	11.9756	10.5924	11.4174	11.5096	11.683	12.0721	11.4137	10.2713	10.2091	10.5835
P70168	P70168	IMB1_MOUSE	Kpnb1	Importin subunit beta-1	+	Ct Enf_Ct Sano	25	2.48712	0.080838	0.00325747	1.05763	4.13909	16.5778	16.6121	16.7594	16.6352	16.4307	16.6064	16.4896	16.5678	16.5755	16.4499	16.6275	16.6311	16.5277	16.4771	16.5365
Q8K297	Q8K297	GT251_MOUSE	Colgalt1	Procollagen galactosyltransferase 1	+	Ct Enf_Ct Sano	9	2.483	0.321791	0.00328852	1.24988	4.13219	14.1429	14.1421	14.3992	14.118	13.7701	14.0379	13.9303	13.9743	14.1148	13.9607	14.5977	14.1106	13.7664	13.5593	13.7091
Q3UJU9	Q3UJU9	RMD3_MOUSE	Rmdn3	Regulator of microtubule dynamics protein 3	+	Ct Enf_Ct Sano	10	2.47539	-0.405254	0.00334665	0.755103	-4.11947	13.8827	13.8624	13.6881	13.9703	14.2465	14.0634	14.3181	14.4656	14.3728	13.8968	13.901	14.0433	14.5262	14.4408	14.5001
P21956	P21956	MFGM_MOUSE	Mfge8	Lactadherin	+	Ct Enf_Ct Sano	17	2.47514	-0.36538	0.00334857	0.776264	-4.11905	14.793	15.0086	15.3078	14.9979	15.3176	15.1565	15.5098	15.4092	15.1955	15.0481	15.0648	14.9896	15.4914	15.2228	15.3368
Q9DB20	Q9DB20	ATPO_MOUSE	Atp5po	ATP synthase subunit O, mitochondrial	+	Ct Enf_Ct Sano	11	2.47212	-0.182617	0.00337194	0.881103	-4.11401	18.5479	18.5614	18.5774	18.551	18.712	18.5481	18.7267	18.768	18.6495	18.49	18.528	18.3881	18.6837	18.7206	18.7091
Q9ER38	Q9ER38	TOR3A_MOUSE	Tor3a	Torsin-3A	+	Ct Enf_Ct Sano	4	2.46663	1.16678	0.00341484	2.2451	4.10484	14.0268	14.3576	14.3075	13.9994	13.644	14.0429	13.5226	12.97	14.0084	13.8157	14.0735	13.3183	12.7455	12.5121	12.1698
Q8BKC5	Q8BKC5	IPO5_MOUSE	Ipo5	Importin-5	+	Ct Enf_Ct Sano	39	2.46535	0.437675	0.00342492	1.35442	4.10271	16.3091	16.3019	16.3071	16.4571	15.7143	16.2516	16.0109	15.9522	16.098	16.4457	16.5145	16.6896	15.8064	15.9087	15.7837
Q9EQK5	Q9EQK5	MVP_MOUSE	Mvp	Major vault protein	+	Ct Enf_Ct Sano	27	2.45595	0.980531	0.00349985	1.97319	4.08704	14.5282	14.6699	14.8692	14.5618	13.8763	14.6714	13.9523	13.6941	13.8736	13.9474	14.8855	14.1356	13.0997	13.1054	13.1246
P42227	P42227	STAT3_MOUSE	Stat3	Signal transducer and activator of transcription 3	+	Ct Enf_Ct Sano	21	2.45563	0.479435	0.00350243	1.3942	4.08651	14.1091	14.3915	14.3381	14.3316	13.6006	14.0801	13.8445	13.7873	13.9432	14.418	14.5193	14.1794	13.5637	13.7625	13.3482
P59999	P59999	ARPC4_MOUSE	Arpc4	Actin-related protein 2/3 complex subunit 4	+	Ct Enf_Ct Sano	6	2.45382	0.271412	0.00351706	1.20699	4.08349	17.4222	17.5449	17.9329	17.598	17.3264	17.6052	17.2156	17.4256	17.4633	17.3599	17.8906	17.4609	17.268	17.1097	17.1206
Q9D0B0	Q9D0B0	SRSF9_MOUSE	Srsf9	Serine/arginine-rich splicing factor 9	+	Ct Enf_Ct Sano	5	2.45357	0.474554	0.00351909	1.38949	4.08308	15.8782	15.8999	15.6558	15.6846	15.7443	16.1324	15.7613	15.4484	15.7161	15.9189	15.9931	15.8788	15.1794	15.3413	15.4023
Q9D7B6	Q9D7B6	ACAD8_MOUSE	Acad8	Isobutyryl-CoA dehydrogenase, mitochondrial	+	Ct Enf_Ct Sano	15	2.45231	-0.433715	0.00352931	0.740353	-4.08099	14.5607	14.6582	14.7662	14.6675	15.4095	15.1047	15.3012	15.2036	15.0355	14.6114	14.7096	14.8364	15.2714	15.2912	15.2966
Q61107	Q61107	GBP3_MOUSE	Gbp3	Guanylate-binding protein 3	+	Ct Enf_Ct Sano	14	2.45073	0.905065	0.00354217	1.87263	4.07836	13.3361	13.9119	13.9325	13.6757	12.7393	13.7371	13.1558	12.7552	13.7421	14.2535	14.1528	13.0759	12.6934	12.4902	12.1831
P20152	P20152	VIME_MOUSE	Vim	Vimentin	+	Ct Enf_Ct Sano	51	2.45007	0.363929	0.00354756	1.28693	4.07727	20.6276	20.8269	20.8113	20.6971	20.2877	20.7634	20.4576	20.2989	20.3857	20.4273	20.8651	20.6276	20.1946	20.2419	20.2185
P35441	P35441	TSP1_MOUSE	Thbs1	Thrombospondin-1	+	Ct Enf_Ct Sano	40	2.44839	-1.24051	0.00356131	0.423223	-4.07447	15.35	15.7183	15.9461	15.9054	16.8	16.1814	16.9047	16.7289	15.0582	15.3134	15.8198	14.4752	16.4382	16.4675	16.4463
Q9CZX8	Q9CZX8	RS19_MOUSE	Rps19	Small ribosomal subunit protein eS19	+	Ct Enf_Ct Sano	9	2.44375	0.223966	0.00359956	1.16794	4.06676	16.6402	16.9428	16.9924	16.8676	16.6485	16.7313	16.601	16.5736	16.816	16.9522	16.9903	16.7469	16.5631	16.5515	16.4683
P70441	P70441	NHRF1_MOUSE	Nherf1	Na(+)/H(+) exchange regulatory cofactor NHE-RF1	+	Ct Enf_Ct Sano	16	2.44206	-0.771982	0.0036136	0.585612	-4.06395	15.9257	16.031	15.7732	16.3333	16.9357	16.7631	17.0653	17.0122	16.8054	16.3524	15.9273	16.1376	17.1525	17.1816	17.1112
Q8VCH7	Q8VCH7	RDH10_MOUSE	Rdh10	Retinol dehydrogenase 10	+	Ct Enf_Ct Sano	7	2.43616	-0.762752	0.00366303	0.589371	-4.05415	13.8487	14.3071	14.068	14.2636	14.6881	14.4446	14.8855	14.7711	14.7369	14.0639	14.0632	13.857	15.1465	15.044	15.1609
Q9D8N2	Q9D8N2	DEN10_MOUSE	Dennd10	DENN domain-containing protein 10	+	Ct Enf_Ct Sano	7	2.43116	0.295837	0.00370544	1.2276	4.04586	13.351	13.5838	13.7177	13.5772	13.4023	13.6672	13.3203	13.4049	13.6193	13.4363	13.5297	13.5131	13.1478	13.1963	13.1861
Q3TSG4	Q3TSG4	ALKB5_MOUSE	Alkbh5	RNA demethylase ALKBH5	+	Ct Enf_Ct Sano	7	2.43003	-0.635218	0.0037151	0.643844	-4.04399	13.7696	13.6361	13.2264	13.894	14.6459	14.1013	14.5324	14.5918	14.4878	14.0968	13.867	14.1341	14.7157	14.6601	14.805
Q9JKR6	Q9JKR6	HYOU1_MOUSE	Hyou1	Hypoxia up-regulated protein 1	+	Ct Enf_Ct Sano	36	2.42823	0.240714	0.00373053	1.18158	4.041	16.0482	15.9436	16.0035	16.0351	15.7027	16.0106	15.8492	15.865	15.8906	15.7977	16.0778	15.9909	15.691	15.6884	15.5868
Q91ZQ1	Q91ZQ1	PDE6C_MOUSE	Pde6c	Cone cGMP-specific 3',5'-cyclic phosphodiesterase subunit alpha'	+	Ct Enf_Ct Sano	22	2.42725	-1.06654	0.00373895	0.477463	-4.03938	13.161	13.1936	12.6292	13.7097	14.5704	13.9217	14.401	14.8001	14.4871	13.1459	13.012	13.6587	14.9712	14.764	14.8184
Q8BYI9	Q8BYI9	TENR_MOUSE	Tnr	Tenascin-R	+	Ct Enf_Ct Sano	27	2.42534	-0.270923	0.00375543	0.828789	-4.03622	14.6691	14.647	14.5405	14.6137	14.8538	14.7132	14.9087	14.8413	14.8354	14.5222	14.2589	14.8169	15.1053	15.086	15.0949
Q05186	Q05186	RCN1_MOUSE	Rcn1	Reticulocalbin-1	+	Ct Enf_Ct Sano	12	2.41887	0.253841	0.0038118	1.19238	4.0255	15.4434	15.7415	15.77	15.5378	15.3935	15.5492	15.3621	15.2909	15.4421	15.4517	15.7146	15.5581	15.2937	15.3391	15.1794
Q9EST4	Q9EST4	PSMG2_MOUSE	Psmg2	Proteasome assembly chaperone 2	+	Ct Enf_Ct Sano	5	2.41567	0.210139	0.00383999	1.1568	4.02022	14.2261	14.1892	13.9509	14.1223	13.9073	14.1236	14.0164	14.0023	14.0578	13.9929	14.1086	14.2991	14.0374	13.9168	13.8721
P51881	P51881	ADT2_MOUSE	Slc25a5	ADP/ATP translocase 2	+	Ct Enf_Ct Sano	8	2.41479	-0.239899	0.00384778	0.846805	-4.01876	20.6628	20.3857	20.3857	20.6096	20.8876	20.5731	20.6364	20.8034	20.5823	20.3211	20.4874	20.5165	20.8113	20.8113	20.8576
P29533	P29533	VCAM1_MOUSE	Vcam1	Vascular cell adhesion protein 1	+	Ct Enf_Ct Sano	18	2.41475	0.906849	0.00384813	1.87495	4.01869	14.4144	14.6938	14.6031	14.2693	13.3543	14.553	13.5396	13.5001	13.5458	14.4037	14.3467	13.9808	13.258	13.2513	13.1046
P18572	P18572	BASI_MOUSE	Bsg	Basigin	+	Ct Enf_Ct Sano	10	2.41139	-0.751403	0.00387802	0.594026	-4.01314	17.9838	17.7747	18.0066	18.2929	18.825	18.3807	18.8408	18.8817	18.7595	18.2726	18.0481	18.4561	19.1366	19.1207	19.1319
P12815	P12815	PDCD6_MOUSE	Pdcd6	Programmed cell death protein 6	+	Ct Enf_Ct Sano	8	2.41109	0.207806	0.0038807	1.15493	4.01265	15.6464	15.8354	15.7446	15.5678	15.6566	15.879	15.6505	15.6409	15.9126	15.721	15.7673	15.7616	15.5868	15.5376	15.5802
Q61503	Q61503	5NTD_MOUSE	Nt5e	5'-nucleotidase	+	Ct Enf_Ct Sano	11	2.40269	-0.898013	0.00395649	0.536625	-3.99879	13.8398	13.6276	14.0188	14.0796	14.9208	14.0532	14.8063	15.1632	14.8935	13.755	13.85	14.0356	15.0988	14.9157	14.9558
O08528	O08528;Q91W97	HXK2_MOUSE	Hk2	Hexokinase-2	+	Ct Enf_Ct Sano	41	2.40129	-0.574241	0.00396926	0.67164	-3.99647	17.3612	17.1135	16.9706	17.5892	18.1353	17.6215	17.9436	18.17	17.9105	17.5111	17.4552	17.6787	18.1487	18.1336	18.1607
P48453	P48453	PP2BB_MOUSE	Ppp3cb	Serine/threonine-protein phosphatase 2B catalytic subunit beta isoform	+	Ct Enf_Ct Sano	8	2.39916	-0.242884	0.00398878	0.845054	-3.99297	15.1307	15.1169	14.8019	15.2504	15.3728	15.1824	15.307	15.3724	15.2967	14.6628	14.8237	15.0994	15.3118	15.5073	15.5422
O55240	O55240	RDH5_MOUSE	Rdh5	Retinol dehydrogenase 5	+	Ct Enf_Ct Sano	15	2.39257	-2.79988	0.00404977	0.143599	-3.98211	14.0468	14.8244	14.9412	16.4076	17.9188	16.7515	18.1082	18.0528	17.4264	15.7047	14.2707	14.0908	18.3994	18.2784	18.3005
Q03517	Q03517	SCG2_MOUSE	Scg2	Secretogranin-2	+	Ct Enf_Ct Sano	11	2.39092	0.234157	0.00406518	1.17622	3.97939	15.0219	15.0946	15.039	15.0049	14.6702	15.1016	14.7622	14.6768	14.9184	14.6745	14.8578	15.0786	14.7917	14.9652	14.8484
Q9R1E6	Q9R1E6	ENPP2_MOUSE	Enpp2	Autotaxin	+	Ct Enf_Ct Sano	3	2.3909	-0.842578	0.00406537	0.557646	-3.97936	12.0175	11.6757	12.4543	12.5253	12.8607	12.7341	13.2712	13.0592	12.7554	12.4264	12.7249	12.2565	13.1049	13.0654	13.1514
Q8BTZ5	Q8BTZ5	ANR46_MOUSE	Ankrd46	Ankyrin repeat domain-containing protein 46	+	Ct Enf_Ct Sano	3	2.38811	0.286621	0.00409157	1.21978	3.97476	13.5741	13.932	13.7643	13.8564	13.4271	13.8013	13.6081	13.5843	13.781	13.7592	14.0359	13.8476	13.4216	13.4083	13.4807
Q8N7N5	Q8N7N5	DCAF8_MOUSE	Dcaf8	DDB1- and CUL4-associated factor 8	+	Ct Enf_Ct Sano	11	2.38526	0.272151	0.00411851	1.20761	3.97008	14.5828	14.4933	14.5173	14.5757	14.3822	14.4989	14.2543	14.3074	14.3728	14.399	14.5936	14.7733	14.2929	14.2932	14.2126
Q91ZW3	Q6PGB8;Q91ZW3	SMCA5_MOUSE	Smarca5	SWI/SNF-related matrix-associated actin-dependent regulator of chromatin subfamily A member 5	+	Ct Enf_Ct Sano	36	2.38406	0.172993	0.0041299	1.12739	3.9681	15.3149	15.2725	15.1119	15.3119	15.184	15.0975	15.107	15.0748	15.1783	15.2567	15.3577	15.2036	14.9982	14.998	15.0239
Q9CQQ7	Q9CQQ7	AT5F1_MOUSE	Atp5pb	ATP synthase F(0) complex subunit B1, mitochondrial	+	Ct Enf_Ct Sano	16	2.38272	-0.0655197	0.00414267	0.955601	-3.9659	18.9298	18.922	18.8546	18.9098	19.0162	18.8844	18.9314	18.9817	18.9077	19.0922	19.0289	18.8803	18.9508	19.0076	18.9803
Q9D024	Q9D024	CCD47_MOUSE	Ccdc47	PAT complex subunit CCDC47	+	Ct Enf_Ct Sano	14	2.38112	0.173557	0.00415796	1.12784	3.96326	14.7958	14.724	14.8484	14.8034	14.732	14.8358	14.741	14.6938	14.8849	15.0076	14.9319	14.8391	14.5423	14.6267	14.608
Q91YT0	Q91YT0	NDUV1_MOUSE	Ndufv1	NADH dehydrogenase [ubiquinone] flavoprotein 1, mitochondrial	+	Ct Enf_Ct Sano	20	2.37929	-0.209181	0.00417551	0.865028	-3.96025	16.9284	16.8478	16.6466	16.933	17.3225	17.1324	17.2078	17.1985	17.0916	16.6613	16.898	16.9824	17.2348	17.1852	17.2021
P16330	P16330	CN37_MOUSE	Cnp	2',3'-cyclic-nucleotide 3'-phosphodiesterase	+	Ct Enf_Ct Sano	15	2.37427	0.399288	0.00422406	1.31886	3.95201	14.1791	14.2054	14.251	13.8141	13.8631	14.0208	13.8665	13.6156	13.7673	13.9967	14.1322	14.1835	13.5759	13.7399	13.5617
Q6Q899	Q6Q899	RIGI_MOUSE	Rigi	Antiviral innate immune response receptor RIG-I	+	Ct Enf_Ct Sano	26	2.37295	0.915558	0.00423692	1.8863	3.94984	14.8538	15.2198	15.2234	14.8999	13.9667	14.8538	14.1733	14.0903	14.2017	14.6901	14.9061	14.3798	13.5989	13.5651	13.5034
Q8R5F7	Q8R5F7	IFIH1_MOUSE	Ifih1	Interferon-induced helicase C domain-containing protein 1	+	Ct Enf_Ct Sano	7	2.37171	0.648186	0.00424903	1.5672	3.94782	13.8885	14.27	14.28	14.276	13.922	14.0515	13.6177	13.5096	13.7553	14.33	14.2574	13.6493	13.1772	13.0229	13.0462
Q99M28	Q99M28	RNPS1_MOUSE	Rnps1	RNA-binding protein with serine-rich domain 1	+	Ct Enf_Ct Sano	5	2.371	0.257631	0.00425598	1.19551	3.94664	15.5522	15.5726	15.1439	15.4844	15.3627	15.5606	15.2309	15.3311	15.3281	15.2428	15.4267	15.614	15.3972	15.1951	15.1851
P26041	P26040;P26041;P26043	MOES_MOUSE	Msn	Moesin	+	Ct Enf_Ct Sano	40	2.36662	0.318596	0.00429912	1.24712	3.93947	19.002	19.1217	19.4175	19.1445	18.7564	19.0908	18.8792	18.8035	18.8171	18.8656	19.4072	19.0452	18.624	18.5854	18.5917
Q8K093	Q8K093	TRHDE_MOUSE	Trhde	Thyrotropin-releasing hormone-degrading ectoenzyme	+	Ct Enf_Ct Sano	1	2.36535	-1.20193	0.00431171	0.434693	-3.93739	11.1395	10.9411	10.9194	11.4416	13.0019	11.9605	12.3414	12.6593	11.7505	10.9542	11.0849	12.1967	13.3023	12.5144	13.1805
Q8CIV8	Q8CIV8	TBCE_MOUSE	Tbce	Tubulin-specific chaperone E	+	Ct Enf_Ct Sano	4	2.365	0.577209	0.00431519	1.49196	3.93682	13.7343	13.5264	13.9809	13.3823	13.3817	13.7461	13.1391	12.9629	13.2094	13.4175	14.0879	13.4007	12.5511	13.1146	12.9633
Q9WUU7	Q9WUU7	CATZ_MOUSE	Ctsz	Cathepsin Z	+	Ct Enf_Ct Sano	8	2.3612	0.764035	0.00435311	1.69823	3.93059	15.2731	15.4863	15.4546	15.4078	14.9062	15.7246	15.0277	14.8591	14.9928	15.6461	16.2437	15.9637	14.6163	14.6096	14.5075
Q3TZX3	Q3TZX3	S2533_MOUSE	Slc25a33	Solute carrier family 25 member 33	+	Ct Enf_Ct Sano	6	2.36028	-0.431979	0.00436234	0.741244	-3.92908	14.4536	14.3572	14.2596	14.5213	14.9616	14.6811	14.8094	15.1968	14.8243	14.2972	14.2038	14.6959	15.0218	14.9845	15.1596
P11835	P11835	ITB2_MOUSE	Itgb2	Integrin beta-2	+	Ct Enf_Ct Sano	22	2.35762	1.04577	0.00438915	2.06447	3.92472	14.4981	14.7317	15.2412	14.8094	14.1717	14.5826	14.3589	13.9116	14.4419	15.0678	15.4622	14.7348	12.8985	13.2252	13.366
Q80YV4	Q80YV4	PANK4_MOUSE	Pank4	4'-phosphopantetheine phosphatase	+	Ct Enf_Ct Sano	18	2.35507	-0.388944	0.00441499	0.763688	-3.92055	14.0374	14.0196	14.0771	14.2701	14.5947	14.2397	14.4847	14.6799	14.5159	14.132	14.2761	14.3046	14.6946	14.6166	14.5862
Q80ZJ1	Q80ZJ1	RAP2A_MOUSE	Rap2a	Ras-related protein Rap-2a	+	Ct Enf_Ct Sano	3	2.35376	0.284581	0.00442833	1.21806	3.9184	13.1515	13.3986	13.2024	13.2031	12.9015	13.3327	12.945	13.1505	13.2177	13.0295	13.223	13.1375	12.8953	12.849	12.9754
P31649	P31649	S6A13_MOUSE	Slc6a13	Sodium- and chloride-dependent GABA transporter 2	+	Ct Enf_Ct Sano	3	2.35137	-0.974703	0.00445277	0.508845	-3.9145	13.3329	13.4948	13.5124	13.5728	14.4088	13.6172	14.3022	14.7273	14.2343	13.3421	13.9026	12.7519	14.4214	14.4389	14.4149
P47962	P47962	RL5_MOUSE	Rpl5	Large ribosomal subunit protein uL18	+	Ct Enf_Ct Sano	15	2.35008	0.201169	0.00446601	1.14963	3.91238	16.5755	16.6522	16.5885	16.7248	16.6164	16.5812	16.4934	16.4788	16.5133	16.6005	16.754	16.5651	16.3372	16.3077	16.2644
Q9WTP9	Q2NKI2;Q9WTP9	VAX2_MOUSE	Vax2	Ventral anterior homeobox 2	+	Ct Enf_Ct Sano	4	2.3493	-0.358689	0.00447404	0.779873	-3.91111	13.3326	13.1182	13.1612	13.518	13.7009	13.4757	13.4787	13.7375	13.4597	13.3258	13.5963	13.4329	13.846	13.7769	13.7733
Q91WC9	Q91WC9	DGLB_MOUSE	Daglb	Diacylglycerol lipase-beta	+	Ct Enf_Ct Sano	8	2.34335	0.244024	0.00453576	1.18429	3.90139	13.8458	13.7847	14.2484	13.974	13.7043	13.648	13.6704	13.5921	13.7506	14.2359	14.3564	13.8589	13.4911	13.5403	13.3741
Q99KI0	Q99KI0	ACON_MOUSE	Aco2	Aconitate hydratase, mitochondrial	+	Ct Enf_Ct Sano	37	2.34229	-0.171281	0.00454684	0.888054	-3.89966	18.8876	19.0104	18.7635	18.8943	19.237	18.998	19.2023	19.0972	19.018	18.8189	18.7903	18.834	19.0666	19.1029	19.1355
O88811	O88811	STAM2_MOUSE	Stam2	Signal transducing adapter molecule 2	+	Ct Enf_Ct Sano	7	2.3379	0.351413	0.00459304	1.27581	3.89249	13.0179	13.0885	13.1191	13.1135	12.9442	13.1099	12.8177	12.9888	13.0127	13.046	13.1473	13.3738	12.6625	12.6719	12.7049
Q9QXM0	Q9QXM0	ABHD2_MOUSE	Abhd2	Monoacylglycerol lipase ABHD2	+	Ct Enf_Ct Sano	6	2.33778	-1.32436	0.00459431	0.399326	-3.8923	10.8363	11.1151	11.5551	12.0368	13.417	12.0834	12.9829	13.0175	12.6769	11.5357	10.7615	11.6034	13.1886	13.0419	12.706
P61161	P61161	ARP2_MOUSE	Actr2	Actin-related protein 2	+	Ct Enf_Ct Sano	14	2.33067	0.366167	0.00467014	1.28892	3.88071	17.2445	17.404	17.6606	17.2688	17.0687	17.1864	16.9894	17.032	17.294	17.1524	17.481	16.9968	16.8237	16.7643	16.6854
Q5U4D8	Q5U4D8	SC5A6_MOUSE	Slc5a6	Sodium-dependent multivitamin transporter	+	Ct Enf_Ct Sano	3	2.32755	-0.435986	0.00470381	0.739188	-3.87562	12.013	11.997	12.0009	12.3624	12.6162	12.2353	12.3074	12.669	12.1788	11.5561	11.886	11.7617	12.6411	12.3421	12.4062
Q5U419	Q5U419	MFSD3_MOUSE	Mfsd3	Major facilitator superfamily domain-containing protein 3	+	Ct Enf_Ct Sano	2	2.32717	1.72818	0.00470793	3.3131	3.875	12.7603	12.9596	12.8946	12.8242	10.3125	12.3075	12.5153	10.5437	12.2522	12.4913	12.7094	12.5384	10.2736	10.2562	10.5883
Q61462	Q61462	CY24A_MOUSE	Cyba	Cytochrome b-245 light chain	+	Ct Enf_Ct Sano	1	2.32509	2.30447	0.00473053	4.93986	3.87162	13.6781	12.9772	13.632	13.5485	12.8711	13.3114	10.296	10.2643	10.3769	10.6448	13.8951	12.929	10.1145	10.7653	10.3101
Q3U0L2	Q3U0L2	AN33B_MOUSE	Ankrd33b	Ankyrin repeat domain-containing protein 33B	+	Ct Enf_Ct Sano	9	2.32404	-1.44376	0.00474198	0.367608	-3.86991	11.5852	11.5352	10.5796	12.1075	13.7385	12.5712	13.3295	13.6164	13.4381	12.1584	10.7828	12.3501	14.0095	13.7587	13.9845
Q9CYH2	Q9CYH2	PXL2A_MOUSE	Prxl2a	Peroxiredoxin-like 2A	+	Ct Enf_Ct Sano	10	2.32298	-0.501939	0.00475357	0.706157	-3.86819	16.3216	16.3175	16.376	16.4833	16.7253	16.4438	16.7956	16.9449	16.8108	16.1565	16.4506	16.046	16.9903	16.8111	16.9075
Q61543	Q61543	GSLG1_MOUSE	Glg1	Golgi apparatus protein 1	+	Ct Enf_Ct Sano	41	2.3182	0.260195	0.00480618	1.19764	3.86041	15.5257	15.694	15.7223	15.5761	15.3474	15.571	15.4364	15.432	15.5123	15.6001	15.6952	15.5338	15.3213	15.1888	15.1574
P51491	P51491	OPSB_MOUSE	Opn1sw	Short-wave-sensitive opsin 1	+	Ct Enf_Ct Sano	7	2.31814	-1.66829	0.00480684	0.314626	-3.8603	15.066	14.6629	14.2631	15.6754	17.3037	15.9824	16.8905	17.3165	17.067	15.3714	14.9895	15.6704	17.5664	17.5179	17.4989
Q64345	Q64345	IFIT3_MOUSE	Ifit3	Interferon-induced protein with tetratricopeptide repeats 3	+	Ct Enf_Ct Sano	22	2.31732	1.16367	0.00481593	2.24027	3.85898	14.9505	15.7923	15.5734	15.0326	14.2793	15.4317	14.5294	14.1639	14.7064	15.0461	14.8808	14.5053	13.7019	13.582	13.5906
P15655	P15655	FGF2_MOUSE	Fgf2	Fibroblast growth factor 2	+	Ct Enf_Ct Sano	4	2.31414	1.30007	0.00485132	2.46241	3.8538	14.9357	14.4246	14.1318	14.5128	13.375	14.4514	13.8716	13.5458	13.6741	14.8476	14.7673	15.0628	12.788	13.2255	12.6174
Q8BWU8	Q8BWU8	AT2L1_MOUSE	Etnppl	Ethanolamine-phosphate phospho-lyase	+	Ct Enf_Ct Sano	2	2.31309	-0.834177	0.00486306	0.560903	-3.85209	11.856	11.3682	11.4942	10.4527	12.3678	11.6387	12.6761	12.5452	11.9006	11.2708	10.7864	12.5308	12.6153	12.5518	13.0769
Q9D1D4	Q9D1D4	TMEDA_MOUSE	Tmed10	Transmembrane emp24 domain-containing protein 10	+	Ct Enf_Ct Sano	9	2.31281	0.270735	0.0048662	1.20642	3.85164	16.9282	16.9134	17.1512	17.0662	16.6833	16.9957	16.9009	16.7753	16.944	16.9277	17.1819	17.0241	16.5319	16.5774	16.6662
Q8R1B8	P51448;P51450;Q8R1B8	RORB_MOUSE	Rorb	Nuclear receptor ROR-beta	+	Ct Enf_Ct Sano	8	2.30989	-0.750434	0.00489903	0.594425	-3.8469	12.8147	12.7146	12.7305	13.3481	13.7761	13.4141	13.8588	13.9143	13.6987	13.0709	13.015	13.231	14.1727	13.7936	13.8858
Q8BG81	Q8BG81	PDIP3_MOUSE	Poldip3	Polymerase delta-interacting protein 3	+	Ct Enf_Ct Sano	8	2.30953	-0.392524	0.00490309	0.761796	-3.84631	13.0077	12.5077	12.4027	12.7958	13.2079	12.6934	13.0879	12.9862	12.8732	13.1309	12.6601	12.6991	13.3178	13.2091	13.1425
Q9D9V3	Q9D9V3	ECHD1_MOUSE	Echdc1	Ethylmalonyl-CoA decarboxylase	+	Ct Enf_Ct Sano	8	2.30862	-0.322497	0.00491338	0.799685	-3.84484	13.9523	14.0214	13.9256	13.9188	14.3716	14.2909	14.524	14.2994	14.2791	13.8983	14.0113	14.2041	14.5415	14.4385	14.5569
Q9R118	Q9R118	HTRA1_MOUSE	Htra1	Serine protease HTRA1	+	Ct Enf_Ct Sano	2	2.30755	0.697499	0.0049255	1.62169	3.8431	13.3818	13.758	13.771	13.9774	12.7697	13.7296	13.1313	13.3545	13.498	13.683	13.7218	13.6198	12.907	12.7245	12.3825
Q9D071	Q9D071	MMS19_MOUSE	Mms19	MMS19 nucleotide excision repair protein homolog	+	Ct Enf_Ct Sano	10	2.30225	0.339735	0.00498597	1.26552	3.83451	13.3309	13.115	13.2229	13.194	12.8392	13.2155	12.9849	13.0376	13.0451	13.0324	13.2717	13.3304	12.82	12.8429	12.6528
P83741	P83741	WNK1_MOUSE	Wnk1	Serine/threonine-protein kinase WNK1	+	Ct Enf_Ct Sano	11	2.29832	0.246469	0.0050313	1.1863	3.82813	13.6586	13.7711	13.7265	13.5848	13.346	13.4826	13.4596	13.464	13.6137	13.5073	13.5187	13.5569	13.3486	13.2374	13.341
P50149	P50149	GNAT2_MOUSE	Gnat2	Guanine nucleotide-binding protein G(t) subunit alpha-2	+	Ct Enf_Ct Sano	8	2.29637	-1.54517	0.00505394	0.342655	-3.82497	14.505	14.8798	13.5593	15.2629	16.6941	15.67	16.3575	16.8249	16.5541	14.7288	14.2871	14.5678	16.9158	16.9302	16.8741
P24547	P24547	IMDH2_MOUSE	Impdh2	Inosine-5'-monophosphate dehydrogenase 2	+	Ct Enf_Ct Sano	17	2.29615	-0.559433	0.0050565	0.678569	-3.82461	14.2556	14.4348	14.5895	14.7202	15.2731	14.9204	15.3041	15.1328	14.8612	14.5702	14.566	14.942	15.2898	15.3141	15.1704
Q8R0X7	Q8R0X7	SGPL1_MOUSE	Sgpl1	Sphingosine-1-phosphate lyase 1	+	Ct Enf_Ct Sano	13	2.29593	0.572911	0.00505906	1.48752	3.82425	15.0974	15.3933	15.8014	15.1924	14.7818	14.9607	14.9158	14.7309	15.0205	15.2546	15.6873	14.9926	14.2825	14.3269	14.344
Q9D1G5	Q9D1G5	LRC57_MOUSE	Lrrc57	Leucine-rich repeat-containing protein 57	+	Ct Enf_Ct Sano	6	2.29535	-0.221273	0.00506582	0.857808	-3.8233	14.6328	14.5478	14.492	14.6189	14.7781	14.7259	14.8735	14.7576	14.7615	14.5722	14.4462	14.647	15.0207	14.8395	14.93
Q6P5E4	Q6P5E4	UGGG1_MOUSE	Uggt1	UDP-glucose:glycoprotein glucosyltransferase 1	+	Ct Enf_Ct Sano	44	2.2942	0.220099	0.00507925	1.16481	3.82146	15.178	15.1542	15.3586	15.1934	14.9318	15.1128	14.9828	15.0151	15.1072	15.0318	15.3655	14.9949	14.8733	14.81	14.7653
Q8R151	Q8R151	ZNFX1_MOUSE	Znfx1	NFX1-type zinc finger-containing protein 1	+	Ct Enf_Ct Sano	7	2.29415	0.249577	0.00507984	1.18886	3.82136	12.765	12.6014	12.8794	12.4791	12.3259	12.8213	12.3927	12.4127	12.4773	12.7947	12.7373	12.6881	12.4268	12.5066	12.3664
Q9D753	Q9D753	EXOS8_MOUSE	Exosc8	Exosome complex component RRP43	+	Ct Enf_Ct Sano	5	2.29093	-0.261251	0.00511764	0.834364	-3.81615	13.0961	12.9691	13.0299	13.2427	13.2572	13.2398	13.3448	13.3704	13.1794	13	13.2634	13.2458	13.4989	13.2964	13.5261
P97300	P97300	NPTN_MOUSE	Nptn	Neuroplastin	+	Ct Enf_Ct Sano	14	2.28972	-0.179184	0.00513192	0.883202	-3.81419	16.0997	16.1739	15.9604	16.1905	16.3741	16.1028	16.2682	16.3555	16.2203	15.9437	16.0636	16.2964	16.4439	16.3375	16.3839
P70232	P70232	NCHL1_MOUSE	Chl1	Neural cell adhesion molecule L1-like protein	+	Ct Enf_Ct Sano	20	2.28838	0.685625	0.00514778	1.6084	3.81203	14.149	14.1812	14.1548	13.9596	13.0025	13.9093	13.4871	13.0886	13.2919	13.8872	13.8226	13.9061	13.2013	13.2342	12.9982
P98200	P98200	AT8A2_MOUSE	Atp8a2	Phospholipid-transporting ATPase IB	+	Ct Enf_Ct Sano	15	2.28756	-0.738773	0.00515751	0.599249	-3.8107	12.7381	12.4861	12.3155	12.7692	13.4751	12.9709	13.3066	13.6216	13.4629	12.8037	12.6985	12.99	13.9657	13.7027	13.7452
Q5DTL9	Q5DTL9	S4A10_MOUSE	Slc4a10	Sodium-driven chloride bicarbonate exchanger	+	Ct Enf_Ct Sano	18	2.28744	-0.518665	0.00515893	0.698017	-3.8105	15.3463	15.4962	15.3454	15.4719	15.9897	15.6078	15.9908	15.9775	16.0628	15.4443	15.2112	15.5566	16.166	16.2532	16.2756
Q9D5V5	Q9D5V5	CUL5_MOUSE	Cul5	Cullin-5	+	Ct Enf_Ct Sano	35	2.28743	-0.177644	0.00515905	0.884146	-3.81049	15.3317	15.2122	15.2398	15.3444	15.4863	15.2992	15.3537	15.5277	15.3692	15.2051	15.3834	15.3779	15.5419	15.5186	15.5366
Q9JLV6	Q9JLV6	PNKP_MOUSE	Pnkp	Bifunctional polynucleotide phosphatase/kinase	+	Ct Enf_Ct Sano	8	2.286	0.147449	0.00517607	1.10761	3.80817	13.5438	13.6164	13.691	13.533	13.5333	13.7283	13.4605	13.4822	13.6838	13.5561	13.7671	13.5936	13.424	13.5298	13.532
Q91WC3	Q91WC3	ACSL6_MOUSE	Acsl6	Long-chain-fatty-acid--CoA ligase 6	+	Ct Enf_Ct Sano	43	2.2846	-0.457611	0.00519278	0.728191	-3.8059	16.9261	16.5656	16.5175	16.9931	17.2605	16.9836	17.3194	17.3761	17.2755	16.8907	16.6759	17.0698	17.487	17.4552	17.4709
P35918	P35918	VGFR2_MOUSE	Kdr	Vascular endothelial growth factor receptor 2	+	Ct Enf_Ct Sano	5	2.28363	0.464445	0.00520439	1.37979	3.80435	11.8118	11.4333	11.4171	11.6837	10.4595	11.5739	11.4929	10.9255	11.5823	11.9783	11.7683	11.7835	11.1915	11.2474	11.0054
Q9Z2C9	Q9Z2C9	MTMR7_MOUSE	Mtmr7	Myotubularin-related protein 7	+	Ct Enf_Ct Sano	11	2.28328	0.175085	0.00520859	1.12903	3.80378	14.7096	14.8337	14.7177	14.6349	14.5648	14.7926	14.4595	14.6492	14.8029	14.7611	14.6155	14.7251	14.689	14.5733	14.6177
P50172	P50172	DHI1_MOUSE	Hsd11b1	11-beta-hydroxysteroid dehydrogenase 1	+	Ct Enf_Ct Sano	1	2.28319	1.03464	0.00520967	2.0486	3.80363	11.567	11.9641	12.5308	12.0643	10.6252	11.71	10.3625	10.3168	11.5515	11.4688	11.6052	10.5694	10.8982	10.5104	10.1008
Q6PB51	Q6PB51	CC117_MOUSE	Ccdc117	Coiled-coil domain-containing protein 117	+	Ct Enf_Ct Sano	4	2.28036	-0.557384	0.00524373	0.679533	-3.79906	10.956	10.6083	10.5023	10.9428	11.5375	11.1077	11.6381	11.6093	11.4465	11.3629	11.3168	11.3158	11.6611	11.6432	11.6696
Q71M36	Q71M36	CSPG5_MOUSE	Cspg5	Chondroitin sulfate proteoglycan 5	+	Ct Enf_Ct Sano	6	2.2794	-0.538688	0.00525533	0.688397	-3.7975	14.0445	13.8664	13.8973	14.2195	14.5871	14.3967	14.5182	14.6411	14.5476	13.8948	14.0615	14.0702	14.8927	14.7242	14.8427
Q8VHP6	Q8VHP6	CDHR1_MOUSE	Cdhr1	Cadherin-related family member 1	+	Ct Enf_Ct Sano	6	2.27931	-0.79884	0.00525642	0.574811	-3.79735	12.6339	12.33	12.0136	12.7058	13.337	12.9713	13.2469	13.5325	13.2722	12.81	12.5646	13.0881	13.9943	13.7788	13.7372
Q8BT14	Q8BT14	CNOT4_MOUSE	Cnot4	CCR4-NOT transcription complex subunit 4	+	Ct Enf_Ct Sano	2	2.27905	1.09139	0.00525957	2.13079	3.79694	12.3606	12.5057	12.1494	11.9358	11.35	11.9628	10.6414	11.562	12.2046	12.2652	11.9057	11.7053	10.7383	11.758	10.5824
Q8K201	Q8K201	KCT2_MOUSE	Kct2	Keratinocyte-associated transmembrane protein 2	+	Ct Enf_Ct Sano	1	2.2778	1.05202	0.00527473	2.07343	3.79492	12.0476	12.1916	12.2113	12.1572	11.3476	12.0514	11.8127	11.0765	11.8665	12.4909	12.1068	11.6495	10.6221	10.7715	10.2637
Q921M7	Q921M7;Q8BHZ0	CYRIB_MOUSE	Cyrib	CYFIP-related Rac1 interactor B	+	Ct Enf_Ct Sano	10	2.27769	0.252598	0.00527606	1.19135	3.79474	15.9987	16.1241	16.0749	15.8631	15.6196	15.878	15.8027	15.7726	16.0828	16.1226	16.1391	15.8056	15.6559	15.7252	15.6698
B9EKR1	B9EKR1	PTPRZ_MOUSE	Ptprz1	Receptor-type tyrosine-protein phosphatase zeta	+	Ct Enf_Ct Sano	8	2.27407	-0.305986	0.00532023	0.808889	-3.7889	14.7137	14.7477	14.5514	14.8014	15.0026	14.8277	15.0048	15.0787	14.9133	14.2424	14.6194	14.8501	15.3697	15.1679	14.9614
P20491	P20491	FCERG_MOUSE	Fcer1g	High affinity immunoglobulin epsilon receptor subunit gamma	+	Ct Enf_Ct Sano	3	2.27242	1.00284	0.00534048	2.00394	3.78622	13.3934	13.866	14.1479	13.7471	13.2871	13.8225	13.464	12.7603	13.5589	14.0004	14.3477	13.4388	12.2278	12.5632	12.05
Q03265	Q03265	ATPA_MOUSE	Atp5f1a	ATP synthase subunit alpha, mitochondrial	+	Ct Enf_Ct Sano	31	2.27219	-0.193615	0.00534331	0.874412	-3.78585	20.3101	20.1825	20.0821	20.4067	20.4874	20.3962	20.4273	20.4576	20.1825	20.0292	20.2989	20.343	20.5731	20.4273	20.4972
Q8CC86	Q8CC86	PNCB_MOUSE	Naprt	Nicotinate phosphoribosyltransferase	+	Ct Enf_Ct Sano	9	2.27218	0.463271	0.00534343	1.37866	3.78585	13.1746	13.272	13.3832	13.2982	12.7905	13.044	12.9858	12.7899	13.1356	13.0443	13.2897	12.9866	12.3153	12.6273	12.5782
Q5EBJ4	Q5EBJ4	ERMIN_MOUSE	Ermn	Ermin	+	Ct Enf_Ct Sano	11	2.27059	-2.39416	0.00536303	0.190233	-3.78328	10.4894	10.6325	11.9784	11.5382	13.5694	12.7829	13.7723	13.7981	13.4351	11.1631	10.8834	10.6401	14.0468	14.1963	14.1373
Q811G0	Q811G0	PTHB1_MOUSE	Bbs9	Protein PTHB1	+	Ct Enf_Ct Sano	17	2.26978	-1.07374	0.00537304	0.475086	-3.78197	13.3443	13.1701	13.3852	13.8815	14.7128	14.0097	14.4676	14.8889	14.6351	13.6197	13.4733	13.9303	15.1164	14.9823	15.003
Q9EPL9	Q9EPL9	ACOX3_MOUSE	Acox3	Peroxisomal acyl-coenzyme A oxidase 3	+	Ct Enf_Ct Sano	10	2.2692	0.64124	0.00538022	1.55967	3.78104	13.3269	13.5025	13.6516	13.2207	12.8371	13.2687	12.8385	12.7359	12.7363	13.2149	13.6174	13.0863	12.5218	12.2786	12.3397
O70443	O70443	GNAZ_MOUSE	Gnaz	Guanine nucleotide-binding protein G(z) subunit alpha	+	Ct Enf_Ct Sano	14	2.26864	-0.425351	0.00538716	0.744658	-3.78014	15.5029	15.2459	15.1598	15.5079	15.869	15.46	15.7795	15.7824	15.7837	15.4124	15.3284	15.6238	16.059	16.0722	16.0499
P22366	P22366	MYD88_MOUSE	Myd88	Myeloid differentiation primary response protein MyD88	+	Ct Enf_Ct Sano	3	2.26855	0.357152	0.00538828	1.28089	3.77998	13.499	13.599	13.7187	13.7546	13.2368	13.4884	13.118	13.3628	13.4171	13.298	13.7438	13.6817	13.0824	12.9577	13.3785
Q80VP1	Q80VP1	EPN1_MOUSE	Epn1	Epsin-1	+	Ct Enf_Ct Sano	6	2.26712	-0.220418	0.00540605	0.858317	-3.77768	14.8661	15.0324	14.9731	14.8743	15.0703	14.8878	15.1932	15.2613	15.1632	15.0257	14.9416	14.9679	15.1247	15.2165	15.2238
O35599	O35599	OPSG_MOUSE	Opn1mw	Medium-wave-sensitive opsin 1	+	Ct Enf_Ct Sano	4	2.26704	-1.3538	0.00540705	0.39126	-3.77754	13.9259	14.015	13.1984	14.5726	15.8911	15.2329	15.5125	16.2803	15.5709	14.367	13.5434	14.6652	16.3828	15.9704	16.0329
Q99LR1	Q99LR1	ABD12_MOUSE	Abhd12	Lysophosphatidylserine lipase ABHD12	+	Ct Enf_Ct Sano	13	2.2665	0.233858	0.00541377	1.17598	3.77668	15.2404	15.3682	15.3642	15.1807	15.0304	15.2592	15.0737	15.0852	15.2168	15.4163	15.5537	15.5037	15.0774	15.1906	14.9921
E9Q634	E9Q634	MYO1E_MOUSE	Myo1e	Unconventional myosin-Ie	+	Ct Enf_Ct Sano	10	2.26512	0.487458	0.005431	1.40197	3.77445	12.7744	13.1977	13.4271	12.9866	12.8042	12.8361	12.4821	12.552	12.6315	13.0301	13.5738	12.6465	12.1655	12.2497	12.1997
P51410	P51410	RL9_MOUSE	Rpl9	Large ribosomal subunit protein uL6	+	Ct Enf_Ct Sano	7	2.26468	0.293729	0.00543651	1.2258	3.77374	16.5797	16.6661	16.6346	16.7255	16.1359	16.5222	16.4429	16.3697	16.3819	16.5587	16.6857	16.6471	16.1644	16.1704	16.1809
Q3TVI8	Q3TVI8	PBIP1_MOUSE	Pbxip1	Pre-B-cell leukemia transcription factor-interacting protein 1	+	Ct Enf_Ct Sano	10	2.26176	0.382962	0.00547318	1.30402	3.76904	13.812	13.877	13.9448	13.8278	13.6642	13.5991	13.5488	13.4168	13.5195	13.6212	13.9887	13.6421	13.158	13.1625	13.2488
P25911	P25911	LYN_MOUSE	Lyn	Tyrosine-protein kinase Lyn	+	Ct Enf_Ct Sano	12	2.25875	0.746936	0.00551125	1.67822	3.76418	14.3756	14.617	14.7295	14.3815	14.0175	14.2573	14.0001	13.92	14.2837	14.3312	14.659	13.9892	13.1277	13.3873	13.3532
F8VPZ3	F8VPZ3	UBP32_MOUSE	Usp32	Ubiquitin carboxyl-terminal hydrolase 32	+	Ct Enf_Ct Sano	3	2.25612	0.303745	0.00554472	1.23434	3.75995	12.4799	12.495	11.9749	11.6963	12.2477	12.1148	12.0203	11.9597	12.3208	11.8825	11.8353	12.1886	12.0687	12.0828	11.9488
P01899	P01897;P01899	HA11_MOUSE	H2-D1	H-2 class I histocompatibility antigen, D-B alpha chain	+	Ct Enf_Ct Sano	16	2.25565	1.07802	0.00555073	2.11114	3.75919	16.7291	17.3442	17.355	17.045	16.5124	16.9439	16.4801	16.0234	16.7776	16.9291	17.4519	16.2794	15.5223	15.4692	15.189
P37889	P37889	FBLN2_MOUSE	Fbln2	Fibulin-2	+	Ct Enf_Ct Sano	18	2.25547	1.06173	0.00555303	2.08743	3.75891	13.751	13.6699	15.1674	14.0838	13.2799	13.8171	13.1258	12.6058	12.8345	13.9198	14.876	14.1452	12.7934	12.1608	12.2232
Q9D517	Q9D517	PLCC_MOUSE	Agpat3	1-acyl-sn-glycerol-3-phosphate acyltransferase gamma	+	Ct Enf_Ct Sano	18	2.25496	-0.617041	0.00555955	0.652007	-3.75809	16.6996	16.3146	16.2324	16.9944	17.392	16.9435	17.3255	17.4144	17.2159	16.7834	16.6643	17.0691	17.5571	17.4726	17.5583
Q8C1Z7	Q8C1Z7	BBS4_MOUSE	Bbs4	Bardet-Biedl syndrome 4 protein homolog	+	Ct Enf_Ct Sano	9	2.25215	-1.17155	0.00559564	0.443944	-3.75356	12.3325	12.6193	12.1177	12.9507	14.2277	13.1204	13.8071	14.345	14.0237	12.9253	12.4673	13.2852	14.3636	14.3558	14.3674
Q05D44	Q05D44	IF2P_MOUSE	Eif5b	Eukaryotic translation initiation factor 5B	+	Ct Enf_Ct Sano	12	2.24617	0.41232	0.00567322	1.33082	3.74394	14.2414	14.4115	14.524	14.3087	14.0174	14.3283	14.0206	13.9605	13.9639	14.3875	14.3181	14.3982	13.7844	13.9096	13.6066
Q9R1V6	Q9R1V6	ADA22_MOUSE	Adam22	Disintegrin and metalloproteinase domain-containing protein 22	+	Ct Enf_Ct Sano	7	2.24579	-0.199669	0.00567819	0.87075	-3.74333	13.3651	13.5436	13.6097	13.4439	13.6082	13.3396	13.6225	13.6249	13.4183	13.2373	13.2644	13.5301	13.7426	13.5392	13.6659
O70572	O70572	NSMA_MOUSE	Smpd2	Sphingomyelin phosphodiesterase 2	+	Ct Enf_Ct Sano	15	2.2433	-0.204543	0.00571084	0.867814	-3.73933	14.4015	14.4052	14.4599	14.5258	14.6315	14.3499	14.6276	14.6861	14.5496	14.5487	14.53	14.6293	14.6421	14.6946	14.7077
P15105	P15105	GLNA_MOUSE	Glul	Glutamine synthetase	+	Ct Enf_Ct Sano	20	2.24242	-1.08147	0.00572242	0.472547	-3.73792	18.9419	18.8018	18.5254	19.2356	20.7223	19.9882	20.5638	20.3101	20.1825	19.2301	18.8265	19.71	20.714	20.6886	20.7553
O35711	O35711	LIPB2_MOUSE	Ppfibp2	Liprin-beta-2	+	Ct Enf_Ct Sano	2	2.24167	-0.838886	0.00573231	0.559075	-3.73671	10.5601	11.2337	11.4412	11.1896	11.4067	11.3205	11.8398	11.6585	11.2837	10.9152	10.5793	10.2541	11.6524	11.8724	11.8236
Q6PDC8	Q6PDC8	MFD4A_MOUSE	Mfsd4a	Major facilitator superfamily domain-containing protein 4A	+	Ct Enf_Ct Sano	2	2.24156	0.497327	0.00573377	1.4116	3.73653	11.4871	11.6559	11.6328	11.657	10.8902	11.2322	10.8965	10.7945	11.5528	11.2813	11.5721	11.5056	10.7925	11.0685	11.395
P62918	P62918	RL8_MOUSE	Rpl8	Large ribosomal subunit protein uL2	+	Ct Enf_Ct Sano	8	2.23813	0.268412	0.00577923	1.20448	3.73103	16.5441	16.3784	16.1805	16.4326	16.1031	16.3081	16.184	16.0581	16.1499	16.261	16.2722	16.3919	16.018	16.028	16.1423
Q91V01	Q91V01	MBOA5_MOUSE	Lpcat3	Lysophospholipid acyltransferase 5	+	Ct Enf_Ct Sano	4	2.23582	0.546334	0.00581005	1.46037	3.72732	14.2319	14.4899	14.4981	14.2892	13.6219	14.1338	13.7985	13.7963	14.0499	14.1595	14.4181	13.7804	13.5657	13.4034	13.3901
P26516	P26516	PSMD7_MOUSE	Psmd7	26S proteasome non-ATPase regulatory subunit 7	+	Ct Enf_Ct Sano	10	2.2341	0.231144	0.00583311	1.17377	3.72455	15.5215	15.4358	15.4818	15.4305	15.2863	15.4889	15.2931	15.3495	15.3341	15.3343	15.4579	15.6252	15.2796	15.2049	15.1226
Q810B6	Q810B6	ANFY1_MOUSE	Ankfy1	Rabankyrin-5	+	Ct Enf_Ct Sano	24	2.2325	0.315374	0.00585464	1.24433	3.72198	14.6658	14.8349	15.0643	14.8872	14.5294	14.7339	14.4451	14.5788	14.5258	14.6928	14.945	14.6845	14.3826	14.1809	14.2807
Q9D8E6	Q9D8E6	RL4_MOUSE	Rpl4	Large ribosomal subunit protein uL4	+	Ct Enf_Ct Sano	19	2.23243	0.23629	0.00585558	1.17796	3.72187	17.2195	17.2202	17.0982	17.3011	16.8911	17.156	16.9856	17.0032	16.9636	17.0738	17.1903	17.155	16.9269	16.7858	16.8313
P15116	P15116	CADH2_MOUSE	Cdh2	Cadherin-2	+	Ct Enf_Ct Sano	14	2.22886	0.307298	0.00590391	1.23739	3.71615	16.2654	16.336	16.0671	15.9462	15.7484	15.966	15.9842	15.7516	16.1273	16.3576	16.0925	16.1744	15.7252	15.9418	15.9299
P24270	P24270	CATA_MOUSE	Cat	Catalase	+	Ct Enf_Ct Sano	26	2.22667	-0.541019	0.00593376	0.687285	-3.71264	14.0155	14.317	14.475	14.264	14.9136	14.545	14.9279	14.7233	14.7706	14.4667	14.4191	14.1048	14.9542	14.9075	14.9451
Q9Z0P5	Q9Z0P5	TWF2_MOUSE	Twf2	Twinfilin-2	+	Ct Enf_Ct Sano	5	2.22445	0.28234	0.00596417	1.21617	3.70908	12.6551	12.8698	12.991	12.9535	12.546	13.0702	12.6585	12.7125	12.9782	12.9791	13.4305	12.9065	12.5915	12.5409	12.5645
Q5IRJ6	Q5IRJ6	ZNT9_MOUSE	Slc30a9	Proton-coupled zinc antiporter SLC30A9, mitochondrial	+	Ct Enf_Ct Sano	10	2.22378	-0.144667	0.00597338	0.904588	-3.70802	14.4952	14.4818	14.2668	14.4113	14.5908	14.5527	14.7146	14.5353	14.5471	14.2871	14.5015	14.4304	14.7024	14.6414	14.6369
Q3V3N7	Q3V3N7	BBS1_MOUSE	Bbs1	Bardet-Biedl syndrome 1 protein homolog	+	Ct Enf_Ct Sano	15	2.21808	-1.18049	0.00605229	0.441202	-3.69888	13.608	13.3327	13.2454	13.8295	15.1252	14.2676	14.8126	15.2775	15.0169	13.658	13.5071	14.2922	15.4164	15.4317	15.4816
Q8CHI8	Q8CHI8	EP400_MOUSE	Ep400	E1A-binding protein p400	+	Ct Enf_Ct Sano	8	2.21717	0.212571	0.00606499	1.15875	3.69744	13.1984	13.2406	13.2292	13.4952	12.9473	13.3271	13.1043	12.8488	13.1131	13.3065	13.4607	13.2354	12.9715	13.0627	13.0645
Q6P5H2	Q6P5H2	NEST_MOUSE	Nes	Nestin	+	Ct Enf_Ct Sano	22	2.21574	0.950571	0.00608499	1.93264	3.69514	12.9567	13.3944	13.2403	12.7816	11.9637	13.0399	12.5028	12.0428	12.237	13.119	12.988	13.029	11.4511	12.1065	11.8009
Q60931	Q60931	VDAC3_MOUSE	Vdac3	Voltage-dependent anion-selective channel protein 3	+	Ct Enf_Ct Sano	11	2.21283	-0.277676	0.0061259	0.824919	-3.69048	16.2654	16.1712	16.3904	16.233	16.487	16.486	16.4685	16.4905	16.1754	15.9681	16.3412	16.2515	16.7375	16.5363	16.5051
P50171	P50171	DHB8_MOUSE	Hsd17b8	(3R)-3-hydroxyacyl-CoA dehydrogenase	+	Ct Enf_Ct Sano	7	2.21273	-0.378861	0.00612731	0.769045	-3.69033	14.5607	14.7277	14.2317	14.6808	15.1181	15.0969	15.2198	15.1691	14.9895	14.5154	14.5107	14.8265	15.1782	15.3725	15.156
Q9Z2H1	Q9Z2H1	RGS11_MOUSE	Rgs11	Regulator of G-protein signaling 11	+	Ct Enf_Ct Sano	3	2.21218	-0.670387	0.00613508	0.628338	-3.68945	10.542	11.1026	10.7703	10.7811	11.1625	11.0971	11.6252	11.2342	11.1746	10.8136	10.7007	10.5209	11.9004	11.5571	11.4722
O70491	O70491	STRA6_MOUSE	Stra6	Receptor for retinol uptake STRA6	+	Ct Enf_Ct Sano	3	2.21145	-1.87355	0.0061454	0.272901	-3.68827	11.3328	12.1926	12.7622	13.3474	14.2554	13.3421	14.3296	14.1229	13.6544	12.7281	12.1272	11.1948	14.3313	14.0128	14.2878
Q60769	Q60769	TNAP3_MOUSE	Tnfaip3	Tumor necrosis factor alpha-induced protein 3	+	Ct Enf_Ct Sano	17	2.21027	-1.03163	0.00616212	0.489157	-3.68639	12.7757	12.2293	12.4614	12.9517	14.0811	13.2783	13.899	14.166	13.8984	12.8622	12.772	12.9604	14.0559	14.0675	14.1118
O88992	O88992	C1QRF_MOUSE	C1ql1	C1q-related factor	+	Ct Enf_Ct Sano	3	2.20809	0.263887	0.00619313	1.20071	3.68292	13.2956	13.4514	12.8131	12.8006	13.2239	13.2208	13.0234	13.0207	13.239	13.0417	13.0505	13.1112	12.9522	13.138	12.8643
Q8K124	Q8K124	PKHO2_MOUSE	Plekho2	Pleckstrin homology domain-containing family O member 2	+	Ct Enf_Ct Sano	12	2.20753	0.311826	0.00620112	1.24128	3.68202	14.1841	14.3045	14.4122	14.2379	14.0805	14.1346	13.8982	13.9271	13.9729	14.0056	14.2375	13.9347	13.6905	13.6959	13.7601
P62881	P62881	GNB5_MOUSE	Gnb5	Guanine nucleotide-binding protein subunit beta-5	+	Ct Enf_Ct Sano	13	2.20615	-0.930931	0.00622085	0.52452	-3.67981	15.0011	14.9023	14.5456	15.2002	16.4319	15.8801	16.1266	16.3202	16.0877	15.2217	15.0133	15.6272	16.6273	16.5196	16.5593
Q9CRY7	Q9CRY7	GDPD1_MOUSE	Gdpd1	Lysophospholipase D GDPD1	+	Ct Enf_Ct Sano	12	2.20536	-0.193393	0.00623218	0.874547	-3.67855	14.8996	14.8653	14.7877	14.9001	14.9609	15.0111	15.0299	15.0865	15.0148	14.7822	14.7433	15.0027	15.2386	15.1617	15.2438
P01901	P01901	HA1B_MOUSE	H2-K1	H-2 class I histocompatibility antigen, K-B alpha chain	+	Ct Enf_Ct Sano	13	2.2043	1.3542	0.00624741	2.55655	3.67686	14.9143	15.5722	15.4336	15.2397	14.5233	15.0522	14.6656	14.1624	15.1049	15.5613	15.559	14.4605	13.0554	13.4091	13.0406
P70372	P70372	ELAV1_MOUSE	Elavl1	ELAV-like protein 1	+	Ct Enf_Ct Sano	11	2.20247	-0.206536	0.00627379	0.866616	-3.67394	16.7165	16.6859	16.5573	16.8322	16.981	16.9213	17.064	16.992	16.9496	16.705	16.7241	16.8662	17.0234	17.0823	17.0105
Q91YP0	Q91YP0	L2HDH_MOUSE	L2hgdh	L-2-hydroxyglutarate dehydrogenase, mitochondrial	+	Ct Enf_Ct Sano	8	2.20039	-0.226601	0.00630391	0.854646	-3.67061	13.0527	13.2644	13.2528	12.9476	13.1924	13.1976	13.3728	13.3253	13.2035	13.239	13.0271	12.9567	13.2896	13.3882	13.4321
E9Q2M9	E9Q2M9	WDFY4_MOUSE	Wdfy4	WD repeat- and FYVE domain-containing protein 4	+	Ct Enf_Ct Sano	8	2.19976	0.987327	0.00631306	1.98251	3.6696	11.6951	12.0862	12.1832	11.7914	11.6195	12.2049	10.6441	10.2966	11.5935	12.0704	12.4422	11.7429	11.2105	10.5939	11.6409
P06151	P06151	LDHA_MOUSE	Ldha	L-lactate dehydrogenase A chain	+	Ct Enf_Ct Sano	21	2.19502	-0.410519	0.00638234	0.752353	-3.66205	20.5069	20.1825	20.2877	20.6006	20.8727	20.6276	20.8423	21.002	20.6971	20.5165	20.4972	20.8034	21.0426	20.9882	20.9951
Q61112	Q61112	CAB45_MOUSE	Sdf4	45 kDa calcium-binding protein	+	Ct Enf_Ct Sano	2	2.19325	0.489426	0.00640841	1.40389	3.65922	10.8314	11.0242	11.3215	11.1592	11.854	11.2201	10.3216	10.8864	11.3654	11.561	11.4862	11.1826	10.688	10.7565	10.524
A2AAY5	A2AAY5	SPD2B_MOUSE	Sh3pxd2b	SH3 and PX domain-containing protein 2B	+	Ct Enf_Ct Sano	9	2.1904	0.461026	0.0064506	1.37652	3.65467	14.7844	15.0069	15.3424	14.7934	14.3579	14.8866	14.3881	14.181	14.3194	14.7121	14.9517	14.6715	14.3271	14.3187	14.1488
P0DN34	P0DN34	NDUB1_MOUSE	Ndufb1	NADH dehydrogenase [ubiquinone] 1 beta subcomplex subunit 1	+	Ct Enf_Ct Sano	2	2.19013	-0.337708	0.00645461	0.791297	-3.65425	13.2806	13.2068	13.2298	13.7452	13.5594	13.4789	13.7243	13.6093	13.0528	12.6608	13.4181	13.5442	13.6232	13.6784	13.6167
P29452	P29452	CASP1_MOUSE	Casp1	Caspase-1	+	Ct Enf_Ct Sano	4	2.18866	1.5306	0.00647649	2.88906	3.6519	12.2783	12.5368	13.0446	12.5194	12.3709	12.4464	12.3602	10.994	12.3507	12.6887	12.8369	12.1212	10.2504	10.1784	10.2974
P14231	P14231	AT1B2_MOUSE	Atp1b2	Sodium/potassium-transporting ATPase subunit beta-2	+	Ct Enf_Ct Sano	14	2.18436	-0.339074	0.00654094	0.790549	-3.64506	18.5823	18.5307	18.4265	18.8197	19.1585	18.8933	19.0394	19.1078	18.9874	18.6049	18.3848	18.8434	19.1897	19.1214	19.0742
O09012	O09012	PEX5_MOUSE	Pex5	Peroxisomal targeting signal 1 receptor	+	Ct Enf_Ct Sano	9	2.18423	0.204151	0.0065429	1.15201	3.64486	12.9613	12.9463	13.0189	12.8649	12.6931	13.1479	12.8855	12.7922	12.9013	13.0906	12.8903	13.1202	12.7437	12.856	12.7788
Q8VEH3	Q8VEH3	ARL8A_MOUSE	Arl8a	ADP-ribosylation factor-like protein 8A	+	Ct Enf_Ct Sano	3	2.1785	0.1982	0.00662979	1.14727	3.63574	15.3307	15.2983	15.369	15.1811	14.916	15.3176	15.1032	15.0729	15.4294	14.9672	15.233	15.3194	15.1124	15.0798	15.3361
P11499	P11499	HS90B_MOUSE	Hsp90ab1	Heat shock protein HSP 90-beta	+	Ct Enf_Ct Sano	29	2.17772	0.279768	0.00664171	1.214	3.6345	19.817	19.8957	20.0292	19.8326	19.4639	19.776	19.6123	19.6507	19.6055	19.8464	19.8781	19.7678	19.4375	19.4374	19.3253
Q9CRD2	Q9CRD2	EMC2_MOUSE	Emc2	ER membrane protein complex subunit 2	+	Ct Enf_Ct Sano	7	2.17417	0.189011	0.00669622	1.13998	3.62884	14.4275	14.2908	14.3916	14.2992	14.2447	14.3147	14.1559	14.2958	14.302	14.2609	14.42	14.3198	14.0094	14.1279	14.1207
E9Q555	E9Q555	RN213_MOUSE	Rnf213	E3 ubiquitin-protein ligase RNF213	+	Ct Enf_Ct Sano	58	2.17323	0.681818	0.00671073	1.60416	3.62734	13.8584	14.4143	14.4954	14.1281	13.5959	13.9941	13.7108	13.3463	13.7346	14.27	14.4067	13.6377	13.0084	13.1208	13.0435
Q9Z1W9	Q9Z1W9	STK39_MOUSE	Stk39	STE20/SPS1-related proline-alanine-rich protein kinase	+	Ct Enf_Ct Sano	6	2.17173	-0.358244	0.00673395	0.780114	-3.62496	14.1489	14.3792	14.4221	14.5442	14.5134	14.507	14.6094	14.8642	14.6239	14.4491	14.2828	14.5312	14.899	14.8754	14.7336
Q641K1	Q641K1	CBPC1_MOUSE	Agtpbp1	Cytosolic carboxypeptidase 1	+	Ct Enf_Ct Sano	16	2.17024	0.854949	0.00675709	1.80869	3.62259	13.3097	13.1754	13.2455	13.4794	12.4457	13.0397	12.1919	12.2213	12.4116	13.5945	13.4657	13.7959	12.1253	12.3753	12.544
Q3TXX4	Q3TXX4	VGLU1_MOUSE	Slc17a7	Vesicular glutamate transporter 1	+	Ct Enf_Ct Sano	10	2.1698	-0.47608	0.00676394	0.718928	-3.62189	15.993	15.9463	15.6712	16.1631	16.563	16.0985	16.4584	16.5957	16.6248	16.0942	15.7542	16.06	16.6303	16.6923	16.7263
P23475	P23475	XRCC6_MOUSE	Xrcc6	X-ray repair cross-complementing protein 6	+	Ct Enf_Ct Sano	13	2.169	0.347042	0.00677642	1.27195	3.62064	13.4648	13.477	13.5955	13.4183	13.056	13.3703	13.0374	13.2994	13.1598	13.2576	13.4583	13.4186	13.0359	12.8369	12.9456
Q8BHB9	Q8BHB9	CLIC6_MOUSE	Clic6	Chloride intracellular channel protein 6	+	Ct Enf_Ct Sano	19	2.16612	-2.36392	0.0068215	0.194263	-3.61606	11.721	12.372	13.1131	13.7563	15.0465	14.3652	15.2551	15.3374	14.8882	13.3055	12.8779	11.9818	15.5929	15.4514	15.511
P56480	P56480	ATPB_MOUSE	Atp5f1b	ATP synthase subunit beta, mitochondrial	+	Ct Enf_Ct Sano	26	2.16249	-0.166551	0.00687876	0.89097	-3.6103	20.1206	20.1581	20.0292	20.1825	20.343	20.2989	20.3857	20.3645	20.3538	20.1825	20.2419	20.1946	20.3752	20.3857	20.4476
Q8BQ47	Q8BQ47	CNPY4_MOUSE	Cnpy4	Protein canopy homolog 4	+	Ct Enf_Ct Sano	5	2.16223	0.459047	0.00688288	1.37463	3.60988	13.6253	13.7661	13.8627	13.467	13.0829	13.6785	13.437	13.0568	13.4252	13.6344	13.7248	13.2653	12.9349	12.986	13.0505
Q9ERN0	Q9ERN0	SCAM2_MOUSE	Scamp2	Secretory carrier-associated membrane protein 2	+	Ct Enf_Ct Sano	2	2.15853	0.870984	0.00694177	1.82891	3.60402	12.5253	12.6224	12.8795	12.3199	11.8897	12.213	12.3547	11.7102	12.3369	12.3394	12.7908	12.3408	11.0589	11.3055	11.2542
P08905	P08905	LYZ2_MOUSE	Lyz2	Lysozyme C-2	+	Ct Enf_Ct Sano	1	2.15787	1.23688	0.00695232	2.35688	3.60296	13.1557	13.6195	13.5979	13.3525	12.6377	13.2858	12.6108	12.1797	12.6199	13.7334	13.5961	12.5083	11.7501	11.0922	11.3721
O08848	O08848	RO60_MOUSE	RO60	RNA-binding protein Ro60	+	Ct Enf_Ct Sano	10	2.15662	-0.312677	0.00697236	0.805146	-3.60098	14.455	14.0383	13.9934	14.147	14.4309	14.3575	14.5944	14.6594	14.5397	14.4634	14.3158	14.3238	14.6456	14.6909	14.6874
P48455	P48455	PP2BC_MOUSE	Ppp3cc	Serine/threonine-protein phosphatase 2B catalytic subunit gamma isoform	+	Ct Enf_Ct Sano	1	2.15531	-0.677728	0.00699343	0.625149	-3.5989	12.4114	11.7914	11.5876	12.6264	12.71	12.3732	13.0652	13.0405	12.7209	11.9786	12.3899	12.6465	13.397	12.8172	13.0121
O35972	O35972	RM23_MOUSE	Mrpl23	Large ribosomal subunit protein uL23m	+	Ct Enf_Ct Sano	2	2.1551	0.746567	0.00699681	1.6778	3.59858	11.0351	11.0519	11.3114	11.1413	10.4674	10.6799	10.1989	10.5105	11.4122	10.9477	11.2554	11.5176	10.0687	10.8905	10.2951
Q99KW9	Q99KW9	TIP_MOUSE	Itfg1	T-cell immunomodulatory protein	+	Ct Enf_Ct Sano	4	2.155	0.250957	0.00699842	1.19	3.59841	13.9334	13.8432	14.0188	13.7302	13.52	13.7001	13.5238	13.5488	13.6116	13.5365	13.6886	13.6192	13.4852	13.5121	13.3829
Q5QNQ6	Q5QNQ6	OSBP2_MOUSE	Osbp2	Oxysterol-binding protein 2	+	Ct Enf_Ct Sano	6	2.15487	-0.710692	0.00700052	0.611027	-3.5982	11.0114	11.1368	10.8685	11.1463	12.2021	11.3494	11.8179	12.0473	12.0548	11.4003	11.2776	11.3469	12.0852	12.2476	12.2549
Q08943	Q08943	SSRP1_MOUSE	Ssrp1	FACT complex subunit SSRP1	+	Ct Enf_Ct Sano	7	2.15474	0.53531	0.00700261	1.44925	3.598	13.8901	13.9362	14.1876	13.8545	13.1786	14.0337	13.4063	13.6521	13.4852	13.7073	14.1653	13.8666	13.1698	13.3432	12.9639
Q91ZN5	Q91ZN5	S35B2_MOUSE	Slc35b2	Adenosine 3'-phospho 5'-phosphosulfate transporter 1	+	Ct Enf_Ct Sano	3	2.15185	0.396901	0.00704937	1.31668	3.59342	13.7501	13.8821	13.8574	13.8197	13.4528	13.8055	13.3976	13.6184	13.5626	13.5513	13.9629	13.5988	13.3116	13.2231	13.0639
P62270	P62270	RS18_MOUSE	Rps18	Small ribosomal subunit protein uS13	+	Ct Enf_Ct Sano	10	2.14928	0.270153	0.0070912	1.20594	3.58935	18.4619	18.4759	18.5976	18.4558	18.0624	18.3702	18.1083	18.2168	18.1158	18.252	18.54	18.3911	18.1128	18.02	18.0063
Q9EQH2	Q9EQH2	ERAP1_MOUSE	Erap1	Endoplasmic reticulum aminopeptidase 1	+	Ct Enf_Ct Sano	26	2.14904	0.662696	0.00709512	1.58304	3.58896	15.0556	15.3024	15.3762	15.1451	14.6539	14.9409	14.6714	14.6179	14.8647	15.0136	15.3876	14.6039	14.042	14.0743	14.0483
Q8BHG9	Q8BHG9	CGBP1_MOUSE	Cggbp1	CGG triplet repeat-binding protein 1	+	Ct Enf_Ct Sano	5	2.14849	-0.665183	0.00710412	0.630609	-3.5881	13.6538	13.0144	13.2845	13.7619	14.0555	13.8895	14.1897	14.058	13.9179	13.7055	14.0237	13.7633	14.53	14.3699	14.4171
O08599	O08599	STXB1_MOUSE	Stxbp1	Syntaxin-binding protein 1	+	Ct Enf_Ct Sano	39	2.14546	-0.233152	0.00715385	0.850774	-3.58329	19.6864	19.598	19.3818	19.7037	19.862	19.7009	19.8655	19.8663	19.8787	19.5969	19.5007	19.8017	20.002	20.0156	20.0821
P36552	P36552	HEM6_MOUSE	Cpox	Oxygen-dependent coproporphyrinogen-III oxidase, mitochondrial	+	Ct Enf_Ct Sano	12	2.14407	-0.47125	0.00717679	0.721339	-3.5811	14.3906	14.5122	14.2836	14.6255	15.3532	14.983	15.0686	15.1133	14.9939	14.5384	14.6401	14.7795	15.3339	15.2512	15.2485
P25976	P25976	UBF1_MOUSE	Ubtf	Nucleolar transcription factor 1	+	Ct Enf_Ct Sano	19	2.14254	0.260067	0.00720211	1.19753	3.57867	14.568	14.7819	14.5926	14.7243	14.4212	14.6342	14.429	14.3925	14.4179	14.8031	14.5248	14.7314	14.3921	14.3865	14.233
O70194	O70194	EIF3D_MOUSE	Eif3d	Eukaryotic translation initiation factor 3 subunit D	+	Ct Enf_Ct Sano	15	2.14091	0.206514	0.0072292	1.1539	3.57611	14.7414	14.8408	14.7478	14.7786	14.5873	14.7649	14.6948	14.6198	14.6308	14.6624	14.749	14.8234	14.4661	14.4972	14.4908
Q7TSI3	Q7TSI3	PP6R1_MOUSE	Ppp6r1	Serine/threonine-protein phosphatase 6 regulatory subunit 1	+	Ct Enf_Ct Sano	7	2.13526	0.236525	0.00732386	1.17815	3.56717	13.3955	13.6008	13.6857	13.6621	13.1778	13.63	13.3275	13.3855	13.4342	13.5742	13.6124	13.4859	13.2974	13.251	13.1024
Q61233	Q61233	PLSL_MOUSE	Lcp1	Plastin-2	+	Ct Enf_Ct Sano	34	2.13447	0.86376	0.00733719	1.81977	3.56591	17.5303	17.8838	18.2539	17.7916	17.3201	17.5012	17.4163	17.0737	17.6642	17.8321	18.4157	17.3457	16.5011	16.3874	16.2279
P31996	P31996	CD68_MOUSE	Cd68	Macrosialin	+	Ct Enf_Ct Sano	3	2.13353	1.07854	0.00735309	2.1119	3.56443	14.5149	14.3038	15.1754	14.7803	13.6228	14.2353	13.8854	13.5216	13.7601	13.8992	15.467	15.2462	13.3775	12.8804	13.0025
Q9ES97	Q9ES97	RTN3_MOUSE	Rtn3	Reticulon-3	+	Ct Enf_Ct Sano	4	2.13294	-0.175888	0.00736309	0.885222	-3.5635	17.9565	17.7556	17.6834	17.6849	17.934	17.8791	17.9948	18.013	17.7705	17.4821	17.7868	17.9587	18.0073	18.0685	18.1163
Q9CYN2	Q9CYN2	SPCS2_MOUSE	Spcs2	Signal peptidase complex subunit 2	+	Ct Enf_Ct Sano	8	2.13107	0.271712	0.00739486	1.20724	3.56055	16.0498	15.8383	16.0312	15.8008	15.4129	15.8057	15.7572	15.6258	15.8093	15.996	15.9861	15.7901	15.5136	15.6298	15.4084
Q80WQ2	Q80WQ2	VAC14_MOUSE	Vac14	Protein VAC14 homolog	+	Ct Enf_Ct Sano	17	2.12988	0.169357	0.00741515	1.12456	3.55867	13.8359	13.7898	14.0247	13.6798	13.5597	13.6516	13.6248	13.6356	13.8084	13.8193	13.8135	13.7132	13.5434	13.6646	13.4836
Q91VS8	Q91VS8	FARP2_MOUSE	Farp2	FERM, ARHGEF and pleckstrin domain-containing protein 2	+	Ct Enf_Ct Sano	7	2.1286	-0.290857	0.00743704	0.817416	-3.55665	11.783	11.8046	11.9913	11.8766	12.1838	12.0138	12.2484	12.2614	12.2155	11.8494	12.0492	11.8795	12.176	12.205	12.2598
Q148R9	Q148R9	R9BP_MOUSE	Rgs9bp	Regulator of G-protein signaling 9-binding protein	+	Ct Enf_Ct Sano	6	2.12845	-1.69962	0.00743961	0.307867	-3.5564	13.2562	12.5004	12.4905	13.8199	15.4314	14.4512	15.1521	15.6629	15.0417	13.2585	13.0701	14.4145	15.8355	15.645	15.8666
Q6PER3	Q6PER3	MARE3_MOUSE	Mapre3	Microtubule-associated protein RP/EB family member 3	+	Ct Enf_Ct Sano	11	2.1258	-0.572139	0.00748514	0.672619	-3.55222	16.2506	15.7674	15.7198	16.3055	16.8621	16.4128	16.6839	16.6999	16.6454	16.0162	16.0348	16.362	17.0199	16.9546	16.9405
Q9R062	Q9R062	GLYG_MOUSE	Gyg1	Glycogenin-1	+	Ct Enf_Ct Sano	9	2.1252	0.185439	0.00749549	1.13716	3.55127	15.4146	15.5715	15.7977	15.3832	15.3961	15.5575	15.4705	15.3286	15.4371	15.3327	15.8129	15.5163	15.2512	15.2538	15.2657
O70309	O70309	ITB5_MOUSE	Itgb5	Integrin beta-5	+	Ct Enf_Ct Sano	13	2.12462	0.351034	0.00750551	1.27547	3.55037	14.8453	14.9886	15.1662	14.8202	14.5597	14.7619	14.6729	14.6176	14.7424	14.6489	15.1064	14.6882	14.4174	14.2297	14.3336
Q8CAS9	Q8CAS9	PARP9_MOUSE	Parp9	Protein mono-ADP-ribosyltransferase PARP9	+	Ct Enf_Ct Sano	17	2.12387	0.783707	0.00751848	1.72155	3.54917	13.8389	14.3697	14.1438	14.081	13.3833	13.8547	13.5082	13.3075	13.6902	14.0982	14.1947	13.55	12.5024	12.9415	13.1255
Q9D1Q6	Q9D1Q6	ERP44_MOUSE	Erp44	Endoplasmic reticulum resident protein 44	+	Ct Enf_Ct Sano	12	2.12285	0.322583	0.00753616	1.25057	3.54757	15.4558	15.6435	15.8573	15.5342	15.3343	15.6548	15.4362	15.3886	15.5659	15.6381	15.8921	15.4391	15.1181	15.1761	15.0272
Q03145	Q03145	EPHA2_MOUSE	Epha2	Ephrin type-A receptor 2	+	Ct Enf_Ct Sano	4	2.12194	0.804431	0.00755197	1.74646	3.54614	12.0972	12.3549	12.0613	12.1622	11.2789	11.9459	11.0245	11.3519	11.552	12.105	12.2558	11.5227	11.3789	10.4982	11.197
Q6PDS3	Q6PDS3	SARM1_MOUSE	Sarm1	NAD(+) hydrolase SARM1	+	Ct Enf_Ct Sano	23	2.12026	-0.388315	0.00758124	0.764021	-3.54348	14.605	14.2887	14.1127	14.5773	14.8484	14.5967	14.8352	14.997	14.8897	14.5376	14.3673	14.7294	15.1047	15.0363	15.0778
Q8K1B8	Q8K1B8	URP2_MOUSE	Fermt3	Fermitin family homolog 3	+	Ct Enf_Ct Sano	10	2.11904	0.527793	0.00760256	1.44172	3.54155	13.6632	14.0171	14.3872	13.8725	13.304	13.6622	13.4215	13.1308	13.6415	13.9897	14.4263	13.6031	12.7219	13.4083	13.2657
P70698	P70698	PYRG1_MOUSE	Ctps1	CTP synthase 1	+	Ct Enf_Ct Sano	18	2.1179	0.414021	0.00762255	1.33239	3.53976	14.0173	14.0746	14.1136	14.1282	13.4958	14.155	13.844	13.6575	13.6867	14.0092	14.0807	14.1914	13.3774	13.5918	13.5841
Q810U3	Q810U3	NFASC_MOUSE	Nfasc	Neurofascin	+	Ct Enf_Ct Sano	27	2.11717	-0.164122	0.00763537	0.892471	-3.5386	15.7696	15.6621	15.5448	15.7054	15.8423	15.8421	15.945	15.8583	15.7867	15.5717	15.5783	15.8902	15.9712	16.0001	15.9967
P68404	P20444;P68404	KPCB_MOUSE	Prkcb	Protein kinase C beta type	+	Ct Enf_Ct Sano	20	2.11526	0.205429	0.00766902	1.15303	3.53559	15.8326	16.0496	15.9972	15.8854	15.8564	16.0249	15.8357	15.7245	15.8331	15.7177	15.8657	15.963	15.69	15.6369	15.789
Q8R502	Q8R502	LRC8C_MOUSE	Lrrc8c	Volume-regulated anion channel subunit LRRC8C	+	Ct Enf_Ct Sano	8	2.11484	0.287774	0.00767644	1.22076	3.53494	13.6515	13.6841	13.6389	13.4899	13.4066	13.3577	13.2597	13.2488	13.4352	13.7133	13.723	13.3001	13.1571	13.191	13.1332
Q80XN0	Q80XN0	BDH_MOUSE	Bdh1	D-beta-hydroxybutyrate dehydrogenase, mitochondrial	+	Ct Enf_Ct Sano	13	2.11434	-0.228069	0.00768529	0.853777	-3.53414	16.2976	16.3563	16.076	16.3392	16.5298	16.4842	16.5367	16.6374	16.611	16.4731	16.3042	16.3404	16.7049	16.6828	16.668
Q6PCN7	Q6PCN7	HLTF_MOUSE	Hltf	Helicase-like transcription factor	+	Ct Enf_Ct Sano	2	2.11373	0.358701	0.00769609	1.28227	3.53318	12.7116	12.5773	12.244	12.5652	12.2906	12.8018	12.3296	12.6086	12.6783	12.556	12.3886	12.9945	12.388	12.4746	12.1692
A2AWP8	A2AWP8	ARGAL_MOUSE	Arhgef10l	Rho guanine nucleotide exchange factor 10-like protein	+	Ct Enf_Ct Sano	4	2.11336	0.496449	0.00770265	1.41074	3.5326	11.8133	12.1665	12.3327	11.9351	11.9505	11.9041	11.4432	11.0422	11.68	11.8295	12.3929	11.7538	11.6855	11.194	11.4704
Q8K409	Q8K409	DPOLB_MOUSE	Polb	DNA polymerase beta	+	Ct Enf_Ct Sano	4	2.11253	-0.26058	0.00771738	0.834752	-3.53129	13.2258	13.1743	13.1866	13.4063	13.5961	13.4254	13.5129	13.7252	13.4622	13.2219	13.2062	13.4711	13.6421	13.5395	13.6418
O55226	O55226	CHAD_MOUSE	Chad	Chondroadherin	+	Ct Enf_Ct Sano	5	2.11249	-0.907688	0.00771809	0.533039	-3.53122	12.9063	13.3743	13.2695	13.2586	14.1949	13.576	13.9274	13.9896	12.8516	13.767	13.3446	12.1133	13.883	13.7305	13.8296
O88587	O88587	COMT_MOUSE	Comt	Catechol O-methyltransferase	+	Ct Enf_Ct Sano	8	2.11137	0.382342	0.00773802	1.30346	3.52947	14.9815	15.0915	14.9816	14.8407	14.7662	15.2392	14.8669	14.7519	14.8117	15.2107	14.9679	14.9515	14.3954	14.5713	14.5783
Q3UHJ0	Q3UHJ0;Q91Z96	AAK1_MOUSE	Aak1	AP2-associated protein kinase 1	+	Ct Enf_Ct Sano	27	2.10999	-0.118011	0.00776265	0.921457	-3.52729	15.448	15.4381	15.2242	15.3807	15.4631	15.3473	15.557	15.4603	15.3587	15.4482	15.2923	15.4672	15.4915	15.5679	15.5727
Q8K1X1	Q8K1X1	WDR11_MOUSE	Wdr11	WD repeat-containing protein 11	+	Ct Enf_Ct Sano	21	2.1085	0.254175	0.00778933	1.19265	3.52495	13.9619	14.0794	14.1391	13.9762	13.6347	13.9351	13.7619	13.7454	13.8111	13.8734	13.9887	13.8177	13.4702	13.686	13.6708
P29351	P29351	PTN6_MOUSE	Ptpn6	Tyrosine-protein phosphatase non-receptor type 6	+	Ct Enf_Ct Sano	21	2.10797	1.0407	0.00779884	2.05723	3.52411	13.9234	14.4677	14.5404	14.2056	13.9092	14.2256	13.9201	13.5093	14.2015	14.5294	14.86	13.8193	12.7686	12.7957	12.4404
O35600	O35600	ABCA4_MOUSE	Abca4	Retinal-specific phospholipid-transporting ATPase ABCA4	+	Ct Enf_Ct Sano	59	2.10789	-1.51202	0.00780028	0.35062	-3.52399	14.7884	14.2242	14.2005	15.4652	16.8021	15.8059	16.4778	16.921	16.6266	15.3479	14.8332	15.518	17.038	17.0008	17.0856
P97321	P97321	SEPR_MOUSE	Fap	Prolyl endopeptidase FAP	+	Ct Enf_Ct Sano	7	2.10529	-0.423893	0.00784711	0.74541	-3.51989	13.0501	12.9291	13.7391	13.2671	13.3744	13.458	13.3911	13.8431	13.2343	13.2038	13.5358	13.255	13.724	13.5274	13.5603
Q9WVA4	Q9WVA4	TAGL2_MOUSE	Tagln2	Transgelin-2	+	Ct Enf_Ct Sano	14	2.10237	0.755588	0.00790005	1.68832	3.5153	16.5988	16.9412	16.914	16.8362	16.5404	17.2233	16.6473	16.1988	16.6297	16.7454	17.1458	16.5751	15.8203	15.8248	15.6988
Q8K370	Q8K370	ACD10_MOUSE	Acad10	Acyl-CoA dehydrogenase family member 10	+	Ct Enf_Ct Sano	4	2.09843	-0.332113	0.00797205	0.794372	-3.50911	14.1063	14.4401	14.3177	14.4688	14.8972	14.4939	14.7613	14.7406	14.3845	14.1146	14.4148	14.1867	14.7414	14.5395	14.4892
O54828	O54828	RGS9_MOUSE	Rgs9	Regulator of G-protein signaling 9	+	Ct Enf_Ct Sano	20	2.09772	-1.43241	0.00798509	0.370511	-3.50799	14.2202	13.6895	13.5001	14.7885	16.1258	15.1243	15.748	16.2542	15.9483	14.6196	14.1228	14.9833	16.3793	16.295	16.4512
O89017	O89017	LGMN_MOUSE	Lgmn	Legumain	+	Ct Enf_Ct Sano	5	2.09616	0.622111	0.00801383	1.53913	3.50553	13.8702	13.9882	14.3736	13.7866	13.6073	14.2687	13.8562	13.5347	13.7729	14.1395	14.7623	14.4324	13.1295	13.4727	13.2287
P05201	P05201	AATC_MOUSE	Got1	Aspartate aminotransferase, cytoplasmic	+	Ct Enf_Ct Sano	29	2.09553	-0.424067	0.00802546	0.745321	-3.50455	19.2287	19.14	19.0286	19.3202	19.807	19.6694	19.721	19.7484	19.5724	19.2103	19.2753	19.5997	19.9882	19.9742	19.8987
Q8K0Z7	Q8K0Z7	TACO1_MOUSE	Taco1	Translational activator of cytochrome c oxidase 1	+	Ct Enf_Ct Sano	4	2.09453	-0.275831	0.00804396	0.825974	-3.50297	13.2423	13.2949	13.4115	13.2815	13.557	13.3469	13.325	13.4894	13.1091	12.8944	13.069	13.062	13.6546	13.41	13.5554
Q9D067	Q9D067	MDM1_MOUSE	Mdm1	Nuclear protein MDM1	+	Ct Enf_Ct Sano	8	2.09415	-0.733051	0.008051	0.60163	-3.50238	13.4432	13.071	13.0209	13.8071	14.2713	13.8695	14.1295	14.4489	14.1542	13.7643	13.4295	13.9363	14.45	14.5811	14.5299
Q9R1C7	Q9R1C7	PR40A_MOUSE	Prpf40a	Pre-mRNA-processing factor 40 homolog A	+	Ct Enf_Ct Sano	11	2.09303	0.200952	0.00807179	1.14946	3.50062	14.4863	14.2678	14.4736	14.3509	14.2995	14.4499	14.245	14.2931	14.4872	14.508	14.6108	14.4674	14.0755	14.2766	14.2636
Q6PD26	Q6PD26	PIGS_MOUSE	Pigs	GPI transamidase component PIG-S	+	Ct Enf_Ct Sano	6	2.09262	0.290954	0.00807942	1.22345	3.49998	14.4347	14.3009	14.4216	14.3344	14.2582	14.2418	14.2947	14.0618	14.2832	14.3352	14.4594	14.3008	13.936	13.9681	13.8462
Q8BHL5	Q8BHL5	ELMO2_MOUSE	Elmo2	Engulfment and cell motility protein 2	+	Ct Enf_Ct Sano	14	2.09242	0.26388	0.00808314	1.2007	3.49966	14.1691	14.3612	14.3637	14.087	13.9658	14.0841	14.0602	13.8586	14.1222	14.3011	14.4592	14.0097	13.8958	13.8021	13.8103
Q9D1M4	Q9D1M4	MCA3_MOUSE	Eef1e1	Eukaryotic translation elongation factor 1 epsilon-1	+	Ct Enf_Ct Sano	5	2.09218	0.375423	0.00808761	1.29722	3.49928	12.914	12.9601	13.0689	12.831	12.7578	13.1608	12.8381	12.6905	12.9269	12.8014	13.0195	12.9705	12.7476	12.302	12.4768
Q9D2M8	Q9D2M8	UB2V2_MOUSE	Ube2v2	Ubiquitin-conjugating enzyme E2 variant 2	+	Ct Enf_Ct Sano	2	2.09157	-0.433929	0.00809897	0.740243	-3.49833	12.2675	12.4604	12.5305	12.4389	12.8521	12.9397	13.0212	13.1465	12.725	11.7565	12.0262	12.6834	13.1619	12.9835	12.9327
P59326	P59326	YTHD1_MOUSE	Ythdf1	YTH domain-containing family protein 1	+	Ct Enf_Ct Sano	3	2.08805	-0.43607	0.00816488	0.739145	-3.49279	11.8193	11.9773	11.5272	11.8894	12.253	12.42	12.4344	12.3844	12.1895	12.1748	11.9876	12.0424	12.6461	12.4153	12.7487
Q3TVP5	Q3TVP5	OTULL_MOUSE	Otulinl	Inactive ubiquitin thioesterase OTULINL	+	Ct Enf_Ct Sano	1	2.08615	0.804165	0.00820068	1.74613	3.48981	11.5845	12.154	12.4826	11.8234	11.236	11.5981	11.2242	10.984	11.1671	11.9654	11.694	11.4724	10.5567	10.2832	10.9071
P53762	P53762	ARNT_MOUSE	Arnt	Aryl hydrocarbon receptor nuclear translocator	+	Ct Enf_Ct Sano	2	2.08494	-0.769307	0.00822356	0.586699	-3.48792	11.5836	11.0454	10.5098	11.5349	10.8995	10.6967	11.7772	11.7821	10.5469	11.5186	11.1936	10.4788	11.4422	11.777	11.4194
Q9CXP8	Q9CXP8	GBG10_MOUSE	Gng10	Guanine nucleotide-binding protein G(I)/G(S)/G(O) subunit gamma-10	+	Ct Enf_Ct Sano	2	2.08397	0.388871	0.00824195	1.30937	3.48639	13.8819	13.9132	13.64	13.0409	12.828	13.4448	13.2265	13.2235	13.7684	13.7271	13.6666	13.4635	13.2937	13.4832	13.3005
Q05920	Q05920	PYC_MOUSE	Pc	Pyruvate carboxylase, mitochondrial	+	Ct Enf_Ct Sano	34	2.0834	-0.320686	0.00825277	0.800689	-3.48549	16.1055	16.431	16.1063	16.3443	16.6793	16.5066	16.7675	16.5959	16.4401	16.1383	16.099	16.1233	16.6407	16.5703	16.6356
Q9Z1Z0	Q9Z1Z0	USO1_MOUSE	Uso1	General vesicular transport factor p115	+	Ct Enf_Ct Sano	29	2.08198	0.1984	0.0082798	1.14743	3.48327	16.366	16.3873	16.3999	16.3171	16.0437	16.1317	16.1232	16.1417	16.2201	16.3562	16.2952	16.3685	16.0843	16.1329	15.9995
P15409	P15409	OPSD_MOUSE	Rho	Rhodopsin	+	Ct Enf_Ct Sano	7	2.08163	-1.85939	0.00828648	0.275593	-3.48271	19.2361	18.7497	18.8859	20.1825	21.9672	20.8727	21.6497	22.0088	21.5638	20.4067	19.2415	20.5451	22.2096	22.2506	22.1457
Q61539	Q61539	ERR2_MOUSE	Esrrb	Steroid hormone receptor ERR2	+	Ct Enf_Ct Sano	12	2.08105	-0.864372	0.00829755	0.549285	-3.4818	13.3934	12.8505	12.4055	13.7558	14.4309	13.7736	14.2109	14.2226	14.2753	13.6078	13.3514	13.3721	14.5626	14.4761	14.5145
Q8CHC4	Q8CHC4	SYNJ1_MOUSE	Synj1	Synaptojanin-1	+	Ct Enf_Ct Sano	47	2.08084	-0.199701	0.00830157	0.870731	-3.48149	15.8992	15.7162	15.5776	15.8977	15.9665	15.8659	15.9345	16.0487	15.8827	15.5736	15.7187	15.982	16.1417	16.083	16.1367
Q8K480	Q8K480	MFRP_MOUSE	Mfrp	Membrane frizzled-related protein	+	Ct Enf_Ct Sano	7	2.08043	-1.08926	0.00830941	0.470002	-3.48083	12.1093	12.7507	13.2756	13.2364	13.5846	13.6028	13.7725	13.9657	13.5494	12.8415	12.8521	12.4307	14.3053	13.8222	14.0235
Q8BL65	Q8BL65	ABLM2_MOUSE	Ablim2	Actin-binding LIM protein 2	+	Ct Enf_Ct Sano	4	2.07984	-0.329832	0.0083207	0.795629	-3.47991	13.5138	13.5725	13.3231	13.9228	14.0972	13.8643	14.0519	13.8927	13.8506	13.3368	13.4796	13.869	14.0233	14.1672	14.1843
Q91WK1	Q91WK1	SPRY4_MOUSE	Spryd4	SPRY domain-containing protein 4	+	Ct Enf_Ct Sano	1	2.0798	-0.382081	0.00832147	0.76733	-3.47985	12.7994	12.9112	12.66	12.9662	13.3334	13.0455	13.1129	13.3149	12.7559	12.6032	13.0288	13.1798	13.5257	13.4521	13.1965
Q9WTR1	Q9WTR1	TRPV2_MOUSE	Trpv2	Transient receptor potential cation channel subfamily V member 2	+	Ct Enf_Ct Sano	4	2.07855	0.385048	0.00834545	1.3059	3.47789	12.1392	12.2762	12.2803	11.8369	11.8947	11.7204	11.8261	11.6737	11.9887	11.9855	12.4612	12.0664	11.4444	11.6572	11.6643
Q9CQS8	Q9CQS8	SC61B_MOUSE	Sec61b	Protein transport protein Sec61 subunit beta	+	Ct Enf_Ct Sano	3	2.0785	0.272723	0.00834642	1.20809	3.47781	16.1118	16.3288	16.2518	16.3308	16.0421	16.1532	15.8688	16.0009	15.9641	15.4376	16.4466	16.0146	15.8262	15.7895	15.7236
P29788	P29788	VTNC_MOUSE	Vtn	Vitronectin	+	Ct Enf_Ct Sano	9	2.07795	1.49518	0.00835699	2.81899	3.47695	16.4589	16.3926	17.6066	16.7109	15.0198	16.2865	15.3218	14.7961	15.24	17.5679	16.7447	17.8707	14.8254	14.9695	14.86
Q9CY52	Q9CY52	THG1_MOUSE	Thg1l	Probable tRNA(His) guanylyltransferase	+	Ct Enf_Ct Sano	2	2.07596	0.482226	0.00839537	1.3969	3.47383	13.1328	13.1238	13.1653	12.991	12.8398	13.1065	12.5679	12.7563	12.8254	12.7165	13.5352	13.4777	12.8293	12.7758	12.3258
Q9EQF6	Q9EQF6	DPYL5_MOUSE	Dpysl5	Dihydropyrimidinase-related protein 5	+	Ct Enf_Ct Sano	17	2.07581	-0.28295	0.00839827	0.821909	-3.47359	15.3264	15.3292	14.9873	15.26	15.7329	15.6736	15.698	15.6093	15.4573	15.3012	15.0278	15.5448	15.7308	15.8716	15.8364
D3Z7P3	D3Z7P3	GLSK_MOUSE	Gls	Glutaminase kidney isoform, mitochondrial	+	Ct Enf_Ct Sano	27	2.0741	-0.501399	0.00843141	0.706421	-3.47091	15.6916	15.7342	15.4471	15.7802	16.532	16.2984	16.5495	16.4228	16.3656	15.9448	15.5949	16.1357	16.592	16.5695	16.5987
Q91Z40	Q91Z40	GBP7_MOUSE	Gbp7	Guanylate-binding protein 7	+	Ct Enf_Ct Sano	17	2.07313	0.866506	0.00845026	1.82324	3.4694	13.6531	14.5701	14.3884	14.1726	13.5738	14.1266	13.7248	13.2225	13.8454	14.3758	14.4776	13.6195	12.8278	12.9618	12.7452
S4R2P9	S4R2P9	NAC3_MOUSE	Slc8a3	Sodium/calcium exchanger 3	+	Ct Enf_Ct Sano	4	2.07148	0.278154	0.00848242	1.21264	3.46681	12.6509	12.4358	12.7307	12.6542	12.2587	12.6867	12.4866	12.334	12.4611	12.5249	12.1038	12.548	12.158	12.1437	12.2693
Q68FE2	Q68FE2	ATG9A_MOUSE	Atg9a	Autophagy-related protein 9A	+	Ct Enf_Ct Sano	4	2.07072	-0.31856	0.00849728	0.80187	-3.46562	13.168	13.4474	13.2614	13.3219	13.7137	13.0346	13.3484	13.5954	13.277	13.2653	13.4098	13.0238	13.5927	13.5396	13.4674
Q8BHS6	Q8BHS6	ARMX3_MOUSE	Armcx3	Armadillo repeat-containing X-linked protein 3	+	Ct Enf_Ct Sano	7	2.06957	0.161426	0.00851981	1.11839	3.46382	12.6843	12.7758	12.6576	12.8439	12.6404	12.6134	12.4268	12.5706	12.7232	12.7022	12.6203	12.5626	12.4714	12.5281	12.5554
Q80TG9	Q80TG9	LRFN2_MOUSE	Lrfn2	Leucine-rich repeat and fibronectin type-III domain-containing protein 2	+	Ct Enf_Ct Sano	5	2.06935	-0.539746	0.00852413	0.687892	-3.46348	12.168	12.2316	11.6262	12.1945	12.8417	12.8023	12.9233	12.9132	12.6777	11.7283	11.6809	12.1572	13.1881	12.9764	12.7344
P14430	P14430	HA18_MOUSE	H2-Q8	H-2 class I histocompatibility antigen, Q8 alpha chain	+	Ct Enf_Ct Sano	1	2.06923	1.53186	0.00852648	2.89158	3.46329	12.7586	13.48	12.7434	13.1878	12.8428	13.1645	12.3478	11.9969	13.3179	13.8012	13.6191	12.461	10.6312	12.1068	10.44
P17918	P17918	PCNA_MOUSE	Pcna	Proliferating cell nuclear antigen	+	Ct Enf_Ct Sano	11	2.06905	0.31125	0.00853002	1.24078	3.46301	15.2379	15.1117	15.3717	15.4364	15.1162	15.2552	15.1759	15.0164	15.2393	15.2372	15.573	15.2084	14.7609	14.8272	14.7159
P02088	P02088	HBB1_MOUSE	Hbb-b1	Hemoglobin subunit beta-1	+	Ct Enf_Ct Sano	9	2.06903	-0.749199	0.00853041	0.594934	-3.46298	20.8346	20.8191	20.9601	20.85	22.0756	21.343	22.2989	21.8614	20.9024	21.3101	21.7915	21.0559	21.1269	21.5638	21.85
P62874	P62874;P62880	GBB1_MOUSE	Gnb1	Guanine nucleotide-binding protein G(I)/G(S)/G(T) subunit beta-1	+	Ct Enf_Ct Sano	13	2.06338	-1.08386	0.00864211	0.471765	-3.45413	19.5625	19.254	19.0294	20.0292	21.1519	20.5545	21.002	21.0886	20.8727	19.7212	19.6785	20.3538	21.265	21.265	21.3962
Q8CGC7	Q8CGC7	SYEP_MOUSE	Eprs1	Bifunctional glutamate/proline--tRNA ligase	+	Ct Enf_Ct Sano	60	2.06233	0.143148	0.00866303	1.10431	3.45248	15.6634	15.7129	15.6633	15.6372	15.4302	15.5804	15.5053	15.5671	15.5385	15.6339	15.6718	15.5938	15.4162	15.4386	15.4461
Q91Z49	Q91Z49	UIF_MOUSE	Fyttd1	UAP56-interacting factor	+	Ct Enf_Ct Sano	3	2.0617	-0.358364	0.00867561	0.780049	-3.45151	14.0286	13.6473	13.7862	13.8471	14.0832	13.6825	14.2534	14.3117	13.7825	13.6029	13.7142	13.9008	14.1344	13.8844	14.2495
Q8R1S4	Q8R1S4	MTSS1_MOUSE	Mtss1	Protein MTSS 1	+	Ct Enf_Ct Sano	3	2.06122	-0.414096	0.0086852	0.75049	-3.45076	10.828	10.7473	10.2143	10.7437	10.9331	10.8791	11.0586	11.5163	10.9489	10.6468	10.7476	10.6973	11.4121	10.9117	11.2723
P50247	P50247	SAHH_MOUSE	Ahcy	Adenosylhomocysteinase	+	Ct Enf_Ct Sano	29	2.05968	-0.332071	0.00871606	0.794395	-3.44834	17.1997	16.9737	17.0489	17.2581	17.6513	17.4491	17.6254	17.5781	17.4222	17.1895	17.214	17.4622	17.6786	17.6335	17.6517
Q60751	P15208;Q60751	IGF1R_MOUSE	Igf1r	Insulin-like growth factor 1 receptor	+	Ct Enf_Ct Sano	17	2.05957	-0.119324	0.00871826	0.920619	-3.44817	14.2394	14.365	14.3761	14.4091	14.3573	14.3091	14.4631	14.4393	14.3591	14.2079	14.1893	14.2444	14.4691	14.3668	14.3752
Q9WTK3	Q9WTK3	GPAA1_MOUSE	Gpaa1	Glycosylphosphatidylinositol anchor attachment 1 protein	+	Ct Enf_Ct Sano	5	2.05951	0.266553	0.00871947	1.20293	3.44807	14.5667	14.5738	14.9901	14.6304	14.2417	14.5761	14.5284	14.4401	14.5569	14.7024	14.7749	14.6182	14.1355	14.2932	14.1618
P52293	P52293	IMA1_MOUSE	Kpna2	Importin subunit alpha-1	+	Ct Enf_Ct Sano	10	2.05666	-0.506723	0.00877688	0.703819	-3.44362	13.6419	13.2643	13.3203	13.6741	14.2196	13.6977	14.12	14.315	14.1562	13.8755	13.6134	13.8118	14.2076	14.252	14.211
Q61572	Q61572	FOXC1_MOUSE	Foxc1	Forkhead box protein C1	+	Ct Enf_Ct Sano	1	2.05168	-0.811389	0.0088781	0.569833	-3.43584	10.8765	10.0428	10.6759	10.6679	11.6073	11.1644	11.6164	11.7487	11.2918	10.6817	11.1178	11.1018	11.6216	11.9858	11.5618
Q3U5Q7	Q3U5Q7	CMPK2_MOUSE	Cmpk2	UMP-CMP kinase 2, mitochondrial	+	Ct Enf_Ct Sano	18	2.05051	0.635952	0.00890205	1.55396	3.43402	14.6941	15.2795	14.8686	14.7925	14.4037	15.3373	14.578	14.2384	14.5748	14.7411	14.646	14.625	14.1498	14.2072	14.1576
Q99KQ4	Q99KQ4	NAMPT_MOUSE	Nampt	Nicotinamide phosphoribosyltransferase	+	Ct Enf_Ct Sano	20	2.05002	0.324055	0.0089121	1.25184	3.43324	15.2052	15.2094	15.0981	15.0648	14.8795	15.2339	14.9558	14.8858	14.9389	15.0996	15.1819	14.9513	14.8194	14.6214	14.6361
Q640N2	Q640N2	AR13B_MOUSE	Arl13b	ADP-ribosylation factor-like protein 13B	+	Ct Enf_Ct Sano	2	2.05002	-0.946797	0.0089121	0.518783	-3.43325	10.4248	10.3847	10.7356	10.4004	11.8243	11.3521	11.092	11.4827	10.9551	9.99629	10.4073	10.7764	12.2367	11.6928	12.1229
Q9D1Y9	Q9D1Y9	SHL2B_MOUSE	Shisal2b	Protein shisa-like-2B	+	Ct Enf_Ct Sano	4	2.04963	-1.01561	0.00892011	0.494619	-3.43264	11.9979	11.5627	10.7333	11.795	12.8998	12.0363	12.7553	12.7713	13.0161	11.3657	11.7052	11.6169	13.098	13.1787	13.5047
Q6PDH0	Q6PDH0	PHLB1_MOUSE	Phldb1	Pleckstrin homology-like domain family B member 1	+	Ct Enf_Ct Sano	1	2.04712	1.35091	0.00897181	2.55073	3.42872	11.8634	12.4672	12.5324	11.8565	10.4074	12.2902	10.36	10.4631	11.7554	11.5512	12.3783	12.1251	12.2293	10.2733	10.4212
P49718	P49718	MCM5_MOUSE	Mcm5	DNA replication licensing factor MCM5	+	Ct Enf_Ct Sano	3	2.04693	0.511974	0.00897573	1.426	3.42843	11.289	11.7101	11.555	11.3388	10.802	11.2415	11.1149	10.8154	11.2572	11.6433	11.2821	11.4163	11.1898	10.6107	10.6235
P49935	P49935	CATH_MOUSE	Ctsh	Pro-cathepsin H	+	Ct Enf_Ct Sano	4	2.04454	1.25567	0.00902527	2.38778	3.42469	14.0862	14.8555	14.3126	13.8666	13.9086	14.3253	13.7003	13.2631	13.9062	14.2079	14.3222	13.364	12.3573	12.6442	12.294
Q8C5H8	Q8C5H8	NAKD2_MOUSE	Nadk2	NAD kinase 2, mitochondrial	+	Ct Enf_Ct Sano	15	2.04436	-0.554762	0.00902901	0.680769	-3.42441	14.4749	14.229	13.9772	14.5313	15.1803	14.9799	15.1446	15.0893	14.8415	14.4052	14.3438	14.9825	15.3835	15.2765	15.3877
Q5F2E7	Q5F2E7	NUFP2_MOUSE	Nufip2	FMR1-interacting protein NUFIP2	+	Ct Enf_Ct Sano	4	2.04272	-0.374777	0.00906317	0.771225	-3.42185	11.7302	11.617	12.0202	11.9204	12.0032	12.0746	12.25	12.2437	12.1265	12.1434	12.2834	12.0781	12.3929	12.3628	12.2508
Q91VD9	Q91VD9	NDUS1_MOUSE	Ndufs1	NADH-ubiquinone oxidoreductase 75 kDa subunit, mitochondrial	+	Ct Enf_Ct Sano	39	2.0426	-0.130809	0.00906567	0.913319	-3.42166	17.3153	17.2349	17.0378	17.3774	17.44	17.4333	17.4843	17.4553	17.403	17.2244	17.2743	17.2805	17.458	17.439	17.4845
Q9JJE7	Q9JJE7	FADS3_MOUSE	Fads3	Fatty acid desaturase 3	+	Ct Enf_Ct Sano	2	2.03942	-0.915832	0.0091323	0.530038	-3.4167	11.7229	12.089	12.0704	12.4834	12.529	11.5825	12.0534	12.3634	11.8141	11.564	11.781	10.7836	12.9406	12.4728	12.7411
Q91XV3	Q91XV3	BASP1_MOUSE	Basp1	Brain acid soluble protein 1	+	Ct Enf_Ct Sano	11	2.03627	-0.292011	0.00919878	0.816763	-3.41178	18.2074	18.4782	18.1556	18.3067	18.5757	18.3773	18.5992	18.6563	18.6706	18.4107	18.2315	18.4003	18.73	18.7932	18.8152
Q9D8W5	Q9D8W5	PSD12_MOUSE	Psmd12	26S proteasome non-ATPase regulatory subunit 12	+	Ct Enf_Ct Sano	20	2.03615	0.191788	0.00920132	1.14218	3.41161	15.845	15.7377	15.8296	15.8567	15.475	15.6895	15.5131	15.6738	15.6587	15.646	15.8477	15.8827	15.6382	15.4992	15.5303
Q6ZWR6	Q6ZWR6	SYNE1_MOUSE	Syne1	Nesprin-1	+	Ct Enf_Ct Sano	64	2.03449	-0.0698643	0.00923655	0.952728	-3.40902	14.234	14.185	14.1343	14.2953	14.2452	14.2268	14.2301	14.2732	14.196	14.052	14.1458	14.1989	14.3302	14.2502	14.3062
Q7TSE6	Q7TSE6	ST38L_MOUSE	Stk38l	Serine/threonine-protein kinase 38-like	+	Ct Enf_Ct Sano	5	2.0336	-0.124488	0.0092555	0.91733	-3.40763	13.0517	13.1881	13.1754	13.3565	13.2594	13.1414	13.2707	13.2598	13.1214	13.1745	13.247	13.201	13.1939	13.2515	13.35
P28704	P28700;P28704;P28705	RXRB_MOUSE	Rxrb	Retinoic acid receptor RXR-beta	+	Ct Enf_Ct Sano	3	2.03204	-0.246347	0.00928881	0.843028	-3.4052	12.6995	12.6425	12.6816	12.7768	12.7774	12.712	12.7226	13.0272	12.6552	12.9614	12.7549	12.8348	12.9867	13.0997	12.9395
Q64511	Q01320;Q64511	TOP2B_MOUSE	Top2b	DNA topoisomerase 2-beta	+	Ct Enf_Ct Sano	37	2.0312	0.740223	0.00930679	1.67043	3.40389	14.6166	15.0732	14.9598	14.6324	13.7124	14.7007	14.0782	14.1384	13.9709	14.4277	14.6204	14.8572	14.0329	13.7095	13.5584
Q62348	Q62348	TSN_MOUSE	Tsn	Translin	+	Ct Enf_Ct Sano	11	2.03055	-0.179921	0.00932073	0.882751	-3.40287	16.02	15.9338	15.9532	16.1664	16.1071	16.1209	16.2004	16.2481	16.1029	16.1046	16.1396	16.2166	16.2623	16.3384	16.2445
P70175	P70175	DLG3_MOUSE	Dlg3	Disks large homolog 3	+	Ct Enf_Ct Sano	10	2.02945	-0.22494	0.00934437	0.855631	-3.40117	12.8089	12.8712	12.9359	12.8813	13.1103	13.0699	13.1279	13.1462	13.0835	12.9625	12.8263	13.0257	13.1508	13.3163	13.2428
D3YZU1	D3YZU1	SHAN1_MOUSE	Shank1	SH3 and multiple ankyrin repeat domains protein 1	+	Ct Enf_Ct Sano	1	2.0283	-0.926285	0.00936915	0.526212	-3.39938	10.9554	10.2042	10.407	10.7091	11.3984	10.4159	11.2851	11.0102	10.9502	10.4235	10.6746	9.59221	11.5417	11.5131	11.3993
Q99K46	Q99K46	UBP11_MOUSE	Usp11	Ubiquitin carboxyl-terminal hydrolase 11	+	Ct Enf_Ct Sano	17	2.02735	0.153301	0.00938966	1.11211	3.3979	13.9954	14.0628	13.987	14.1782	13.7979	14.112	13.8444	13.9462	14.0122	13.7966	13.9476	14.202	13.887	13.9568	13.9835
P11276	P11276	FINC_MOUSE	Fn1	Fibronectin	+	Ct Enf_Ct Sano	60	2.02589	0.768685	0.00942128	1.70372	3.39563	15.337	15.1407	16.2683	15.2998	14.537	14.9943	14.9643	14.6611	14.7634	15.1925	16.1339	15.2935	14.0733	13.9705	14.0162
P20060	P20060	HEXB_MOUSE	Hexb	Beta-hexosaminidase subunit beta	+	Ct Enf_Ct Sano	22	2.02184	0.713901	0.00950955	1.64023	3.38932	15.7289	15.6222	16.2308	15.8479	14.9999	15.6442	15.2229	15.026	14.9973	15.4913	16.4152	16.1776	14.8866	14.6953	14.7699
P36371	P36371	TAP2_MOUSE	Tap2	Antigen peptide transporter 2	+	Ct Enf_Ct Sano	18	2.02146	1.01736	0.00951788	2.02421	3.38873	16.1736	16.8456	16.6957	16.4568	16.1279	16.3468	16.0434	15.5021	16.2362	16.4715	16.8306	15.722	14.8185	15.1359	14.7375
Q9ET30	Q9ET30	TM9S3_MOUSE	Tm9sf3	Transmembrane 9 superfamily member 3	+	Ct Enf_Ct Sano	13	2.02016	0.269466	0.00954641	1.20536	3.38671	15.3667	15.4554	15.4788	15.3418	15.0398	15.2756	15.1718	15.1301	15.1098	15.4234	15.5544	15.2574	14.9816	14.8863	14.9479
Q8CFX1	Q8CFX1	G6PE_MOUSE	H6pd	GDH/6PGL endoplasmic bifunctional protein	+	Ct Enf_Ct Sano	16	2.01536	0.641454	0.0096525	1.5599	3.37924	13.7056	13.937	14.4338	13.8908	13.338	13.646	13.2297	13.3859	13.4668	13.558	14.1682	13.3272	12.9535	12.8289	12.4775
P27641	P27641	XRCC5_MOUSE	Xrcc5	X-ray repair cross-complementing protein 5	+	Ct Enf_Ct Sano	13	2.01294	0.271338	0.00970644	1.20693	3.37548	14.4479	14.4883	14.4806	14.4474	14.035	14.1742	14.1582	14.1925	14.2409	14.2685	14.4161	14.4024	14.1081	14.0425	13.8956
Q9D115	Q9D115	ZN706_MOUSE	Znf706	Zinc finger protein 706	+	Ct Enf_Ct Sano	2	2.01256	-0.525782	0.00971494	0.694583	-3.37489	12.5543	12.497	11.7536	12.547	13.1714	12.6794	13.1213	13.0371	12.2996	12.4815	12.4152	13.1444	13.3252	13.0151	13.305
Q8VDB9	O88575;Q8VDB9	S620A_MOUSE	Slc6a20a	Sodium- and chloride-dependent transporter XTRP3A	+	Ct Enf_Ct Sano	6	2.01169	-1.02462	0.00973442	0.49154	-3.37353	12.401	12.5454	13.2824	13.5149	13.8796	13.7055	13.946	14.1564	13.6897	13.2509	12.4757	13.5872	14.4405	14.2088	14.3001
Q9Z2W0	Q9Z2W0	DNPEP_MOUSE	Dnpep	Aspartyl aminopeptidase	+	Ct Enf_Ct Sano	15	2.01155	-0.0891945	0.00973756	0.940047	-3.37332	15.9043	15.9522	15.8415	15.9496	16.0378	15.9721	15.9859	16.112	16.0001	15.8677	15.9298	15.9747	16.075	16.0394	16.037
Q9Z2B3	Q9Z2B3	RGR_MOUSE	Rgr	RPE-retinal G protein-coupled receptor	+	Ct Enf_Ct Sano	4	2.01079	-3.46216	0.00975461	0.0907373	-3.37214	10.4302	13.4794	13.9997	15.1598	17.0259	15.5978	17.1591	17.0211	16.2727	14.162	12.9412	13.5041	17.5916	17.4216	17.4014
Q61687	Q61687	ATRX_MOUSE	Atrx	Transcriptional regulator ATRX	+	Ct Enf_Ct Sano	9	2.01048	0.388954	0.00976158	1.30944	3.37166	12.7542	13.0632	12.578	12.7974	12.4575	12.7909	12.519	12.4217	12.4372	12.8968	12.3309	12.9032	12.4808	12.3551	12.2274
Q9CZW4	Q9CZW4	ACSL3_MOUSE	Acsl3	Fatty acid CoA ligase Acsl3	+	Ct Enf_Ct Sano	24	2.00949	0.376723	0.00978385	1.29839	3.37013	15.5681	15.8026	15.4766	15.404	14.9799	15.4427	15.1318	15.0136	15.1747	15.6005	15.4649	15.4923	15.043	15.2848	15.1236
Q6A0D4	Q6A0D4	RFTN1_MOUSE	Rftn1	Raftlin	+	Ct Enf_Ct Sano	4	2.00862	0.559245	0.00980347	1.4735	3.36877	11.4934	11.3312	12.003	11.5688	10.4193	11.6001	11.1894	10.8148	10.9813	11.4061	11.7223	11.2783	10.8592	10.4452	10.5793
P01942	P01942	HBA_MOUSE	Hba	Hemoglobin subunit alpha	+	Ct Enf_Ct Sano	7	2.00605	-0.681207	0.00986166	0.623643	-3.36478	19.7539	19.8138	19.9306	19.8987	20.8802	20.002	21.0493	20.6453	19.5528	20.2989	20.8802	19.927	19.9601	20.2185	20.5823
Q91V08	Q91V08	CLC2D_MOUSE	Clec2d	C-type lectin domain family 2 member D	+	Ct Enf_Ct Sano	3	2.00521	0.840236	0.00988075	1.79034	3.36348	11.6264	12.2162	12.2352	11.9676	11.2745	11.4412	11.5872	10.7279	11.5011	12.1775	11.9081	11.4158	10.5642	10.6347	10.4854
O08573	O08573	LEG9_MOUSE	Lgals9	Galectin-9	+	Ct Enf_Ct Sano	4	2.0049	0.428405	0.00988781	1.34574	3.363	12.7461	13.1271	13.5608	12.9312	12.6149	13.0396	12.7254	12.6128	12.6945	13.2385	13.3525	12.7683	12.334	12.2893	12.2718
P45377	P45377	ALD2_MOUSE	Akr1b8	Aldose reductase-related protein 2	+	Ct Enf_Ct Sano	8	2.00428	0.315086	0.00990193	1.24409	3.36204	14.7215	14.939	15.0116	14.7845	14.7364	14.9836	14.7693	14.4891	14.7522	14.548	14.809	14.7081	14.3328	14.416	14.5218
Q76LL6	Q76LL6	FHOD3_MOUSE	Fhod3	FH1/FH2 domain-containing protein 3	+	Ct Enf_Ct Sano	4	2.00423	-1.00493	0.00990307	0.498294	-3.36195	10.3971	10.5713	10.3395	11.2618	11.9142	11.6619	11.6504	12.2343	11.5383	10.3697	10.2339	10.4251	11.7446	12.0167	11.9723
Q6P9R4	P97433;Q6P9R4	ARHGI_MOUSE	Arhgef18	Rho guanine nucleotide exchange factor 18	+	Ct Enf_Ct Sano	2	2.00183	-0.194647	0.00995795	0.873787	-3.35823	13.0258	12.9008	12.7596	12.9263	13.217	13.1372	13.2087	13.2401	13.0129	12.6832	13.0413	12.958	13.2951	13.042	13.2221
P16858	P16858	G3P_MOUSE	Gapdh	Glyceraldehyde-3-phosphate dehydrogenase	+	Ct Enf_Ct Sano	20	2.00097	-0.457772	0.00997769	0.72811	-3.35689	20.8113	20.7553	20.6714	21.0359	21.5117	21.3484	21.4425	21.3592	21.1269	20.8034	21.0224	21.3156	21.6231	21.5545	21.6671
Q9QYG0	Q9QYG0	NDRG2_MOUSE	Ndrg2	Protein NDRG2	+	Ct Enf_Ct Sano	11	2.00083	-0.282414	0.00998091	0.822214	-3.35667	17.3772	17.1601	16.9348	17.3203	17.5001	17.5842	17.7706	17.6201	17.5888	17.26	17.0756	17.471	17.7451	17.6963	17.7613
Q8R2Q8	Q8R2Q8	BST2_MOUSE	Bst2	Bone marrow stromal antigen 2	+	Ct Enf_Ct Sano	3	2.00075	0.711917	0.00998275	1.63798	3.35655	14.5992	15.0888	15.2748	14.8847	14.5182	14.8509	14.3759	14.2547	14.6885	15.0669	15.0731	14.2017	13.7621	13.928	13.5488
Q3TJZ6	Q3TJZ6	FA98A_MOUSE	Fam98a	Protein FAM98A	+	Ct Enf_Ct Sano	3	2.0001	0.342286	0.0099977	1.26776	3.35554	12.8246	12.7742	12.568	12.5185	12.5039	12.6191	12.2131	12.3851	12.6244	12.7953	12.9755	12.6432	12.0823	12.5835	12.5101
Q9R0E1	Q9R0E1	PLOD3_MOUSE	Plod3	Multifunctional procollagen lysine hydroxylase and glycosyltransferase LH3	+	Ct Enf_Ct Sano	3	1.99988	0.343141	0.0100028	1.26852	3.3552	12.7695	13.016	13.4392	13.0435	12.6567	12.9399	12.7651	12.7141	13.0277	12.9519	13.4753	12.7096	12.4577	12.3825	12.4276
Q02819	Q02819	NUCB1_MOUSE	Nucb1	Nucleobindin-1	+	Ct Enf_Ct Sano	23	1.99972	0.361714	0.0100064	1.28495	3.35495	15.1529	15.2713	15.4971	15.1346	14.838	15.0509	14.9791	14.868	14.9755	15.0315	15.3492	14.934	14.55	14.5361	14.6428
Q8BLY1	Q8BLY1	SMOC1_MOUSE	Smoc1	SPARC-related modular calcium-binding protein 1	+	Ct Enf_Ct Sano	4	1.99885	-0.514108	0.0100265	0.700226	-3.35361	11.6053	12.1194	11.941	12.2493	12.6305	12.2735	12.8341	12.2692	11.9066	11.0777	12.1525	11.8374	12.3133	12.3973	12.4987
Q9CX30	Q9CX30	YIF1B_MOUSE	Yif1b	Protein YIF1B	+	Ct Enf_Ct Sano	3	1.99681	0.236285	0.0100737	1.17796	3.35045	13.8773	13.9001	13.9902	13.9011	13.5362	13.9	13.6349	13.6634	13.8279	13.6103	13.8943	14.0974	13.6688	13.5688	13.8854
O55098	O55098	STK10_MOUSE	Stk10	Serine/threonine-protein kinase 10	+	Ct Enf_Ct Sano	2	1.99619	0.602382	0.0100881	1.51822	3.34947	11.2361	11.4583	10.8988	10.6781	10.646	11.2027	11.087	10.2419	11.1335	11.6465	11.6203	10.8453	10.6011	10.6323	10.3017
P21958	P21958	TAP1_MOUSE	Tap1	Antigen peptide transporter 1	+	Ct Enf_Ct Sano	17	1.99589	0.984902	0.0100951	1.97918	3.34901	15.2291	15.6695	15.5861	15.4656	14.9023	15.2615	15.0087	14.3249	14.9838	14.9359	15.8403	14.6186	13.7499	14.0444	13.71
Q08642	Q08642	PADI2_MOUSE	Padi2	Protein-arginine deiminase type-2	+	Ct Enf_Ct Sano	19	1.99587	0.315699	0.0100956	1.24461	3.34898	16.1953	16.2702	16.1808	16.0051	15.6176	16.1153	15.7391	15.7428	15.7296	15.9775	15.9072	16.0724	15.8045	15.7865	15.7315
Q9R233	Q9R233	TPSN_MOUSE	Tapbp	Tapasin	+	Ct Enf_Ct Sano	12	1.99533	0.957493	0.0101081	1.94193	3.34815	15.6242	16.0155	16.108	15.7919	15.3811	15.7371	15.4174	14.8182	15.52	15.6989	16.1858	14.9575	14.2941	14.2839	14.2532
Q8BKZ9	Q8BKZ9	ODPX_MOUSE	Pdhx	Pyruvate dehydrogenase protein X component, mitochondrial	+	Ct Enf_Ct Sano	13	1.9951	-0.281921	0.0101135	0.822495	-3.34779	14.7458	14.8216	14.776	14.8854	15.3189	15.1833	15.1739	15.2115	15.0933	14.8991	14.9253	14.8963	15.2379	15.2686	15.2579
Q61466	Q61466	SMRD1_MOUSE	Smarcd1	SWI/SNF-related matrix-associated actin-dependent regulator of chromatin subfamily D member 1	+	Ct Enf_Ct Sano	10	1.99448	0.190722	0.0101279	1.14133	3.34683	13.9512	13.8843	13.6217	13.7057	13.5982	13.7947	13.5691	13.7687	13.8313	13.9864	13.7806	14.0327	13.7535	13.6855	13.7637
P13634	P13634	CAH1_MOUSE	Ca1	Carbonic anhydrase 1	+	Ct Enf_Ct Sano	3	1.99388	-0.780054	0.0101419	0.582345	-3.3459	11.0041	10.5704	11.2011	10.6482	11.5312	10.751	11.9735	11.8569	10.3354	11.0902	11.4188	10.6343	10.8852	11.2401	11.2397
Q69ZU6	Q69ZU6	THS7A_MOUSE	Thsd7a	Thrombospondin type-1 domain-containing protein 7A	+	Ct Enf_Ct Sano	14	1.99384	-0.260628	0.0101428	0.834724	-3.34584	13.5452	13.4961	13.5491	13.3118	13.6376	13.3223	13.6989	13.5366	13.597	13.171	13.2962	13.3828	13.7428	13.766	13.9022
Q5M8N4	Q5M8N4	D39U1_MOUSE	Sdr39u1	Epimerase family protein SDR39U1	+	Ct Enf_Ct Sano	7	1.99364	-0.202161	0.0101475	0.869248	-3.34552	15.0607	15.1205	15.0277	15.1755	15.2862	15.2563	15.2307	15.4144	15.2211	14.8924	14.9664	15.1196	15.5078	15.35	15.2861
Q9CQU3	Q9CQU3	RER1_MOUSE	Rer1	Protein RER1	+	Ct Enf_Ct Sano	4	1.99292	0.163855	0.0101644	1.12028	3.3444	15.183	15.1549	15.4211	15.3678	15.1865	15.0818	15.0473	15.0298	15.0593	15.1899	15.2761	15.0776	14.943	14.9016	14.8156
Q91WD8	Q91WD8	NCKX1_MOUSE	Slc24a1	Sodium/potassium/calcium exchanger 1	+	Ct Enf_Ct Sano	16	1.99218	-1.39115	0.0101817	0.381261	-3.34326	13.984	13.7804	13.6473	14.6689	16.0257	15.1734	15.8144	16.1117	15.9313	14.9643	14.2081	15.1375	16.3571	16.2925	16.3867
Q8VE96	Q8VE96	S35F6_MOUSE	Slc35f6	Solute carrier family 35 member F6	+	Ct Enf_Ct Sano	4	1.98973	0.598407	0.0102393	1.51404	3.33946	12.4755	12.7687	13.0153	12.2535	11.8466	12.3191	12.0968	12.1268	12.0467	12.2007	12.4377	12.3152	11.6523	11.5277	11.5295
Q8VC42	Q8VC42	RMC1_MOUSE	Rmc1	Regulator of MON1-CCZ1 complex	+	Ct Enf_Ct Sano	9	1.98853	0.273623	0.0102676	1.20884	3.3376	13.5918	13.7847	13.723	13.5632	13.4469	13.4161	13.2279	13.4342	13.4251	13.3598	13.4971	13.4716	13.2216	13.1835	13.2541
Q8BTX9	Q8BTX9	HSDL1_MOUSE	Hsdl1	Inactive hydroxysteroid dehydrogenase-like protein 1	+	Ct Enf_Ct Sano	10	1.98646	-0.120361	0.0103167	0.919957	-3.33441	15.3213	15.2966	15.1844	15.3653	15.4736	15.3513	15.4404	15.4437	15.3865	15.0228	15.2415	15.3939	15.4873	15.3994	15.5807
Q3U829	Q3U829	AP5Z1_MOUSE	Ap5z1	AP-5 complex subunit zeta-1	+	Ct Enf_Ct Sano	3	1.98615	-0.28584	0.010324	0.820264	-3.33393	12.015	12.0234	12.2474	12.1475	10.4831	11.9392	12.2262	12.2452	11.7332	11.8909	12.2881	11.848	12.3905	11.99	12.1359
Q8CI51	Q8CI51	PDLI5_MOUSE	Pdlim5	PDZ and LIM domain protein 5	+	Ct Enf_Ct Sano	15	1.98573	-0.268336	0.010334	0.830277	-3.33327	14.2357	14.4226	14.4634	14.3163	14.7946	14.3787	14.8081	14.5905	14.5373	14.649	14.7072	14.2138	14.5234	14.5291	14.6787
P45952	P45952	ACADM_MOUSE	Acadm	Medium-chain specific acyl-CoA dehydrogenase, mitochondrial	+	Ct Enf_Ct Sano	9	1.98547	-0.377811	0.0103402	0.769604	-3.33287	15.7435	15.9071	16.0733	16.0313	16.6766	16.3615	16.432	16.3755	15.8664	15.632	16.0784	16.0967	16.3609	16.2482	16.4476
Q6PFR5	Q6PFR5	TRA2A_MOUSE	Tra2a	Transformer-2 protein homolog alpha	+	Ct Enf_Ct Sano	5	1.98466	0.296565	0.0103595	1.22822	3.33161	14.933	14.8802	14.524	14.9843	14.9767	15.1476	14.8005	14.8575	14.849	14.932	14.9547	15.0099	14.4826	14.642	14.5543
Q3TYS2	Q3TYS2	CYBC1_MOUSE	Cybc1	Cytochrome b-245 chaperone 1	+	Ct Enf_Ct Sano	5	1.98408	0.535975	0.0103734	1.44992	3.33071	14.5237	14.8162	15.0332	14.6675	14.2597	14.6395	14.2534	14.4084	14.5566	14.5428	14.8348	14.2999	13.6227	13.9194	13.952
P08003	P08003	PDIA4_MOUSE	Pdia4	Protein disulfide-isomerase A4	+	Ct Enf_Ct Sano	38	1.98203	0.315485	0.0104225	1.24443	3.32754	16.3977	16.4405	16.558	16.3776	16.1941	16.3491	16.281	16.2175	16.4067	16.3637	16.5935	16.2004	15.8936	15.9296	15.8953
Q8VD72	Q8VD72	TTC8_MOUSE	Ttc8	Tetratricopeptide repeat protein 8	+	Ct Enf_Ct Sano	8	1.98182	-1.09681	0.0104275	0.467549	-3.32722	11.184	11.3575	11.2561	11.7512	12.818	11.8834	12.7365	12.9709	12.9459	11.9212	11.1951	12.1504	12.8289	13.2433	13.2257
Q8JZQ9	Q8JZQ9	EIF3B_MOUSE	Eif3b	Eukaryotic translation initiation factor 3 subunit B	+	Ct Enf_Ct Sano	36	1.98119	0.243774	0.0104426	1.18409	3.32625	15.8198	15.7633	15.8609	15.7736	15.5818	15.7402	15.5883	15.7193	15.6344	15.7188	15.9118	15.795	15.4671	15.4032	15.3558
Q8BFR4	Q8BFR4	GNS_MOUSE	Gns	N-acetylglucosamine-6-sulfatase	+	Ct Enf_Ct Sano	9	1.98075	0.34636	0.0104532	1.27135	3.32556	14.4966	14.5753	14.7562	14.5077	14.3206	14.8204	14.4578	14.3995	14.4333	14.4694	14.9447	14.6139	14.164	14.0296	14.1568
Q8VCC9	Q8VCC9	SPON1_MOUSE	Spon1	Spondin-1	+	Ct Enf_Ct Sano	17	1.97777	0.34398	0.0105252	1.26925	3.32095	13.6684	13.8269	13.8365	13.8567	13.392	13.7756	13.589	13.5259	13.7767	13.5711	14.1143	13.6864	13.1077	13.223	13.5683
P18242	P18242	CATD_MOUSE	Ctsd	Cathepsin D	+	Ct Enf_Ct Sano	12	1.97425	0.7447	0.0106108	1.67563	3.31551	17.7582	17.6854	17.8223	17.7621	16.97	18.2199	17.4589	17.1043	17.2417	17.9978	18.2225	18.3763	17.0388	17.0967	16.8593
Q8BWQ6	Q8BWQ6	VP35L_MOUSE	Vps35l	VPS35 endosomal protein-sorting factor-like	+	Ct Enf_Ct Sano	16	1.97055	0.274953	0.0107016	1.20995	3.30979	13.684	13.9083	13.9603	13.785	13.588	13.7613	13.6184	13.522	13.629	13.5926	13.9539	13.5706	13.3387	13.396	13.3032
Q8CFQ3	Q8CFQ3	AQR_MOUSE	Aqr	RNA helicase aquarius	+	Ct Enf_Ct Sano	15	1.96924	-0.176041	0.010734	0.885129	-3.30776	12.7841	12.6765	12.9779	12.9755	12.9419	12.8401	12.8899	13.0805	12.7785	12.6026	12.9895	12.7236	12.806	12.9691	12.9375
Q9CR88	Q9CR88	RT14_MOUSE	Mrps14	Small ribosomal subunit protein uS14m	+	Ct Enf_Ct Sano	1	1.96801	0.735376	0.0107644	1.66483	3.30586	11.4082	11.6257	11.3495	10.1124	10.2686	11.4524	10.7072	10.5707	10.9801	11.552	10.2207	11.1437	10.3578	10.0789	11.2186
Q3B7Z2	Q3B7Z2	OSBP1_MOUSE	Osbp	Oxysterol-binding protein 1	+	Ct Enf_Ct Sano	14	1.967	-0.11476	0.0107895	0.923536	-3.3043	14.2436	14.2815	14.3745	14.3216	14.4206	14.2407	14.4646	14.4063	14.4145	14.1924	14.4491	14.2943	14.403	14.3852	14.3894
P43081	P43081	GUC1A_MOUSE	Guca1a	Guanylyl cyclase-activating protein 1	+	Ct Enf_Ct Sano	8	1.96645	-1.48982	0.0108031	0.356057	-3.30345	14.2527	13.9358	13.765	14.7862	16.3397	15.5112	16.2741	16.5773	16.2498	14.7786	14.3889	15.677	16.8028	16.6744	16.747
Q61510	Q61510	TRI25_MOUSE	Trim25	E3 ubiquitin/ISG15 ligase TRIM25	+	Ct Enf_Ct Sano	11	1.9649	0.202546	0.0108418	1.15073	3.30106	13.8045	13.7477	13.841	13.8878	13.6564	13.6341	13.6093	13.5807	13.7411	13.6265	13.8364	13.6004	13.5309	13.3434	13.4509
Q9WUA3	Q9WUA3	PFKAP_MOUSE	Pfkp	ATP-dependent 6-phosphofructokinase, platelet type	+	Ct Enf_Ct Sano	26	1.96488	-0.312388	0.0108423	0.805308	-3.30103	17.2798	17.15	17.0784	17.3708	17.5919	17.4156	17.6942	17.6629	17.7084	17.3018	17.2628	17.4377	17.7393	17.702	17.755
Q8CAQ8	Q8CAQ8	MIC60_MOUSE	Immt	MICOS complex subunit Mic60	+	Ct Enf_Ct Sano	38	1.96477	-0.138627	0.010845	0.908383	-3.30086	16.6392	16.6533	16.6169	16.7943	16.8491	16.7606	16.7387	16.8748	16.7199	16.5307	16.6988	16.7765	16.9107	16.8197	16.8987
Q9JLZ3	Q9JLZ3	AUHM_MOUSE	Auh	Methylglutaconyl-CoA hydratase, mitochondrial	+	Ct Enf_Ct Sano	8	1.96447	-0.319988	0.0108525	0.801077	-3.30039	15.9879	16.02	15.8506	16.0527	16.4558	16.4584	16.4797	16.3673	16.0076	15.7242	15.8723	16.2037	16.5859	16.4208	16.4238
P57722	P57722	PCBP3_MOUSE	Pcbp3	Poly(rC)-binding protein 3	+	Ct Enf_Ct Sano	7	1.96311	-0.506497	0.0108865	0.70393	-3.29829	15.266	15.1532	15.0311	15.1852	15.9811	15.7249	15.9435	15.656	15.7607	15.3937	15.0351	15.5338	16.0412	16.1644	16.166
Q9Z2D1	Q9Z2D1	MTMR2_MOUSE	Mtmr2	Myotubularin-related protein 2	+	Ct Enf_Ct Sano	7	1.96226	-0.242102	0.0109079	0.845513	-3.29698	13.9122	13.9754	14.1324	13.9723	14.0006	13.8094	14.0154	14.1995	14.0659	13.8358	13.8849	13.7936	14.2354	14.0407	14.2759
P28658	P28658	ATX10_MOUSE	Atxn10	Ataxin-10	+	Ct Enf_Ct Sano	19	1.95995	0.144409	0.010966	1.10528	3.29341	15.2637	15.3442	15.3242	15.2327	15.0336	15.1747	15.0756	15.1552	15.1311	15.214	15.2112	15.3239	15.0954	15.1102	15.0793
Q9Z1L4	Q9Z1L4	XLRS1_MOUSE	Rs1	Retinoschisin	+	Ct Enf_Ct Sano	9	1.95952	-0.707055	0.0109769	0.612569	-3.29275	18.7521	18.2496	18.1034	18.9083	19.5001	19.1352	19.2553	19.6061	19.3881	18.5961	18.3747	18.9359	19.8399	19.6174	19.6775
Q8R191	Q8R191	SNG3_MOUSE	Syngr3	Synaptogyrin-3	+	Ct Enf_Ct Sano	3	1.95886	0.131164	0.0109936	1.09518	3.29173	17.0457	16.9993	16.824	16.8173	16.965	17.0494	16.9631	16.804	17.0946	16.9953	16.7014	16.9981	16.8642	16.8954	17.0047
Q9D5R2	Q9D5R2	WDR20_MOUSE	Wdr20	WD repeat-containing protein 20	+	Ct Enf_Ct Sano	4	1.95815	-0.453154	0.0110116	0.730444	-3.29064	11.5903	11.3828	11.5904	11.8085	12.3252	11.4919	12.2293	11.7758	11.989	11.5689	12.1018	11.4416	12.0799	11.8982	12.1781
Q8BTE5	Q8BTE5	CEBOS_MOUSE	Cebpzos	Protein CEBPZOS	+	Ct Enf_Ct Sano	1	1.95807	-0.257896	0.0110136	0.836307	-3.29051	12.9625	12.8526	10.8222	12.9604	13.352	13.1062	13.1519	13.2743	13.0584	12.2731	12.622	13.169	13.3584	13.4575	13.196
Q60766	Q60766	IRGM1_MOUSE	Irgm1	Immunity-related GTPase family M protein 1	+	Ct Enf_Ct Sano	13	1.95483	0.763231	0.0110961	1.69729	3.28551	15.7741	16.3584	16.3082	15.8684	15.3427	15.876	15.5435	15.1093	15.5157	15.7845	16.3219	15.3235	14.8426	14.864	14.6721
P58802	P58802	TB10A_MOUSE	Tbc1d10a	TBC1 domain family member 10A	+	Ct Enf_Ct Sano	7	1.95474	0.337853	0.0110984	1.26387	3.28538	13.2383	13.2346	13.3318	13.1077	12.8675	13.0942	12.687	12.8192	12.7946	12.5681	13.034	12.8571	12.613	12.7944	12.6157
Q63912	Q63912	OMGP_MOUSE	Omg	Oligodendrocyte-myelin glycoprotein	+	Ct Enf_Ct Sano	2	1.95244	-0.310011	0.0111573	0.806636	-3.28182	13.6486	13.9989	13.9999	13.877	14.3458	14.1124	14.3287	14.2859	14.1461	13.4768	13.9352	13.9802	14.3839	14.1817	14.2561
P27046	P27046	MA2A1_MOUSE	Man2a1	Alpha-mannosidase 2	+	Ct Enf_Ct Sano	11	1.95193	0.423419	0.0111704	1.3411	3.28104	13.3587	13.5585	14.2486	13.6052	13.0542	13.334	13.2131	13.2017	13.3406	13.6012	13.9965	13.2936	12.7561	12.9906	12.6067
Q8K440	Q8K440;Q8K442	ABC8B_MOUSE	Abca8b	ABC-type organic anion transporter ABCA8B	+	Ct Enf_Ct Sano	16	1.94931	-0.305149	0.011238	0.809359	-3.277	13.5584	13.266	13.1766	13.4599	13.474	13.1404	13.6894	13.4549	13.4875	13.3803	13.4368	13.2135	13.6611	13.6998	13.6864
Q5EBG6	Q5EBG6	HSPB6_MOUSE	Hspb6	Heat shock protein beta-6	+	Ct Enf_Ct Sano	2	1.94915	-0.359422	0.0112422	0.779477	-3.27676	12.8929	13.1458	13.0822	13.1977	13.5727	13.299	13.6088	13.3329	12.8295	13.6272	13.7341	12.9452	13.4504	13.2628	13.2546
P10852	P10852	4F2_MOUSE	Slc3a2	Amino acid transporter heavy chain SLC3A2	+	Ct Enf_Ct Sano	18	1.9479	-0.236782	0.0112746	0.848636	-3.27482	17.0759	17.1705	17.3031	17.2006	17.3757	17.3642	17.5375	17.5186	17.428	17.0915	17.2464	17.1542	17.496	17.4294	17.3953
Q3TBT3	Q3TBT3	STING_MOUSE	Sting1	Stimulator of interferon genes protein	+	Ct Enf_Ct Sano	6	1.94352	0.962785	0.0113889	1.94907	3.26808	13.6559	14.3587	14.4962	13.8974	13.166	13.9889	13.7675	13.042	13.822	14.1841	14.4921	13.3992	12.3668	12.5977	12.6367
Q99PL5	Q99PL5	RRBP1_MOUSE	Rrbp1	Ribosome-binding protein 1	+	Ct Enf_Ct Sano	41	1.94294	0.565342	0.0114041	1.47974	3.26719	15.2834	15.5222	15.7227	15.4025	14.9959	15.3622	15.1901	15.0427	15.2119	15.3223	15.6476	15.1108	14.4833	14.4639	14.4838
Q03717	Q03717	KCNB1_MOUSE	Kcnb1	Potassium voltage-gated channel subfamily B member 1	+	Ct Enf_Ct Sano	17	1.94238	-0.741	0.0114188	0.598324	-3.26632	14.6343	13.9448	13.742	14.6919	15.3039	14.8371	15.0936	15.4606	15.208	14.7729	14.2975	14.755	15.4616	15.3899	15.6786
Q6PB93	Q6PB93	GALT2_MOUSE	Galnt2	Polypeptide N-acetylgalactosaminyltransferase 2	+	Ct Enf_Ct Sano	8	1.93937	0.383204	0.0114982	1.30424	3.26169	14.2852	14.3433	14.4208	14.2612	13.9677	14.135	14.0437	14.0366	14.0364	14.0374	14.6283	14.1601	13.5016	13.7661	13.6959
Q9CWF6	Q9CWF6	BBS2_MOUSE	Bbs2	Bardet-Biedl syndrome 2 protein homolog	+	Ct Enf_Ct Sano	17	1.93819	-1.10624	0.0115295	0.464503	-3.25988	12.876	12.6546	12.4042	13.2104	14.3532	13.7003	14.105	14.5281	14.4349	13.3092	12.8586	13.5843	14.7476	14.6376	14.7631
P24668	P24668	MPRD_MOUSE	M6pr	Cation-dependent mannose-6-phosphate receptor	+	Ct Enf_Ct Sano	5	1.93788	0.223377	0.0115377	1.16746	3.2594	15.2332	15.4006	15.2823	15.36	15.1499	15.1986	15.0694	15.0139	15.0237	15.598	15.406	15.2577	15.0651	14.9194	14.9291
P09103	P09103	PDIA1_MOUSE	P4hb	Protein disulfide-isomerase	+	Ct Enf_Ct Sano	27	1.93718	0.27274	0.0115563	1.2081	3.25831	17.5307	17.6604	17.9738	17.6758	17.4518	17.6319	17.4633	17.4986	17.5033	17.472	17.9233	17.5342	17.2572	17.1164	17.1612
Q9WVL4	Q9WVL4	GRK1_MOUSE	Grk1	Rhodopsin kinase GRK1	+	Ct Enf_Ct Sano	25	1.93251	-1.14448	0.0116813	0.452353	-3.25113	15.7999	15.3379	15.183	16.2685	17.3282	16.5932	17.1075	17.4801	17.3034	16.1739	15.7604	16.5252	17.6006	17.5323	17.5614
Q9Z0E6	Q9Z0E6	GBP2_MOUSE	Gbp2	Guanylate-binding protein 2	+	Ct Enf_Ct Sano	17	1.9324	1.10402	0.0116842	2.14953	3.25097	15.5726	16.404	16.2579	16.2043	15.5337	15.9297	15.7356	14.8517	15.9802	16.3832	16.322	15.2969	14.3485	14.6418	14.0857
B1AY13	B1AY13	UBP24_MOUSE	Usp24	Ubiquitin carboxyl-terminal hydrolase 24	+	Ct Enf_Ct Sano	16	1.93213	0.230462	0.0116915	1.17321	3.25055	12.5534	12.8609	12.8342	12.6319	12.5122	12.525	12.5199	12.4776	12.6161	12.8309	12.7866	12.6415	12.3468	12.3864	12.3138
Q5SWT3	Q5SWT3	S2535_MOUSE	Slc25a35	Solute carrier family 25 member 35	+	Ct Enf_Ct Sano	9	1.93159	-0.309891	0.011706	0.806703	-3.24971	14.5943	14.5091	14.5394	14.6396	14.8582	14.4671	14.8162	15.0741	14.9323	14.5129	14.7109	14.692	15.0329	14.9363	14.8847
Q8C2Q3	Q8C2Q3	RBM14_MOUSE	Rbm14	RNA-binding protein 14	+	Ct Enf_Ct Sano	20	1.92847	-0.389549	0.0117904	0.763368	-3.24492	14.9122	14.8808	14.492	14.9894	15.5125	15.3384	15.4648	15.2959	15.2273	14.934	14.7238	15.328	15.6472	15.6017	15.6249
Q9CYK1	Q9CYK1	SYWM_MOUSE	Wars2	Tryptophan--tRNA ligase, mitochondrial	+	Ct Enf_Ct Sano	3	1.92835	-0.320406	0.0117937	0.800844	-3.24473	11.8831	11.6379	11.5979	11.5434	12.141	11.7961	12.3082	12.0286	12.1188	11.8527	11.7077	11.9261	12.0703	12.2614	12.2953
Q9WUA5	Q9WUA5	EPM2A_MOUSE	Epm2a	Laforin	+	Ct Enf_Ct Sano	1	1.928	-0.411854	0.0118032	0.751657	-3.24419	12.5303	12.4	12.3187	12.4263	12.1046	12.2076	12.6117	12.6388	12.6807	11.9555	12.5335	12.192	13.0672	12.9139	12.8382
Q09200	Q09200	B4GN1_MOUSE	B4galnt1	Beta-1,4 N-acetylgalactosaminyltransferase 1	+	Ct Enf_Ct Sano	2	1.92793	1.60255	0.0118051	3.0368	3.24408	13.3045	12.979	13.5403	13.1097	10.4243	12.5357	12.3564	10.6781	12.6877	12.5917	12.8979	12.9471	12.5367	10.4743	10.3957
Q08481	Q08481	PECA1_MOUSE	Pecam1	Platelet endothelial cell adhesion molecule	+	Ct Enf_Ct Sano	3	1.92756	0.474716	0.0118152	1.38964	3.24352	12.0344	12.032	12.6671	12.0926	12.2481	12.1137	11.9457	11.9744	12.2226	11.8069	12.442	12.265	11.529	11.6124	11.2325
P16951	P16951	ATF2_MOUSE	Atf2	Cyclic AMP-dependent transcription factor ATF-2	+	Ct Enf_Ct Sano	1	1.92721	0.417028	0.0118247	1.33517	3.24299	10.4424	10.2369	10.0786	9.75569	10.3198	10.4663	10.3397	9.91173	10.5208	10.399	10.0848	10.4537	10.238	9.75582	9.78984
Q04736	Q04736	YES_MOUSE	Yes1	Tyrosine-protein kinase Yes	+	Ct Enf_Ct Sano	4	1.92709	-0.239193	0.011828	0.847219	-3.2428	14.0282	13.728	13.848	13.9592	14.1992	13.8635	14.2515	14.2378	13.9616	13.1937	13.8972	13.8567	13.9877	14.1269	14.0302
Q7TSS2	Q7TSS2	UB2Q1_MOUSE	Ube2q1	Ubiquitin-conjugating enzyme E2 Q1	+	Ct Enf_Ct Sano	4	1.9264	0.318402	0.0118468	1.24695	3.24173	13.2421	13.3448	13.4348	13.4425	12.9863	13.4464	13.241	13.2887	13.5334	13.6025	13.4306	13.437	12.9853	13.0719	12.8247
Q8QZS1	Q8QZS1	HIBCH_MOUSE	Hibch	3-hydroxyisobutyryl-CoA hydrolase, mitochondrial	+	Ct Enf_Ct Sano	13	1.92506	-0.256989	0.0118834	0.836833	-3.23967	14.8125	14.7403	14.718	14.746	15.1503	15.1639	15.1952	15.1391	14.8867	14.613	14.7044	15.0217	15.1748	15.1355	15.2653
Q9QXM1	Q9QXM1	JMY_MOUSE	Jmy	Junction-mediating and -regulatory protein	+	Ct Enf_Ct Sano	3	1.92204	-0.381828	0.0119663	0.767465	-3.23503	12.3029	12.1758	12.2484	12.1379	12.6611	12.408	12.8589	12.4399	12.6809	12.4417	12.4768	12.379	12.8705	12.8777	12.8087
Q91XI1	Q91XI1	DUS3L_MOUSE	Dus3l	tRNA-dihydrouridine(47) synthase [NAD(P)(+)]-like	+	Ct Enf_Ct Sano	8	1.92201	0.256212	0.0119671	1.19434	3.23499	13.9842	14.0628	14.0039	13.9541	13.5069	13.9225	13.7416	13.8816	13.7847	14.0232	13.972	13.9509	13.7171	13.5426	13.5411
Q9D824	Q9D824	FIP1_MOUSE	Fip1l1	Pre-mRNA 3'-end-processing factor FIP1	+	Ct Enf_Ct Sano	6	1.92053	-0.147808	0.012008	0.902621	-3.23272	13.8716	13.8606	13.7214	14.0825	14.1044	14.0914	14.0689	14.069	13.9811	14.3186	14.0528	13.8873	14.0784	14.0767	14.1382
Q9D0I8	Q9D0I8	MRT4_MOUSE	Mrto4	mRNA turnover protein 4 homolog	+	Ct Enf_Ct Sano	3	1.91982	0.41432	0.0120276	1.33267	3.23163	12.1749	12.1688	12.2841	12.0584	11.9484	11.5576	11.5885	11.3306	11.8623	12.2303	12.1098	11.8009	11.4369	11.6095	11.5273
P59240	P59240	NPHP4_MOUSE	Nphp4	Nephrocystin-4	+	Ct Enf_Ct Sano	3	1.91782	-0.444601	0.0120831	0.734788	-3.22855	11.5723	11.3129	11.2148	11.757	12.2358	11.7457	12.3324	12.1426	12.0036	11.5938	11.6481	11.5942	11.9689	12.1293	11.8786
P19253	P19253	RL13A_MOUSE	Rpl13a	Large ribosomal subunit protein uL13	+	Ct Enf_Ct Sano	6	1.91489	0.27683	0.0121649	1.21153	3.22405	17.299	17.284	17.2746	17.3939	16.8474	17.129	17.0937	17.0301	17.0137	16.85	17.4755	17.175	16.8463	16.736	16.8105
P52785	A0A0U1RPR8;P18293;P52785;Q3UWA6;Q5SDA5;Q6VVW5	GUC2E_MOUSE	Gucy2e	Retinal guanylyl cyclase 1	+	Ct Enf_Ct Sano	34	1.91476	-1.64695	0.0121686	0.319315	-3.22386	13.886	13.5233	13.3239	14.863	16.2929	15.319	16.0425	16.4817	16.2556	14.7929	13.9686	15.1493	16.5799	16.6402	16.6237
Q9CXW4	Q9CXW4	RL11_MOUSE	Rpl11	Large ribosomal subunit protein uL5	+	Ct Enf_Ct Sano	8	1.91383	0.219891	0.0121947	1.16465	3.22243	17.1239	16.9763	17.0402	17.0489	16.7239	16.8936	16.7971	16.727	16.7908	16.8888	16.9832	16.8522	16.7641	16.5992	16.6498
Q9EQ80	Q9EQ80	NIF3L_MOUSE	Nif3l1	NIF3-like protein 1	+	Ct Enf_Ct Sano	10	1.9102	-0.307267	0.012297	0.808171	-3.21686	14.5748	14.4204	14.2457	14.6386	14.8692	14.8374	14.9421	14.9051	14.829	14.5825	14.5414	14.8046	14.9687	15.0168	15.1697
Q9DAX2	Q9DAX2	PLPP2_MOUSE	Plpp2	Phospholipid phosphatase 2	+	Ct Enf_Ct Sano	3	1.90969	-0.865593	0.0123115	0.548821	-3.21607	13.1974	12.9061	12.7957	13.1454	14.2594	13.8156	14.3494	14.3418	14.4484	13.326	13.3523	13.5253	14.4686	14.55	14.5111
E1AZ71	E1AZ71	CNGB1_MOUSE	Cngb1	Cyclic nucleotide-gated channel beta-1	+	Ct Enf_Ct Sano	25	1.90954	-1.51492	0.0123157	0.349916	-3.21584	15.0057	14.3221	14.352	15.6794	17.0702	16.0856	16.6986	17.1971	16.9256	15.5697	14.9288	16.0115	17.3683	17.3006	17.3602
Q8BVE3	Q8BVE3	VATH_MOUSE	Atp6v1h	V-type proton ATPase subunit H	+	Ct Enf_Ct Sano	26	1.90748	-0.153239	0.0123743	0.899229	-3.21268	16.9818	16.971	16.8656	16.9877	17.1339	17.0688	17.1001	17.177	17.1477	16.9152	16.9075	17.0849	17.3062	17.242	17.1952
Q8VD26	Q8VD26	TM143_MOUSE	Tmem143	Transmembrane protein 143	+	Ct Enf_Ct Sano	2	1.90677	-0.471286	0.0123945	0.721321	-3.2116	11.395	11.6188	11.6902	11.8169	11.9326	11.0643	11.6572	11.7351	11.1381	11.667	10.6046	11.3694	12.1829	11.547	11.8196
Q8VDL4	Q8VDL4	ADPGK_MOUSE	Adpgk	ADP-dependent glucokinase	+	Ct Enf_Ct Sano	9	1.90536	-0.180986	0.0124348	0.8821	-3.20943	14.3874	14.4649	14.619	14.4467	14.6647	14.2988	14.5532	14.6449	14.5283	14.2677	14.5445	14.3964	14.5938	14.4731	14.7156
Q9QXV0	Q9QXV0	PCS1N_MOUSE	Pcsk1n	ProSAAS	+	Ct Enf_Ct Sano	5	1.90172	0.697055	0.0125395	1.62119	3.20386	15.5397	16.2937	15.5551	15.5209	15.329	15.8921	14.997	14.6567	15.1287	15.6429	15.5086	15.7966	15.1657	15.1543	15.1919
Q8CIE6	Q8CIE6	COPA_MOUSE	Copa	Coatomer subunit alpha	+	Ct Enf_Ct Sano	51	1.90063	0.191677	0.012571	1.14209	3.20219	16.5549	16.5916	16.7383	16.596	16.3735	16.4892	16.386	16.3859	16.3243	16.4316	16.7238	16.4648	16.2484	16.216	16.2301
Q8K1E6	Q8K1E6	ALKB3_MOUSE	Alkbh3	Alpha-ketoglutarate-dependent dioxygenase alkB homolog 3	+	Ct Enf_Ct Sano	2	1.90059	-0.536058	0.0125722	0.689653	-3.20212	10.7674	10.9674	10.6313	11.7493	11.2975	11.1631	11.8699	11.1777	11.2164	10.9269	11.1357	10.6408	11.6435	11.2679	11.4763
P97372	P97372	PSME2_MOUSE	Psme2	Proteasome activator complex subunit 2	+	Ct Enf_Ct Sano	11	1.90057	0.585543	0.0125727	1.5006	3.2021	14.9032	15.0742	15.2896	15.0804	14.852	15.124	14.8078	14.4649	14.7683	14.9505	15.2938	14.5412	14.0786	14.0734	14.0584
Q8C5Q4	Q8C5Q4	GRSF1_MOUSE	Grsf1	G-rich sequence factor 1	+	Ct Enf_Ct Sano	6	1.90033	-0.178685	0.0125797	0.883508	-3.20173	13.3679	13.3008	13.308	13.4192	13.5542	13.3404	13.4778	13.5867	13.5794	13.3418	13.2939	13.3647	13.6414	13.5925	13.5483
Q91VU7	Q91VU7	PUS7_MOUSE	Pus7	Pseudouridylate synthase 7 homolog	+	Ct Enf_Ct Sano	5	1.89993	0.654216	0.0125913	1.57376	3.20111	12.8197	12.8967	12.9096	12.4379	12.3585	12.618	12.0807	12.002	12.0577	12.6895	12.6311	13.2138	12.1749	11.8341	12.243
O35326	O35326	SRSF5_MOUSE	Srsf5	Serine/arginine-rich splicing factor 5	+	Ct Enf_Ct Sano	9	1.8982	0.232288	0.0126415	1.1747	3.19846	15.6346	15.298	15.3139	15.5432	15.2665	15.4217	15.2639	15.1479	15.3247	15.1412	15.4329	15.5796	15.1843	15.2018	15.2992
O89053	O89053	COR1A_MOUSE	Coro1a	Coronin-1A	+	Ct Enf_Ct Sano	15	1.89805	0.747807	0.0126459	1.67924	3.19823	15.3538	15.8267	15.8318	15.5999	15.6061	15.8328	15.5354	14.9385	15.4939	15.9121	16.2306	15.3248	14.3186	14.7244	14.5761
P06802	P06802	ENPP1_MOUSE	Enpp1	Ectonucleotide pyrophosphatase/phosphodiesterase family member 1	+	Ct Enf_Ct Sano	10	1.89748	0.453796	0.0126625	1.36964	3.19735	13.2473	13.2272	13.7765	13.0361	12.7446	13.03	12.9263	12.986	13.041	12.8331	13.537	13.0858	12.4605	12.2838	12.7057
Q8VCE1	Q8VCE1	DJC28_MOUSE	Dnajc28	DnaJ homolog subfamily C member 28	+	Ct Enf_Ct Sano	2	1.89709	-0.633598	0.0126739	0.644567	-3.19677	10.3302	10.4615	11.0575	10.097	10.3512	10.3576	10.6618	10.5216	9.72509	9.89787	10.6217	10.2341	11.1351	10.6679	11.29
P12960	P12960	CNTN1_MOUSE	Cntn1	Contactin-1	+	Ct Enf_Ct Sano	26	1.89604	-0.140261	0.0127046	0.907355	-3.19515	15.1009	15.1121	15.1393	14.9364	15.0424	15.025	15.2198	15.0932	15.1372	14.901	14.8512	15.0559	15.3344	15.228	15.2571
Q91W39	Q91W39	NCOA5_MOUSE	Ncoa5	Nuclear receptor coactivator 5	+	Ct Enf_Ct Sano	10	1.8955	-0.272842	0.0127204	0.827687	-3.19433	14.0174	14.0953	13.6382	14.1501	14.4712	14.3166	14.5804	14.2554	14.2568	13.9142	14.079	14.3318	14.5149	14.4757	14.5559
Q99KL7	Q99KL7	RAB28_MOUSE	Rab28	Ras-related protein Rab-28	+	Ct Enf_Ct Sano	7	1.89492	-0.858417	0.0127374	0.551557	-3.19344	13.5179	13.307	13.0466	13.8218	14.574	14.1152	14.4045	14.8034	14.649	13.6849	13.5048	14.2112	15.0617	14.8299	14.9929
O55135	O55135	IF6_MOUSE	Eif6	Eukaryotic translation initiation factor 6	+	Ct Enf_Ct Sano	5	1.89416	0.336077	0.0127597	1.26232	3.19227	14.3984	14.6352	14.5127	14.5686	14.3351	14.5663	14.3165	14.3363	14.2732	14.5757	14.7233	14.7617	14.1559	14.129	14.0166
Q8CFS6	Q8CFS6	KCNV2_MOUSE	Kcnv2	Potassium voltage-gated channel subfamily V member 2	+	Ct Enf_Ct Sano	7	1.89401	-0.410305	0.0127641	0.752464	-3.19204	13.0962	12.5988	12.6818	12.98	13.3259	12.9702	13.2676	13.4469	13.3097	13.3274	12.8587	13.1637	13.5153	13.5103	13.4499
Q9D6R2	Q9D6R2	IDH3A_MOUSE	Idh3a	Isocitrate dehydrogenase [NAD] subunit alpha, mitochondrial	+	Ct Enf_Ct Sano	14	1.89208	-0.226816	0.0128209	0.854519	-3.18908	17.4145	17.4174	17.0357	17.4771	17.8212	17.7849	17.7105	17.7494	17.507	17.2963	17.3731	17.568	17.8193	17.74	17.8067
Q62398	Q3UW12;Q62398	CNGA2_MOUSE	Cnga2	Cyclic nucleotide-gated channel alpha-2	+	Ct Enf_Ct Sano	1	1.88994	-2.29691	0.0128843	0.203498	-3.18581	11.9321	11.7601	11.2101	12.8781	14.4841	10.4375	14.0026	14.5616	14.5164	13.1525	11.9506	13.2657	14.8973	14.923	15.0119
Q9JJQ0	Q9JJQ0	PIGB_MOUSE	Pigb	GPI mannosyltransferase 3	+	Ct Enf_Ct Sano	3	1.88986	-0.172071	0.0128866	0.887568	-3.18569	13.5394	13.3456	13.4635	13.3698	13.5336	13.232	13.5835	13.5428	13.4153	13.5289	13.3547	13.4789	13.5777	13.5821	13.5855
P14824	P14824	ANXA6_MOUSE	Anxa6	Annexin A6	+	Ct Enf_Ct Sano	44	1.88915	0.357082	0.0129077	1.28083	3.18461	18.0366	18.1816	18.3693	18.1279	17.8732	18.1354	17.9527	17.8578	17.9439	18.1322	18.4049	17.866	17.5644	17.4929	17.5103
Q99JX4	Q99JX4	EIF3M_MOUSE	Eif3m	Eukaryotic translation initiation factor 3 subunit M	+	Ct Enf_Ct Sano	8	1.88742	0.204661	0.0129593	1.15242	3.18196	15.8777	15.6856	15.913	15.8285	15.4928	15.8295	15.5536	15.7553	15.794	15.7658	15.8347	15.7992	15.4303	15.5498	15.6737
Q60953	Q60953	PML_MOUSE	Pml	Protein PML	+	Ct Enf_Ct Sano	15	1.88664	0.564796	0.0129825	1.47918	3.18076	14.1439	14.515	14.6637	14.2234	13.8384	14.1041	13.7715	13.7562	13.9315	14.049	14.5124	13.7226	13.5252	13.4169	13.1233
O70305	O70305	ATX2_MOUSE	Atxn2	Ataxin-2	+	Ct Enf_Ct Sano	8	1.88542	-0.406072	0.0130191	0.754675	-3.1789	12.3725	12.1934	11.9446	12.3994	12.9377	12.4159	12.7701	12.607	12.8333	12.4814	12.5324	12.3323	12.8561	12.9856	12.9588
P49710	P49710	HCLS1_MOUSE	Hcls1	Hematopoietic lineage cell-specific protein	+	Ct Enf_Ct Sano	6	1.88516	0.763894	0.0130269	1.69807	3.1785	12.7661	13.5229	13.6056	13.1001	12.7437	13.1801	12.8945	12.3072	12.9447	13.1897	13.5769	12.6182	12.1395	12.0297	11.8415
Q8BXV2	Q8BXV2	BRI3B_MOUSE	Bri3bp	BRI3-binding protein	+	Ct Enf_Ct Sano	3	1.8836	0.283528	0.0130737	1.21717	3.17612	14.8257	14.5913	14.5456	14.589	14.3964	14.6261	14.5231	14.1933	14.5187	14.7786	14.6537	14.547	14.1642	14.4608	14.3498
Q8CHP5	Q8CHP5	PYM1_MOUSE	Pym1	Partner of Y14 and mago	+	Ct Enf_Ct Sano	2	1.88339	-0.318599	0.0130801	0.801848	-3.17579	11.9998	12.1076	11.1893	12.1434	12.4795	12.0435	12.7303	12.3337	12.1894	11.8819	12.0603	12.2633	12.2906	12.2852	12.5566
Q6PGN3	Q6PGN3	DCLK2_MOUSE	Dclk2	Serine/threonine-protein kinase DCLK2	+	Ct Enf_Ct Sano	12	1.88254	0.189647	0.0131057	1.14048	3.1745	13.6279	13.4753	13.3479	13.3548	13.3871	13.5609	13.2737	13.2513	13.3337	13.3518	13.4376	13.5536	13.2859	13.4193	13.373
Q3UJD6	Q3UJD6	UBP19_MOUSE	Usp19	Ubiquitin carboxyl-terminal hydrolase 19	+	Ct Enf_Ct Sano	14	1.88105	-0.211548	0.0131507	0.86361	-3.17222	13.3321	13.4132	13.3372	13.286	13.5595	13.1713	13.4785	13.677	13.4374	13.3353	13.4682	13.4538	13.548	13.6661	13.4959
Q8R1B4	Q8R1B4	EIF3C_MOUSE	Eif3c	Eukaryotic translation initiation factor 3 subunit C	+	Ct Enf_Ct Sano	26	1.8797	0.193434	0.0131917	1.14348	3.17014	16.3843	16.4826	16.5001	16.4925	16.311	16.3086	16.2045	16.2579	16.228	16.3181	16.4378	16.2564	16.1105	16.0706	16.0492
Q99K85	Q99K85	SERC_MOUSE	Psat1	Phosphoserine aminotransferase	+	Ct Enf_Ct Sano	16	1.87817	-0.342884	0.0132382	0.788464	-3.16781	15.8255	15.8425	15.9522	16.0251	16.2568	16.2513	16.3599	16.3111	16.2213	15.5016	16.0407	16.2625	16.5272	16.4755	16.4439
P62702	P62702	RS4X_MOUSE	Rps4x	Small ribosomal subunit protein eS4	+	Ct Enf_Ct Sano	15	1.87745	0.290807	0.0132602	1.22332	3.1667	17.259	17.0149	16.9902	16.975	16.5995	16.8689	16.8351	16.6855	16.8165	16.8521	17.0984	16.89	16.6269	16.5542	16.6935
Q61017	Q61017	GBGT2_MOUSE	Gngt2	Guanine nucleotide-binding protein G(I)/G(S)/G(O) subunit gamma-T2	+	Ct Enf_Ct Sano	1	1.87679	-1.11115	0.0132804	0.462925	-3.1657	10.3137	10.3654	10.3231	10.0117	12.3645	11.4273	11.7398	11.5602	11.7877	10.7859	10.4861	10.3684	12.2167	12.4246	11.8767
Q8CI04	Q8CI04	COG3_MOUSE	Cog3	Conserved oligomeric Golgi complex subunit 3	+	Ct Enf_Ct Sano	7	1.87385	0.268106	0.0133706	1.20423	3.1612	13.5917	13.5798	13.4636	13.3263	13.2658	13.5287	13.1247	13.4421	13.2848	13.5009	13.5353	13.4204	13.2413	13.1599	13.0968
Q9QXS6	Q9QXS6	DREB_MOUSE	Dbn1	Drebrin	+	Ct Enf_Ct Sano	12	1.87357	0.177055	0.0133792	1.13057	3.16079	14.5347	14.4863	14.5761	14.4216	14.2651	14.5093	14.2709	14.259	14.3042	14.2335	14.4864	14.6105	14.3819	14.3528	14.2952
Q8VDM4	Q8VDM4	PSMD2_MOUSE	Psmd2	26S proteasome non-ATPase regulatory subunit 2	+	Ct Enf_Ct Sano	36	1.87315	0.154491	0.0133921	1.11303	3.16014	16.0793	15.95	16.111	16.1454	15.8924	16.1152	15.9937	15.9714	16.0018	16.0826	16.1104	16.1503	15.8559	15.8385	15.8646
P20612	P20612	GNAT1_MOUSE	Gnat1	Guanine nucleotide-binding protein G(t) subunit alpha-1	+	Ct Enf_Ct Sano	17	1.87229	-1.57614	0.0134187	0.335378	-3.15882	18.8467	18.5095	17.9582	19.7583	21.1765	20.3101	21.0359	21.3156	21.2361	19.6756	18.9089	19.7099	21.2933	21.3805	21.4676
Q8BUY5	Q8BUY5	TIDC1_MOUSE	Timmdc1	Complex I assembly factor TIMMDC1, mitochondrial	+	Ct Enf_Ct Sano	2	1.87217	-0.316598	0.0134224	0.802961	-3.15865	13.2709	13.6883	13.3932	13.349	13.9436	13.6548	13.8806	13.9663	13.8035	13.6219	12.8251	13.4736	13.967	13.7672	13.8929
Q9WTQ8	Q9WTQ8	TIM23_MOUSE	Timm23	Mitochondrial import inner membrane translocase subunit Tim23	+	Ct Enf_Ct Sano	3	1.87066	0.196676	0.0134691	1.14605	3.15634	13.3232	13.1977	13.2188	13.1913	13.1921	13.3666	13.2078	13.2024	13.4874	13.3427	13.6289	13.3748	13.123	13.2284	13.0048
P09411	P09411	PGK1_MOUSE	Pgk1	Phosphoglycerate kinase 1	+	Ct Enf_Ct Sano	32	1.86927	-0.447825	0.0135123	0.733147	-3.15422	18.8073	18.6854	18.492	18.8301	19.4516	19.3506	19.4447	19.2956	19.2656	18.8921	18.7349	19.1404	19.6068	19.576	19.5654
Q9Z2F2	Q9Z2F2	OASL2_MOUSE	Oasl2	2'-5'-oligoadenylate synthase-like protein 2	+	Ct Enf_Ct Sano	4	1.8652	1.13668	0.0136395	2.19874	3.14799	12.1448	12.5176	12.6608	12.5834	11.7623	11.941	11.7672	11.7583	12.0537	12.5342	12.6613	11.8071	10.659	10.1209	10.4755
Q61263	Q61263	SOAT1_MOUSE	Soat1	Sterol O-acyltransferase 1	+	Ct Enf_Ct Sano	4	1.8639	0.604168	0.0136804	1.5201	3.14602	11.3269	11.9868	12.7153	11.7564	11.0447	12.1129	11.6397	10.9501	11.8965	12.4458	12.3978	12.2065	11.4341	11.2372	11.2477
Q9WTU6	Q9WTU6	MK09_MOUSE	Mapk9	Mitogen-activated protein kinase 9	+	Ct Enf_Ct Sano	6	1.86329	0.123178	0.0136997	1.08913	3.14508	15.2246	15.1688	15.2525	15.2705	15.1137	15.2031	14.9821	15.0711	15.2221	14.9164	15.2108	15.0567	15.1041	15.011	15.0912
Q6YGZ1	Q6YGZ1	HPSE_MOUSE	Hpse	Heparanase	+	Ct Enf_Ct Sano	3	1.86329	0.229075	0.0136997	1.17208	3.14509	13.3592	13.1819	13.4103	13.2849	12.8047	13.2092	13.1183	12.9185	13.0927	12.6549	13.6119	13.3114	13.0758	12.8269	13.0695
P70425	P70425	RIT2_MOUSE	Rit2	GTP-binding protein Rit2	+	Ct Enf_Ct Sano	3	1.86246	-0.287671	0.0137259	0.819223	-3.14382	13.2838	13.4874	12.9881	13.2774	13.298	13.4755	13.3933	13.8237	13.4946	13.0086	12.6887	13.3289	13.7339	13.8271	13.7305
Q61207	Q61207	SAP_MOUSE	Psap	Prosaposin	+	Ct Enf_Ct Sano	17	1.85982	0.461906	0.0138096	1.37736	3.13979	17.8744	17.9989	18.3185	17.8939	17.6826	18.4125	17.6703	17.5479	17.5767	17.6466	18.4401	18.0182	17.4491	17.58	17.3239
Q8BG51	Q8BG51	MIRO1_MOUSE	Rhot1	Mitochondrial Rho GTPase 1	+	Ct Enf_Ct Sano	19	1.85968	-0.390841	0.013814	0.762685	-3.13958	16.4702	16.1084	15.9485	16.5196	16.7972	16.578	16.6474	16.9152	16.7206	16.3093	16.2508	16.6418	17.0003	16.9768	16.9335
Q8BNY6	Q8BNY6	NCS1_MOUSE	Ncs1	Neuronal calcium sensor 1	+	Ct Enf_Ct Sano	3	1.85904	0.332028	0.0138344	1.25878	3.13861	13.9685	14.2246	14.0755	13.6054	13.4897	14.0592	13.4225	13.7632	13.7606	13.9689	13.9758	14.097	13.8381	13.7613	13.6646
P27808	P27808	MGAT1_MOUSE	Mgat1	Alpha-1,3-mannosyl-glycoprotein 2-beta-N-acetylglucosaminyltransferase	+	Ct Enf_Ct Sano	2	1.8587	0.60881	0.0138452	1.525	3.13809	11.1495	11.7738	11.9339	11.3573	11.6709	11.3889	10.8129	11.2564	11.1623	11.1987	12.1559	11.2855	10.4353	10.8194	10.392
P51569	P51569	AGAL_MOUSE	Gla	Alpha-galactosidase A	+	Ct Enf_Ct Sano	2	1.85805	0.428256	0.013866	1.34561	3.1371	12.9103	13.4635	12.9944	13.1722	12.8013	13.055	12.7032	12.9223	13.1307	13.6366	13.3762	13.5791	12.6646	12.9048	12.8025
Q8JZN3	Q8JZN3	KCJ14_MOUSE	Kcnj14	ATP-sensitive inward rectifier potassium channel 14	+	Ct Enf_Ct Sano	5	1.8574	-1.14951	0.0138867	0.450778	-3.1361	11.7609	11.0603	11.9098	12.3452	13.2112	12.6264	13.0687	13.2671	13.1715	12.0612	11.9881	12.1001	13.3471	13.3607	13.4232
Q9DBS1	Q9DBS1	TMM43_MOUSE	Tmem43	Transmembrane protein 43	+	Ct Enf_Ct Sano	16	1.85707	0.385361	0.0138973	1.30619	3.13559	15.2341	15.433	15.6421	15.3374	14.8708	15.2259	15.0547	14.955	15.0078	15.1782	15.6093	14.9814	14.7079	14.5923	14.6455
P70271	P70271	PDLI4_MOUSE	Pdlim4	PDZ and LIM domain protein 4	+	Ct Enf_Ct Sano	4	1.85686	0.58832	0.013904	1.50349	3.13527	12.7385	12.8765	12.207	12.6926	12.5356	13.2234	12.6834	12.4073	12.4809	12.6916	12.7355	12.8249	11.962	11.9007	12.2492
Q9DAW6	Q9DAW6	PRP4_MOUSE	Prpf4	U4/U6 small nuclear ribonucleoprotein Prp4	+	Ct Enf_Ct Sano	14	1.85588	-0.161841	0.0139354	0.893884	-3.13379	13.7592	13.7798	13.4285	13.6195	13.8928	13.8484	14.0697	13.887	13.8655	13.6374	13.7118	13.9325	13.926	14.008	14.1039
P97807	P97807	FUMH_MOUSE	Fh	Fumarate hydratase, mitochondrial	+	Ct Enf_Ct Sano	14	1.85575	-0.338979	0.0139396	0.790601	-3.13359	15.7905	15.8386	15.9092	15.6275	16.3748	16.242	16.4824	16.0938	16.0769	15.7878	15.8406	15.9776	16.2364	16.3748	16.4331
Q02105	Q02105	C1QC_MOUSE	C1qc	Complement C1q subcomponent subunit C	+	Ct Enf_Ct Sano	5	1.85498	1.33366	0.0139643	2.52041	3.13242	14.0274	13.459	14.3377	13.597	12.5371	13.5256	13.2111	12.277	12.8	14.1985	14.8291	15.0415	12.0977	12.4836	12.1159
Q9JIF7	Q9JIF7	COPB_MOUSE	Copb1	Coatomer subunit beta	+	Ct Enf_Ct Sano	36	1.85437	0.242201	0.013984	1.1828	3.13149	16.1147	16.115	16.2412	16.1845	15.837	16.0028	15.9296	15.966	15.8911	15.9649	16.1643	16.0611	15.6969	15.6371	15.7441
Q8R480	Q8R480	NUP85_MOUSE	Nup85	Nuclear pore complex protein Nup85	+	Ct Enf_Ct Sano	8	1.85436	0.16562	0.0139843	1.12165	3.13147	17.2559	17.1735	17.1087	17.1837	16.7796	17.0343	17.0208	16.8872	17.1562	17.1142	17.0533	17.0306	16.8963	16.9904	17.0277
Q80SW1	Q80SW1	SAHH2_MOUSE	Ahcyl1	S-adenosylhomocysteine hydrolase-like protein 1	+	Ct Enf_Ct Sano	22	1.85316	-0.269648	0.014023	0.829522	-3.12964	16.349	16.1848	16.3257	16.446	16.7099	16.6403	16.6702	16.6317	16.5642	16.0597	16.3339	16.486	16.7499	16.8006	16.7202
Q9R1R2	Q9R1R2	TRIM3_MOUSE	Trim3	Tripartite motif-containing protein 3	+	Ct Enf_Ct Sano	10	1.85298	-0.158476	0.0140288	0.895971	-3.12937	13.9039	13.8379	13.8045	13.8266	14.0864	14.0337	14.1393	14.0864	14.1071	13.9098	13.8545	14.0073	14.1214	14.1469	14.1883
Q8R574	Q8R574	KPRB_MOUSE	Prpsap2	Phosphoribosyl pyrophosphate synthase-associated protein 2	+	Ct Enf_Ct Sano	14	1.85186	-0.225264	0.014065	0.855438	-3.12766	14.1539	13.9602	14.0714	14.0682	14.2381	14.2401	14.3856	14.458	14.2575	13.9777	14.2243	14.3162	14.2918	14.4094	14.5095
Q99MD9	Q99MD9	NASP_MOUSE	Nasp	Nuclear autoantigenic sperm protein	+	Ct Enf_Ct Sano	7	1.8511	0.394036	0.0140896	1.31406	3.1265	12.6178	12.6178	12.7602	12.7444	12.5336	12.5579	12.631	12.4211	12.9647	12.6323	12.6449	12.7934	12.3081	12.1851	12.0362
Q8BMK4	Q8BMK4	CKAP4_MOUSE	Ckap4	Cytoskeleton-associated protein 4	+	Ct Enf_Ct Sano	28	1.85102	0.370038	0.0140922	1.29239	3.12637	16.3304	16.5432	16.4934	16.3364	15.9093	16.2201	16.1079	16.0366	16.0587	16.062	16.4834	16.1097	15.6946	15.8203	15.7526
Q6P7F1	Q6P7F1	MPP4_MOUSE	Mpp4	MAGUK p55 subfamily member 4	+	Ct Enf_Ct Sano	18	1.85093	-0.710629	0.0140952	0.611054	-3.12624	14.7617	14.1559	14.1786	14.9287	15.4874	14.9606	15.5538	15.4942	15.5022	14.715	14.6805	15.1496	15.6854	15.7043	15.6455
Q99K70	Q99K70	RRAGC_MOUSE	Rragc	Ras-related GTP-binding protein C	+	Ct Enf_Ct Sano	11	1.85022	0.142621	0.0141182	1.10391	3.12516	15.1816	15.2019	15.6045	15.2549	15.0732	15.2796	15.0937	15.1844	15.1816	15.0616	15.3761	15.2492	15.0332	14.9434	15.1261
Q8R1Q3	Q8R1Q3	ANGL7_MOUSE	Angptl7	Angiopoietin-related protein 7	+	Ct Enf_Ct Sano	7	1.84967	-0.408599	0.0141361	0.753355	-3.12431	13.7429	14.1927	14.0544	14.0217	14.6404	14.3405	14.7065	14.272	13.9458	13.8475	14.6443	14.0905	14.3459	14.4244	14.6066
Q6URW6	Q6URW6	MYH14_MOUSE	Myh14	Myosin-14	+	Ct Enf_Ct Sano	47	1.84912	-0.233246	0.014154	0.850719	-3.12348	14.6513	14.5638	14.6978	14.7693	14.8231	14.6923	15.0602	14.9744	14.9249	14.6983	14.6019	14.6581	14.8914	14.9341	14.7965
Q923B6	Q923B6	STEA4_MOUSE	Steap4	Metalloreductase STEAP4	+	Ct Enf_Ct Sano	13	1.84724	0.920696	0.0142154	1.89303	3.12061	15.224	14.9336	15.248	15.1071	14.0783	14.7794	14.6741	14.1701	14.3632	14.8503	15.37	14.5685	13.6784	13.4989	13.2436
Q99KC8	Q99KC8	VMA5A_MOUSE	Vwa5a	von Willebrand factor A domain-containing protein 5A	+	Ct Enf_Ct Sano	24	1.84628	0.427628	0.0142469	1.34502	3.11916	15.856	16.0596	16.123	15.8867	15.5177	15.8188	15.6222	15.4196	15.6044	15.811	16.0183	15.4631	15.2366	15.296	15.0895
Q9CR20	Q9CR20	IR3IP_MOUSE	Ier3ip1	Immediate early response 3-interacting protein 1	+	Ct Enf_Ct Sano	2	1.8435	0.297404	0.0143384	1.22893	3.11492	15.5653	15.3359	15.3693	15.3788	15.1917	15.201	15.3402	15.1741	15.4755	15.0915	15.3067	15.3926	15.0203	14.9262	15.0225
Q9Z315	Q9Z315	SNUT1_MOUSE	Sart1	U4/U6.U5 tri-snRNP-associated protein 1	+	Ct Enf_Ct Sano	14	1.84297	0.141309	0.0143559	1.10291	3.11411	13.6022	13.7062	13.4796	13.5312	13.5655	13.7415	13.6227	13.4652	13.6497	13.7798	13.69	13.776	13.5288	13.6372	13.5152
P32958	P32958	ROM1_MOUSE	Rom1	Rod outer segment membrane protein 1	+	Ct Enf_Ct Sano	12	1.84194	-1.88129	0.01439	0.271441	-3.11255	16.6837	16.3947	16.1605	17.8143	19.609	18.4955	19.1895	19.8085	19.5016	18.106	16.9458	18.3569	19.9601	19.9205	19.9601
Q8VE09	Q8VE09	TT39C_MOUSE	Ttc39c	Tetratricopeptide repeat protein 39C	+	Ct Enf_Ct Sano	7	1.84191	-0.329681	0.014391	0.795712	-3.11251	13.5863	13.6724	13.5218	13.9002	14.1471	13.7308	13.9562	13.9917	14.1062	13.4701	13.5643	13.7838	14.2405	14.1208	14.2188
P15499	P15499	PRPH2_MOUSE	Prph2	Peripherin-2	+	Ct Enf_Ct Sano	13	1.84	-1.8313	0.0144544	0.281011	-3.10959	16.3035	15.5081	15.5577	17.3274	18.9283	17.8433	18.4432	19.0506	18.6068	17.1298	16.3376	17.7962	19.2495	19.0835	19.3876
Q8CJ26	Q8CJ26	NRADD_MOUSE	Nradd	Death domain-containing membrane protein NRADD	+	Ct Enf_Ct Sano	2	1.83965	0.381059	0.0144661	1.3023	3.10906	12.9692	13.0823	13.2694	12.8558	12.6444	12.6612	12.5014	12.5696	12.7101	13.0417	13.2065	12.5688	12.4348	12.4459	12.1346
Q91WN1	Q91WN1	DNJC9_MOUSE	Dnajc9	DnaJ homolog subfamily C member 9	+	Ct Enf_Ct Sano	11	1.8392	-0.42211	0.014481	0.746332	-3.10838	14.5323	14.2235	14.1414	14.6121	15.0099	14.728	14.9212	14.9718	14.9278	14.4611	14.5583	14.8348	15.1863	15.1174	15.1603
P10518	P10518	HEM2_MOUSE	Alad	Delta-aminolevulinic acid dehydratase	+	Ct Enf_Ct Sano	11	1.83865	-0.374724	0.0144994	0.771253	-3.10754	14.575	14.6908	14.7937	14.8569	15.2785	15.1626	15.2294	15.242	15.1142	14.5618	14.7343	14.9084	15.4098	15.2053	15.2383
Q8BX70	Q8BX70	VP13C_MOUSE	Vps13c	Intermembrane lipid transfer protein VPS13C	+	Ct Enf_Ct Sano	38	1.83849	0.228871	0.0145047	1.17192	3.1073	14.4658	14.6972	14.7748	14.5266	14.2059	14.3953	14.2925	14.324	14.3312	14.4708	14.6378	14.3886	14.1226	14.2037	14.1909
P09174	P09174	CNRG_MOUSE	Pde6g	Retinal rod rhodopsin-sensitive cGMP 3',5'-cyclic phosphodiesterase subunit gamma	+	Ct Enf_Ct Sano	1	1.83813	-1.49168	0.0145168	0.355598	-3.10675	15.769	15.423	14.6359	17.0154	18.0513	17.4316	17.455	18.2842	17.3773	14.5937	15.9183	17.2773	18.6912	18.1827	18.1235
P27612	P27612	PLAP_MOUSE	Plaa	Phospholipase A-2-activating protein	+	Ct Enf_Ct Sano	25	1.83741	0.10968	0.0145409	1.07899	3.10565	14.6966	14.7702	14.6013	14.7258	14.5781	14.6886	14.5958	14.7086	14.6559	14.6194	14.8094	14.7143	14.5761	14.5374	14.5593
P57724	P57724	PCBP4_MOUSE	Pcbp4	Poly(rC)-binding protein 4	+	Ct Enf_Ct Sano	5	1.83588	-0.512727	0.0145922	0.700896	-3.10333	14.5107	14.0817	14.0328	14.7145	15.2208	14.9155	15.2508	15.109	14.7729	14.3924	14.5666	14.9762	15.1678	15.1611	15.1319
Q8BTY2	Q8BTY2	S4A7_MOUSE	Slc4a7	Sodium bicarbonate cotransporter 3	+	Ct Enf_Ct Sano	14	1.83455	-0.64856	0.0146369	0.637917	-3.1013	13.1145	13.05	12.8477	13.4287	14.0121	13.4615	14.0349	13.9625	14.1753	13.6052	13.0269	13.5846	14.1527	14.2407	14.238
Q7TPS5	Q7TPS5	C2CD5_MOUSE	C2cd5	C2 domain-containing protein 5	+	Ct Enf_Ct Sano	8	1.83435	-0.254861	0.0146437	0.838068	-3.10099	12.7958	12.7601	12.5885	13.0194	13.087	12.6554	12.8612	13.0232	12.9064	12.7766	12.9287	12.9535	13.2088	13.1866	13.0658
P61028	P61028	RAB8B_MOUSE	Rab8b	Ras-related protein Rab-8B	+	Ct Enf_Ct Sano	5	1.83322	0.492902	0.0146818	1.40727	3.09928	14.0938	14.053	14.2748	13.7596	13.6356	13.9448	13.3722	13.6042	13.5425	13.7907	14.1019	13.4735	13.0841	13.1827	13.3999
Q9EQJ9	Q9EQJ9	MAGI3_MOUSE	Magi3	Membrane-associated guanylate kinase, WW and PDZ domain-containing protein 3	+	Ct Enf_Ct Sano	9	1.83314	0.240173	0.0146845	1.18113	3.09916	13.6463	13.6276	13.248	13.3938	13.3234	13.449	13.3701	13.1756	13.347	13.4796	13.1199	13.3318	13.1644	13.2053	13.2854
Q8K2G4	Q8K2G4	BBS7_MOUSE	Bbs7	Bardet-Biedl syndrome 7 protein homolog	+	Ct Enf_Ct Sano	17	1.83082	-1.13843	0.0147632	0.454254	-3.09563	13.213	12.8008	12.59	13.6155	14.8923	14.2312	14.5919	14.9519	14.7647	13.6234	13.3197	14.0628	15.1205	15.0438	15.0565
Q71B07	Q71B07	D19L3_MOUSE	Dpy19l3	Protein C-mannosyl-transferase DPY19L3	+	Ct Enf_Ct Sano	2	1.8293	0.747049	0.0148149	1.67836	3.09331	12.1001	12.3666	12.3711	12.2695	12.0718	12.4269	11.8116	11.3868	11.5624	11.7305	11.9257	12.2827	11.67	11.3946	10.7404
P08032	P08032	SPTA1_MOUSE	Spta1	Spectrin alpha chain, erythrocytic 1	+	Ct Enf_Ct Sano	10	1.82893	-0.493425	0.0148276	0.710337	-3.09276	12.2358	12.2411	12.4727	12.618	13.2766	12.1543	13.0971	13.0657	12.2532	12.7898	13.2879	12.4985	12.537	12.3334	12.8169
P97371	P97371	PSME1_MOUSE	Psme1	Proteasome activator complex subunit 1	+	Ct Enf_Ct Sano	16	1.82861	0.594389	0.0148385	1.50983	3.09226	15.8607	16.273	16.2212	16.1257	15.9562	16.3761	15.9865	15.5526	15.9276	16.1912	16.4294	15.8004	15.2534	15.3812	15.0921
Q02357	Q02357	ANK1_MOUSE	Ank1	Ankyrin-1	+	Ct Enf_Ct Sano	27	1.82846	-0.222174	0.0148436	0.857273	-3.09204	13.5529	13.7141	13.694	13.6239	13.9016	13.6597	13.9273	13.6312	13.5577	13.7679	13.6889	13.4532	13.8648	13.7316	13.8937
D3YZP9	D3YZP9	CCDC6_MOUSE	Ccdc6	Coiled-coil domain-containing protein 6	+	Ct Enf_Ct Sano	5	1.82792	0.272527	0.0148621	1.20792	3.09121	12.9418	13.0163	12.7501	12.7968	12.6472	13.011	13.0096	12.6578	13.1131	13.0673	12.9769	13.0546	12.5423	12.8788	12.6857
P12265	P12265	BGLR_MOUSE	Gusb	Beta-glucuronidase	+	Ct Enf_Ct Sano	10	1.82786	1.31271	0.0148641	2.48408	3.09113	13.0302	13.3716	14.0343	13.3426	12.3352	13.0288	12.346	12.5869	12.5605	13.3357	13.9961	13.3372	11.7711	11.7686	10.2921
P24788	P24788	CD11B_MOUSE	Cdk11b	Cyclin-dependent kinase 11B	+	Ct Enf_Ct Sano	10	1.8275	0.142933	0.0148765	1.10415	3.09058	14.3338	14.2148	14.0255	14.249	14.2681	14.1823	14.068	14.1252	14.0876	14.2753	14.1952	14.3124	14.0609	14.0781	14.0841
P48722	P48722	HS74L_MOUSE	Hspa4l	Heat shock 70 kDa protein 4L	+	Ct Enf_Ct Sano	44	1.82629	-0.373825	0.014918	0.771734	-3.08874	16.3805	16.1316	15.975	16.4479	16.8119	16.6006	16.8032	16.7946	16.7749	16.4839	16.319	16.6667	16.9534	16.9875	16.8847
Q9D3P8	Q9D3P8	PLRKT_MOUSE	Plgrkt	Plasminogen receptor (KT)	+	Ct Enf_Ct Sano	3	1.82596	0.248566	0.0149293	1.18803	3.08824	14.514	14.7121	15.0279	14.8186	14.4768	14.6103	14.5122	14.5292	14.6726	14.7878	14.9637	14.6477	14.1572	14.4484	14.2668
Q80TY0	Q80TY0	FNBP1_MOUSE	Fnbp1	Formin-binding protein 1	+	Ct Enf_Ct Sano	7	1.82491	0.13865	0.0149655	1.10087	3.08665	14.3912	14.3638	14.4077	14.2527	14.1325	14.354	14.2172	14.2046	14.18	14.1891	14.3906	14.2782	14.0891	14.2035	14.1596
Q80U87	Q80U87	UBP8_MOUSE	Usp8	Ubiquitin carboxyl-terminal hydrolase 8	+	Ct Enf_Ct Sano	8	1.82459	0.229669	0.0149765	1.17257	3.08616	13.0561	13.1909	13.159	12.9929	12.8269	13.0912	12.9717	13.0375	13.0824	12.8742	13.1476	13.0647	12.9254	12.6849	12.7174
Q6PHN9	Q6PHN9	RAB35_MOUSE	Rab35	Ras-related protein Rab-35	+	Ct Enf_Ct Sano	10	1.82412	0.25801	0.0149927	1.19583	3.08544	19.6177	19.6103	19.5912	19.5316	19.2852	19.5731	19.2254	19.3636	19.256	19.338	19.6104	19.4348	19.1281	19.1509	19.3337
Q9Z140	Q9Z140	CPNE6_MOUSE	Cpne6	Copine-6	+	Ct Enf_Ct Sano	14	1.82107	-0.125814	0.0150984	0.916487	-3.08082	14.7437	14.7303	14.4761	14.5704	14.8191	14.8376	14.8123	14.855	14.8297	14.6118	14.4257	14.744	14.9835	14.8879	14.9757
Q8BK30	Q8BK30	NDUV3_MOUSE	Ndufv3	NADH dehydrogenase [ubiquinone] flavoprotein 3, mitochondrial	+	Ct Enf_Ct Sano	2	1.82018	-0.42684	0.0151293	0.743889	-3.07947	12.6619	12.4088	12.8995	12.8768	13.404	13.0446	13.3375	13.0902	12.9591	13.049	13.1188	13.0375	13.229	13.1614	13.428
Q7TSJ2	Q7TSJ2	MAP6_MOUSE	Map6	Microtubule-associated protein 6	+	Ct Enf_Ct Sano	39	1.81971	-0.3698	0.0151457	0.77389	-3.07875	16.5606	16.0894	15.8037	16.2787	16.8403	16.6297	16.8049	16.6777	16.5247	15.9844	16.2513	16.6786	16.998	16.8852	16.9661
Q8BYA0	Q8BYA0	TBCD_MOUSE	Tbcd	Tubulin-specific chaperone D	+	Ct Enf_Ct Sano	17	1.81936	0.148859	0.0151579	1.10869	3.07821	14.2784	14.3607	14.5773	14.368	14.0477	14.2556	14.2551	14.1175	14.1749	14.336	14.494	14.3484	14.0712	14.0681	14.1619
O89110	O89110	CASP8_MOUSE	Casp8	Caspase-8	+	Ct Enf_Ct Sano	7	1.81889	0.606614	0.0151743	1.52268	3.07749	12.7211	12.7028	13.2679	12.6553	12.5204	12.726	12.4671	12.2647	12.4473	12.9007	13.0779	12.3936	11.6523	12.0786	11.4949
Q6Y7W8	Q6Y7W8	GGYF2_MOUSE	Gigyf2	GRB10-interacting GYF protein 2	+	Ct Enf_Ct Sano	6	1.81836	0.233502	0.0151929	1.17569	3.07669	15.8065	15.8816	15.7482	15.9153	15.6983	15.9988	15.4845	15.8381	15.9379	16.0749	16.0048	16.0552	15.7855	15.7495	15.6549
D3YUE4	D3YUE4	F151B_MOUSE	Fam151b	Protein FAM151B	+	Ct Enf_Ct Sano	4	1.81691	-0.299973	0.0152437	0.812268	-3.07449	13.1444	13.2789	12.4727	13.1998	13.6534	13.2004	13.3737	13.536	13.254	12.9999	13.1136	12.8159	13.5779	13.3248	13.3808
Q99MN1	Q99MN1	SYK_MOUSE	Kars1	Lysine--tRNA ligase	+	Ct Enf_Ct Sano	21	1.81554	0.151039	0.0152918	1.11037	3.07242	16.2321	16.1849	16.1683	16.2118	16.0658	16.2007	16.0357	16.163	16.0772	16.1302	16.2732	16.2235	16.0565	15.9919	15.9163
Q91XS1	Q91XS1	MTMR4_MOUSE	Mtmr4	Myotubularin-related protein 4	+	Ct Enf_Ct Sano	1	1.81521	0.355288	0.0153035	1.27924	3.07192	14.0521	13.6744	13.8634	13.3837	13.2564	13.4699	13.1785	13.3371	13.5508	13.0954	13.7307	13.4808	13.2407	13.4209	13.2743
O08664	O08664	BCL7C_MOUSE	Bcl7c	B-cell CLL/lymphoma 7 protein family member C	+	Ct Enf_Ct Sano	1	1.81518	0.618377	0.0153045	1.53515	3.07186	13.2138	13.4725	13.254	13.1664	12.7379	12.9739	12.748	12.8072	13.2281	13.1134	13.2523	12.5483	12.2714	12.2177	12.3004
P97855	P97855	G3BP1_MOUSE	G3bp1	Ras GTPase-activating protein-binding protein 1	+	Ct Enf_Ct Sano	12	1.81477	0.0992868	0.015319	1.07124	3.07125	14.9829	14.8395	14.9134	14.924	14.897	14.9111	14.871	14.8363	14.8689	14.9785	14.9879	14.9398	14.7592	14.7788	14.8005
Q9QZE5	Q9QZE5	COPG1_MOUSE	Copg1	Coatomer subunit gamma-1	+	Ct Enf_Ct Sano	27	1.81405	0.28899	0.0153444	1.22178	3.07015	15.1298	15.1871	15.401	15.2108	14.8527	15.0702	14.926	14.9818	14.8878	15.0821	15.2844	15.0133	14.6602	14.5745	14.7006
O08648	O08648	M3K4_MOUSE	Map3k4	Mitogen-activated protein kinase kinase kinase 4	+	Ct Enf_Ct Sano	3	1.81319	0.413665	0.0153748	1.33207	3.06885	13.1605	12.8834	13.0662	12.9721	12.6772	12.8803	12.8241	12.8321	13.0031	13.3171	12.7216	12.8337	12.4221	12.2565	12.3579
P63276	P63276	RS17_MOUSE	Rps17	Small ribosomal subunit protein eS17	+	Ct Enf_Ct Sano	7	1.81209	0.240312	0.0154138	1.18125	3.06718	15.899	15.9293	16.0439	16.062	15.7281	15.9807	15.9034	15.8346	15.8767	16.15	16.1359	15.9693	15.5098	15.6222	15.5834
O54949	O54949	NLK_MOUSE	Nlk	Serine/threonine-protein kinase NLK	+	Ct Enf_Ct Sano	2	1.80823	-0.390271	0.0155514	0.762986	-3.06132	11.8827	11.565	11.8862	12.1763	12.2522	11.6656	11.8226	12.3025	12.0066	11.7451	11.9563	11.9303	12.2281	12.3484	12.2999
P09041	P09041	PGK2_MOUSE	Pgk2	Phosphoglycerate kinase 2	+	Ct Enf_Ct Sano	1	1.80783	-0.519856	0.0155657	0.697441	-3.06072	16.2761	16.3676	15.9697	16.4899	17.1589	16.9206	17.2372	16.9609	17.0577	16.8581	16.2056	16.7988	17.183	17.4041	17.235
O55101	O55101	SNG2_MOUSE	Syngr2	Synaptogyrin-2	+	Ct Enf_Ct Sano	1	1.8064	0.727164	0.0156171	1.65538	3.05854	14.0022	14.5359	14.9216	14.2219	13.6338	14.242	13.9508	13.7627	13.9841	13.7128	14.7536	13.7619	13.031	13.0601	13.0856
Q9QYF1	Q9QYF1	RDH11_MOUSE	Rdh11	Retinol dehydrogenase 11	+	Ct Enf_Ct Sano	6	1.80584	-0.360659	0.0156372	0.778809	-3.05769	14.2275	14.0717	14.3059	14.5474	14.6532	14.3799	14.7364	14.6595	14.7711	14.3452	14.027	14.3683	14.7252	14.715	14.7858
Q9ES28	Q9ES28	ARHG7_MOUSE	Arhgef7	Rho guanine nucleotide exchange factor 7	+	Ct Enf_Ct Sano	13	1.80424	0.164062	0.015695	1.12044	3.05526	14.5286	14.6586	14.5679	14.4084	14.3714	14.6926	14.5982	14.4063	14.5572	14.4943	14.7001	14.5658	14.3499	14.3825	14.4455
Q8CH18	Q8CH18	CCAR1_MOUSE	Ccar1	Cell division cycle and apoptosis regulator protein 1	+	Ct Enf_Ct Sano	22	1.80399	-0.129444	0.015704	0.914184	-3.05489	15.5951	15.3944	15.2848	15.5155	15.5979	15.4593	15.7233	15.5798	15.5308	15.43	15.4476	15.5303	15.601	15.6182	15.6348
P68372	P68372;Q9D6F9	TBB4B_MOUSE	Tubb4b	Tubulin beta-4B chain	+	Ct Enf_Ct Sano	2	1.80377	-0.237564	0.0157119	0.848176	-3.05455	17.6321	17.6376	17.3675	17.8239	17.8876	17.7354	17.9064	17.8745	17.6835	17.4868	17.577	17.9922	18.0869	17.9586	18.0422
P23780	P23780	BGAL_MOUSE	Glb1	Beta-galactosidase	+	Ct Enf_Ct Sano	11	1.80352	0.375556	0.015721	1.29734	3.05418	14.2309	14.3257	14.5616	14.081	13.8279	14.0411	13.8598	13.9895	13.8937	13.8601	14.42	13.9692	13.5979	13.4725	13.6632
O89103	O89103	C1QR1_MOUSE	Cd93	Complement component C1q receptor	+	Ct Enf_Ct Sano	3	1.80334	0.417027	0.0157275	1.33517	3.05391	12.5749	12.7592	13.237	12.6964	10.5972	12.5998	12.1628	12.6836	12.5528	12.3252	12.9294	12.8101	11.9707	12.0569	12.3376
E9PYK3	E9PYK3	PARP4_MOUSE	Parp4	Protein mono-ADP-ribosyltransferase PARP4	+	Ct Enf_Ct Sano	6	1.80306	0.696294	0.0157377	1.62034	3.05348	11.683	11.7419	11.7034	11.9412	11.3944	11.2276	10.7091	11.2302	11.3309	11.6005	11.7864	10.936	10.2931	10.8574	10.3482
P12023	P12023	A4_MOUSE	App	Amyloid-beta precursor protein	+	Ct Enf_Ct Sano	14	1.80284	0.292219	0.0157456	1.22452	3.05314	13.9869	14.1718	14.3083	13.96	13.7371	13.9848	13.9246	13.8706	14.1475	13.8896	14.1648	13.8231	13.5751	13.6939	13.5888
O88444	O88444	ADCY1_MOUSE	Adcy1	Adenylate cyclase type 1	+	Ct Enf_Ct Sano	3	1.80275	-0.676335	0.0157489	0.625753	-3.053	10.9423	11.7347	11.2949	11.4479	12.324	11.2682	12.1764	12.1788	11.746	11.8817	11.4812	12.142	12.0429	12.4709	12.3458
Q8JZR6	Q8JZR6	S4A8_MOUSE	Slc4a8	Electroneutral sodium bicarbonate exchanger 1	+	Ct Enf_Ct Sano	7	1.80044	-0.320362	0.0158329	0.800869	-3.0495	12.6412	12.6958	12.5654	12.8828	12.9874	13.0087	13.1853	13.0011	13.0582	12.8439	12.8889	13.0185	13.3284	13.2656	13.2437
P49446	P49446	PTPRE_MOUSE	Ptpre	Receptor-type tyrosine-protein phosphatase epsilon	+	Ct Enf_Ct Sano	3	1.80043	1.39695	0.0158332	2.63344	3.04949	12.3533	12.5267	12.6464	12.1057	12.504	12.4774	12.0229	10.1341	11.8596	12.3438	12.4098	12.1859	10.528	9.88695	11.8463
P08101	P08101	FCGR2_MOUSE	Fcgr2	Low affinity immunoglobulin gamma Fc region receptor II	+	Ct Enf_Ct Sano	5	1.80006	0.746078	0.0158467	1.67723	3.04893	13.8199	14.3241	14.5427	14.0456	13.6261	13.5161	13.354	13.2763	13.3312	13.8989	14.5582	13.5467	12.8938	12.9049	12.3786
P17427	P17427	AP2A2_MOUSE	Ap2a2	AP-2 complex subunit alpha-2	+	Ct Enf_Ct Sano	26	1.79983	-0.104844	0.0158551	0.929905	-3.04858	16.9646	16.8599	16.8682	16.992	16.9998	16.8901	16.9677	17.0291	17.0182	16.8702	16.8457	16.9342	17.0861	17.0673	17.0409
Q8VCN5	Q8VCN5	CGL_MOUSE	Cth	Cystathionine gamma-lyase	+	Ct Enf_Ct Sano	3	1.79982	-0.249869	0.0158555	0.840973	-3.04857	12.7854	12.8231	12.797	12.8644	13.1168	13.0363	13.1674	13.1465	13.1452	12.8357	13.0579	13.043	13.3392	13.3039	13.1252
Q9CZ28	Q9CZ28	SNF8_MOUSE	Snf8	Vacuolar-sorting protein SNF8	+	Ct Enf_Ct Sano	4	1.79912	0.301636	0.0158811	1.23254	3.04751	13.7019	13.5009	13.4895	13.5367	13.1289	13.5726	13.1804	13.2744	13.3699	13.7398	13.5888	13.4724	13.491	12.9847	13.179
Q91X20	Q91X20	ASH2L_MOUSE	Ash2l	Set1/Ash2 histone methyltransferase complex subunit ASH2	+	Ct Enf_Ct Sano	7	1.79861	0.24425	0.0158997	1.18448	3.04673	13.6261	13.3867	13.2757	13.2713	13.2223	13.5449	13.3297	13.3623	13.3895	13.2755	13.4849	13.6802	13.2454	13.3789	13.09
O54990	O54990	PROM1_MOUSE	Prom1	Prominin-1	+	Ct Enf_Ct Sano	17	1.79849	-1.09627	0.0159041	0.467724	-3.04656	13.771	13.5678	14.1323	14.4124	15.0448	14.5189	15.2329	15.5431	15.3593	14.9659	14.1138	15.0542	15.7207	15.7048	15.551
Q8VD65	Q8VD65	PI3R4_MOUSE	Pik3r4	Phosphoinositide 3-kinase regulatory subunit 4	+	Ct Enf_Ct Sano	16	1.79815	0.107948	0.0159166	1.07769	3.04603	14.2053	14.0758	14.1973	14.0837	13.8878	14.1121	14.0212	13.9714	14.0013	13.9396	14.2246	14.12	13.97	13.9827	14.0295
P52480	P52480	KPYM_MOUSE	Pkm	Pyruvate kinase PKM	+	Ct Enf_Ct Sano	42	1.79778	-0.478783	0.0159302	0.717583	-3.04548	20.6186	20.2066	20.0559	20.6186	21.1079	20.9171	21.1332	21.1642	20.9388	20.5069	20.4874	21.0559	21.2361	21.2707	21.3266
Q8CI03	Q8CI03	FWCH1_MOUSE	Flywch1	FLYWCH-type zinc finger-containing protein 1	+	Ct Enf_Ct Sano	4	1.79566	-0.334181	0.0160081	0.793234	-3.04227	12.1297	11.9971	11.7471	12.2001	12.0578	11.6675	12.1518	12.2827	12.1759	12.1352	11.6259	12.0766	12.5298	12.3865	12.3668
Q8CJ40	Q8CJ40	CROCC_MOUSE	Crocc	Rootletin	+	Ct Enf_Ct Sano	100	1.79552	-0.494083	0.0160133	0.710013	-3.04205	16.5472	16.0384	15.8627	16.627	17.0093	16.5885	16.8791	17.0428	16.816	16.3605	16.3995	16.9081	17.2449	17.1102	17.0916
O55100	O55100	SNG1_MOUSE	Syngr1	Synaptogyrin-1	+	Ct Enf_Ct Sano	2	1.79521	-0.226016	0.0160247	0.854993	-3.04158	18.1039	18.1191	18.0632	18.1603	18.4226	18.1374	18.2949	18.4906	18.3879	18.0147	18.0691	18.2079	18.5417	18.2872	18.4719
P60229	P60229	EIF3E_MOUSE	Eif3e	Eukaryotic translation initiation factor 3 subunit E	+	Ct Enf_Ct Sano	19	1.79491	0.184216	0.0160358	1.1362	3.04113	15.8868	15.9198	16.0228	16.0098	15.6645	15.7026	15.5608	15.6875	15.6286	15.5464	15.8987	15.7437	15.5934	15.556	15.5626
P20029	P20029	BIP_MOUSE	Hspa5	Endoplasmic reticulum chaperone BiP	+	Ct Enf_Ct Sano	30	1.79421	0.270489	0.0160616	1.20622	3.04007	17.7824	18.0171	18.1172	17.9771	17.6639	17.9408	17.7613	17.7149	17.8041	17.9666	18.1325	17.6958	17.5217	17.4644	17.4253
Q9JKC6	Q9JKC6	CEND_MOUSE	Cend1	Cell cycle exit and neuronal differentiation protein 1	+	Ct Enf_Ct Sano	5	1.79413	-0.400818	0.0160646	0.757429	-3.03994	13.9736	14.4104	13.9498	14.3607	14.8885	14.2867	14.7634	14.4023	14.5932	14.5052	14.2928	14.3096	14.6914	14.8813	14.8392
O35405	O35405	PLD3_MOUSE	Pld3	5'-3' exonuclease PLD3	+	Ct Enf_Ct Sano	4	1.79392	0.353073	0.0160724	1.27728	3.03962	14.8784	14.965	15.3817	14.9337	14.6612	15.1275	14.6084	14.797	14.7262	14.7943	15.3968	15.277	14.7936	14.4933	14.5163
P84096	P84096	RHOG_MOUSE	Rhog	Rho-related GTP-binding protein RhoG	+	Ct Enf_Ct Sano	7	1.79346	0.607476	0.0160894	1.52359	3.03894	13.903	14.028	14.368	13.6315	13.7156	13.5489	13.6383	13.2241	13.8491	14.1707	14.3296	13.3213	12.7177	12.9737	13.0592
O35604	O35604	NPC1_MOUSE	Npc1	NPC intracellular cholesterol transporter 1	+	Ct Enf_Ct Sano	9	1.79307	0.179946	0.0161039	1.13284	3.03834	13.85	13.8102	14.1759	13.8199	13.7695	13.7113	13.4736	13.7262	13.6643	13.7053	13.9393	13.777	13.6575	13.5706	13.4853
Q07797	Q07797	LG3BP_MOUSE	Lgals3bp	Galectin-3-binding protein	+	Ct Enf_Ct Sano	8	1.79278	0.884383	0.0161146	1.84597	3.03791	13.7871	14.6179	14.823	14.3856	13.5038	14.4361	14.0021	13.6955	14.4058	14.9582	14.8492	13.721	12.9424	13.0024	12.9035
P23116	P23116	EIF3A_MOUSE	Eif3a	Eukaryotic translation initiation factor 3 subunit A	+	Ct Enf_Ct Sano	49	1.79023	0.154236	0.0162095	1.11283	3.03404	16.2458	16.2464	16.3309	16.2588	16.0339	16.1052	15.9892	16.0351	16.0487	16.0852	16.3358	16.0307	16.0008	15.9635	15.9171
P29416	P29416	HEXA_MOUSE	Hexa	Beta-hexosaminidase subunit alpha	+	Ct Enf_Ct Sano	10	1.78974	0.289478	0.0162278	1.2222	3.03329	13.8767	14.1206	14.3813	14.0041	13.7871	14.1529	13.8054	13.9753	13.9339	13.9381	14.3345	13.9616	13.6875	13.5334	13.5966
P06800	P06800	PTPRC_MOUSE	Ptprc	Receptor-type tyrosine-protein phosphatase C	+	Ct Enf_Ct Sano	16	1.78787	1.06186	0.0162978	2.08762	3.03047	14.0185	14.5577	14.8915	14.3467	13.9164	14.1636	13.9731	13.4917	14.142	14.4339	14.9591	13.5329	12.6022	12.7497	12.2887
Q99KE1	Q99KE1	MAOM_MOUSE	Me2	NAD-dependent malic enzyme, mitochondrial	+	Ct Enf_Ct Sano	17	1.78769	-0.394391	0.0163046	0.76081	-3.0302	14.7216	14.6291	14.53	14.788	15.3533	14.9816	15.2444	15.3007	15.3591	14.8547	14.7905	14.9861	15.4077	15.3581	15.3386
Q6P5C5	Q6P5C5	SMUG1_MOUSE	Smug1	Single-strand selective monofunctional uracil DNA glycosylase	+	Ct Enf_Ct Sano	6	1.78667	-0.641481	0.0163429	0.641055	-3.02865	11.9692	11.6666	11.9711	12.1591	12.7293	12.7333	12.851	12.8946	12.7163	12.252	12.0259	12.3869	12.9286	13.0131	12.9925
Q61730	Q61730	IL1AP_MOUSE	Il1rap	Interleukin-1 receptor accessory protein	+	Ct Enf_Ct Sano	3	1.78424	0.457769	0.0164346	1.37342	3.02498	13.4505	13.5489	13.7254	13.3576	13.2682	12.9254	12.874	12.5809	12.9445	13.234	13.0835	12.9389	12.57	12.8032	12.6913
Q8K3G9	Q8K3G9	DP13B_MOUSE	Appl2	DCC-interacting protein 13-beta	+	Ct Enf_Ct Sano	19	1.78375	-0.138415	0.0164532	0.908517	-3.02424	14.524	14.5668	14.4337	14.4824	14.6053	14.6869	14.6909	14.6528	14.5347	14.3195	14.4868	14.464	14.7495	14.7578	14.6175
Q8BGF6	Q8BGF6	ELMD2_MOUSE	Elmod2	ELMO domain-containing protein 2	+	Ct Enf_Ct Sano	8	1.78209	-0.430594	0.0165162	0.741956	-3.02172	14.5172	14.2535	14.0892	14.7391	15.0718	14.5938	14.6653	15.108	14.8561	14.4997	14.3722	14.7993	15.1334	15.1719	15.0944
O08749	O08749	DLDH_MOUSE	Dld	Dihydrolipoyl dehydrogenase, mitochondrial	+	Ct Enf_Ct Sano	17	1.78174	-0.239511	0.0165295	0.847032	-3.02118	16.0467	16.209	16.1438	16.1932	16.5924	16.4563	16.5834	16.4808	16.3576	16.2718	16.333	16.2981	16.5015	16.3937	16.606
Q91W29	Q91W29	COX42_MOUSE	Cox4i2	Cytochrome c oxidase subunit 4 isoform 2, mitochondrial	+	Ct Enf_Ct Sano	7	1.78123	0.310214	0.0165489	1.23989	3.02042	15.5578	15.8955	15.6533	15.5278	15.3094	15.5769	15.3519	15.3241	15.2935	15.7387	15.3623	15.725	15.331	15.2773	15.2134
Q8VCW4	Q8VCW4	UN93B_MOUSE	Unc93b1	Protein unc-93 homolog B1	+	Ct Enf_Ct Sano	2	1.78012	1.15811	0.0165913	2.23165	3.01874	11.8988	12.8867	12.9373	12.4492	12.1111	12.5316	11.7793	12.1365	12.1174	12.6257	12.7793	12.0977	10.7221	10.6987	10.4052
Q80T41	Q80T41	GABR2_MOUSE	Gabbr2	Gamma-aminobutyric acid type B receptor subunit 2	+	Ct Enf_Ct Sano	7	1.77959	0.160762	0.0166115	1.11788	3.01794	14.3698	14.3351	13.7841	14.0075	14.1895	14.2717	14.0428	14.1218	14.2215	13.9053	13.9416	14.2872	14.1379	14.3098	14.0692
Q9JIY5	Q9JIY5	HTRA2_MOUSE	Htra2	Serine protease HTRA2, mitochondrial	+	Ct Enf_Ct Sano	5	1.77672	-0.446326	0.0167217	0.733909	-3.0136	13.835	14.0255	13.8489	13.9546	14.8794	14.599	14.6352	14.8225	14.3895	13.9763	14.3292	14.4445	14.7945	14.6108	14.6622
Q8C6U2	Q8C6U2	S66A3_MOUSE	Slc66a3	Solute carrier family 66 member 3	+	Ct Enf_Ct Sano	1	1.77615	0.896152	0.0167436	1.8611	3.01274	11.4206	12.3729	12.5446	11.7601	11.5928	11.633	10.9096	11.6178	11.6064	11.728	12.4326	11.3306	10.2697	10.5185	10.5672
P22682	P22682	CBL_MOUSE	Cbl	E3 ubiquitin-protein ligase CBL	+	Ct Enf_Ct Sano	7	1.7705	0.215707	0.0169629	1.16127	3.0042	12.997	12.7333	13.2122	12.8904	12.7396	12.9009	12.6076	12.5931	12.9374	12.9659	12.8936	12.6742	12.7785	12.5871	12.598
O35206	O35206	COFA1_MOUSE	Col15a1	Collagen alpha-1(XV) chain	+	Ct Enf_Ct Sano	10	1.76869	0.50784	0.0170337	1.42192	3.00146	14.0677	14.1223	14.7019	13.9851	13.6467	14.0237	13.6317	13.8215	13.8911	13.5545	14.3364	13.5939	13.4437	13.0282	13.2344
Q8K3J1	Q8K3J1	NDUS8_MOUSE	Ndufs8	NADH dehydrogenase [ubiquinone] iron-sulfur protein 8, mitochondrial	+	Ct Enf_Ct Sano	5	1.76848	-0.21325	0.017042	0.862592	-3.00114	14.7584	14.7614	14.369	14.7713	15.1683	15.0716	15.024	15.0764	14.987	14.7365	14.8313	14.9315	15.1843	15.2061	15.0854
Q8R1F1	Q8R1F1	NIBA2_MOUSE	Niban2	Protein Niban 2	+	Ct Enf_Ct Sano	17	1.76832	0.436975	0.0170483	1.35376	3.00091	15.4162	15.5571	15.9356	15.4107	15.0611	15.329	15.183	15.2396	15.2989	15.2819	15.7353	15.114	14.754	14.7094	14.6443
P62814	P62814	VATB2_MOUSE	Atp6v1b2	V-type proton ATPase subunit B, brain isoform	+	Ct Enf_Ct Sano	29	1.76773	-0.362169	0.0170714	0.777994	-3.00001	17.4353	17.5833	17.3344	17.6998	18.1063	18.0253	18.0384	17.9389	17.7923	17.419	17.534	17.9222	18.1865	18.1966	18.2087
Q80UJ7	Q80UJ7	RB3GP_MOUSE	Rab3gap1	Rab3 GTPase-activating protein catalytic subunit	+	Ct Enf_Ct Sano	16	1.76753	0.180636	0.0170793	1.13338	2.99971	14.2535	14.4745	14.3204	14.2214	14.084	14.2751	14.1896	14.1205	14.3166	14.3504	14.1839	14.1632	14.1733	14.0132	14.0833
Q6ZQI3	Q6ZQI3	MLEC_MOUSE	Mlec	Malectin	+	Ct Enf_Ct Sano	10	1.76731	0.235688	0.017088	1.17747	2.99938	15.3606	15.4434	15.7937	15.5359	15.3126	15.5097	15.2887	15.3098	15.3945	15.311	15.7309	15.2188	15.0344	15.0345	15.0813
P08226	P08226	APOE_MOUSE	Apoe	Apolipoprotein E	+	Ct Enf_Ct Sano	15	1.76691	0.620076	0.0171037	1.53696	2.99877	16.7321	17.0185	17.1008	16.6059	15.9864	16.542	16.0969	16.1085	15.8732	16.3579	16.7392	16.5765	15.9654	15.7947	15.6764
P58281	P58281	OPA1_MOUSE	Opa1	Dynamin-like GTPase OPA1, mitochondrial	+	Ct Enf_Ct Sano	38	1.76571	-0.133958	0.017151	0.911328	-2.99695	14.907	15.0394	14.9465	14.9769	15.1648	15.0591	15.1234	15.1419	15.15	14.9801	14.9198	14.9787	15.2299	15.1427	15.1661
Q52KI8	Q52KI8	SRRM1_MOUSE	Srrm1	Serine/arginine repetitive matrix protein 1	+	Ct Enf_Ct Sano	5	1.76479	-0.308672	0.0171874	0.807385	-2.99557	13.5306	13.5932	13.3355	13.8976	14.3115	13.8352	14.175	14.0628	14.07	13.6935	13.9509	13.8255	13.9668	14.14	14.0531
O88792	O88792	JAM1_MOUSE	F11r	Junctional adhesion molecule A	+	Ct Enf_Ct Sano	4	1.7611	0.521524	0.017334	1.43547	2.98999	14.113	14.6186	14.4653	14.3556	13.9498	14.1369	14.0827	13.8763	14.2455	14.0032	14.4588	13.9018	13.4626	13.4125	13.5741
Q8QZT1	Q8QZT1	THIL_MOUSE	Acat1	Acetyl-CoA acetyltransferase, mitochondrial	+	Ct Enf_Ct Sano	14	1.76027	-0.383408	0.0173672	0.766624	-2.98874	16.1157	16.3863	16.3587	16.3439	16.9447	16.8221	16.9182	16.7656	16.7143	16.3206	16.4447	16.4664	16.9058	16.9145	16.9177
P07214	P07214	SPRC_MOUSE	Sparc	SPARC	+	Ct Enf_Ct Sano	10	1.75858	0.323884	0.0174349	1.2517	2.98619	14.3384	14.5069	14.8502	14.2644	14.0601	14.4187	14.231	14.267	14.3162	14.3054	14.7315	14.178	13.7974	13.9439	13.8996
Q9Z321	Q9Z321	TOP3B_MOUSE	Top3b	DNA topoisomerase 3-beta-1	+	Ct Enf_Ct Sano	4	1.75854	0.294312	0.0174365	1.2263	2.98613	12.3853	12.339	12.5063	12.2319	12.2693	12.3726	12.0767	11.9402	12.1263	11.8313	12.3057	11.9343	11.9826	11.8266	11.8598
Q80YA7	Q80YA7	DPP8_MOUSE	Dpp8	Dipeptidyl peptidase 8	+	Ct Enf_Ct Sano	7	1.75735	0.207911	0.0174844	1.15501	2.98434	13.2909	13.1474	13.3191	13.1245	12.6863	13.1935	13.1741	12.96	13.0778	12.9955	13.2402	13.3453	12.8901	12.9383	13.0528
P28667	P28667	MRP_MOUSE	Marcksl1	MARCKS-related protein	+	Ct Enf_Ct Sano	2	1.75712	0.396979	0.0174936	1.31675	2.98399	12.9527	13.4452	13.1949	13.1351	12.9048	13.3214	12.9549	12.6165	13.0403	13.3214	13.1725	13.0221	12.4868	12.9506	12.7879
Q99KV1	Q99KV1	DJB11_MOUSE	Dnajb11	DnaJ homolog subfamily B member 11	+	Ct Enf_Ct Sano	9	1.75468	0.146865	0.0175922	1.10716	2.98031	14.2515	14.2268	14.2333	14.2278	14.1416	14.3426	14.2356	14.0449	14.4351	14.5513	14.4525	14.3086	14.1787	14.1618	14.2094
Q99LS3	Q99LS3	SERB_MOUSE	Psph	Phosphoserine phosphatase	+	Ct Enf_Ct Sano	6	1.75417	-0.352578	0.0176129	0.783183	-2.97954	14.0238	13.9041	13.6476	14.041	14.5785	14.5064	14.4364	14.4451	14.1991	13.9594	13.9923	14.3367	14.6896	14.6245	14.5373
Q8JZN7	Q8JZN7	MIRO2_MOUSE	Rhot2	Mitochondrial Rho GTPase 2	+	Ct Enf_Ct Sano	18	1.75382	-0.397524	0.0176271	0.75916	-2.97901	15.0714	14.7894	14.6809	15.2058	15.4306	15.2033	15.3974	15.6613	15.5193	15.2317	15.0202	15.3546	15.6055	15.6189	15.6425
P60335	P60335	PCBP1_MOUSE	Pcbp1	Poly(rC)-binding protein 1	+	Ct Enf_Ct Sano	14	1.75174	-0.417131	0.0177117	0.748912	-2.97587	17.0022	17.0715	16.8764	17.3107	17.8088	17.6874	17.8084	17.6052	17.5029	17.2312	17.1891	17.4943	17.7665	17.8253	17.8386
P62908	P62908	RS3_MOUSE	Rps3	Small ribosomal subunit protein uS3	+	Ct Enf_Ct Sano	17	1.75074	0.203766	0.0177525	1.1517	2.97436	17.9516	17.944	18.1718	17.9965	17.6456	17.7618	17.6461	17.7371	17.6754	17.7569	18.1633	17.7675	17.491	17.5674	17.6398
Q9JJT9	Q9JJT9	PHAX_MOUSE	Phax	Phosphorylated adapter RNA export protein	+	Ct Enf_Ct Sano	8	1.74955	-0.291048	0.0178012	0.817308	-2.97257	13.2244	12.8702	13.2474	13.2707	13.4701	13.3153	13.3932	13.4995	13.3765	13.2089	13.1107	13.323	13.6084	13.5111	13.5523
A2AHC3	A2AHC3	CAMP1_MOUSE	Camsap1	Calmodulin-regulated spectrin-associated protein 1	+	Ct Enf_Ct Sano	6	1.7492	-0.333698	0.0178156	0.7935	-2.97205	12.6655	12.5016	12.2956	12.5684	12.906	12.6037	13.0369	12.6155	12.7475	12.5381	12.3734	12.3505	13.0811	12.7893	13.0145
P11688	P11688	ITA5_MOUSE	Itga5	Integrin alpha-5	+	Ct Enf_Ct Sano	8	1.74806	0.533208	0.0178624	1.44714	2.97032	14.3646	14.5959	14.9322	14.2634	13.9678	14.3075	13.9507	14.0822	14.0361	14.0338	14.7902	13.9105	13.6167	13.3914	13.5077
Q91ZQ5	Q91ZQ5	RPE65_MOUSE	Rpe65	Retinoid isomerohydrolase	+	Ct Enf_Ct Sano	12	1.74777	-2.27215	0.0178743	0.207021	-2.96988	14.892	12.3707	12.6838	13.8455	15.6044	14.238	15.6273	15.4477	14.679	12.368	10.1576	10.9557	15.8827	15.7674	15.771
P18468	P04230;P04231;P18468;P20040	HB2I_MOUSE	H2-Eb1	H-2 class II histocompatibility antigen, I-A beta chain	+	Ct Enf_Ct Sano	4	1.74692	1.78003	0.0179094	3.43433	2.9686	13.3005	13.7384	13.7061	13.2216	13.0897	13.2824	13.2225	12.5692	13.0162	13.493	13.5764	13.0205	10.7171	10.3803	10.5688
P0CG14	P0CG14	DERPC_MOUSE	Derpc	Decreased expression in renal and prostate cancer protein	+	Ct Enf_Ct Sano	2	1.74368	-1.06332	0.0180435	0.47853	-2.96372	12.0638	10.7447	10.5554	10.4267	13.1999	12.2602	13.3184	12.7973	12.8582	12.4496	12.1545	12.2317	13.1072	13.1022	13.1503
Q8BWU5	Q8BWU5	OSGEP_MOUSE	Osgep	tRNA N6-adenosine threonylcarbamoyltransferase	+	Ct Enf_Ct Sano	7	1.74314	-0.215361	0.0180659	0.861331	-2.9629	14.2046	14.3663	14.1394	14.3514	14.5417	14.5184	14.4966	14.5783	14.4664	14.4363	14.351	14.5028	14.7487	14.6889	14.6229
P20352	P20352	TF_MOUSE	F3	Tissue factor	+	Ct Enf_Ct Sano	2	1.74272	-0.287653	0.0180834	0.819234	-2.96226	13.6367	13.662	13.8627	13.5496	13.7502	13.7096	14.059	13.8884	13.9214	13.6917	13.4491	13.8618	14.1436	14.2807	13.8583
Q9DBC3	Q9DBC3	CMTR1_MOUSE	Cmtr1	Cap-specific mRNA (nucleoside-2'-O-)-methyltransferase 1	+	Ct Enf_Ct Sano	23	1.74168	0.177485	0.0181268	1.13091	2.9607	14.511	14.4368	14.3888	14.4173	14.2156	14.3006	14.1325	14.1439	14.2233	14.3776	14.3459	14.4181	14.1777	14.2772	14.2709
Q922U1	Q922U1	PRPF3_MOUSE	Prpf3	U4/U6 small nuclear ribonucleoprotein Prp3	+	Ct Enf_Ct Sano	13	1.7415	-0.0810612	0.0181343	0.945362	-2.96043	14.4539	14.41	14.2976	14.4501	14.4371	14.4038	14.4903	14.4474	14.326	14.1898	14.4673	14.3752	14.5239	14.4248	14.488
Q7TN99	Q7TN99	CPEB3_MOUSE	Cpeb3	Cytoplasmic polyadenylation element-binding protein 3	+	Ct Enf_Ct Sano	5	1.74112	-0.25454	0.0181501	0.838254	-2.95985	12.5807	12.6092	12.4889	13.105	12.961	12.9071	13.032	13.097	12.6762	12.4707	12.3745	12.949	12.8608	13.0051	13
Q66L44	Q66L44	CBARP_MOUSE	Cbarp	Voltage-dependent calcium channel beta subunit-associated regulatory protein	+	Ct Enf_Ct Sano	3	1.74014	0.456111	0.0181911	1.37184	2.95839	12.2921	12.0703	11.9814	12.2657	12.0366	12.3136	11.6608	11.9991	11.8522	11.8975	12.2309	12.629	11.9523	11.6031	11.6613
Q62108	Q62108	DLG4_MOUSE	Dlg4	Disks large homolog 4	+	Ct Enf_Ct Sano	27	1.73956	-0.494462	0.0182155	0.709826	-2.95751	14.3818	14.0221	13.9712	14.5434	14.9212	14.7014	15.017	14.9064	14.913	14.3268	14.2222	14.7669	15.2016	15.0147	15.1177
Q9D8C4	Q9D8C4	IN35_MOUSE	Ifi35	Interferon-induced 35 kDa protein homolog	+	Ct Enf_Ct Sano	2	1.73825	0.911517	0.0182705	1.88102	2.95554	13.1888	13.9754	13.6561	13.6936	13.6876	14.2751	13.83	12.4982	13.5759	13.4966	13.8343	13.9451	12.5535	12.8552	12.6658
P30412	P30412	PPIC_MOUSE	Ppic	Peptidyl-prolyl cis-trans isomerase C	+	Ct Enf_Ct Sano	4	1.73626	0.613186	0.0183544	1.52963	2.95254	13.9666	14.1696	14.4654	14.0177	13.5338	14.2999	13.8085	13.8425	14.1745	13.7168	14.5061	13.5756	13.1711	13.1725	13.1257
Q66GT5	Q66GT5	PTPM1_MOUSE	Ptpmt1	Phosphatidylglycerophosphatase and protein-tyrosine phosphatase 1	+	Ct Enf_Ct Sano	5	1.7356	-0.310109	0.0183823	0.806581	-2.95154	13.1418	13.0527	13.161	13.1426	13.4184	13.062	13.1882	13.4844	13.4265	13.0613	13.2007	13.0866	13.6482	13.4286	13.5708
D0QMC3	D0QMC3;O35368	MNDAL_MOUSE	Mndal	Myeloid cell nuclear differentiation antigen-like protein	+	Ct Enf_Ct Sano	3	1.73527	0.603921	0.0183963	1.51984	2.95104	11.2269	11.5973	11.7538	11.3333	10.9065	11.3153	11.2663	10.775	11.4879	11.3957	11.75	10.9235	10.4234	10.3	10.7666
P11247	P11247	PERM_MOUSE	Mpo	Myeloperoxidase	+	Ct Enf_Ct Sano	8	1.73377	1.47253	0.0184599	2.77508	2.94878	12.6503	12.5165	13.5168	12.8873	10.4883	12.9249	12.5793	12.1138	12.8851	13.1	13.7494	12.3109	10.212	10.3377	10.6823
Q91YP2	Q91YP2	NEUL_MOUSE	Nln	Neurolysin, mitochondrial	+	Ct Enf_Ct Sano	9	1.73359	0.204438	0.0184676	1.15224	2.94852	13.2888	13.5782	13.5115	13.2311	13.3341	13.4203	13.3341	13.2527	13.4098	13.4877	13.6445	13.4225	13.185	13.0363	13.2892
P24369	P24369	PPIB_MOUSE	Ppib	Peptidyl-prolyl cis-trans isomerase B	+	Ct Enf_Ct Sano	10	1.73273	0.368715	0.0185042	1.2912	2.94721	17.5609	17.7935	17.9354	17.6326	17.4458	17.7938	17.4748	17.4695	17.4413	17.4568	17.9224	17.4742	17.1358	17.1698	16.9702
Q9CX56	Q9CX56	PSMD8_MOUSE	Psmd8	26S proteasome non-ATPase regulatory subunit 8	+	Ct Enf_Ct Sano	6	1.73178	0.181074	0.0185447	1.13373	2.94579	14.9479	14.8859	14.9666	14.8474	14.7031	14.9532	14.6627	14.8738	14.7324	14.5806	14.9864	14.9748	14.6363	14.7423	14.6739
Q3UIR3	Q3UIR3	DTX3L_MOUSE	Dtx3l	E3 ubiquitin-protein ligase DTX3L	+	Ct Enf_Ct Sano	8	1.73117	0.663099	0.0185708	1.58348	2.94486	11.4889	12.2287	11.8962	11.8463	11.2919	11.5223	11.6024	10.8481	11.9311	12.2265	12.264	11.3029	11.0035	10.9592	10.7453
W8DXL4	W8DXL4	LRIT3_MOUSE	Lrit3	Leucine-rich repeat, immunoglobulin-like domain and transmembrane domain-containing protein 3	+	Ct Enf_Ct Sano	2	1.72986	-0.388265	0.0186269	0.764048	-2.9429	12.8285	12.3424	12.7781	12.833	13.1146	12.9082	12.9493	13.1528	12.542	12.121	10.6337	12.966	13.2331	12.9892	13.2041
Q8BHG1	Q8BHG1	NRDC_MOUSE	Nrdc	Nardilysin	+	Ct Enf_Ct Sano	28	1.72945	0.250695	0.0186445	1.18978	2.94229	14.9849	14.8893	15.0991	14.9009	14.532	14.8545	14.7077	14.7537	14.665	15.0589	15.0808	15.1224	14.6644	14.6106	14.5262
Q32M02	Q32M02	FSCN2_MOUSE	Fscn2	Fascin-2	+	Ct Enf_Ct Sano	7	1.72945	-0.63794	0.0186445	0.64263	-2.94227	13.8493	13.0816	13.2477	13.9469	14.4367	14.0079	14.3472	14.5048	14.2203	13.7525	13.6776	14.1719	14.7434	14.4601	14.4651
Q61012	Q61012;P61953	GBG1_MOUSE	Gngt1	Guanine nucleotide-binding protein G(T) subunit gamma-T1	+	Ct Enf_Ct Sano	8	1.72843	-1.33183	0.0186883	0.397264	-2.94074	16.6966	16.1166	15.5011	17.5007	19.0202	18.1176	18.5094	18.4582	18.4911	17.1554	16.5992	17.5238	18.6984	19.0037	18.9351
Q8R0N6	Q8R0N6	HOT_MOUSE	Adhfe1	Hydroxyacid-oxoacid transhydrogenase, mitochondrial	+	Ct Enf_Ct Sano	1	1.7272	-0.624527	0.0187413	0.648632	-2.93889	11.7203	11.4949	12.0386	11.9583	12.3662	11.833	11.8791	12.0251	11.8208	11.8238	11.7301	10.8047	12.2766	12.2408	12.3748
P51141;Q60838;Q61062	P51141;Q60838;Q61062	DVL1_MOUSE;DVL2_MOUSE;DVL3_MOUSE	Dvl1;Dvl2;Dvl3	Segment polarity protein dishevelled homolog DVL-1	+	Ct Enf_Ct Sano	1	1.72701	1.6498	0.0187495	3.1379	2.93861	13.297	12.8327	12.551	13.0917	10.7587	12.986	10.2468	12.7535	12.7277	10.5622	12.5611	13.1929	10.4357	12.6352	10.716
O35643	O35643	AP1B1_MOUSE	Ap1b1	AP-1 complex subunit beta-1	+	Ct Enf_Ct Sano	19	1.72587	-0.193597	0.0187988	0.874423	-2.93689	16.0043	15.8034	15.881	16.0842	16.0811	16.0457	16.0921	16.2012	15.9271	15.8055	16.0053	16.1594	16.2683	16.1798	16.1665
O89086	O89086	RBM3_MOUSE	Rbm3	RNA-binding protein 3	+	Ct Enf_Ct Sano	5	1.72552	0.586168	0.018814	1.50125	2.93637	13.6436	13.9207	13.0057	13.4627	13.6421	14.3305	13.636	12.9267	13.5424	14.0991	13.6638	14.0382	13.0583	13.5959	13.3276
P57787	P57787	MOT4_MOUSE	Slc16a3	Monocarboxylate transporter 4	+	Ct Enf_Ct Sano	5	1.72474	-0.219634	0.0188478	0.858783	-2.93519	14.3314	14.2233	14.5392	14.3135	14.443	14.2413	14.5366	14.4194	14.47	14.1106	14.4392	14.4065	14.4412	14.6642	14.7092
Q80ZW0	Q80ZW0	STK35_MOUSE	Stk35	Serine/threonine-protein kinase 35	+	Ct Enf_Ct Sano	4	1.72434	-0.371659	0.0188651	0.772893	-2.93459	11.7111	11.5764	11.3385	11.644	11.7901	11.531	12.0816	11.7632	12.0461	11.7765	11.7051	11.703	12.1414	12.306	12.1336
P28656	P28656	NP1L1_MOUSE	Nap1l1	Nucleosome assembly protein 1-like 1	+	Ct Enf_Ct Sano	8	1.72338	0.395748	0.0189069	1.31562	2.93314	16.2947	16.063	16.1274	16.0998	15.7352	16.2352	15.8452	15.8209	15.9241	16.5382	16.1146	16.6741	15.8688	15.9808	15.6966
P51859	P51859	HDGF_MOUSE	Hdgf	Hepatoma-derived growth factor	+	Ct Enf_Ct Sano	13	1.7217	-0.195622	0.0189802	0.873196	-2.93062	16.7861	16.5507	16.3593	16.7781	16.8964	16.7359	16.94	16.9585	16.8853	16.7973	16.6382	16.9052	16.9143	17.0156	17.0131
Q3UPY5	Q3UPY5	GLBL2_MOUSE	Glb1l2	Beta-galactosidase-1-like protein 2	+	Ct Enf_Ct Sano	4	1.72078	-0.696533	0.0190204	0.617053	-2.92924	12.0868	11.6297	11.7575	12.1511	12.9954	12.632	12.8205	13.0003	12.9174	11.7028	11.943	12.56	13.1606	13.2171	13.1101
O70583	O70583	TRI18_MOUSE	Mid1	E3 ubiquitin-protein ligase Midline-1	+	Ct Enf_Ct Sano	7	1.72018	0.43757	0.0190467	1.35432	2.92833	13.3723	13.4246	13.1837	13.1456	12.5654	13.1153	12.7626	12.6251	12.7958	13.0382	13.2099	13.0091	12.7027	12.4319	13.0069
P62274	P62274	RS29_MOUSE	Rps29	Small ribosomal subunit protein uS14	+	Ct Enf_Ct Sano	3	1.71775	0.241654	0.0191536	1.18235	2.92468	14.8193	14.992	14.8727	14.913	14.7171	15.0194	14.7956	14.6023	14.6297	14.9068	14.9745	14.9823	14.6282	14.6077	14.6006
Q9DCZ4	Q9DCZ4	MIC26_MOUSE	Apoo	MICOS complex subunit Mic26	+	Ct Enf_Ct Sano	4	1.71758	-0.182605	0.0191611	0.881111	-2.92443	15.9271	15.7644	15.778	15.9965	16.1868	15.972	15.974	16.152	16.0706	15.6808	15.8555	15.8372	16.1553	16.1073	16.0958
P97821	P97821	CATC_MOUSE	Ctsc	Dipeptidyl peptidase 1	+	Ct Enf_Ct Sano	5	1.71681	0.69912	0.0191951	1.62351	2.92327	12.5371	13.4118	13.235	12.7875	12.7326	13.3498	12.7729	12.3279	13.021	13.3345	13.5885	12.5624	11.8482	12.2874	12.1502
Q9DC29	Q9DC29	ABCB6_MOUSE	Abcb6	ATP-binding cassette sub-family B member 6	+	Ct Enf_Ct Sano	7	1.71665	-0.146963	0.0192022	0.90315	-2.92302	15.1915	15.1973	15.3783	15.4729	15.6316	15.2555	15.3791	15.385	15.3	15.1036	15.465	15.4459	15.4305	15.4797	15.4508
Q9R0Q9	Q9R0Q9	MPU1_MOUSE	Mpdu1	Mannose-P-dolichol utilization defect 1 protein	+	Ct Enf_Ct Sano	2	1.71598	-0.3002	0.0192318	0.81214	-2.92202	16.05	16.1687	16.1356	16.355	16.3837	15.7785	16.0787	16.2387	16.0373	15.7575	16.1582	15.8013	16.491	16.1967	16.3317
O54983	O54983	CRYM_MOUSE	Crym	Ketimine reductase mu-crystallin	+	Ct Enf_Ct Sano	13	1.71508	0.889759	0.0192717	1.85287	2.92066	17.615	17.974	17.316	17.6299	16.5823	18.211	16.9352	16.4599	16.5716	17.5249	17.3406	17.8695	16.7163	17.0508	16.6299
O09159	O09159	MA2B1_MOUSE	Man2b1	Lysosomal alpha-mannosidase	+	Ct Enf_Ct Sano	6	1.71345	0.330955	0.0193442	1.25785	2.91821	12.8241	13.05	13.3491	12.7032	12.4694	12.9618	12.7083	12.6563	12.6973	12.8186	13.1588	12.7143	12.2724	12.3304	12.6253
Q8VEJ9	Q8VEJ9	VPS4A_MOUSE	Vps4a	Vacuolar protein sorting-associated protein 4A	+	Ct Enf_Ct Sano	5	1.71191	-0.221772	0.0194129	0.857512	-2.9159	15.5003	15.5852	15.569	15.6003	15.976	15.8907	15.8857	15.796	15.6192	15.3856	15.7388	15.7699	15.987	15.9044	15.9011
Q8VCS3	Q8VCS3	XYLK_MOUSE	Fam20b	Glycosaminoglycan xylosylkinase	+	Ct Enf_Ct Sano	3	1.71025	0.490721	0.0194872	1.40515	2.9134	11.5824	11.347	11.4026	11.3444	11.2134	11.3465	11.2579	11.2893	11.6902	11.4107	11.5193	11.5564	10.6258	11.2476	10.6482
Q61418	P51791;Q61418	CLCN4_MOUSE	Clcn4	H(+)/Cl(-) exchange transporter 4	+	Ct Enf_Ct Sano	5	1.70956	0.138619	0.0195182	1.10085	2.91236	13.8233	13.9783	13.8481	13.905	14.1056	13.8525	13.69	13.6115	13.8567	13.8472	13.7948	13.8687	13.7522	13.8289	13.8038
Q9D8P4	Q9D8P4	RM17_MOUSE	Mrpl17	Large ribosomal subunit protein bL17m	+	Ct Enf_Ct Sano	2	1.70932	0.281461	0.019529	1.21543	2.912	13.1402	13.2268	13.1211	13.0466	12.9898	13.3378	12.9292	13.1776	13.0152	12.3009	13.2008	13.322	12.947	12.8753	12.7056
P56695	P56695	WFS1_MOUSE	Wfs1	Wolframin	+	Ct Enf_Ct Sano	17	1.70911	0.479563	0.0195384	1.39432	2.91169	15.9763	16.1166	16.0368	15.9662	15.4766	15.6882	15.3315	15.3057	15.1743	15.8431	15.8742	15.8468	15.1955	15.3197	15.252
Q5SSE9	Q5SSE9	ABCAD_MOUSE	Abca13	ATP-binding cassette sub-family A member 13	+	Ct Enf_Ct Sano	2	1.70784	-1.47211	0.0195957	0.360455	-2.90978	9.74725	10.5127	8.15971	10.655	11.12	10.6941	10.3841	11.9465	11.1967	9.89969	10.5531	10.7746	12.7309	12.3791	12.8453
Q8BUH8	Q8BUH8	SENP7_MOUSE	Senp7	Sentrin-specific protease 7	+	Ct Enf_Ct Sano	11	1.70734	-0.213535	0.0196182	0.862421	-2.90902	13.2103	13.0254	13.234	13.2364	13.0885	12.7865	13.2674	13.1236	13.0193	12.8305	13.0903	13.0163	13.2926	13.2029	13.2391
Q8BTY1	Q8BTY1	KAT1_MOUSE	Kyat1	Kynurenine--oxoglutarate transaminase 1	+	Ct Enf_Ct Sano	10	1.70672	-0.354561	0.0196463	0.782108	-2.90809	13.9458	13.7113	13.6581	13.8089	14.2707	14.1185	14.3038	14.4265	14.4134	14.1138	13.9356	14.1674	14.4929	14.4166	14.4893
Q8R3C0	Q8R3C0	MCMBP_MOUSE	Mcmbp	Mini-chromosome maintenance complex-binding protein	+	Ct Enf_Ct Sano	5	1.7061	0.330419	0.0196743	1.25738	2.90717	12.3875	12.1964	12.3861	12.2651	11.8208	11.9247	11.8457	12.1382	12.094	12.0586	12.1299	12.207	11.8128	11.7198	11.641
Q8C163	Q8C163	EXOG_MOUSE	Exog	Nuclease EXOG, mitochondrial	+	Ct Enf_Ct Sano	7	1.70455	0.14122	0.0197447	1.10284	2.90483	13.9964	14.0456	13.4553	13.5317	13.9368	14.1128	13.7621	13.9885	13.9518	13.9273	13.464	13.9623	13.8599	13.9199	13.8325
P29974	P29974;Q62398	CNGA1_MOUSE	Cnga1	Cyclic nucleotide-gated channel alpha-1	+	Ct Enf_Ct Sano	13	1.70372	-1.6107	0.0197824	0.327439	-2.9036	14.8228	14.232	14.0203	15.625	17.2408	16.3479	16.8571	17.3955	17.1633	15.8732	14.8614	16.2669	17.4508	17.5629	17.6202
Q99L13	Q99L13	3HIDH_MOUSE	Hibadh	3-hydroxyisobutyrate dehydrogenase, mitochondrial	+	Ct Enf_Ct Sano	11	1.70371	-0.377055	0.0197829	0.770008	-2.90357	15.4793	15.5539	15.0514	15.5697	16.2027	16.1246	16.2128	16.0074	15.946	15.7467	15.4064	15.889	16.2489	16.2405	16.1683
P46978	P46978	STT3A_MOUSE	Stt3a	Dolichyl-diphosphooligosaccharide--protein glycosyltransferase subunit STT3A	+	Ct Enf_Ct Sano	16	1.70188	0.352659	0.0198664	1.27691	2.90083	16.1576	16.213	16.4643	16.1837	15.964	16.0603	15.8736	15.9477	15.9149	15.9997	16.3103	15.8396	15.6523	15.4498	15.4988
P01887	P01887	B2MG_MOUSE	B2m	Beta-2-microglobulin	+	Ct Enf_Ct Sano	3	1.7013	0.917307	0.019893	1.88859	2.89995	13.9675	14.5281	13.8985	14.2799	14.4264	14.6858	14.1643	13.4111	14.1339	13.9442	14.4614	13.6287	12.8162	13.1864	12.7794
O35955	O35955	PSB10_MOUSE	Psmb10	Proteasome subunit beta type-10	+	Ct Enf_Ct Sano	4	1.70126	1.04746	0.0198948	2.06689	2.8999	13.2736	13.949	13.6316	13.6402	13.4384	13.9637	13.6806	12.6688	13.6651	13.9018	13.8089	13.0656	12.1641	12.2881	11.8782
B2RQA1	B2RQA1	KCA10_MOUSE	Kcna10	Potassium voltage-gated channel subfamily A member 10	+	Ct Enf_Ct Sano	2	1.70105	-0.400679	0.0199044	0.757502	-2.89958	14.1188	14.0084	14.2906	14.3516	14.1755	14.4518	14.5564	14.7326	14.3114	13.3472	14.1579	14.7001	14.9183	14.6075	14.7791
Q9EPE9	Q9EPE9	AT131_MOUSE	Atp13a1	Endoplasmic reticulum transmembrane helix translocase	+	Ct Enf_Ct Sano	25	1.70029	0.222651	0.0199393	1.16688	2.89845	14.1828	14.2174	14.349	14.1839	13.8733	14.0402	14.0238	13.9028	14.0521	14.0324	14.3017	13.8881	13.808	13.7861	13.7467
Q9DCE9	Q9DCE9	IRGM3_MOUSE	Igtp	Immunity-related GTPase family M protein 3	+	Ct Enf_Ct Sano	16	1.69841	0.933652	0.0200258	1.91011	2.89562	15.1655	15.9977	15.7484	15.5656	15.1463	15.4676	15.2849	14.1995	15.4647	16.0031	16.0282	14.6268	13.9556	14.4459	14.1681
P28481	P28481	CO2A1_MOUSE	Col2a1	Collagen alpha-1(II) chain	+	Ct Enf_Ct Sano	1	1.69743	-0.885022	0.020071	0.541479	-2.89415	8.65774	9.0619	10.1539	9.09149	10.6299	9.2208	9.55617	9.32152	9.25756	9.60518	9.96251	8.12505	10.1848	10.359	9.32666
Q91V24	Q91V24	ABCA7_MOUSE	Abca7	ATP-binding cassette sub-family A member 7	+	Ct Enf_Ct Sano	1	1.69737	0.623921	0.0200738	1.54106	2.89405	11.394	11.1283	11.5616	11.6822	11.0426	10.6317	10.318	10.6641	11.1017	10.6824	11.284	10.3464	10.2656	10.2055	10.0292
Q8BGT8	Q8BGT8	PHIPL_MOUSE	Phyhipl	Phytanoyl-CoA hydroxylase-interacting protein-like	+	Ct Enf_Ct Sano	16	1.69687	-0.148752	0.0200969	0.90203	-2.8933	15.44	15.4218	15.3403	15.5029	15.534	15.5274	15.5357	15.553	15.3754	15.372	15.299	15.6006	15.6863	15.6666	15.6673
O09106	O09106	HDAC1_MOUSE	Hdac1	Histone deacetylase 1	+	Ct Enf_Ct Sano	6	1.69648	0.23735	0.020115	1.17883	2.89273	15.1768	15.1901	15.1996	15.0913	14.9404	14.9336	14.9161	15.0785	15.122	15.1527	15.297	15.1318	14.7992	14.9044	14.6692
P41731	P41731	CD63_MOUSE	Cd63	CD63 antigen	+	Ct Enf_Ct Sano	2	1.696	0.635894	0.0201372	1.5539	2.89201	15.862	16.1736	16.8852	16.3384	15.5976	16.4825	15.5514	15.8234	15.5863	15.6522	16.662	16.167	15.3485	14.8646	15.5039
Q9CXX9	Q9CXX9	CUED2_MOUSE	Cuedc2	CUE domain-containing protein 2	+	Ct Enf_Ct Sano	3	1.68968	-0.312962	0.0204324	0.804987	-2.88252	12.5415	12.1997	12.1354	12.8048	12.3039	12.0191	12.4947	12.76	12.3294	12.4346	12.3337	12.5028	12.5768	12.726	12.5998
P14602	P14602	HSPB1_MOUSE	Hspb1	Heat shock protein beta-1	+	Ct Enf_Ct Sano	8	1.68964	-0.50227	0.0204343	0.705995	-2.88246	13.748	13.95	13.753	14.3111	13.8625	14.0383	14.3124	13.9735	13.9703	13.637	14.2145	14.0996	14.8182	14.8378	14.3757
Q9CWY8	Q9CWY8	RNH2A_MOUSE	Rnaseh2a	Ribonuclease H2 subunit A	+	Ct Enf_Ct Sano	1	1.68802	-0.649039	0.0205107	0.637705	-2.88003	9.1722	9.83274	10.7739	10.3302	10.3006	10.1187	10.2597	10.4406	10.1916	9.71636	10.5549	9.46112	10.2103	10.2769	10.8341
P54731	P54731	FAF1_MOUSE	Faf1	FAS-associated factor 1	+	Ct Enf_Ct Sano	13	1.68735	0.092527	0.0205423	1.06624	2.87903	14.2086	14.1501	14.197	14.309	14.0758	14.1812	14.1964	14.1336	14.2894	14.1766	14.1572	14.256	14.1092	14.0774	14.1059
P54763	P54763	EPHB2_MOUSE	Ephb2	Ephrin type-B receptor 2	+	Ct Enf_Ct Sano	17	1.68704	0.237326	0.020557	1.17881	2.87856	14.6029	14.7648	14.5897	14.4323	14.3122	14.6147	14.3687	14.3093	14.2978	14.3656	14.4826	14.4389	14.2971	14.2508	14.3064
Q61147	Q61147	CERU_MOUSE	Cp	Ceruloplasmin	+	Ct Enf_Ct Sano	37	1.68572	0.299089	0.0206196	1.23037	2.87658	16.4411	16.5399	16.6145	16.2881	15.9312	16.3354	16.288	16.1387	16.0685	16.5277	16.4409	16.4384	15.9784	15.9889	15.9339
P27659	P27659;E9PWZ3	RL3_MOUSE	Rpl3	Large ribosomal subunit protein uL3	+	Ct Enf_Ct Sano	19	1.68567	0.212507	0.020622	1.1587	2.87651	17.2485	17.2245	17.1916	17.3478	17.0169	17.2352	17.145	17.0866	17.0571	17.1752	17.231	17.2304	16.7836	16.9052	17.0127
P84075	P84075	HPCA_MOUSE	Hpca	Neuron-specific calcium-binding protein hippocalcin	+	Ct Enf_Ct Sano	5	1.68398	0.254118	0.0207024	1.19261	2.87398	14.6896	14.6851	14.2933	14.4634	14.1798	14.4269	14.2663	14.3301	14.3512	14.4848	14.0162	14.6869	14.4644	14.3392	14.169
Q9QY81	Q9QY81	PO210_MOUSE	Nup210	Nuclear pore membrane glycoprotein 210	+	Ct Enf_Ct Sano	22	1.68395	0.136957	0.0207038	1.09958	2.87392	13.5406	13.7398	13.6457	13.5681	13.4336	13.6444	13.5738	13.4464	13.7055	13.5136	13.7691	13.5847	13.4269	13.5672	13.516
Q9D1H6	Q9D1H6	NDUF4_MOUSE	Ndufaf4	NADH dehydrogenase [ubiquinone] 1 alpha subcomplex assembly factor 4	+	Ct Enf_Ct Sano	4	1.68385	-0.253656	0.0207086	0.838768	-2.87377	13.4758	13.3665	13.4254	13.2172	13.5089	13.4681	13.3941	13.63	13.1375	13.0879	13.3115	13.1562	13.6772	13.5649	13.6062
Q8BHW2	Q8BHW2	OSCP1_MOUSE	Oscp1	Protein OSCP1	+	Ct Enf_Ct Sano	4	1.68274	-0.253803	0.0207616	0.838683	-2.8721	13.0642	12.9292	12.5154	13.0389	13.1715	12.7807	13.1215	13.4737	13.0851	12.662	12.6936	12.9185	13.0865	13.1624	13.2025
Q922R8	Q922R8	PDIA6_MOUSE	Pdia6	Protein disulfide-isomerase A6	+	Ct Enf_Ct Sano	11	1.68263	0.267525	0.0207668	1.20374	2.87195	15.679	15.9025	15.9559	15.8076	15.6602	15.9574	15.8148	15.6673	15.7936	15.7805	16.2137	15.7854	15.4595	15.4148	15.4237
Q71RI9	Q71RI9	KAT3_MOUSE	Kyat3	Kynurenine--oxoglutarate transaminase 3	+	Ct Enf_Ct Sano	11	1.68243	-0.275994	0.0207764	0.825881	-2.87165	13.6384	13.6339	13.9149	13.6952	14.0032	13.8441	13.7976	14.0954	13.8216	13.6964	13.8207	13.3819	13.9181	13.9182	13.9706
Q91YP3	Q91YP3	DEOC_MOUSE	Dera	Deoxyribose-phosphate aldolase	+	Ct Enf_Ct Sano	4	1.68083	0.376629	0.0208531	1.2983	2.86924	13.343	13.4526	13.4874	13.0697	12.8585	13.1155	12.9359	12.9408	13.069	13.3164	13.8059	12.9351	12.914	12.4596	12.7817
Q8VDD5	Q8VDD5	MYH9_MOUSE	Myh9	Myosin-9	+	Ct Enf_Ct Sano	100	1.68029	0.484511	0.020879	1.39911	2.86844	16.2996	16.5556	16.9222	16.5061	16.0657	16.3861	16.2658	16.1893	16.2481	16.5639	16.6619	16.2269	15.7561	15.6194	15.4633
O35153	O35153	BET1L_MOUSE	Bet1l	BET1-like protein	+	Ct Enf_Ct Sano	2	1.67936	0.33904	0.0209238	1.26491	2.86704	12.2978	12.3909	12.643	12.2953	11.9429	12.3491	12.1662	11.9157	11.9763	11.9678	12.3824	12.4255	11.928	12.0759	11.6585
Q8CH77	Q8CH77	NAV1_MOUSE	Nav1	Neuron navigator 1	+	Ct Enf_Ct Sano	2	1.67858	-0.43744	0.0209614	0.738444	-2.86588	18.0429	17.8982	17.8162	18.2746	18.3565	17.9171	18.1057	18.2998	17.4048	16.3154	18.0466	18.1616	18.2345	18.5955	18.3764
Q9CPS8	Q9CPS8	SMAKA_MOUSE		Small membrane A-kinase anchor protein	+	Ct Enf_Ct Sano	1	1.67806	0.693926	0.0209865	1.61768	2.86509	10.4383	10.58	10.0941	10.4891	10.5259	10.419	10.039	8.94995	10.5103	9.70077	9.20935	10.3787	9.58079	9.93364	10.3533
O54734	O54734	OST48_MOUSE	Ddost	Dolichyl-diphosphooligosaccharide--protein glycosyltransferase 48 kDa subunit	+	Ct Enf_Ct Sano	13	1.67762	0.135869	0.0210078	1.09875	2.86443	17.3719	17.362	17.6221	17.3372	17.2772	17.3419	17.3256	17.2931	17.3356	17.2926	17.6906	17.3193	17.2219	17.0838	17.1269
Q8VH51	Q8VH51	RBM39_MOUSE	Rbm39	RNA-binding protein 39	+	Ct Enf_Ct Sano	13	1.67748	-0.21059	0.0210145	0.864184	-2.86423	15.3175	15.0296	14.8427	15.4048	15.5683	15.3387	15.4177	15.4025	15.2818	15.1078	15.3304	15.4133	15.4954	15.5442	15.5741
Q8C0D5	Q8C0D5	EFL1_MOUSE	Efl1	Elongation factor-like GTPase 1	+	Ct Enf_Ct Sano	9	1.6771	0.169669	0.0210329	1.1248	2.86365	13.9659	13.8244	13.9429	13.7984	13.597	13.9512	13.6086	13.9173	13.8975	13.7917	13.8999	13.8411	13.6798	13.6877	13.7384
Q8WUR0	Q8WUR0	CS012_MOUSE		Protein C19orf12 homolog	+	Ct Enf_Ct Sano	2	1.67648	0.436803	0.021063	1.3536	2.86273	14.6717	14.571	14.5712	14.6686	14.2304	14.305	14.3509	14.0729	14.4046	14.341	14.494	14.0791	13.7625	13.7497	13.9112
Q5PRF0	Q5PRF0	HTR5A_MOUSE	Heatr5a	HEAT repeat-containing protein 5A	+	Ct Enf_Ct Sano	6	1.67623	0.327542	0.0210751	1.25487	2.86235	11.4979	11.6263	12.0544	11.9593	11.3106	11.3255	11.4163	11.4109	11.5208	11.4267	11.8031	11.7503	11.054	10.9758	11.2261
O88291	O88291	ZN326_MOUSE	Znf326	DBIRD complex subunit ZNF326	+	Ct Enf_Ct Sano	8	1.676	0.216486	0.0210863	1.1619	2.862	13.9144	13.8915	13.5894	13.6429	13.4837	13.7321	13.4998	13.7485	13.8233	13.7724	13.781	13.8099	13.8002	13.4486	13.5916
Q00612	Q00612	G6PD1_MOUSE	G6pdx	Glucose-6-phosphate 1-dehydrogenase X	+	Ct Enf_Ct Sano	27	1.67543	-0.161357	0.021114	0.894184	-2.86115	16.0768	16.0616	16.1894	16.1294	16.2976	16.2757	16.4077	16.3596	16.2976	16.0666	16.1983	16.1436	16.3496	16.2969	16.2483
Q9QY24	Q9QY24	ZBP1_MOUSE	Zbp1	Z-DNA-binding protein 1	+	Ct Enf_Ct Sano	4	1.67516	1.34972	0.0211271	2.54863	2.86075	12.4206	13.4603	13.0748	13.208	12.9703	12.9663	12.762	11.246	13.04	13.3651	13.3907	11.686	11.1516	10.8781	10.7869
P02469	P02469	LAMB1_MOUSE	Lamb1	Laminin subunit beta-1	+	Ct Enf_Ct Sano	17	1.67483	0.610781	0.0211432	1.52709	2.86026	13.256	13.1461	14.091	13.3848	12.6779	13.2075	12.8268	13.2763	13.4005	13.1385	13.932	12.9908	12.3575	12.2555	12.2309
Q8K4Z3	Q8K4Z3	NNRE_MOUSE	Naxe	NAD(P)H-hydrate epimerase	+	Ct Enf_Ct Sano	8	1.67479	-0.375625	0.0211451	0.770771	-2.8602	14.5037	14.6334	14.5284	14.6303	15.1201	15.0861	15.1946	15.1292	15.1345	14.8709	14.7036	14.9658	15.2739	15.3562	15.2478
Q8BIJ6	Q8BIJ6	SYIM_MOUSE	Iars2	Isoleucine--tRNA ligase, mitochondrial	+	Ct Enf_Ct Sano	27	1.67405	-0.131495	0.0211812	0.912885	-2.85908	14.4475	14.5734	14.5736	14.6248	14.7849	14.584	14.7062	14.7576	14.5821	14.4971	14.5831	14.5015	14.7206	14.5769	14.5847
O08992	O08992	SDCB1_MOUSE	Sdcbp	Syntenin-1	+	Ct Enf_Ct Sano	3	1.67314	0.360315	0.0212256	1.28371	2.85772	12.8806	13.3166	13.5919	13.2161	13.5011	13.573	13.0352	13.0187	13.3128	13.0382	13.6675	13.3344	12.8094	12.995	12.7575
Q924Z4	Q924Z4	CERS2_MOUSE	Cers2	Ceramide synthase 2	+	Ct Enf_Ct Sano	3	1.67306	0.251505	0.0212295	1.19045	2.85761	13.2418	13.4764	13.5166	13.2368	13.181	13.4393	13.2717	12.8728	13.4827	13.7526	13.6481	13.2876	13.2541	13.1011	13.1707
P49442	P49442	INPP_MOUSE	Inpp1	Inositol polyphosphate 1-phosphatase	+	Ct Enf_Ct Sano	11	1.67296	-0.197072	0.0212344	0.872319	-2.85745	14.4411	14.2162	14.0107	14.1074	14.4085	14.3705	14.4093	14.5415	14.1699	13.9996	14.2111	14.4377	14.6234	14.4613	14.5852
P05064	P05064	ALDOA_MOUSE	Aldoa	Fructose-bisphosphate aldolase A	+	Ct Enf_Ct Sano	26	1.67287	-0.375462	0.0212388	0.770859	-2.85732	19.7757	19.7195	19.5896	19.7606	20.4576	20.3211	20.4067	20.1332	20.0156	19.843	19.7626	20.1581	20.3538	20.4476	20.5261
P60867	P60867	RS20_MOUSE	Rps20	Small ribosomal subunit protein uS10	+	Ct Enf_Ct Sano	6	1.67247	0.251587	0.0212584	1.19052	2.85672	17.1827	17.1608	17.279	17.2885	16.9893	17.2149	16.9883	16.9523	16.8289	16.7521	17.3621	17.2141	16.8498	16.7123	16.8408
Q3V188	Q3V188	ENDOU_MOUSE	Endou	Uridylate-specific endoribonuclease	+	Ct Enf_Ct Sano	2	1.67207	0.893176	0.021278	1.85726	2.85612	10.6768	12.0917	11.4415	11.5618	10.7068	11.6002	10.7065	10.2549	10.6401	11.8957	11.1763	11.7656	10.3284	10.2991	10.7198
Q64112	Q64112	IFIT2_MOUSE	Ifit2	Interferon-induced protein with tetratricopeptide repeats 2	+	Ct Enf_Ct Sano	8	1.67114	1.3153	0.0213236	2.48854	2.85473	12.4571	13.275	13.3236	13.1383	12.0392	12.9863	12.4739	12.0449	12.6225	12.8168	12.9733	11.9159	10.582	11.1079	10.4717
D3Z4R1	D3Z4R1	HFM1_MOUSE	Hfm1	Probable ATP-dependent DNA helicase HFM1	+	Ct Enf_Ct Sano	1	1.67093	-1.21399	0.0213339	0.431075	-2.85441	11.8677	11.2429	11.218	11.3279	13.6352	13.2069	13.9572	12.7389	13.0353	12.3759	11.5553	12.272	13.843	13.7226	13.4331
P47915	P47915	RL29_MOUSE	Rpl29	Large ribosomal subunit protein eL29	+	Ct Enf_Ct Sano	2	1.66949	0.364959	0.0214047	1.28785	2.85225	15.1579	15.027	14.5675	15.2387	14.8646	15.057	15.043	14.8277	14.9364	14.9301	15.0985	15.316	14.8306	14.4339	14.5343
P15327	P15327	PMGE_MOUSE	Bpgm	Bisphosphoglycerate mutase	+	Ct Enf_Ct Sano	8	1.66923	-0.326917	0.0214176	0.797238	-2.85187	14.4948	14.3361	14.4079	14.1835	15.0834	14.6764	15.1269	14.9858	14.5805	14.7211	15.0939	14.7436	14.5881	14.8355	14.9296
Q8C0L9	Q8C0L9	GPCP1_MOUSE	Gpcpd1	Glycerophosphocholine phosphodiesterase GPCPD1	+	Ct Enf_Ct Sano	8	1.66894	0.240127	0.0214319	1.1811	2.85144	12.9704	13.0447	12.8723	12.9924	12.6579	12.8126	12.5083	12.7125	12.6418	13.0153	12.7948	12.9974	12.6553	12.6485	12.7417
Q78IK2	Q78IK2	ATPMK_MOUSE	Atp5mk	ATP synthase membrane subunit K, mitochondrial	+	Ct Enf_Ct Sano	3	1.66886	-0.166005	0.0214358	0.891307	-2.85131	16.8332	16.6994	16.594	16.6942	16.9989	16.6569	16.8486	16.9888	16.9052	16.6877	16.777	16.6441	16.9648	16.8805	16.8862
Q64674	Q64674	SPEE_MOUSE	Srm	Spermidine synthase	+	Ct Enf_Ct Sano	8	1.66782	0.327917	0.0214872	1.2552	2.84975	15.5014	15.6824	15.5807	15.5667	15.2967	15.9341	15.3738	15.3494	15.2985	15.4365	15.7304	15.7146	15.3583	15.263	15.1469
Q9JHK5	Q9JHK5	PLEK_MOUSE	Plek	Pleckstrin	+	Ct Enf_Ct Sano	5	1.66659	1.03683	0.0215482	2.05171	2.84791	11.9061	12.0975	12.7338	12.4936	10.5231	12.2705	11.7758	10.8354	12.0804	12.5926	13.248	13.0924	10.2798	11.7517	11.6202
P40336	P40336	VP26A_MOUSE	Vps26a	Vacuolar protein sorting-associated protein 26A	+	Ct Enf_Ct Sano	14	1.66519	0.281518	0.0216177	1.21547	2.84582	15.801	15.8702	16.1273	15.7378	15.5214	15.639	15.521	15.603	15.577	15.6072	15.9184	15.5065	15.3506	15.292	15.2195
Q9JHH9	Q9JHH9	COPZ2_MOUSE	Copz2	Coatomer subunit zeta-2	+	Ct Enf_Ct Sano	4	1.66497	0.382874	0.0216287	1.30394	2.84549	12.8661	13.0972	13.2398	12.7046	12.5563	12.9821	12.5611	12.8428	12.9141	12.9002	13.1688	12.6941	12.7091	12.2655	12.2608
Q9DC50	Q9DC50	OCTC_MOUSE	Crot	Peroxisomal carnitine O-octanoyltransferase	+	Ct Enf_Ct Sano	10	1.66474	0.414079	0.0216401	1.33245	2.84514	14.125	14.2732	14.1688	13.9987	13.4282	14.0082	13.7692	13.7588	13.6581	14.1157	14.1218	14.0038	13.64	13.1989	13.6311
P14148	P14148	RL7_MOUSE	Rpl7	Large ribosomal subunit protein uL30	+	Ct Enf_Ct Sano	17	1.66393	0.296745	0.0216805	1.22837	2.84393	18.1009	17.9918	17.9974	18.1147	17.6937	18.0101	17.8988	17.7071	17.7602	17.9332	17.9849	18.0567	17.7713	17.3779	17.6809
P08249	P08249	MDHM_MOUSE	Mdh2	Malate dehydrogenase, mitochondrial	+	Ct Enf_Ct Sano	17	1.6622	-0.362977	0.0217671	0.777558	-2.84134	18.2114	18.3044	18.0315	18.2691	19.0338	18.8868	18.9248	18.6584	18.5618	18.3129	18.2893	18.5054	18.9328	18.8733	18.8954
A0A140LIF8	A0A140LIF8	IRGM2_MOUSE	Irgm2	Immunity-related GTPase family M protein 2	+	Ct Enf_Ct Sano	9	1.66218	0.767945	0.0217681	1.70284	2.84131	13.6978	14.4065	14.1154	14.1533	13.686	13.9565	13.9415	12.876	14.0399	14.1984	14.5021	13.428	12.9772	13.1765	12.7177
Q91VR2	Q91VR2	ATPG_MOUSE	Atp5f1c	ATP synthase subunit gamma, mitochondrial	+	Ct Enf_Ct Sano	11	1.66044	-0.250794	0.0218555	0.840434	-2.83871	18.5736	18.5415	18.6215	18.8436	18.9361	18.8516	18.7991	18.8338	18.3881	17.8096	18.6389	18.6917	18.879	18.7744	19.0141
P35803	P35803	GPM6B_MOUSE	Gpm6b	Neuronal membrane glycoprotein M6-b	+	Ct Enf_Ct Sano	10	1.65971	-0.217197	0.0218922	0.860235	-2.83761	15.676	15.6884	15.3898	15.6769	16.0671	15.6576	15.8049	15.9317	15.9762	15.636	15.5119	15.7785	16.0636	15.9952	16.0673
Q0GUM3	Q0GUM3	IRB10_MOUSE	Gm12250	Interferon-gamma-inducible GTPase 10	+	Ct Enf_Ct Sano	11	1.6585	1.29723	0.0219533	2.45757	2.83579	12.6958	13.7085	13.3973	13.3895	13.2668	13.5236	12.9191	11.9113	13.1546	13.753	13.6957	12.3374	11.3436	12.1091	10.6507
P17182	P17182	ENOA_MOUSE	Eno1	Alpha-enolase	+	Ct Enf_Ct Sano	30	1.65806	-0.500478	0.0219756	0.706873	-2.83514	19.4278	19.249	19.0828	19.5121	20.2066	20.0426	20.1704	20.002	19.9882	19.6439	19.4487	19.9459	20.2877	20.3101	20.3857
Q8VDG5	Q8VDG5	PPCS_MOUSE	Ppcs	Phosphopantothenate--cysteine ligase	+	Ct Enf_Ct Sano	2	1.65803	0.326714	0.0219771	1.25415	2.8351	12.353	12.309	12.2426	12.1481	11.9585	11.962	11.6479	12.0009	12.0113	12.2672	12.2836	12.2214	11.6322	11.999	11.943
Q9D0I9	Q9D0I9	SYRC_MOUSE	Rars1	Arginine--tRNA ligase, cytoplasmic	+	Ct Enf_Ct Sano	30	1.65737	0.169864	0.0220105	1.12495	2.83412	15.7069	15.7975	15.7959	15.7281	15.5255	15.5588	15.5085	15.5322	15.5309	15.6612	15.6964	15.552	15.4527	15.4369	15.3665
P70236	P70236	MP2K6_MOUSE	Map2k6	Dual specificity mitogen-activated protein kinase kinase 6	+	Ct Enf_Ct Sano	10	1.65426	-0.194905	0.0221687	0.87363	-2.82946	14.6167	14.5523	14.5131	14.6369	14.8384	14.7264	14.7593	14.8635	14.8717	14.6409	14.5847	14.6899	14.8557	14.9421	15.0108
Q60875	Q60875	ARHG2_MOUSE	Arhgef2	Rho guanine nucleotide exchange factor 2	+	Ct Enf_Ct Sano	19	1.65414	0.227037	0.0221748	1.17043	2.82928	13.9224	13.7267	13.9927	13.9326	13.6327	13.8516	13.7399	13.5928	13.5951	13.9243	14.0099	13.8851	13.6012	13.4461	13.4656
Q9DBY8	Q9DBY8	NVL_MOUSE	Nvl	Nuclear valosin-containing protein-like	+	Ct Enf_Ct Sano	7	1.65208	-0.19342	0.0222802	0.87453	-2.82619	12.7362	12.9358	12.7644	13.231	12.6498	13.0904	13.0782	13.2409	12.9344	13.0545	13.1925	12.9387	13.0129	13.1038	13.1668
P80317	P80317	TCPZ_MOUSE	Cct6a	T-complex protein 1 subunit zeta	+	Ct Enf_Ct Sano	19	1.65166	-0.218564	0.0223018	0.85942	-2.82557	16.367	16.1595	16.1322	16.3733	16.5163	16.487	16.4845	16.5874	16.2564	16.2373	16.3824	16.542	16.6813	16.5738	16.5779
Q8R1W8	Q8R1W8	IMPG1_MOUSE	Impg1	Interphotoreceptor matrix proteoglycan 1	+	Ct Enf_Ct Sano	27	1.65104	-1.06488	0.0223337	0.478012	-2.82464	15.5232	14.9611	14.79	16.0963	16.9478	16.406	16.7392	17.1003	16.9523	16.1322	15.6256	16.4892	17.419	17.2124	17.1854
Q62191	Q62191	RO52_MOUSE	Trim21	E3 ubiquitin-protein ligase TRIM21	+	Ct Enf_Ct Sano	5	1.65076	0.490923	0.0223481	1.40534	2.82422	13.1307	13.4813	13.6229	13.3946	12.8424	13.3701	12.7634	12.8717	12.7441	12.847	13.2494	12.8286	12.4871	12.3318	12.6463
O70145	O70145	NCF2_MOUSE	Ncf2	Neutrophil cytosol factor 2	+	Ct Enf_Ct Sano	1	1.65066	1.03146	0.0223532	2.04409	2.82408	11.7856	12.3324	12.8708	12.4811	11.7794	11.6623	11.4603	11.2391	11.5613	12.2318	12.9899	11.2666	10.6318	9.63438	10.4852
Q8BG39	Q8BG39	SV2B_MOUSE	Sv2b	Synaptic vesicle glycoprotein 2B	+	Ct Enf_Ct Sano	14	1.64954	-0.314122	0.0224109	0.80434	-2.8224	16.9998	16.7761	16.5358	17.1101	17.3351	17.1673	17.3324	17.3644	17.422	16.8724	16.7461	17.1749	17.4742	17.488	17.4517
Q9QXY9	Q9QXY9	PEX3_MOUSE	Pex3	Peroxisomal biogenesis factor 3	+	Ct Enf_Ct Sano	1	1.64927	0.265357	0.0224249	1.20193	2.82199	12.6507	12.6744	12.6611	12.5911	12.4956	12.584	12.1023	12.2384	12.3278	12.0516	12.9397	12.3956	12.3735	12.1564	12.4352
Q8VCI0	Q8VCI0	PLBL1_MOUSE	Plbd1	Phospholipase B-like 1	+	Ct Enf_Ct Sano	7	1.64906	1.48774	0.0224357	2.80449	2.82167	13.117	13.7181	13.7772	13.4409	13.0927	13.1543	13.0567	12.4289	13.3134	13.3727	14.0025	12.3698	10.3995	11.165	11.1836
O35887	O35887	CALU_MOUSE	Calu	Calumenin	+	Ct Enf_Ct Sano	17	1.64874	0.330375	0.0224523	1.25734	2.8212	16.1569	16.3237	16.4457	15.9872	15.8696	16.1451	15.953	15.9185	15.9691	16.0729	16.3316	15.8273	15.661	15.527	15.7106
Q80UU2	Q80UU2	RPP38_MOUSE	Rpp38	Ribonuclease P protein subunit p38	+	Ct Enf_Ct Sano	2	1.64767	0.86531	0.0225076	1.82173	2.8196	12.5043	12.5653	11.2546	12.5087	12.4595	12.2463	10.6002	12.4447	12.6605	12.6348	11.7257	12.5862	11.6363	11.6866	11.8682
A2ASZ8	A2ASZ8	SCMC2_MOUSE	Slc25a25	Mitochondrial adenyl nucleotide antiporter SLC25A25	+	Ct Enf_Ct Sano	6	1.64719	-0.239205	0.0225325	0.847212	-2.81888	13.8725	13.6953	13.4429	13.6944	13.9101	13.651	13.7138	13.8625	13.5919	13.2515	13.5014	13.5343	14.0435	14.0437	13.8776
P47226	P47226	TES_MOUSE	Tes	Testin	+	Ct Enf_Ct Sano	1	1.64711	-1.24162	0.0225367	0.422898	-2.81877	10.2389	10.7066	10.5998	10.3878	12.7811	12.0963	12.2506	12.264	12.3952	11.5344	10.4016	11.5673	13.0553	12.914	12.7284
Q9DCF9	Q9DCF9	SSRG_MOUSE	Ssr3	Translocon-associated protein subunit gamma	+	Ct Enf_Ct Sano	1	1.64611	0.430613	0.0225886	1.34781	2.81727	14.6384	14.7029	14.686	14.2924	13.9174	14.5796	14.6002	14.411	14.6105	14.5753	14.6582	14.4319	13.8496	14.0242	13.9253
Q80X50	Q80X50	UBP2L_MOUSE	Ubap2l	Ubiquitin-associated protein 2-like	+	Ct Enf_Ct Sano	8	1.64473	-0.234492	0.0226605	0.849984	-2.8152	13.1465	12.8779	12.683	13.2163	13.4751	13.0475	13.3484	13.1304	13.2308	13.4931	13.2896	13.0738	13.2209	13.4548	13.3946
Q99P91	Q99P91	GPNMB_MOUSE	Gpnmb	Transmembrane glycoprotein NMB	+	Ct Enf_Ct Sano	8	1.64454	0.627601	0.0226704	1.54499	2.81492	14.4097	14.5954	15.0648	14.3175	13.5015	14.4171	14.1179	14.4255	14.3515	14.6237	14.9257	14.3634	13.7924	13.2207	13.4426
Q4VBE4	Q4VBE4	EGFLA_MOUSE	Egflam	Pikachurin	+	Ct Enf_Ct Sano	8	1.64446	-0.397335	0.0226746	0.75926	-2.8148	13.1856	12.9193	12.6969	13.1951	13.7032	13.4186	13.5833	13.6577	13.7284	13.2118	13.2444	13.3704	13.8408	13.7629	13.7641
O08605	O08605	MKNK1_MOUSE	Mknk1	MAP kinase-interacting serine/threonine-protein kinase 1	+	Ct Enf_Ct Sano	3	1.64436	0.638501	0.0226798	1.55671	2.81465	11.3676	11.4278	11.2802	11.2486	11.0664	11.2448	11.056	10.5124	10.4543	11.413	11.229	11.3103	10.4255	10.3366	10.2817
Q8CG14	Q8CFG8;Q8CG14	CS1A_MOUSE	C1s1	Complement C1s-1 subcomponent	+	Ct Enf_Ct Sano	5	1.64369	1.164	0.0227149	2.24078	2.81365	12.4439	12.6026	12.9876	12.4252	10.5004	12.2957	12.3905	10.5758	12.5791	12.4869	12.8271	12.2145	11.7148	11.5106	10.124
Q9JKP5	Q9JKP5;Q8C181;Q8R003	MBNL1_MOUSE	Mbnl1	Muscleblind-like protein 1	+	Ct Enf_Ct Sano	2	1.64286	-0.505171	0.0227583	0.704577	-2.81241	14.006	13.9804	13.9847	14.1865	14.6868	14.8692	14.8834	14.5385	14.1401	13.4051	14.2277	14.3711	14.9515	14.7032	14.8162
Q9JKF1	Q9JKF1	IQGA1_MOUSE	Iqgap1	Ras GTPase-activating-like protein IQGAP1	+	Ct Enf_Ct Sano	63	1.6427	0.518101	0.0227667	1.43207	2.81217	15.9267	16.209	16.5692	16.1236	15.6916	15.829	15.7681	15.605	15.8233	15.953	16.4516	15.4965	15.0924	15.0866	15.142
P09671	P09671	SODM_MOUSE	Sod2	Superoxide dismutase [Mn], mitochondrial	+	Ct Enf_Ct Sano	8	1.64154	-0.237313	0.0228276	0.848324	-2.81043	16.6824	16.6233	16.2191	16.5845	17.0188	17.0778	17.1284	16.9777	16.89	16.691	16.5638	16.8583	17.0686	17.0544	17.0891
P84099	P84099	RL19_MOUSE	Rpl19	Large ribosomal subunit protein eL19	+	Ct Enf_Ct Sano	6	1.64107	0.151883	0.0228523	1.11102	2.80974	16.9008	16.9437	16.5985	16.9103	16.8621	16.6637	16.7393	16.7452	16.8958	16.9145	16.9457	16.89	16.6572	16.7404	16.6525
P30275	P30275	KCRU_MOUSE	Ckmt1	Creatine kinase U-type, mitochondrial	+	Ct Enf_Ct Sano	13	1.64017	-0.547457	0.0228997	0.684225	-2.80839	17.1087	16.6983	16.4271	17.2138	17.8879	17.5595	17.665	17.7511	17.5987	17.2891	16.9787	17.6419	17.987	17.9804	17.9609
Q8C0M9	Q8C0M9	ASGL1_MOUSE	Asrgl1	Isoaspartyl peptidase/L-asparaginase	+	Ct Enf_Ct Sano	10	1.63927	-0.459511	0.0229472	0.727233	-2.80704	14.7259	14.3858	14.1412	14.746	15.4569	15.2754	15.3149	15.2398	15.0158	14.6443	14.5029	15.1361	15.3941	15.4449	15.443
Q9DBU3	Q9DBU3	RIOK3_MOUSE	Riok3	Serine/threonine-protein kinase RIO3	+	Ct Enf_Ct Sano	1	1.63894	0.25557	0.0229647	1.19381	2.80655	11.708	11.7973	11.9066	11.6569	11.6207	11.618	11.5108	11.4338	11.7478	11.8414	11.615	11.559	11.6657	11.1824	11.3595
Q9DCZ1	Q9DCZ1	GMPR1_MOUSE	Gmpr	GMP reductase 1	+	Ct Enf_Ct Sano	6	1.63831	-0.32242	0.022998	0.799727	-2.80562	13.5882	13.7911	13.8185	13.5382	14.2694	14.191	14.1995	14.1102	13.7186	13.39	13.7826	13.6046	14.1449	14.0072	14.0439
Q8CI32	Q8CI32	BAG5_MOUSE	Bag5	BAG family molecular chaperone regulator 5	+	Ct Enf_Ct Sano	14	1.63798	-0.0983654	0.0230155	0.934091	-2.80511	13.8706	13.902	13.9236	13.9293	13.693	13.7862	13.9568	13.9927	13.8434	13.6557	13.8187	13.8701	14.0225	13.9418	13.8505
P23440	P23440;P27664	PDE6B_MOUSE	Pde6b	Rod cGMP-specific 3',5'-cyclic phosphodiesterase subunit beta	+	Ct Enf_Ct Sano	48	1.63689	-1.33668	0.0230733	0.395931	-2.80349	16.1474	15.731	15.6007	17.0825	18.2659	17.5098	17.8829	18.3919	18.1784	16.9592	16.248	17.5144	18.5475	18.4025	18.5395
P62500	P62500	T22D1_MOUSE	Tsc22d1	TSC22 domain family protein 1	+	Ct Enf_Ct Sano	1	1.63664	0.646459	0.0230866	1.56532	2.80311	13.0373	13.2818	12.8788	13.2576	12.9504	13.3309	13.1149	12.5581	13.1822	12.7078	12.8179	13.2116	11.8035	12.9021	12.433
Q9Z0S1	Q9Z0S1	BPNT1_MOUSE	Bpnt1	3'(2'),5'-bisphosphate nucleotidase 1	+	Ct Enf_Ct Sano	14	1.63542	-0.319769	0.0231515	0.801198	-2.80129	14.9318	14.8672	14.6294	14.9356	15.3469	15.3862	15.4031	15.27	15.1056	14.8736	14.9057	15.3049	15.4186	15.5363	15.5666
Q9CYG7	Q9CYG7	TOM34_MOUSE	Tomm34	Mitochondrial import receptor subunit TOM34	+	Ct Enf_Ct Sano	13	1.63431	0.21833	0.0232108	1.16339	2.79964	14.5255	14.6155	14.5492	14.269	14.3803	14.6054	14.3225	14.4246	14.3248	14.3137	14.4737	14.4759	14.2944	14.335	14.0791
Q9WTQ5	Q9WTQ5	AKA12_MOUSE	Akap12	A-kinase anchor protein 12	+	Ct Enf_Ct Sano	44	1.63337	0.199476	0.0232611	1.14828	2.79824	15.6116	15.7682	16.0958	15.505	15.33	15.5355	15.5338	15.4594	15.4365	15.7254	15.829	15.6837	15.2829	15.3797	15.3823
Q9D338	Q9D338	RM19_MOUSE	Mrpl19	Large ribosomal subunit protein bL19m	+	Ct Enf_Ct Sano	5	1.633	0.263138	0.0232809	1.20009	2.79768	12.5789	12.6951	12.9511	12.7951	12.3716	12.7313	12.4083	12.6205	12.6802	12.5916	12.8041	12.4587	12.3332	12.1212	12.3453
Q8BZ60	Q8BZ60	STON2_MOUSE	Ston2	Stonin-2	+	Ct Enf_Ct Sano	3	1.63281	0.407475	0.0232911	1.32636	2.7974	12.2497	12.7562	12.6201	12.8032	12.3629	12.3459	12.1761	12.3495	12.3161	12.3523	12.3874	12.4382	11.7615	11.7628	12.019
Q6ZQ03	Q6ZQ03	FNBP4_MOUSE	Fnbp4	Formin-binding protein 4	+	Ct Enf_Ct Sano	5	1.63028	-0.148268	0.0234272	0.902333	-2.79363	13.5904	13.4307	13.761	13.585	13.5346	13.3968	13.612	13.6496	13.552	13.5619	13.3331	13.5359	13.5948	13.5951	13.7957
Q9QYB1	Q9QYB1	CLIC4_MOUSE	Clic4	Chloride intracellular channel protein 4	+	Ct Enf_Ct Sano	13	1.62812	0.270023	0.023544	1.20583	2.7904	14.9123	15.3324	15.5563	14.9784	15.0407	15.1665	15.02	14.9891	15.1771	15.2924	15.3713	15.0193	14.698	14.7534	14.7969
P21981	P21981	TGM2_MOUSE	Tgm2	Protein-glutamine gamma-glutamyltransferase 2	+	Ct Enf_Ct Sano	22	1.62732	0.982556	0.0235874	1.97596	2.7892	14.9074	15.079	15.4806	14.9962	14.4919	14.5403	14.4919	14.5709	14.7168	15.097	15.3358	14.3335	13.2689	13.181	13.1516
Q9CXY9	Q9CXY9	GPI8_MOUSE	Pigk	GPI-anchor transamidase	+	Ct Enf_Ct Sano	6	1.62687	0.271642	0.0236118	1.20718	2.78852	12.7789	12.6008	12.7757	12.5648	12.4011	12.461	12.5181	12.5385	12.6994	12.6651	12.7895	12.5544	12.115	12.2909	12.2739
P97351	P97351	RS3A_MOUSE	Rps3a	Small ribosomal subunit protein eS1	+	Ct Enf_Ct Sano	13	1.62625	0.170857	0.0236456	1.12573	2.78761	18.0484	18.0674	17.6998	18.1618	18.0143	18.0073	17.9688	17.8544	17.8223	17.8945	18.0558	18.1199	17.7792	17.81	17.7986
Q8BGT7	Q8BGT7	SPF30_MOUSE	Smndc1	Survival of motor neuron-related-splicing factor 30	+	Ct Enf_Ct Sano	3	1.62595	-0.425179	0.0236619	0.744746	-2.78716	13.7973	13.2549	13.1516	13.7223	14.1369	13.9643	14.1265	13.8505	13.5885	13.2616	13.7759	13.9514	14.2089	14.227	14.2694
Q9CQE7	Q9CQE7	ERGI3_MOUSE	Ergic3	Endoplasmic reticulum-Golgi intermediate compartment protein 3	+	Ct Enf_Ct Sano	5	1.62577	0.291108	0.0236717	1.22358	2.78689	13.3404	13.2755	13.5145	13.1075	12.9984	13.2039	13.3259	13.0077	13.2821	13.4401	13.3826	13.431	12.9482	13.0722	12.7234
O35857	O35857	TIM44_MOUSE	Timm44	Mitochondrial import inner membrane translocase subunit TIM44	+	Ct Enf_Ct Sano	15	1.62544	-0.150991	0.0236897	0.900632	-2.7864	14.7936	14.7371	14.725	14.8039	14.9149	14.797	14.8285	14.9701	14.6969	14.7161	14.7917	14.8725	15.0858	14.8996	14.8679
P06801	P06801	MAOX_MOUSE	Me1	NADP-dependent malic enzyme	+	Ct Enf_Ct Sano	26	1.62539	-0.454819	0.0236925	0.729602	-2.78632	15.7535	15.4564	15.3128	15.8236	16.1463	16.058	16.2461	16.2944	16.1472	15.8176	15.7517	16.3238	16.5001	16.505	16.4675
Q60930	Q60930	VDAC2_MOUSE	Vdac2	Voltage-dependent anion-selective channel protein 2	+	Ct Enf_Ct Sano	14	1.6247	-0.477032	0.0237301	0.718454	-2.78528	17.406	17.3731	17.4753	17.5075	18.159	18.1173	18.0645	17.9275	17.7402	17.344	17.5025	17.9446	18.4367	18.2933	18.2444
Q8BH57	Q8BH57	WDR48_MOUSE	Wdr48	WD repeat-containing protein 48	+	Ct Enf_Ct Sano	14	1.62151	-0.132145	0.0239051	0.912474	-2.78053	14.0987	13.9985	13.839	13.8984	14.2584	14.2767	14.2598	14.2628	14.1183	13.8911	13.9635	14.1882	14.2437	14.3044	14.2704
Q9CSH3	Q9CSH3	RRP44_MOUSE	Dis3	Exosome complex exonuclease RRP44	+	Ct Enf_Ct Sano	26	1.62037	-0.158301	0.0239679	0.89608	-2.77883	14.3721	14.1959	14.317	14.3736	14.4704	14.2332	14.4746	14.3969	14.4405	14.5071	14.4442	14.4276	14.5145	14.5455	14.5294
Q3ULJ0	Q3ULJ0	GPD1L_MOUSE	Gpd1l	Glycerol-3-phosphate dehydrogenase 1-like protein	+	Ct Enf_Ct Sano	13	1.61982	-0.159841	0.0239983	0.895124	-2.77801	14.5596	14.5868	14.7545	14.6947	14.8762	14.8267	14.6948	14.853	14.5879	14.4706	14.722	14.6683	14.7898	14.8257	14.8653
Q5SUR0	Q5SUR0	PUR4_MOUSE	Pfas	Phosphoribosylformylglycinamidine synthase	+	Ct Enf_Ct Sano	30	1.61838	-0.111452	0.024078	0.925656	-2.77585	15.7609	15.8266	15.7012	15.8126	15.9844	15.8738	15.9632	15.9618	15.8716	15.7204	15.5519	15.9994	15.9875	16.0104	15.9668
Q61191	Q61191	HCFC1_MOUSE	Hcfc1	Host cell factor 1	+	Ct Enf_Ct Sano	31	1.61783	-0.138224	0.0241085	0.908637	-2.77504	15.2433	15.0527	14.9616	15.2187	15.4292	15.2101	15.341	15.3284	15.3389	15.1347	15.1737	15.275	15.3578	15.4077	15.3762
Q8R1V4	Q8R1V4	TMED4_MOUSE	Tmed4	Transmembrane emp24 domain-containing protein 4	+	Ct Enf_Ct Sano	2	1.61776	0.309085	0.0241124	1.23892	2.77493	15.4825	15.6981	15.6533	15.6501	15.2501	15.4642	15.4064	15.4662	15.5114	15.5659	15.6255	15.3939	15.0565	14.9682	15.1072
P18181	P18181	CD48_MOUSE	Cd48	CD48 antigen	+	Ct Enf_Ct Sano	2	1.61755	0.524777	0.024124	1.43871	2.77462	10.8048	11.3162	11.6274	10.411	10.8212	11.3724	10.8137	10.3482	10.619	11.435	12.0455	10.7487	10.26	10.2465	10.5688
Q99PT1	Q99PT1	GDIR1_MOUSE	Arhgdia	Rho GDP-dissociation inhibitor 1	+	Ct Enf_Ct Sano	8	1.61713	0.253062	0.0241474	1.19173	2.77399	16.5272	16.7605	16.7941	16.5864	16.6058	16.858	16.6087	16.4918	16.6574	16.6022	16.7902	16.5134	16.2867	16.3794	16.2846
Q62186	Q62186	SSRD_MOUSE	Ssr4	Translocon-associated protein subunit delta	+	Ct Enf_Ct Sano	5	1.61687	0.337427	0.0241618	1.2635	2.77361	15.5473	15.6483	15.9852	15.5769	15.4147	15.5888	15.4558	15.473	15.5015	15.6298	16.0088	15.3596	15.0194	14.9947	15.0156
Q9ER73	Q9ER73	ELP4_MOUSE	Elp4	Elongator complex protein 4	+	Ct Enf_Ct Sano	6	1.6165	0.280181	0.0241824	1.21435	2.77306	11.7156	11.7215	11.4615	11.4683	11.1102	11.453	11.4855	11.4078	11.5951	11.8858	11.5635	11.6629	11.0026	11.4034	11.4479
Q8BS95	Q8BS95	GPHR_MOUSE	Gpr89	Golgi pH regulator	+	Ct Enf_Ct Sano	3	1.61627	0.258186	0.0241952	1.19597	2.77271	12.2059	11.9352	12.2404	12.2053	12.002	12.1685	11.6876	11.7233	11.9471	12.0534	12.2196	12.2525	12.021	11.9587	11.8277
Q8CHP8	Q8CHP8	PGP_MOUSE	Pgp	Glycerol-3-phosphate phosphatase	+	Ct Enf_Ct Sano	11	1.61309	-0.27968	0.0243731	0.823774	-2.76796	15.5886	15.5436	15.4984	15.6489	15.8153	16.0224	15.8793	16.0282	15.8382	15.6415	15.7565	15.8604	16.0913	16.111	16.1418
A1L3P4	A1L3P4	SL9A6_MOUSE	Slc9a6	Sodium/hydrogen exchanger 6	+	Ct Enf_Ct Sano	8	1.6127	0.144246	0.024395	1.10515	2.76739	14.41	14.4593	14.3523	14.161	14.0426	14.217	14.2472	14.1791	14.3167	14.1433	14.2576	14.2677	14.1196	14.1477	14.2558
Q3UHU5	Q3UHU5	MTCL1_MOUSE	Mtcl1	Microtubule cross-linking factor 1	+	Ct Enf_Ct Sano	6	1.61248	0.297262	0.0244073	1.22881	2.76706	12.7329	12.3538	11.9655	12.3699	12.2781	12.2228	11.9904	12.1622	12.244	12.6884	12.2108	12.5926	12.1167	12.1913	12.1993
P70280	P70280	VAMP7_MOUSE	Vamp7	Vesicle-associated membrane protein 7	+	Ct Enf_Ct Sano	6	1.6115	0.272587	0.0244625	1.20797	2.7656	13.9731	14.1602	14.244	13.9629	13.903	14.1833	14.0916	14.0477	14.167	14.0546	14.5366	14.3689	13.6809	13.8164	13.8529
P39447	P39447	ZO1_MOUSE	Tjp1	Tight junction protein ZO-1	+	Ct Enf_Ct Sano	40	1.61144	0.136972	0.0244658	1.09959	2.76551	14.4798	14.4959	14.4134	14.4997	14.3562	14.4834	14.4427	14.418	14.3782	14.2967	14.5093	14.5947	14.2486	14.3257	14.3122
Q8VC03	Q8VC03	EMAL3_MOUSE	Eml3	Echinoderm microtubule-associated protein-like 3	+	Ct Enf_Ct Sano	8	1.61055	-0.241806	0.024516	0.845686	-2.76418	13.9689	13.6649	13.7971	13.9718	14.1615	14.1065	14.0759	14.24	13.9579	13.5976	13.9864	13.9863	14.337	14.1312	14.1096
Q9DB29	Q9DB29	IAH1_MOUSE	Iah1	Isoamyl acetate-hydrolyzing esterase 1 homolog	+	Ct Enf_Ct Sano	5	1.60916	0.342143	0.0245946	1.26764	2.76211	13.5479	13.605	13.7526	13.3128	13.1753	13.7259	13.4611	13.4795	13.5809	13.7687	13.728	13.4318	13.0507	13.292	12.8975
Q61211	Q61211	EIF2D_MOUSE	Eif2d	Eukaryotic translation initiation factor 2D	+	Ct Enf_Ct Sano	2	1.6084	0.435249	0.0246377	1.35214	2.76097	12.446	12.7442	12.5093	12.3469	12.5678	12.5617	12.4132	11.9313	12.3467	12.3137	12.5188	12.1545	12.1372	11.9096	11.6857
Q07113	Q07113	MPRI_MOUSE	Igf2r	Cation-independent mannose-6-phosphate receptor	+	Ct Enf_Ct Sano	23	1.60824	0.410398	0.0246468	1.32905	2.76074	13.7128	13.946	14.4373	14.0222	13.7469	13.9119	13.7025	13.7001	13.695	13.8639	14.3441	13.6405	13.185	13.1319	13.1347
P50096	P50096	IMDH1_MOUSE	Impdh1	Inosine-5'-monophosphate dehydrogenase 1	+	Ct Enf_Ct Sano	21	1.6081	-0.807946	0.0246547	0.571195	-2.76053	16.4809	15.8323	15.5997	16.8034	17.436	17.158	17.4758	17.5077	17.2993	16.542	16.4337	17.2913	17.7343	17.6812	17.7025
Q3TRM8	Q3TRM8	HXK3_MOUSE	Hk3	Hexokinase-3	+	Ct Enf_Ct Sano	12	1.60806	0.93986	0.024657	1.91834	2.76047	11.5941	12.25	12.7303	12.0755	11.4821	11.945	11.8083	11.4561	12.2555	12.4692	13.0791	11.6429	10.9296	10.7983	9.99605
P49817	P49817	CAV1_MOUSE	Cav1	Caveolin-1	+	Ct Enf_Ct Sano	8	1.60804	0.472823	0.0246581	1.38782	2.76044	15.2141	15.3291	15.3431	14.7467	14.4781	14.8803	14.6991	14.5573	14.5479	14.9151	15.1293	14.8263	14.2254	14.2845	14.6674
A2ASQ1	A2ASQ1	AGRIN_MOUSE	Agrn	Agrin	+	Ct Enf_Ct Sano	34	1.60802	0.325879	0.0246593	1.25343	2.76041	14.3444	14.5303	14.9208	14.196	14.0154	14.349	14.23	14.199	14.3445	14.2667	14.4176	14.0478	13.8439	13.8748	13.839
Q9CQ19	Q9CQ19	MYL9_MOUSE	Myl9	Myosin regulatory light polypeptide 9	+	Ct Enf_Ct Sano	8	1.60629	0.333071	0.0247577	1.25969	2.75784	16.8412	16.9307	17.2319	16.5879	16.5332	16.9202	16.7055	16.9663	16.9274	16.6921	17.1383	16.9201	16.5074	16.4104	16.2848
P49138	P49138;Q3UMW7;Q922R0;Q9D2E1	MAPK2_MOUSE	Mapkapk2	MAP kinase-activated protein kinase 2	+	Ct Enf_Ct Sano	3	1.60554	0.608836	0.0248005	1.52503	2.75672	13.0469	13.1412	13.3349	13.1863	12.5661	12.8258	12.5082	12.6174	12.3256	12.1601	13.3855	12.6404	11.9128	12.1356	11.7617
P57716	P57716	NICA_MOUSE	Ncstn	Nicastrin	+	Ct Enf_Ct Sano	7	1.60528	0.360822	0.0248153	1.28416	2.75632	14.9621	15.0296	15.3664	15.0305	14.5577	14.9211	14.703	14.8089	14.6586	14.6675	15.212	14.7086	14.3291	14.272	14.3631
Q60716	Q60716	P4HA2_MOUSE	P4ha2	Prolyl 4-hydroxylase subunit alpha-2	+	Ct Enf_Ct Sano	3	1.60455	1.40442	0.0248571	2.64711	2.75523	12.6742	12.9698	13.1177	12.7062	12.7519	12.5721	12.3621	12.4953	12.5482	13.035	13.0123	12.3747	10.1019	10.5629	10.5946
Q9CQK7	Q9CQK7	RWDD1_MOUSE	Rwdd1	RWD domain-containing protein 1	+	Ct Enf_Ct Sano	3	1.60451	0.165994	0.0248594	1.12194	2.75518	14.2778	14.3775	14.4677	14.4918	14.1355	14.4197	14.2949	14.3111	14.3589	14.2595	14.4166	14.5759	14.1944	14.1226	14.257
Q9CRA7	Q9CRA7	ATP5S_MOUSE	Dmac2l	ATP synthase subunit s, mitochondrial	+	Ct Enf_Ct Sano	5	1.60422	-0.300942	0.024876	0.811722	-2.75474	13.4408	13.3817	13.2425	13.4351	13.6166	13.761	13.8237	13.499	13.2653	12.7148	13.4605	13.3177	13.7798	13.6935	13.8753
Q6P2K6	Q6P2K6;Q922R5	P4R3A_MOUSE	Ppp4r3a	Serine/threonine-protein phosphatase 4 regulatory subunit 3A	+	Ct Enf_Ct Sano	13	1.60307	0.124207	0.0249419	1.08991	2.75303	14.4711	14.2754	14.2737	14.4069	14.353	14.338	14.2161	14.3207	14.3244	14.3463	14.3688	14.4414	14.2929	14.214	14.1856
Q8VEM8	Q8VEM8	S25A3_MOUSE	Slc25a3	Solute carrier family 25 member 3	+	Ct Enf_Ct Sano	15	1.60278	-0.192222	0.0249586	0.875257	-2.7526	19.0343	18.9354	18.8187	18.9322	19.1077	18.6658	19.0604	19.129	18.9361	18.5861	18.8326	18.7612	19.0435	19.0019	19.0592
Q8C172	Q8C172	CERS6_MOUSE	Cers6	Ceramide synthase 6	+	Ct Enf_Ct Sano	2	1.60228	0.406592	0.0249873	1.32555	2.75185	13.1402	13.0327	13.4025	12.8966	12.6662	13.1453	12.9507	13.0748	12.9485	13.0195	13.0328	13.1556	12.5021	12.5274	12.3342
P35293	P35293	RAB18_MOUSE	Rab18	Ras-related protein Rab-18	+	Ct Enf_Ct Sano	10	1.60132	-0.182706	0.0250426	0.881049	-2.75043	17.5301	17.5649	17.6112	17.8236	17.7941	17.7593	17.8638	17.9932	17.725	17.553	17.6319	17.7382	17.8602	17.8026	17.7113
Q3UHE1	Q3UHE1	PITM3_MOUSE	Pitpnm3	Membrane-associated phosphatidylinositol transfer protein 3	+	Ct Enf_Ct Sano	11	1.60031	-0.496575	0.0251009	0.708787	-2.74892	12.3679	11.9658	11.8552	12.6119	13.0495	12.4389	12.7305	12.9904	13.0273	12.3523	12.245	12.5421	13.0623	13.0212	13.0205
P28740	P28740	KIF2A_MOUSE	Kif2a	Kinesin-like protein KIF2A	+	Ct Enf_Ct Sano	19	1.59866	-0.214928	0.0251965	0.861589	-2.74646	15.4117	15.2953	15.1907	15.4941	15.6244	15.3964	15.3989	15.6915	15.5231	15.2331	15.2985	15.5453	15.6871	15.7179	15.7512
P70399	P70399	TP53B_MOUSE	Tp53bp1	TP53-binding protein 1	+	Ct Enf_Ct Sano	17	1.59866	0.190474	0.0251965	1.14114	2.74646	12.3594	12.5553	12.4268	12.2197	12.2635	12.3397	12.2857	12.2118	12.4933	12.5621	12.4484	12.4472	12.3063	12.3862	12.0525
P58269	P58269	DPF3_MOUSE	Dpf3	Zinc finger protein DPF3	+	Ct Enf_Ct Sano	3	1.59768	-0.333918	0.0252534	0.793379	-2.745	13.3299	12.8575	12.7277	13.324	13.3464	13.1918	13.531	13.5696	13.3137	12.9372	12.8452	13.5517	13.4618	13.6424	13.7093
Q6NZB0	Q6NZB0	DNJC8_MOUSE	Dnajc8	DnaJ homolog subfamily C member 8	+	Ct Enf_Ct Sano	5	1.59595	-0.399668	0.0253542	0.758033	-2.74242	13.1951	12.9064	12.678	13.3219	13.5746	13.3208	13.77	13.6518	13.6813	13.349	13.3276	13.5986	13.656	13.8665	13.7562
Q9R0L6	Q9R0L6	PCM1_MOUSE	Pcm1	Pericentriolar material 1 protein	+	Ct Enf_Ct Sano	9	1.59593	-0.171449	0.0253554	0.88795	-2.74239	13.0573	12.8321	12.9892	13.2188	13.175	12.815	13.1721	13.2009	12.9795	12.8747	12.9996	13.052	13.0821	13.1298	13.0082
Q8K0T0	Q8K0T0	RTN1_MOUSE	Rtn1	Reticulon-1	+	Ct Enf_Ct Sano	22	1.59482	-0.155914	0.0254203	0.897564	-2.74073	16.2835	16.3702	16.1949	16.3436	16.4638	16.4229	16.4154	16.4565	16.4613	16.0824	16.104	16.3919	16.6879	16.5679	16.5818
Q99L04	Q99L04	DHRS1_MOUSE	Dhrs1	Dehydrogenase/reductase SDR family member 1	+	Ct Enf_Ct Sano	16	1.59399	0.684593	0.0254689	1.60725	2.7395	16.2378	16.3885	16.6534	16.2443	15.5255	16.2921	15.7595	15.86	15.4776	15.5902	16.3443	15.8793	15.2277	15.0334	14.9719
Q5XKN4	Q5XKN4	JAGN1_MOUSE	Jagn1	Protein jagunal homolog 1	+	Ct Enf_Ct Sano	3	1.59263	-0.160469	0.0255488	0.894734	-2.73748	14.3031	14.1691	14.6809	14.6478	14.5389	14.3851	14.4633	14.575	14.3859	14.6481	14.5463	14.4908	14.4844	14.4596	14.5541
P59016	P59016	VP33B_MOUSE	Vps33b	Vacuolar protein sorting-associated protein 33B	+	Ct Enf_Ct Sano	11	1.59236	0.146336	0.0255647	1.10676	2.73708	13.483	13.3898	13.5751	13.4546	13.2885	13.5391	13.3114	13.4753	13.5396	13.4499	13.3626	13.4832	13.2215	13.4143	13.2805
Q9D0E1	Q9D0E1	HNRPM_MOUSE	Hnrnpm	Heterogeneous nuclear ribonucleoprotein M	+	Ct Enf_Ct Sano	35	1.5914	-0.179092	0.0256212	0.883259	-2.73564	16.7865	16.7301	16.4818	16.8751	17.1331	17.0489	17.0795	17.0154	17.0094	16.7698	16.7577	16.9421	17.1337	17.0718	17.112
Q9ER41	Q9ER41	TOR1B_MOUSE	Tor1b	Torsin-1B	+	Ct Enf_Ct Sano	1	1.58996	0.489811	0.0257063	1.40426	2.73349	13.7439	13.3417	13.675	13.287	13.2944	13.719	13.2086	13.4905	13.3236	13.0722	13.8299	13.3394	12.6798	12.8467	12.7929
Q78PY7	Q78PY7	SND1_MOUSE	Snd1	Staphylococcal nuclease domain-containing protein 1	+	Ct Enf_Ct Sano	38	1.58973	0.182353	0.0257199	1.13473	2.73315	16.0227	16.135	16.2743	16.1584	16.0094	16.186	16.0245	15.9998	15.9361	15.8833	16.2724	16.1147	15.8707	15.7741	15.8136
Q8BU88	Q8BU88	RM22_MOUSE	Mrpl22	Large ribosomal subunit protein uL22m	+	Ct Enf_Ct Sano	3	1.58957	0.301594	0.0257294	1.23251	2.73292	13.2317	13.5422	13.5182	13.351	13.2487	13.1382	12.7722	13.2263	13.3846	13.4091	13.3027	13.0925	12.9416	12.9918	12.9492
P16675	P16675	PPGB_MOUSE	Ctsa	Lysosomal protective protein	+	Ct Enf_Ct Sano	6	1.5859	0.3248	0.0259478	1.25249	2.72745	12.9249	13.0912	13.1291	13.1753	12.842	13.3262	12.8574	12.8821	12.7586	13.2198	13.8113	13.2907	12.6784	12.7287	12.6209
Q9D708	Q9D708	S10AG_MOUSE	S100a16	Protein S100-A16	+	Ct Enf_Ct Sano	3	1.58575	0.628954	0.0259567	1.54644	2.72724	12.1365	12.0753	12.1915	12.4007	11.786	12.0955	11.5059	11.9058	11.4629	11.5817	11.7044	11.9287	10.8357	11.3625	10.9443
P27664	P27664	PDE6A_MOUSE	Pde6a	Rod cGMP-specific 3',5'-cyclic phosphodiesterase subunit alpha	+	Ct Enf_Ct Sano	36	1.58552	-1.29592	0.0259705	0.407276	-2.72689	15.6886	15.092	15.0616	16.4626	17.5905	16.93	17.328	17.8092	17.6179	16.4728	15.731	16.9626	17.9129	17.8166	17.9041
Q9CRB8	Q9CRB8	MTFP1_MOUSE	Mtfp1	Mitochondrial fission process protein 1	+	Ct Enf_Ct Sano	4	1.58384	-0.191564	0.0260711	0.875656	-2.72439	14.4353	14.2717	14.0725	14.1554	14.6406	14.2358	14.4941	14.4883	14.5541	13.933	14.1805	14.3751	14.6688	14.5177	14.6609
Q61048	Q61048	WBP4_MOUSE	Wbp4	WW domain-binding protein 4	+	Ct Enf_Ct Sano	3	1.58272	-0.552671	0.0261385	0.681757	-2.72272	12.6441	11.7036	11.375	12.5666	13.077	12.4219	12.9639	13.0146	12.9164	11.7275	12.6962	12.4275	13.0391	12.9763	12.8831
Q8BHI7	Q8BHI7	ELOV5_MOUSE	Elovl5	Very long chain fatty acid elongase 5	+	Ct Enf_Ct Sano	1	1.58254	0.449294	0.0261493	1.36537	2.72246	14.0187	13.8305	13.6888	13.4312	13.1483	13.4505	13.168	13.4594	13.2385	13.2093	13.7474	13.4408	12.9975	13.0434	13.0641
Q6NZF1	Q6NZF1	ZC11A_MOUSE	Zc3h11a	Zinc finger CCCH domain-containing protein 11A	+	Ct Enf_Ct Sano	9	1.57824	-0.298606	0.0264095	0.813038	-2.71606	13.86	13.5381	13.5087	13.9114	14.0577	13.6883	14.2288	14.1876	14.1028	13.9866	13.9582	13.9897	14.0153	14.1889	14.0512
Q9QYE6	Q9QYE6	GOGA5_MOUSE	Golga5	Golgin subfamily A member 5	+	Ct Enf_Ct Sano	10	1.57782	0.206022	0.026435	1.1535	2.71544	13.4848	13.4958	13.49	13.4639	13.3025	13.4048	13.428	13.3958	13.4652	13.4538	13.4455	13.4231	13.1319	13.0451	13.2429
Q99L88	Q99L88	SNTB1_MOUSE	Sntb1	Beta-1-syntrophin	+	Ct Enf_Ct Sano	20	1.57738	-0.17253	0.0264618	0.887285	-2.71478	14.9264	15.1363	15.1638	14.9967	15.2037	15.2312	15.2852	15.2816	15.1489	14.9476	15.0937	14.9419	15.2713	15.1879	15.2213
Q9QXV1	Q9QXV1	CBX8_MOUSE	Cbx8	Chromobox protein homolog 8	+	Ct Enf_Ct Sano	6	1.57713	-0.414332	0.0264771	0.750367	-2.7144	13.6778	13.0486	12.7597	13.5882	14.0371	13.5748	13.8936	13.5978	13.6434	13.2072	13.5244	13.6596	13.957	14.1399	14.0875
Q5XG69	Q5XG69	F169A_MOUSE	Fam169a	Soluble lamin-associated protein of 75 kDa	+	Ct Enf_Ct Sano	15	1.57691	-0.310404	0.0264905	0.806416	-2.71407	17.4609	17.1707	16.9894	17.4586	17.7286	17.3803	17.8126	17.7175	17.828	17.4266	17.2867	17.6292	17.8121	17.879	17.7999
P11103	P11103	PARP1_MOUSE	Parp1	Poly [ADP-ribose] polymerase 1	+	Ct Enf_Ct Sano	18	1.57644	0.492496	0.0265192	1.40688	2.71338	14.8015	15.0771	14.7749	14.8602	14.3802	14.7227	14.2652	14.3703	14.099	14.9446	14.9878	15.0189	14.3514	14.1587	14.1112
Q9DB26	Q9DB26	PHYD1_MOUSE	Phyhd1	Phytanoyl-CoA dioxygenase domain-containing protein 1	+	Ct Enf_Ct Sano	4	1.57634	-0.313658	0.0265253	0.804599	-2.71322	12.293	12.4413	12.6196	12.6176	12.7023	12.9045	12.8472	12.7147	12.3121	12.116	12.7759	12.5675	12.7912	12.8504	12.8832
Q6ZWQ0	Q6ZWQ0	SYNE2_MOUSE	Syne2	Nesprin-2	+	Ct Enf_Ct Sano	48	1.57569	0.099292	0.026565	1.07125	2.71226	13.4026	13.3468	13.5238	13.4461	13.339	13.2741	13.3323	13.2902	13.3733	13.4611	13.5415	13.4537	13.2619	13.2677	13.2019
E9PVA8	E9PVA8	GCN1_MOUSE	Gcn1	Stalled ribosome sensor GCN1	+	Ct Enf_Ct Sano	49	1.57533	0.221689	0.026587	1.1661	2.71172	14.5148	14.6778	14.7711	14.6442	14.3488	14.472	14.3386	14.4137	14.3394	14.364	14.5899	14.3693	14.2164	14.0987	14.1976
P31750	P31750	AKT1_MOUSE	Akt1	RAC-alpha serine/threonine-protein kinase	+	Ct Enf_Ct Sano	13	1.57512	0.18069	0.0265999	1.13343	2.7114	14.04	14.1776	14.3934	14.2095	13.7847	14.1161	13.9646	13.9669	13.9166	13.8159	14.0161	14.2233	13.9669	13.7657	13.906
Q9QXJ1	Q9QXJ1	APBB1_MOUSE	Apbb1	Amyloid beta precursor protein binding family B member 1	+	Ct Enf_Ct Sano	5	1.57499	-0.464898	0.0266079	0.724522	-2.71122	10.6598	11.0726	11.0004	11.4734	11.1177	10.8165	11.1806	11.4089	11.249	10.5692	11.3854	10.5433	11.181	11.7402	11.155
O08600	O08600	NUCG_MOUSE	Endog	Endonuclease G, mitochondrial	+	Ct Enf_Ct Sano	4	1.5724	-0.344628	0.026767	0.787511	-2.70736	13.4983	13.8697	13.6376	13.8064	14.3717	14.0515	14.3119	14.1767	14.2045	13.8625	13.816	13.8475	14.3064	14.3155	14.0842
O08663	O08663	MAP2_MOUSE	Metap2	Methionine aminopeptidase 2	+	Ct Enf_Ct Sano	12	1.57129	0.357027	0.0268355	1.28078	2.70572	14.1042	13.9098	13.9639	14.134	13.8813	14.0894	14.0438	13.7757	14.0819	14.1145	14.0815	14.147	13.2743	13.6602	13.7932
Q8BHD8	Q8BHD8	PCMD2_MOUSE	Pcmtd2	Protein-L-isoaspartate O-methyltransferase domain-containing protein 2	+	Ct Enf_Ct Sano	12	1.56987	-0.498139	0.0269234	0.708019	-2.70361	14.8508	14.1129	14.2393	14.8437	15.1206	14.8468	14.9988	15.2431	15.0532	14.5052	14.7214	14.9644	15.4394	15.2508	15.3868
G3X9J0	G3X9J0	SI1L3_MOUSE	Sipa1l3	Signal-induced proliferation-associated 1-like protein 3	+	Ct Enf_Ct Sano	11	1.56981	-0.16604	0.0269271	0.891286	-2.70352	13.5321	13.3775	13.185	13.5854	13.5363	13.4062	13.5834	13.4911	13.6079	13.2664	13.3021	13.3872	13.6672	13.6792	13.7202
Q8BIF9	Q8BIF9	ZN787_MOUSE	Znf787	Zinc finger protein 787	+	Ct Enf_Ct Sano	4	1.56929	-0.233781	0.0269594	0.850403	-2.70274	12.222	11.9627	11.548	12.269	12.582	12.2459	12.5487	12.3573	12.3625	12.2121	12.2095	12.315	12.5081	12.3066	12.5563
Q9WV85	Q9WV85	NDK3_MOUSE	Nme3	Nucleoside diphosphate kinase 3	+	Ct Enf_Ct Sano	7	1.56851	-0.21575	0.0270078	0.861098	-2.70159	14.3391	14.2359	14.3211	14.3629	14.5828	14.5005	14.405	14.6842	14.3909	14.0738	14.3995	14.5099	14.7576	14.5523	14.6558
Q921E2	P35285;Q921E2	RAB31_MOUSE	Rab31	Ras-related protein Rab-31	+	Ct Enf_Ct Sano	6	1.56834	0.30652	0.0270184	1.23672	2.70133	14.7492	14.7612	14.9731	14.8739	14.5514	14.7268	14.4335	14.5143	14.3162	14.6221	14.9583	14.5022	14.2101	14.2294	14.1357
Q91WG4	Q91WG4	ELP2_MOUSE	Elp2	Elongator complex protein 2	+	Ct Enf_Ct Sano	13	1.56742	0.161934	0.0270757	1.11879	2.69996	13.9482	13.8594	13.8826	13.8764	13.6352	13.9681	13.7424	13.8829	13.7839	13.8321	14.0707	14.0774	13.7862	13.7272	13.6887
Q9CZM2	Q9CZM2	RL15_MOUSE	Rpl15	Large ribosomal subunit protein eL15	+	Ct Enf_Ct Sano	11	1.56633	0.244765	0.0271438	1.1849	2.69834	17.5234	17.4571	17.3541	17.4895	17.1174	17.4343	17.3495	17.1795	17.1525	17.2697	17.4863	17.4764	17.237	17.0088	17.0451
Q9D7G0	Q9CS42;Q9D7G0	PRPS1_MOUSE	Prps1	Ribose-phosphate pyrophosphokinase 1	+	Ct Enf_Ct Sano	13	1.56614	-0.330337	0.0271556	0.795351	-2.69806	14.5774	14.5151	14.4951	14.6809	15.1857	14.9559	15.0999	14.975	14.8356	14.6686	14.6612	15.0815	15.0436	15.2053	15.2934
Q9CSN1	Q9CSN1	SNW1_MOUSE	Snw1	SNW domain-containing protein 1	+	Ct Enf_Ct Sano	13	1.56573	-0.203572	0.0271813	0.868398	-2.69745	14.4245	14.2123	14.2951	14.4548	14.6642	14.4186	14.7542	14.5206	14.5564	14.3917	14.5164	14.2758	14.5192	14.5844	14.5272
Q922Q4	Q922Q4	P5CR2_MOUSE	Pycr2	Pyrroline-5-carboxylate reductase 2	+	Ct Enf_Ct Sano	9	1.56494	-0.338484	0.0272308	0.790872	-2.69627	12.8924	13.2552	13.1103	13.1993	13.6701	13.4802	13.7531	13.5291	13.537	12.8911	13.1481	13.1578	13.631	13.4791	13.6225
P10711	P10711	TCEA1_MOUSE	Tcea1	Transcription elongation factor A protein 1	+	Ct Enf_Ct Sano	14	1.56487	-0.290779	0.0272352	0.817461	-2.69617	14.946	14.7878	14.4655	14.9799	15.4072	15.3721	15.4103	15.2577	15.172	15.074	14.9561	15.1766	15.484	15.3715	15.3848
Q9DBF1	Q9DBF1	AL7A1_MOUSE	Aldh7a1	Alpha-aminoadipic semialdehyde dehydrogenase	+	Ct Enf_Ct Sano	19	1.56326	-0.141986	0.0273363	0.906271	-2.69378	15.6207	15.7903	15.7976	15.7664	15.8743	15.7823	15.8832	15.9659	15.8443	15.6976	15.7523	15.6289	15.8645	15.8612	15.8017
Q4VBE8	Q4VBE8	WDR18_MOUSE	Wdr18	WD repeat-containing protein 18	+	Ct Enf_Ct Sano	4	1.56241	0.357121	0.0273899	1.28087	2.69252	13.8931	13.9014	14.0677	13.7514	13.2442	13.428	13.5453	13.5308	13.6222	13.6094	13.7402	13.6024	13.0245	13.2879	13.273
P47713	P47713	PA24A_MOUSE	Pla2g4a	Cytosolic phospholipase A2	+	Ct Enf_Ct Sano	10	1.5622	0.443426	0.0274031	1.35983	2.6922	13.7213	13.7835	14.2042	13.9836	13.2871	13.7315	13.4509	13.377	13.2359	13.0572	14.147	13.3597	12.9057	12.884	12.9972
Q8CG76	Q8CG76	ARK72_MOUSE	Akr7a2	Aflatoxin B1 aldehyde reductase member 2	+	Ct Enf_Ct Sano	10	1.55865	-0.321257	0.027628	0.800372	-2.68693	13.9311	13.9937	13.9802	13.8902	14.6779	14.4876	14.5813	14.4154	14.3994	14.0877	13.7994	14.3644	14.6263	14.5548	14.6048
Q61768	P28738;P33175;Q61768	KINH_MOUSE	Kif5b	Kinesin-1 heavy chain	+	Ct Enf_Ct Sano	43	1.55823	0.075312	0.0276548	1.05359	2.6863	16.0404	16.014	15.9809	15.9858	15.911	16.0354	16.0414	15.9717	15.9972	15.9733	16.0248	16.0729	15.9088	15.9571	15.9043
Q8K157	Q8K157	GALM_MOUSE	Galm	Galactose mutarotase	+	Ct Enf_Ct Sano	6	1.5582	-0.413562	0.0276567	0.750767	-2.68626	13.9087	13.9567	14.2584	14.0849	14.6489	14.7204	14.7205	14.5318	14.2983	14.3173	14.2421	14.0362	14.5862	14.534	14.6157
Q61420	Q61420	S35A1_MOUSE	Slc35a1	CMP-sialic acid transporter	+	Ct Enf_Ct Sano	2	1.55812	0.407922	0.0276618	1.32677	2.68614	12.8317	12.7663	12.9197	12.6477	12.635	12.4371	12.5993	12.4554	12.612	12.4348	12.5255	12.6627	11.9329	11.941	12.3416
Q9WUR2	Q9WUR2	ECI2_MOUSE	Eci2	Enoyl-CoA delta isomerase 2	+	Ct Enf_Ct Sano	10	1.55796	0.182092	0.027672	1.13453	2.68589	14.6634	14.8689	14.9575	14.5039	14.4871	14.8719	14.6316	14.6269	14.6816	14.5115	14.9556	14.5905	14.4365	14.5526	14.5183
Q9JJ28	Q9JJ28	FLII_MOUSE	Flii	Protein flightless-1 homolog	+	Ct Enf_Ct Sano	16	1.55755	0.348175	0.0276981	1.27295	2.68529	13.753	14.1304	14.1947	13.9601	13.5489	13.62	13.7115	13.4832	13.715	13.8711	14.2143	13.5743	13.2753	13.2994	13.2824
P08113	P08113	ENPL_MOUSE	Hsp90b1	Endoplasmin	+	Ct Enf_Ct Sano	43	1.55713	0.251503	0.0277249	1.19045	2.68466	19.361	19.4569	19.5938	19.4375	19.2112	19.3865	19.2817	19.3025	19.2374	19.2265	19.5631	19.2585	19.0028	18.9317	18.9241
O35454	O35454	CLCN6_MOUSE	Clcn6	H(+)/Cl(-) exchange transporter 6	+	Ct Enf_Ct Sano	6	1.55673	-0.193453	0.0277504	0.87451	-2.68408	12.7898	12.7212	12.7198	12.8707	12.7209	12.8575	12.8139	13.0723	12.617	12.6789	12.6757	12.9432	13.0478	12.9637	12.9982
Q9Z100	Q9Z100	CPXM1_MOUSE	Cpxm1	Probable carboxypeptidase X1	+	Ct Enf_Ct Sano	5	1.55594	0.394775	0.027801	1.31474	2.6829	13.222	13.3414	13.8679	13.2167	11.705	12.8254	12.6565	12.6745	13.4868	13.0542	13.4202	12.9493	13.0808	12.6505	12.7889
P12382	P12382	PFKAL_MOUSE	Pfkl	ATP-dependent 6-phosphofructokinase, liver type	+	Ct Enf_Ct Sano	30	1.55389	-0.265616	0.0279325	0.831843	-2.67985	17.9703	17.8105	17.8025	18.0628	18.2025	18.0935	18.2994	18.3219	18.3339	17.9681	18.0096	18.2739	18.361	18.4157	18.4121
Q8VHX6	Q8VHX6	FLNC_MOUSE	Flnc	Filamin-C	+	Ct Enf_Ct Sano	49	1.55386	0.693749	0.0279344	1.61748	2.6798	15.863	16.2744	16.133	15.7795	15.2961	15.5255	15.2879	15.3856	15.1245	16.1322	16.2874	15.5904	14.4138	14.8019	15.0198
Q9CWZ3	Q9CWZ3	RBM8A_MOUSE	Rbm8a	RNA-binding protein 8A	+	Ct Enf_Ct Sano	6	1.55125	0.182449	0.0281028	1.13481	2.67593	15.7855	15.6356	15.606	15.7995	15.7516	15.8874	15.755	15.6946	15.844	15.6935	15.7374	15.968	15.5291	15.6382	15.5914
Q8R313	Q8R313	EXOC6_MOUSE	Exoc6	Exocyst complex component 6	+	Ct Enf_Ct Sano	4	1.5505	0.255291	0.0281514	1.19358	2.67481	12.6987	12.8273	12.8048	12.5457	12.5214	12.4959	12.487	12.2342	12.6655	12.7624	12.9	12.5315	12.1947	12.4488	12.5778
Q9DCT2	Q9DCT2	NDUS3_MOUSE	Ndufs3	NADH dehydrogenase [ubiquinone] iron-sulfur protein 3, mitochondrial	+	Ct Enf_Ct Sano	9	1.55	-0.246605	0.0281838	0.842878	-2.67408	15.8907	16.2279	16.1214	16.1515	16.4024	16.3782	16.4009	16.3192	16.1865	15.9916	16.1325	15.9771	16.4347	16.4316	16.3071
Q6IRU2	Q6IRU2	TPM4_MOUSE	Tpm4	Tropomyosin alpha-4 chain	+	Ct Enf_Ct Sano	12	1.54999	0.385255	0.0281845	1.30609	2.67406	16.1442	16.3533	16.7853	16.2314	15.907	16.2026	16.0759	16.073	16.117	15.881	16.6384	15.9542	15.4781	15.6771	15.5409
P20357	P20357	MTAP2_MOUSE	Map2	Microtubule-associated protein 2	+	Ct Enf_Ct Sano	55	1.54983	-0.172999	0.0281949	0.886997	-2.67382	16.6294	16.3603	16.1798	16.5096	16.8005	16.576	16.7043	16.6429	16.6471	16.448	16.3006	16.667	16.7894	16.8091	16.7991
Q920E5	Q920E5	FPPS_MOUSE	Fdps	Farnesyl pyrophosphate synthase	+	Ct Enf_Ct Sano	14	1.54904	-0.186984	0.0282462	0.87844	-2.67264	14.6144	14.7149	14.792	14.868	14.906	14.802	14.9355	15.0758	14.9988	14.8644	14.6346	14.7431	14.9174	14.9381	14.9412
Q8CFB4	Q8CFB4	GBP5_MOUSE	Gbp5	Guanylate-binding protein 5	+	Ct Enf_Ct Sano	7	1.54899	1.14077	0.0282495	2.20499	2.67257	12.2919	12.9018	12.8343	12.48	12.2574	12.9259	12.5082	10.5812	12.6761	13.0401	13.0205	12.3288	10.4758	11.9524	11.9031
Q3UGR5	Q3UGR5	HDHD2_MOUSE	Hdhd2	Haloacid dehalogenase-like hydrolase domain-containing protein 2	+	Ct Enf_Ct Sano	11	1.54871	-0.277165	0.0282677	0.825211	-2.67215	16.4338	16.6264	16.6073	16.9047	17.1042	16.9596	16.8651	16.895	16.6402	16.3625	16.5644	16.7376	17.1877	16.9177	16.9178
Q99P72	Q99P72	RTN4_MOUSE	Rtn4	Reticulon-4	+	Ct Enf_Ct Sano	29	1.54675	-0.127283	0.0283955	0.915554	-2.66924	17.6125	17.5462	17.5703	17.611	17.6407	17.6364	17.7422	17.7663	17.733	17.5306	17.4946	17.7312	17.7497	17.7348	17.9027
P14434;P14438	P01910;P04228;P14434;P14435;P14436;P14437;P14438;P23150	HA2B_MOUSE;HA2U_MOUSE	H2-Aa	H-2 class II histocompatibility antigen, A-B alpha chain	+	Ct Enf_Ct Sano	4	1.54552	1.49874	0.0284761	2.82596	2.66742	12.9692	13.7029	14.085	13.4912	12.9383	13.6279	13.3475	12.4337	13.5648	14.0253	14.3104	12.5014	10.7715	11.6891	10.6306
O70507	O70507	HCN4_MOUSE	Hcn4	Potassium/sodium hyperpolarization-activated cyclic nucleotide-gated channel 4	+	Ct Enf_Ct Sano	3	1.54548	-0.456544	0.0284787	0.72873	-2.66736	10.4896	10.8635	11.27	10.8958	11.1563	10.8685	11.2113	11.4667	10.7859	10.8999	10.7598	10.3193	11.1343	10.6605	11.1367
Q3UIA2	Q3UIA2	RHG17_MOUSE	Arhgap17	Rho GTPase-activating protein 17	+	Ct Enf_Ct Sano	6	1.54515	0.255421	0.0285003	1.19368	2.66687	14.3531	14.5276	14.6299	14.5016	14.5345	14.7317	14.4847	14.4217	14.5465	14.5521	14.5147	14.5149	14.2379	14.1267	14.1257
Q61335	Q61335	BAP31_MOUSE	Bcap31	B-cell receptor-associated protein 31	+	Ct Enf_Ct Sano	8	1.54319	0.298166	0.0286293	1.22958	2.66396	14.6787	14.7514	14.874	14.738	14.4211	14.6415	14.4931	14.532	14.4554	14.5578	14.8807	14.5128	14.0177	14.1615	14.3448
P10637	P10637	TAU_MOUSE	Mapt	Microtubule-associated protein tau	+	Ct Enf_Ct Sano	18	1.54191	-0.16578	0.0287138	0.891446	-2.66206	16.2076	16.0098	15.8081	15.9551	16.2739	16.1931	16.2855	16.161	16.187	16.0695	15.8886	16.1072	16.3274	16.4724	16.2872
Q9DC70	Q9DC70	NDUS7_MOUSE	Ndufs7	NADH dehydrogenase [ubiquinone] iron-sulfur protein 7, mitochondrial	+	Ct Enf_Ct Sano	5	1.541	-0.0966801	0.028774	0.935183	-2.66071	16.8426	16.8587	16.9544	17.0199	17.0391	16.8882	16.9002	17.0952	16.9171	16.802	17.0674	16.8458	16.9405	16.9602	16.9398
Q921M4	Q921M4	GOGA2_MOUSE	Golga2	Golgin subfamily A member 2	+	Ct Enf_Ct Sano	17	1.5409	0.12998	0.0287806	1.09428	2.66056	13.7781	13.6953	13.5733	13.6768	13.7215	13.6809	13.6239	13.6036	13.6113	13.6897	13.8234	13.7273	13.5368	13.4261	13.6526
Q80UG5	Q80UG5	SEPT9_MOUSE	Septin9	Septin-9	+	Ct Enf_Ct Sano	19	1.54064	0.358118	0.0287978	1.28175	2.66016	15.3293	15.7586	15.7399	15.5942	15.2699	15.5971	15.4545	15.2599	15.3316	15.4754	15.7611	15.4105	15.0988	14.9524	14.871
Q91WF7	Q91WF7	FIG4_MOUSE	Fig4	Polyphosphoinositide phosphatase	+	Ct Enf_Ct Sano	3	1.54046	-0.584264	0.0288098	0.66699	-2.6599	12.1194	11.5305	11.9488	11.6032	12.4592	11.3723	12.0715	12.7451	11.768	11.8857	11.3867	12.21	12.0789	12.3083	12.7178
Q9DBJ1	Q9DBJ1	PGAM1_MOUSE	Pgam1	Phosphoglycerate mutase 1	+	Ct Enf_Ct Sano	19	1.53795	-0.434072	0.0289768	0.74017	-2.65617	18.1695	18.4712	18.2563	18.3936	19.0554	18.9187	19.0562	18.9982	19.0306	18.5798	18.4685	18.821	19.144	19.2086	19.1744
O88736	O88736	DHB7_MOUSE	Hsd17b7	3-keto-steroid reductase/17-beta-hydroxysteroid dehydrogenase 7	+	Ct Enf_Ct Sano	2	1.53587	-0.390645	0.0291159	0.762789	-2.6531	11.5328	11.8381	11.2172	11.7007	11.7573	11.6297	11.7292	11.8442	11.8164	11.5058	12.1078	11.5665	12.3951	12.0196	12.3485
Q9JHR9	Q9JHR9	NRIP2_MOUSE	Nrip2	Nuclear receptor-interacting protein 2	+	Ct Enf_Ct Sano	4	1.53171	-0.438395	0.0293961	0.737955	-2.64691	10.878	11.3767	11.5646	11.5515	11.7347	11.8332	11.8242	11.6515	11.5427	11.2642	11.3168	11.4039	12.0056	11.9087	11.8366
Q9JIW9	Q9JIW9	RALB_MOUSE	Ralb	Ras-related protein Ral-B	+	Ct Enf_Ct Sano	3	1.5281	0.287332	0.0296415	1.22038	2.64156	12.5209	12.7283	13.2031	12.711	12.3858	12.6834	12.2593	12.4032	12.2846	12.31	12.8869	12.4006	12.037	12.1209	12.3609
Q04519	Q04519	ASM_MOUSE	Smpd1	Sphingomyelin phosphodiesterase	+	Ct Enf_Ct Sano	3	1.52599	-0.483407	0.0297859	0.715286	-2.63843	12.3794	12.7083	12.625	12.8488	13.2117	13.2072	13.1873	13.6605	13.2539	12.8989	12.9959	12.8633	13.4433	13.2872	13.2507
P70261	P70261	PALD_MOUSE	Pald1	Paladin	+	Ct Enf_Ct Sano	3	1.52537	0.70055	0.0298284	1.62512	2.63751	12.4585	12.4067	13.0586	11.88	11.9619	12.5014	11.568	12.3143	11.7509	12.6045	12.9537	12.731	11.7011	11.7535	11.0087
Q8R5A3	Q8R5A3	AB1IP_MOUSE	Apbb1ip	Amyloid beta A4 precursor protein-binding family B member 1-interacting protein	+	Ct Enf_Ct Sano	2	1.52522	0.567681	0.0298387	1.48214	2.63728	11.592	11.4748	11.5773	11.5397	11.5619	11.8447	11.3955	10.9783	11.684	12.1648	12.4115	11.3474	11.1556	10.2818	11.2933
Q8BFU3	Q8BFU3	RN214_MOUSE	Rnf214	RING finger protein 214	+	Ct Enf_Ct Sano	6	1.52506	-0.23767	0.0298497	0.848114	-2.63705	13.0566	13.0284	13.1007	12.9275	13.4395	13.1949	13.386	13.3399	13.1355	13.1128	13.2928	13.2277	13.5792	13.444	13.0825
Q9JJG0	Q9JJG0	TACC2_MOUSE	Tacc2	Transforming acidic coiled-coil-containing protein 2	+	Ct Enf_Ct Sano	4	1.52434	-0.565433	0.0298992	0.675753	-2.63598	12.1547	12.3663	12.2949	12.6834	13.3225	12.9458	13.6732	12.8548	12.6172	12.7399	12.7586	12.8921	12.8494	13.2559	13.17
P04441	P04441	HG2A_MOUSE	Cd74	H-2 class II histocompatibility antigen gamma chain	+	Ct Enf_Ct Sano	7	1.52425	0.934898	0.0299054	1.91176	2.63585	14.4225	14.9958	15.139	14.6575	14.3788	14.5649	14.3463	13.7911	14.0856	14.0979	15.1361	13.8031	13.2132	13.199	12.6479
P62717	P62717	RL18A_MOUSE	Rpl18a	Large ribosomal subunit protein eL20	+	Ct Enf_Ct Sano	10	1.5242	0.409121	0.0299089	1.32788	2.63577	16.9295	16.7379	16.8008	16.8232	16.1336	16.7479	16.5934	16.5122	16.4075	16.6972	16.7404	16.6515	16.3143	15.8767	16.1322
Q68FF6	Q68FF6	GIT1_MOUSE	Git1	ARF GTPase-activating protein GIT1	+	Ct Enf_Ct Sano	15	1.52378	0.119034	0.0299378	1.08601	2.63515	14.6693	14.9112	14.8185	14.6438	14.6998	14.8507	14.7508	14.6656	14.7733	14.6166	14.8147	14.7861	14.6672	14.6297	14.6822
Q9D3A8	Q9D3A8	CAPON_MOUSE	Nos1ap	Carboxyl-terminal PDZ ligand of neuronal nitric oxide synthase protein	+	Ct Enf_Ct Sano	2	1.52273	0.542439	0.0300103	1.45643	2.63359	12.8695	13.2185	13.568	13.0958	10.7004	13.1246	12.6424	12.9233	13.0449	12.9231	13.0053	12.4935	12.0637	12.1899	12.2197
Q7TQH0	Q7TQH0	ATX2L_MOUSE	Atxn2l	Ataxin-2-like protein	+	Ct Enf_Ct Sano	12	1.52233	-0.257965	0.0300379	0.836267	-2.633	13.6934	13.4583	13.3398	13.5407	13.9916	13.8889	14.1074	13.884	13.943	14.0353	13.7485	13.8882	14.0269	14.0605	14.0827
Q8R1U1	Q8R1U1	COG4_MOUSE	Cog4	Conserved oligomeric Golgi complex subunit 4	+	Ct Enf_Ct Sano	9	1.52154	0.18531	0.0300926	1.13706	2.63183	12.9234	12.8993	13.0587	12.8984	12.7608	12.8058	12.7062	12.7875	12.785	12.9147	12.8771	12.7561	12.6492	12.6834	12.4167
P59114	P59114	CAPAM_MOUSE	Pcif1	mRNA (2'-O-methyladenosine-N(6)-)-methyltransferase	+	Ct Enf_Ct Sano	15	1.52145	-0.251011	0.0300989	0.840307	-2.63169	13.9178	13.7264	13.5516	13.8715	13.9934	13.7372	13.9423	14.0896	14.1162	13.8806	13.78	13.9812	14.2726	14.2433	14.1861
Q9CWU4	Q9CWU4	CA052_MOUSE		UPF0690 protein C1orf52 homolog	+	Ct Enf_Ct Sano	3	1.52135	-0.287479	0.0301058	0.819333	-2.63154	12.9936	13.1784	12.8336	13.1023	13.471	13.5353	13.4256	13.6196	13.4878	13.1134	13.0318	13.3416	13.6598	13.6091	13.6599
Q8BHN3	Q8BHN3	GANAB_MOUSE	Ganab	Neutral alpha-glucosidase AB	+	Ct Enf_Ct Sano	37	1.5205	0.090395	0.0301648	1.06466	2.63029	17.0945	17.0742	17.2139	17.0633	16.9077	17.0672	17.0246	17.0974	17.0475	17.0025	17.2067	17.107	16.9213	16.9623	16.9328
P58252	P58252	EF2_MOUSE	Eef2	Elongation factor 2	+	Ct Enf_Ct Sano	46	1.52039	0.134674	0.0301724	1.09784	2.63012	18.2115	18.2059	18.456	18.3259	18.0345	18.2336	18.1487	18.1205	18.0443	17.9683	18.3609	18.2155	18.0102	17.9483	18.0097
Q6NVE9	Q6NVE9	PPTC7_MOUSE	Pptc7	Protein phosphatase PTC7 homolog	+	Ct Enf_Ct Sano	3	1.51853	-0.293755	0.0303019	0.815776	-2.62736	11.4589	11.316	10.9572	11.1065	11.8953	11.735	12.0488	11.784	11.6644	11.5307	11.6885	11.4214	11.5652	11.7654	11.9012
Q9JMF3	Q9JMF3	GBG13_MOUSE	Gng13	Guanine nucleotide-binding protein G(I)/G(S)/G(O) subunit gamma-13	+	Ct Enf_Ct Sano	4	1.51819	0.287517	0.0303256	1.22054	2.62687	15.4647	15.5707	15.1582	15.2694	15.263	15.744	15.2932	15.0918	15.2743	14.9948	15.1449	15.8094	15.2965	15.3514	15.3926
Q8VD33	Q8VD33	SGTB_MOUSE	Sgtb	Small glutamine-rich tetratricopeptide repeat-containing protein beta	+	Ct Enf_Ct Sano	3	1.51719	-0.50272	0.0303955	0.705775	-2.62538	14.1615	14.1748	14.1615	14.3416	14.9117	14.7557	14.5977	14.8282	14.7986	14.0738	14.2444	14.6333	15.0753	15.2753	15.2611
Q8BGX2	Q8BGX2	TIM29_MOUSE	Timm29	Mitochondrial import inner membrane translocase subunit Tim29	+	Ct Enf_Ct Sano	7	1.51681	-0.152922	0.0304222	0.899427	-2.62481	12.4367	12.6922	12.4022	12.4587	12.6381	12.6615	12.7245	12.7813	12.6471	12.7644	12.6221	12.7329	12.8669	12.734	12.8283
P62257	P62257	UBE2H_MOUSE	Ube2h	Ubiquitin-conjugating enzyme E2 H	+	Ct Enf_Ct Sano	4	1.51553	0.350513	0.030512	1.27501	2.62292	13.6895	13.3222	13.5325	13.573	13.2919	13.4563	12.9054	13.3547	13.2114	13.4401	13.5039	13.6925	13.2968	13.1373	12.925
O54890	O54890	ITB3_MOUSE	Itgb3	Integrin beta-3	+	Ct Enf_Ct Sano	1	1.51533	-0.796534	0.030526	0.575731	-2.62263	8.85551	9.92345	10.6335	9.40018	10.8946	10.3031	10.7164	10.3125	9.87328	9.88511	10.0503	10.5017	10.7354	10.697	10.9784
P62264	P62264	RS14_MOUSE	Rps14	Small ribosomal subunit protein uS11	+	Ct Enf_Ct Sano	5	1.51497	0.156188	0.0305513	1.11434	2.62208	17.1171	17.0602	16.5841	17.1616	17.0595	17.2133	17.0755	16.9287	17.2059	17.2835	16.9585	17.3598	17.0033	17.0687	17.0992
O08601	O08601	MTP_MOUSE	Mttp	Microsomal triglyceride transfer protein large subunit	+	Ct Enf_Ct Sano	3	1.51483	-0.453574	0.0305612	0.730232	-2.62187	12.0303	12.0959	11.9258	11.997	12.6956	12.0512	12.6386	12.7608	12.3437	12.4329	12.5012	11.7764	12.823	12.0515	12.2914
Q9R0E2	Q9R0E2	PLOD1_MOUSE	Plod1	Procollagen-lysine,2-oxoglutarate 5-dioxygenase 1	+	Ct Enf_Ct Sano	8	1.51451	0.464283	0.0305837	1.37963	2.6214	13.5485	13.7327	14.3207	13.8233	13.3046	13.5002	13.4325	13.6045	13.5566	13.4967	14.081	13.6303	13.0072	12.954	12.6485
P14069	P14069	S10A6_MOUSE	S100a6	Protein S100-A6	+	Ct Enf_Ct Sano	2	1.51411	0.634839	0.0306119	1.55276	2.62082	19.0971	19.4373	19.3531	19.7219	19.0229	18.9704	18.9908	18.8232	18.7604	17.9891	19.5901	19.0145	18.374	18.0432	17.8745
Q8BR76	Q8BR76	MKS3_MOUSE	Tmem67	Meckelin	+	Ct Enf_Ct Sano	4	1.51391	-0.327002	0.030626	0.797191	-2.62051	14.1568	13.7157	13.6598	14.1848	14.3799	13.9259	13.9776	14.5117	14.1758	13.6065	13.9066	14.0457	14.3872	14.38	14.3985
Q8BG30	Q8BG30	NELFA_MOUSE	Nelfa	Negative elongation factor A	+	Ct Enf_Ct Sano	8	1.51309	-0.299853	0.0306839	0.812335	-2.61929	13.6796	13.1259	13.5267	13.8255	13.7459	13.451	13.6806	13.8601	13.7268	13.7333	13.7169	13.4654	13.7107	13.9005	13.7962
Q64704	Q64704	STX3_MOUSE	Stx3	Syntaxin-3	+	Ct Enf_Ct Sano	11	1.51227	-0.386593	0.0307419	0.764934	-2.61809	17.1961	16.8122	16.5993	17.227	17.5855	17.2394	17.4619	17.5602	17.4639	16.9439	16.9333	17.6008	17.7979	17.7215	17.7039
Q9DB77	Q9DB77	QCR2_MOUSE	Uqcrc2	Cytochrome b-c1 complex subunit 2, mitochondrial	+	Ct Enf_Ct Sano	17	1.51181	-0.143855	0.0307744	0.905097	-2.6174	17.2241	17.3628	17.3717	17.3511	17.5198	17.3128	17.4437	17.4983	17.479	17.3732	17.3589	17.191	17.4049	17.4349	17.5072
P48962	P48962;P51881;Q3V132	ADT1_MOUSE	Slc25a4	ADP/ATP translocase 1	+	Ct Enf_Ct Sano	19	1.51174	-0.186979	0.0307794	0.878443	-2.6173	20.8651	20.7634	20.7876	20.8346	21.0359	20.7634	20.8727	20.8727	20.4874	20.4476	20.8034	20.654	20.9098	20.8113	21.002
Q9Z266	Q9Z266	SNAPN_MOUSE	Snapin	SNARE-associated protein Snapin	+	Ct Enf_Ct Sano	3	1.51091	0.191991	0.0308383	1.14234	2.61606	12.4937	12.7846	12.2738	12.7206	12.1282	12.6148	12.6497	12.5218	12.7157	12.601	12.775	12.6723	12.3564	12.4166	12.3766
P11344	P11344	TYRO_MOUSE	Tyr	Tyrosinase	+	Ct Enf_Ct Sano	11	1.50932	0.492842	0.0309514	1.40721	2.61372	14.1185	14.114	14.9992	13.9915	13.8377	14.25	13.7134	14.0506	14.4861	14.1976	14.6436	13.6201	13.3473	13.4168	13.5963
Q8BG07	Q8BG07	PLD4_MOUSE	Pld4	5'-3' exonuclease PLD4	+	Ct Enf_Ct Sano	7	1.50925	1.58419	0.0309564	2.99839	2.6136	13.9324	14.2306	14.5514	14.1602	13.5763	14.1094	13.77	13.2699	13.7593	14.0094	14.377	13.2347	12.238	10.5676	11.4998
Q61735	Q61735	CD47_MOUSE	Cd47	Leukocyte surface antigen CD47	+	Ct Enf_Ct Sano	4	1.50799	0.220622	0.0310463	1.16524	2.61174	15.2812	15.4315	15.4187	15.3784	15.0433	15.191	15.2113	14.9375	15.1299	15.0011	15.4322	15.3969	15.0957	15.1759	14.9071
Q8BTH8	Q8BTH8	KC1G1_MOUSE	Csnk1g1	Casein kinase I isoform gamma-1	+	Ct Enf_Ct Sano	1	1.50794	-0.425607	0.0310499	0.744525	-2.61166	12.5067	13.0228	12.6828	12.859	13.2404	12.8235	12.708	13.0117	12.63	12.5286	12.8021	12.4079	13.4338	13.1877	13.1776
Q8BRF7	Q8BRF7	SCFD1_MOUSE	Scfd1	Sec1 family domain-containing protein 1	+	Ct Enf_Ct Sano	15	1.50604	0.189515	0.031186	1.14038	2.60884	14.195	14.2402	14.2268	14.0604	13.7864	13.9652	14.0583	13.9053	14.0636	14.1967	14.2229	14.0114	13.9461	13.7541	13.8639
Q8VHH5	Q8VHH5	AGAP3_MOUSE	Agap3	Arf-GAP with GTPase, ANK repeat and PH domain-containing protein 3	+	Ct Enf_Ct Sano	9	1.50567	-0.230222	0.0312126	0.852504	-2.6083	13.427	13.5387	13.6252	13.4365	13.5379	13.4101	13.5973	13.6292	13.6969	13.5014	13.3957	13.5888	13.9708	13.7489	13.8666
Q9DBG1	Q9DBG1	CP27A_MOUSE	Cyp27a1	Sterol 26-hydroxylase, mitochondrial	+	Ct Enf_Ct Sano	4	1.5047	-0.199947	0.0312824	0.870583	-2.60687	13.4211	13.3375	13.6168	13.2061	13.57	13.3251	13.5932	13.5311	13.322	12.9044	13.2599	13.1736	13.7039	13.3269	13.4238
Q8C3J5	Q8C3J5	DOCK2_MOUSE	Dock2	Dedicator of cytokinesis protein 2	+	Ct Enf_Ct Sano	13	1.50329	1.11186	0.0313841	2.16124	2.60477	12.7462	12.9912	13.3568	12.995	12.2788	12.7124	12.5241	12.2767	12.3619	12.8248	13.4547	12.7176	11.3872	11.6258	10.1561
Q8C854	Q8C854	MYEF2_MOUSE	Myef2	Myelin expression factor 2	+	Ct Enf_Ct Sano	18	1.50232	-0.275716	0.0314543	0.82604	-2.60333	17.3393	17.2765	16.8383	17.3751	17.8	17.7174	17.7862	17.6905	17.6264	17.2565	17.1438	17.7391	17.9507	17.8019	17.8478
O55028	O55028	BCKD_MOUSE	Bckdk	Branched-chain alpha-ketoacid dehydrogenase kinase	+	Ct Enf_Ct Sano	2	1.50218	-0.387642	0.0314644	0.764378	-2.60314	13.2501	13.1432	13.2744	13.4914	13.5109	13.1601	13.5255	13.3037	12.621	12.3649	13.4231	12.8514	13.1047	13.391	13.6392
Q8K442	Q8K442;Q8K449	ABC8A_MOUSE	Abca8a	ABC-type organic anion transporter ABCA8A	+	Ct Enf_Ct Sano	16	1.502	-0.239415	0.0314775	0.847089	-2.60287	14.0991	13.6569	13.6688	13.8253	14.1805	13.8673	14.0342	14.0764	14.0747	13.5962	13.9002	13.8452	14.2762	14.1836	14.17
Q9CZN8	Q9CZN8	GATA_MOUSE	Qrsl1	Glutamyl-tRNA(Gln) amidotransferase subunit A, mitochondrial	+	Ct Enf_Ct Sano	3	1.5014	-0.331566	0.031521	0.794673	-2.60197	11.9418	12.1578	12.2098	12.1471	12.5072	12.3002	12.6657	12.4061	12.4436	12.6888	12.5074	12.4741	12.7965	12.7073	12.3998
P0DOV1	P0DOV1;Q8CGE8	IFI5B_MOUSE	Ifi211	Interferon-activable protein 211	+	Ct Enf_Ct Sano	7	1.50123	1.20542	0.0315333	2.30604	2.60173	12.9128	13.3568	13.3872	13.129	12.8539	13.0921	12.5766	12.2571	13.0749	13.4419	13.829	12.4834	10.1689	11.5173	12.3731
Q9WUM3	Q9WUM3	COR1B_MOUSE	Coro1b	Coronin-1B	+	Ct Enf_Ct Sano	11	1.50075	0.17235	0.0315682	1.12689	2.60101	15.4633	15.7268	15.5036	15.5461	15.5178	15.7091	15.5187	15.4956	15.487	15.4202	15.72	15.6342	15.4469	15.3199	15.3776
P0C605	P0C605	KGP1_MOUSE	Prkg1	cGMP-dependent protein kinase 1	+	Ct Enf_Ct Sano	16	1.49979	0.128305	0.0316381	1.09301	2.59959	14.1982	14.1372	14.2276	14.0511	13.9358	14.2633	14.091	14.0246	14.0679	14.11	14.2169	14.2658	13.9529	14.0888	14.1335
P04919	P04919	B3AT_MOUSE	Slc4a1	Band 3 anion transport protein	+	Ct Enf_Ct Sano	16	1.49901	-0.542181	0.0316949	0.686732	-2.59844	14.2644	14.3725	14.7594	14.4552	15.2691	14.4603	15.5794	14.8945	14.147	15.0738	15.2829	14.5203	14.4488	14.5702	14.9826
Q6PAL7	Q6PAL7	AHDC1_MOUSE	Ahdc1	Transcription factor Gibbin	+	Ct Enf_Ct Sano	2	1.49897	-0.309624	0.0316979	0.806852	-2.59837	11.0158	11.1276	11.39	11.4007	10.4634	10.9684	11.2713	11.8222	11.1488	11.2183	11.688	11.0994	11.1802	11.266	11.3684
Q9WVG6	Q9WVG6	CARM1_MOUSE	Carm1	Histone-arginine methyltransferase CARM1	+	Ct Enf_Ct Sano	6	1.49784	0.191945	0.0317804	1.1423	2.5967	13.7063	13.7001	13.9169	13.8	13.3826	13.5676	13.5276	13.6564	13.7138	13.7774	13.6875	13.8619	13.608	13.4702	13.3278
Q9D7A8	Q9D7A8	ARMC1_MOUSE	Armc1	Armadillo repeat-containing protein 1	+	Ct Enf_Ct Sano	4	1.49746	-0.238831	0.0318083	0.847432	-2.59613	13.7625	13.6841	13.635	13.5238	13.7303	13.7977	13.8593	13.7773	13.7091	13.497	13.7891	13.9053	14.1654	14.0499	14.201
E9Q3L2	E9Q3L2	PI4KA_MOUSE	Pi4ka	Phosphatidylinositol 4-kinase alpha	+	Ct Enf_Ct Sano	47	1.49384	-0.136097	0.0320745	0.909978	-2.59077	14.3834	14.4334	14.4021	14.4447	14.4679	14.2444	14.4717	14.4037	14.4088	14.1948	14.2816	14.183	14.4642	14.4787	14.5151
Q8BHE8	Q8BHE8	MAIP1_MOUSE	Maip1	m-AAA protease-interacting protein 1, mitochondrial	+	Ct Enf_Ct Sano	3	1.49038	-0.318158	0.0323311	0.802093	-2.58565	12.6006	12.9658	12.9205	12.7057	13.2124	12.5913	13.1115	12.9629	13.0793	12.7382	12.6647	12.465	13.0202	13.1371	13.0611
Q9R0P6	Q9R0P6	SC11A_MOUSE	Sec11a	Signal peptidase complex catalytic subunit SEC11A	+	Ct Enf_Ct Sano	5	1.48901	0.295407	0.0324332	1.22723	2.58362	16.7583	16.5782	16.8473	16.5436	16.2645	16.6408	16.4839	16.4115	16.3193	16.2622	16.886	16.4244	16.1316	16.0568	16.1602
Q9D662	Q9D662	SC23B_MOUSE	Sec23b	Protein transport protein Sec23B	+	Ct Enf_Ct Sano	12	1.48875	0.236026	0.0324526	1.17774	2.58323	14.1996	14.2773	14.5902	14.327	14.0012	14.1736	14.2418	13.9955	14.1076	14.3633	14.4489	14.1396	13.7389	13.8157	13.9256
Q9D735	Q9D735	TRIR_MOUSE	Trir	Telomerase RNA component interacting RNase	+	Ct Enf_Ct Sano	2	1.48777	-0.364917	0.032526	0.776514	-2.58178	13.8786	13.3034	13.6439	13.8034	14.1005	14.0614	14.108	14.3152	13.7476	13.5504	13.9349	13.8599	14.2304	14.0527	13.9692
P97310	P97310	MCM2_MOUSE	Mcm2	DNA replication licensing factor MCM2	+	Ct Enf_Ct Sano	10	1.48776	1.23355	0.0325267	2.35145	2.58177	13.0003	13.4762	13.6504	13.4814	12.8769	12.8993	13.1311	12.3161	13.3802	13.5538	13.813	12.599	11.7018	11.6469	10.3913
Q9ESG4	Q9ESG4	CLTRN_MOUSE	Cltrn	Collectrin	+	Ct Enf_Ct Sano	2	1.48748	-1.30957	0.0325477	0.403441	-2.58135	10.6968	10.3109	10.3568	12.4688	13.1869	12.5567	13.138	12.823	11.6816	12.1476	9.09701	12.7843	13.1289	12.4415	13.0468
Q69ZN7	Q69ZN7	MYOF_MOUSE	Myof	Myoferlin	+	Ct Enf_Ct Sano	79	1.48609	0.467233	0.032652	1.38246	2.57929	15.3394	15.4958	15.7888	15.3004	14.844	15.0744	15.0038	14.8553	14.76	15.0765	15.5351	14.893	14.5052	14.4367	14.4255
Q60605	Q60605	MYL6_MOUSE	Myl6	Myosin light polypeptide 6	+	Ct Enf_Ct Sano	9	1.48572	0.41664	0.0326798	1.33482	2.57874	17.0875	17.3568	17.6339	17.0472	17.0734	17.4114	17.1338	17.057	17.285	17.3258	17.5661	16.9463	16.5957	16.8055	16.4117
Q9Z0M5	Q9Z0M5	LICH_MOUSE	Lipa	Lysosomal acid lipase/cholesteryl ester hydrolase	+	Ct Enf_Ct Sano	5	1.48552	0.363889	0.0326949	1.28689	2.57845	14.3787	14.4314	15.0336	14.4169	14.0431	14.3563	14.1842	14.3456	14.2848	14.329	14.9821	14.3968	14.0785	13.5385	13.8817
Q9D2H6	Q9D2H6	SP2_MOUSE	Sp2	Transcription factor Sp2	+	Ct Enf_Ct Sano	2	1.48509	-0.574503	0.0327273	0.671518	-2.57781	10.5203	10.4924	10.4346	11.3697	11.6561	11.2913	11.5837	11.1649	11.3367	11.4233	11.062	11.0127	11.2403	11.7559	11.7814
Q61133	Q61133	GSTT2_MOUSE	Gstt2	Glutathione S-transferase theta-2	+	Ct Enf_Ct Sano	5	1.48385	-0.260528	0.0328209	0.834782	-2.57598	14.6089	15.0156	15.307	14.9395	14.999	14.96	14.9801	15.1794	14.9989	14.7371	14.9918	14.6033	15.1434	15.1255	15.061
P51642	P51642	CNTF_MOUSE	Cntf	Ciliary neurotrophic factor	+	Ct Enf_Ct Sano	4	1.48286	0.647659	0.0328958	1.56662	2.57452	12.469	12.9939	12.3891	12.1558	11.5403	12.7121	12.206	11.9895	11.8405	12.5756	12.5004	12.3111	11.6744	11.9434	11.275
Q923D5	Q923D5	WBP11_MOUSE	Wbp11	WW domain-binding protein 11	+	Ct Enf_Ct Sano	13	1.48202	-0.172145	0.0329595	0.887522	-2.57328	15.1471	15.0313	14.8653	15.3114	15.3864	15.2786	15.2351	15.2849	15.318	15.218	15.0935	15.1771	15.4167	15.4112	15.4649
Q9Z1G4	Q9Z1G4	VPP1_MOUSE	Atp6v0a1	V-type proton ATPase 116 kDa subunit a 1	+	Ct Enf_Ct Sano	29	1.48	-0.13199	0.0331131	0.912572	-2.57028	17.0953	17.1561	16.9308	17.1105	17.1376	17.1408	17.1194	17.1453	17.0843	16.9756	16.8404	17.1207	17.3484	17.2989	17.3451
Q9JK38	Q9JK38	GNA1_MOUSE	Gnpnat1	Glucosamine 6-phosphate N-acetyltransferase	+	Ct Enf_Ct Sano	3	1.47751	0.269051	0.0333035	1.20501	2.56659	12.9542	13.1787	13.1375	12.9111	12.7742	13.0457	12.8038	12.7877	12.9102	13.4643	13.1655	12.6575	12.4703	12.665	12.6742
Q64253	Q64253	LY6E_MOUSE	Ly6e	Lymphocyte antigen 6E	+	Ct Enf_Ct Sano	1	1.47687	1.01426	0.0333526	2.01987	2.56565	12.8256	13.1544	13.3109	13.1263	13.0701	12.9239	12.2948	12.4383	12.9827	13.028	12.9636	11.658	10.9144	11.4723	11.3535
Q91ZM2	Q91ZM2	SH2B1_MOUSE	Sh2b1	SH2B adapter protein 1	+	Ct Enf_Ct Sano	9	1.47611	-0.259131	0.033411	0.835591	-2.56453	13.0238	12.8092	12.9626	13.2099	13.2046	13.1456	13.3287	13.3007	13.2972	12.9596	12.9367	13.1331	13.5666	13.3076	13.2009
Q8BYB9	Q8BYB9	PGLT1_MOUSE	Poglut1	Protein O-glucosyltransferase 1	+	Ct Enf_Ct Sano	6	1.47586	0.39032	0.0334303	1.31068	2.56415	14.1721	14.2696	14.4609	14.1833	13.8643	14.2842	13.8209	13.9609	13.7122	13.684	14.3947	13.9935	13.806	13.5238	13.3685
Q6ZQ89	Q6ZQ89	MARH6_MOUSE	Marchf6	E3 ubiquitin-protein ligase MARCHF6	+	Ct Enf_Ct Sano	1	1.47564	0.545392	0.0334472	1.45942	2.56382	11.0968	11.6647	11.7037	11.4865	10.8363	11.7831	11.435	11.1895	11.8391	11.0813	11.599	12.0678	11.1249	11.336	10.6391
Q91WL6	Q91WL6	SNX11_MOUSE	Snx11	Sorting nexin-11	+	Ct Enf_Ct Sano	1	1.47538	0.730143	0.0334672	1.6588	2.56344	11.3851	11.9519	11.8978	10.2079	10.9942	11.8502	11.1007	10.8107	10.8086	10.5065	10.4336	11.1621	11.0421	10.0956	10.4581
Q9JLJ2	Q9JLJ2	AL9A1_MOUSE	Aldh9a1	4-trimethylaminobutyraldehyde dehydrogenase	+	Ct Enf_Ct Sano	16	1.47363	-0.361237	0.0336024	0.778497	-2.56086	15.401	15.6389	15.8059	15.5839	16.1827	16.1887	16.1706	16.0174	15.9185	15.4229	15.7785	15.8917	16.2954	16.1671	16.1944
Q9D8X1	Q9D8X1	CUTC_MOUSE	Cutc	Copper homeostasis protein cutC homolog	+	Ct Enf_Ct Sano	4	1.4718	-0.226215	0.0337443	0.854875	-2.55815	14.3795	14.4075	13.8934	14.1518	14.5712	14.7948	14.7579	14.6538	14.5678	14.8731	14.3087	14.3101	14.7235	14.7367	14.7189
P41233	P41233	ABCA1_MOUSE	Abca1	Phospholipid-transporting ATPase ABCA1	+	Ct Enf_Ct Sano	10	1.47127	1.19205	0.0337855	2.28477	2.55736	12.529	12.9579	12.6898	12.1108	11.4964	12.3126	12.3766	11.5459	11.4477	12.2787	12.4168	12.0277	10.5762	10.3196	10.4964
Q9WV32	Q9WV32	ARC1B_MOUSE	Arpc1b	Actin-related protein 2/3 complex subunit 1B	+	Ct Enf_Ct Sano	13	1.46982	0.50035	0.0338985	1.41456	2.55522	14.7455	15.1765	15.5632	15.0665	14.8898	15.0516	14.9311	14.5924	14.6878	14.6319	15.4534	14.7042	14.1146	14.1446	14.0812
Q6P4T2	Q6P4T2	U520_MOUSE	Snrnp200	U5 small nuclear ribonucleoprotein 200 kDa helicase	+	Ct Enf_Ct Sano	77	1.46914	0.145563	0.0339516	1.10616	2.55421	15.6979	15.5126	15.5406	15.6772	15.5094	15.5708	15.516	15.5433	15.5151	15.4411	15.6022	15.538	15.3527	15.3173	15.3773
Q9QZQ8	Q9QZQ8	H2AY_MOUSE	Macroh2a1	Core histone macro-H2A.1	+	Ct Enf_Ct Sano	15	1.4686	0.502804	0.0339938	1.41696	2.55341	17.8976	17.9135	18.3461	17.7736	16.9607	17.4627	17.3354	17.3405	17.1822	17.4011	18.0917	17.3877	17.1529	16.7356	16.7652
Q99KK7	Q99KK7	DPP3_MOUSE	Dpp3	Dipeptidyl peptidase 3	+	Ct Enf_Ct Sano	24	1.46723	0.0755146	0.0341012	1.05374	2.55138	15.1278	15.1081	15.1588	15.1699	15.0263	15.1154	15.0184	15.1315	15.1633	15.1633	15.289	15.2168	15.0895	15.0915	15.0229
Q8K4G5	Q8K4G5	ABLM1_MOUSE	Ablim1	Actin-binding LIM protein 1	+	Ct Enf_Ct Sano	12	1.46664	-0.212215	0.0341476	0.863211	-2.55051	13.0983	13.2431	12.8425	12.9828	13.5521	13.4511	13.68	13.3947	13.4695	13.3736	13.1299	13.3398	13.4954	13.568	13.525
Q8K2Y7	Q8K2Y7	RM47_MOUSE	Mrpl47	Large ribosomal subunit protein uL29m	+	Ct Enf_Ct Sano	2	1.46548	0.361045	0.0342389	1.28436	2.54879	13.5596	13.4336	13.5791	13.6502	13.1473	13.3154	12.9345	13.249	12.989	13.6213	12.9856	13.737	13.0257	12.8903	13.1298
Q8K3I4	Q8K3I4	MYRIP_MOUSE	Myrip	Rab effector MyRIP	+	Ct Enf_Ct Sano	1	1.46526	-1.14308	0.0342563	0.452792	-2.54846	11.793	11.9056	11.8559	11.997	12.7255	12.3253	12.7137	12.6619	12.7525	11.8926	10.5631	10.1866	13.2136	13.0686	13.0207
P70704	P70704	AT8A1_MOUSE	Atp8a1	Phospholipid-transporting ATPase IA	+	Ct Enf_Ct Sano	20	1.4649	0.182868	0.0342847	1.13514	2.54794	14.1577	14.2357	14.2223	14.0023	13.8139	13.9895	13.9589	13.82	13.9238	13.8464	14.0544	13.8972	13.8233	13.8192	13.8682
Q91YX0	Q91YX0	THMS2_MOUSE	Themis2	Protein THEMIS2	+	Ct Enf_Ct Sano	2	1.46488	1.3678	0.0342863	2.58077	2.54791	12.4073	12.9676	10.615	12.6917	13.2785	12.7253	12.8768	12.3524	12.8194	12.2054	13.2351	12.6139	10.4192	10.61	10.4361
Q0GA42	Q0GA42	CNNM1_MOUSE	Cnnm1	Metal transporter CNNM1	+	Ct Enf_Ct Sano	2	1.46436	-0.283296	0.0343273	0.821712	-2.54714	12.2456	12.2009	12.2934	12.498	12.6928	12.4414	12.5808	12.7489	12.4617	12.0581	12.3962	12.4167	12.792	12.2789	12.7822
P60762	P60762	MO4L1_MOUSE	Morf4l1	Mortality factor 4-like protein 1	+	Ct Enf_Ct Sano	5	1.46411	-0.179298	0.0343471	0.883133	-2.54676	12.5627	12.6053	12.1813	12.8369	13.0181	12.4402	12.6148	12.7539	12.7876	12.9388	12.4908	12.5616	12.8011	12.8508	12.8332
Q61093	Q61093	CY24B_MOUSE	Cybb	Cytochrome b-245 heavy chain	+	Ct Enf_Ct Sano	6	1.46368	1.42353	0.0343811	2.68241	2.54614	13.2834	13.3179	13.944	13.4738	13.0093	13.3173	13.1368	12.2343	12.9727	13.0604	14.0042	13.1716	10.227	12.5912	10.756
O09114	O09114	PTGDS_MOUSE	Ptgds	Prostaglandin-H2 D-isomerase	+	Ct Enf_Ct Sano	3	1.46238	-0.900351	0.0344842	0.535756	-2.5442	12.8997	12.9109	12.4647	13.0197	14.0263	14.1141	14.2093	13.8432	14.0493	12.8217	13.143	12.4866	14.1113	14.615	14.1835
P03995	P03995	GFAP_MOUSE	Gfap	Glial fibrillary acidic protein	+	Ct Enf_Ct Sano	30	1.46168	0.670755	0.0345398	1.59191	2.54317	18.5892	18.7241	18.3983	18.2059	17.6849	18.7606	18.0757	17.3096	17.5742	18.2372	18.2075	18.6699	17.8268	18.0454	17.7067
P57776	P57776	EF1D_MOUSE	Eef1d	Elongation factor 1-delta	+	Ct Enf_Ct Sano	9	1.46156	0.307214	0.0345494	1.23732	2.54299	15.8167	16.0711	16.2089	16.037	15.7773	16.0449	15.9115	15.8325	15.8667	15.8359	16.1257	15.8154	15.4164	15.5131	15.4052
P43276	P43276	H15_MOUSE	H1-5	Histone H1.5	+	Ct Enf_Ct Sano	7	1.46149	0.234921	0.0345549	1.17684	2.54289	18.2524	18.2614	18.0488	18.1381	17.6	18.0549	18.0318	18.0914	18.0934	18.382	18.5478	18.1573	18.0463	17.6585	17.8167
Q8R1G1	Q8R1G1	TASP1_MOUSE	Tasp1	Threonine aspartase 1	+	Ct Enf_Ct Sano	2	1.46076	-0.597873	0.0346131	0.660727	-2.54181	11.836	11.2939	10.5061	11.7554	12.3942	11.7136	11.9855	11.5385	11.6451	11.5521	11.7722	11.337	12.5622	12.6939	12.0347
Q91WM1	Q91WM1	STRBP_MOUSE	Strbp	Spermatid perinuclear RNA-binding protein	+	Ct Enf_Ct Sano	16	1.46058	-0.300314	0.0346274	0.812076	-2.54154	15.539	15.0474	15.0341	15.5966	15.8074	15.5069	15.6295	15.6908	15.3722	15.1731	15.4086	15.7063	15.8334	15.6842	15.8355
Q8C0G2	Q8C0G2	T3JAM_MOUSE	Traf3ip3	TRAF3-interacting JNK-activating modulator	+	Ct Enf_Ct Sano	1	1.45944	-0.775572	0.0347184	0.584157	-2.53986	10.6362	10.4388	10.644	11.5676	12.1214	11.3121	11.4752	11.7073	11.9009	11.7339	11.5521	11.3731	11.9566	12.032	12.3679
Q8BTY8	Q8BTY8	SCFD2_MOUSE	Scfd2	Sec1 family domain-containing protein 2	+	Ct Enf_Ct Sano	9	1.45913	0.177797	0.0347432	1.13116	2.5394	12.5748	12.9498	12.8874	12.8904	12.829	12.7419	12.5398	12.4697	12.7278	12.8205	13.0304	12.6932	12.6215	12.6578	12.5097
Q6PAK3	Q6PAK3	ANM8_MOUSE	Prmt8	Protein arginine N-methyltransferase 8	+	Ct Enf_Ct Sano	3	1.45907	-0.401867	0.034748	0.756878	-2.53931	10.5834	10.9484	10.8983	11.0564	11.5431	10.9533	11.6327	11.5606	11.0804	11.2227	10.7459	11.3499	11.3257	11.3314	11.0744
Q91YQ5	Q91YQ5	RPN1_MOUSE	Rpn1	Dolichyl-diphosphooligosaccharide--protein glycosyltransferase subunit 1	+	Ct Enf_Ct Sano	27	1.45905	0.220919	0.0347496	1.16548	2.53928	16.7779	16.859	17.031	16.8884	16.5694	16.7671	16.6889	16.7241	16.6474	16.6753	16.9628	16.6567	16.4447	16.3584	16.3875
Q8R2R9	Q8R2R9;Q9JKC8	AP3M2_MOUSE	Ap3m2	AP-3 complex subunit mu-2	+	Ct Enf_Ct Sano	18	1.45804	0.117499	0.0348305	1.08485	2.53778	15.1864	15.2375	15.0255	15.1405	14.9456	15.1945	15.0034	15.0193	15.0553	14.9843	15.1442	15.2456	15.1547	15.1288	15.0256
Q99KB8	Q99KB8	GLO2_MOUSE	Hagh	Hydroxyacylglutathione hydrolase, mitochondrial	+	Ct Enf_Ct Sano	6	1.45769	-0.547785	0.0348586	0.68407	-2.53727	14.2272	14.443	13.9069	14.4955	15.369	15.3643	15.3661	15.1188	14.9074	14.5299	14.4184	15.0677	15.359	15.4395	15.4652
Q8C850	Q8C850	SCAR3_MOUSE	Scara3	Scavenger receptor class A member 3	+	Ct Enf_Ct Sano	4	1.45757	0.340891	0.0348682	1.26654	2.5371	12.9162	12.8899	13.4458	12.7115	12.3687	12.9131	12.5256	12.6199	12.5354	12.5796	12.5902	12.4162	12.3436	12.1613	12.3159
O70579	O70579	PM34_MOUSE	Slc25a17	Peroxisomal membrane protein PMP34	+	Ct Enf_Ct Sano	2	1.45709	0.391607	0.0349068	1.31185	2.53639	13.4217	13.2828	13.5551	13.3912	13.0651	13.2554	12.9979	13.0768	13.1267	13.5776	13.4521	13.1564	12.3389	13.127	12.7443
P63094;Q6R0H7	P63094;Q6R0H7	GNAS1_MOUSE;GNAS2_MOUSE	Gnas	Guanine nucleotide-binding protein G(s) subunit alpha isoforms short	+	Ct Enf_Ct Sano	14	1.45668	0.130523	0.0349398	1.09469	2.53577	16.4877	16.5717	16.6581	16.4259	16.3421	16.4568	16.4436	16.3186	16.6372	16.4548	16.6455	16.3642	16.3851	16.3503	16.3674
O54825	O54825	BYST_MOUSE	Bysl	Bystin	+	Ct Enf_Ct Sano	5	1.45561	0.0982672	0.035026	1.07049	2.5342	13.012	13.0774	13.3465	13.172	13.1501	12.9115	12.947	12.9084	12.9366	12.8468	13.2422	13.0329	12.9374	12.8671	12.8193
Q9CZQ9	Q9CZQ9	BBS5_MOUSE	Bbs5	Bardet-Biedl syndrome 5 protein homolog	+	Ct Enf_Ct Sano	6	1.45531	-1.02763	0.0350502	0.490515	-2.53375	12.2132	11.7881	12.3976	12.7414	13.7243	13.4745	13.4968	13.9907	13.7974	12.4598	12.8297	13.2892	14.1819	13.8999	14.1313
P97386	P97386	DNLI3_MOUSE	Lig3	DNA ligase 3	+	Ct Enf_Ct Sano	7	1.45435	0.115905	0.0351277	1.08365	2.53234	12.5349	12.4281	12.6401	12.3732	12.5745	12.2808	12.3199	12.2479	12.3454	12.121	12.6091	12.4116	12.3036	12.31	12.2398
Q9WUE3	Q9WUE3	C56D2_MOUSE	Cyb561d2	Transmembrane reductase CYB561D2	+	Ct Enf_Ct Sano	1	1.45422	0.65001	0.0351382	1.56918	2.53213	10.9618	10.2658	11.0605	10.377	10.713	10.9469	10.2964	9.95893	10.5131	10.7068	10.9275	10.778	10.5281	10.1845	9.24766
Q8R0Y6	Q8K009;Q8R0Y6	AL1L1_MOUSE	Aldh1l1	Cytosolic 10-formyltetrahydrofolate dehydrogenase	+	Ct Enf_Ct Sano	38	1.45384	0.349249	0.035169	1.2739	2.53157	16.1389	16.45	16.1636	16.0456	15.5877	16.3343	15.9611	15.7919	15.6923	15.9273	15.8924	16.2019	15.722	15.8822	15.714
Q61576	Q61576	FKB10_MOUSE	Fkbp10	Peptidyl-prolyl cis-trans isomerase FKBP10	+	Ct Enf_Ct Sano	15	1.45284	0.489411	0.0352501	1.40387	2.5301	14.2411	14.6733	14.9404	14.4517	14.0813	14.4124	14.2622	14.2858	14.3178	14.3201	14.7905	14.1141	13.6215	13.5239	13.6181
Q80VI1	Q80VI1	TRI56_MOUSE	Trim56	E3 ubiquitin-protein ligase TRIM56	+	Ct Enf_Ct Sano	1	1.45143	0.579546	0.0353647	1.49438	2.52802	11.1669	11.8028	11.2369	11.413	10.9505	11.3617	10.498	10.6919	11.2232	11.2187	11.1329	10.4008	10.6378	10.587	10.6429
Q8BU30	Q8BU30	SYIC_MOUSE	Iars1	Isoleucine--tRNA ligase, cytoplasmic	+	Ct Enf_Ct Sano	33	1.45052	0.0912939	0.0354389	1.06533	2.52666	16.0101	15.967	16.0832	16.0377	15.8892	15.9584	15.887	15.9281	15.8959	15.9419	15.9471	16.0756	15.8408	15.9441	15.8505
P28862	P28862	MMP3_MOUSE	Mmp3	Stromelysin-1	+	Ct Enf_Ct Sano	8	1.44951	0.484591	0.0355214	1.39919	2.52518	13.2242	13.566	13.6905	13.1192	12.9315	13.1072	13.0089	13.1822	13.364	12.7991	13.4603	13.0074	12.8738	12.2954	12.4855
Q9Z2R6	Q9Z2R6;Q8C4B4	U119A_MOUSE	Unc119	Protein unc-119 homolog A	+	Ct Enf_Ct Sano	10	1.44933	-0.62534	0.0355361	0.648267	-2.5249	16.296	15.6118	15.2187	16.2228	17.0341	16.6554	16.8269	16.8049	16.838	16.3878	16.1331	16.752	17.084	17.2846	17.2796
Q8BX90	Q8BX90	FND3A_MOUSE	Fndc3a	Fibronectin type-III domain-containing protein 3A	+	Ct Enf_Ct Sano	7	1.44786	0.456492	0.0356566	1.3722	2.52274	13.1769	13.4912	13.3639	13.1041	12.7353	12.9561	12.9988	13.0267	13.1434	13.2577	13.389	12.8834	12.3304	12.6219	12.3906
Q9JM51	Q9JM51	PTGES_MOUSE	Ptges	Prostaglandin E synthase	+	Ct Enf_Ct Sano	2	1.44784	-0.443727	0.0356582	0.735233	-2.5227	13.2361	13.4787	13.7647	13.6811	13.5727	13.7384	13.8155	13.8759	13.532	12.8999	13.5023	12.7259	13.771	13.7605	13.7069
Q923G2	Q923G2	RPAB3_MOUSE	Polr2h	DNA-directed RNA polymerases I, II, and III subunit RPABC3	+	Ct Enf_Ct Sano	4	1.44752	0.241541	0.0356845	1.18225	2.52223	12.4924	12.3659	12.3262	12.5123	12.6476	12.4497	12.3824	12.0115	12.6198	12.5014	12.7055	12.6163	12.2273	12.4969	12.2185
Q69ZR2	Q69ZR2	HECD1_MOUSE	Hectd1	E3 ubiquitin-protein ligase HECTD1	+	Ct Enf_Ct Sano	22	1.44712	0.111072	0.0357174	1.08003	2.52164	13.6696	13.5897	13.6889	13.5992	13.3688	13.521	13.4655	13.5114	13.4429	13.4575	13.5342	13.6069	13.4787	13.4283	13.391
Q9Z0F8	Q9Z0F8	ADA17_MOUSE	Adam17	Disintegrin and metalloproteinase domain-containing protein 17	+	Ct Enf_Ct Sano	2	1.44694	0.414254	0.0357322	1.33261	2.52138	13.4318	13.4048	13.6681	13.208	12.9992	12.9961	13.0906	12.9001	12.9804	13.0364	13.443	12.9054	12.6348	12.6096	12.4123
P11438	P11438	LAMP1_MOUSE	Lamp1	Lysosome-associated membrane glycoprotein 1	+	Ct Enf_Ct Sano	4	1.44376	0.363156	0.0359948	1.28624	2.51667	16.4103	16.5766	17.1644	16.4546	16.079	16.4555	16.4074	16.3593	16.3842	16.3338	16.8093	16.3014	15.821	15.7401	15.9845
P70265	P70265	F262_MOUSE	Pfkfb2	6-phosphofructo-2-kinase/fructose-2,6-bisphosphatase 2	+	Ct Enf_Ct Sano	17	1.44273	-0.339516	0.0360803	0.790306	-2.51515	14.9461	14.4772	14.5227	14.8589	15.3031	14.8678	15.064	15.3253	15.2204	14.8173	14.8527	15.0764	15.3431	15.265	15.288
Q9DC48	Q9DC48	PRP17_MOUSE	Cdc40	Pre-mRNA-processing factor 17	+	Ct Enf_Ct Sano	5	1.44238	0.261825	0.0361094	1.19899	2.51463	12.5348	12.6358	12.1782	12.6225	12.7525	12.8112	12.6064	12.6103	12.9259	12.6046	12.4444	12.7657	12.5753	12.2277	12.3448
Q9WUD8	Q9WUD8	FAIM1_MOUSE	Faim	Fas apoptotic inhibitory molecule 1	+	Ct Enf_Ct Sano	7	1.44161	-0.797827	0.0361735	0.575215	-2.51349	13.3855	12.5942	12.6619	13.4736	14.5706	14.248	14.1836	14.4076	14.2196	13.2345	13.2079	13.7895	14.4585	14.683	14.4933
Q64105	Q64105	SPRE_MOUSE	Spr	Sepiapterin reductase	+	Ct Enf_Ct Sano	13	1.44157	-0.208754	0.0361768	0.865284	-2.51343	14.3893	14.2879	14.2272	14.2066	14.6031	14.756	14.7856	14.6572	14.5332	14.1711	14.2415	14.4454	14.6946	14.6743	14.6438
O88983	O88983	STX8_MOUSE	Stx8	Syntaxin-8	+	Ct Enf_Ct Sano	5	1.44096	0.19032	0.0362276	1.14102	2.51254	14.5082	14.5048	14.7106	14.5768	14.3037	14.3791	14.3392	14.4235	14.3569	14.328	14.6344	14.3386	14.1717	14.0743	14.1273
Q91XE8	Q91XE8	TM205_MOUSE	Tmem205	Transmembrane protein 205	+	Ct Enf_Ct Sano	2	1.44002	0.325232	0.0363061	1.25287	2.51114	14.1014	14.1424	13.9953	13.9688	13.7593	13.7238	13.7482	13.481	13.9484	13.9894	13.74	13.5396	13.3932	13.6143	13.5926
Q8BIQ5	Q8BIQ5	CSTF2_MOUSE	Cstf2	Cleavage stimulation factor subunit 2	+	Ct Enf_Ct Sano	4	1.43995	-0.288475	0.036312	0.818767	-2.51104	12.7995	12.7285	12.286	12.9467	13.2467	13.2542	13.3413	13.1623	13.1969	13.2822	12.7724	12.8894	13.258	13.1714	13.3779
Q9EPC1	Q9EPC1	PARVA_MOUSE	Parva	Alpha-parvin	+	Ct Enf_Ct Sano	11	1.43935	0.307786	0.0363622	1.23781	2.51015	13.8949	14.0008	14.4437	13.8882	13.6237	13.7449	13.589	13.5952	13.833	13.9255	14.1122	13.3685	13.4287	13.3021	13.388
Q6NZN0	Q6NZN0	RBM26_MOUSE	Rbm26	RNA-binding protein 26	+	Ct Enf_Ct Sano	12	1.43924	-0.218307	0.0363714	0.859574	-2.51	12.9524	12.7054	12.6618	12.8616	13.0343	12.6619	13.1487	13.0222	13.0738	12.9269	12.7994	12.9988	13.0442	13.1694	13.0992
Q6ZQM8	Q6ZQM8	UD17_MOUSE	Ugt1a7	UDP-glucuronosyltransferase 1A7	+	Ct Enf_Ct Sano	4	1.43799	0.794609	0.0364762	1.73461	2.50814	11.3311	11.5965	12.3348	11.6417	11.1137	11.2231	11.206	11.0949	11.0974	11.4084	11.9018	11.4862	10.7016	10.1943	9.56452
Q99J87	Q99J87	DHX58_MOUSE	Dhx58	ATP-dependent RNA helicase DHX58	+	Ct Enf_Ct Sano	6	1.43751	0.867043	0.0365166	1.82392	2.50743	12.5186	13.2506	13.1042	12.9177	11.8481	12.8865	11.8963	11.7366	12.5133	12.8443	13.2734	12.4434	10.7562	12.4965	12.3915
Q921I9	Q921I9	EXOS4_MOUSE	Exosc4	Exosome complex component RRP41	+	Ct Enf_Ct Sano	2	1.43552	0.491417	0.0366843	1.40582	2.50449	12.0538	12.219	11.9256	11.6954	11.9824	12.3112	12.3246	11.6962	11.8865	11.3533	11.778	12.184	11.4143	11.4282	11.3342
Q8BYK4	Q8BYK4	RDH12_MOUSE	Rdh12	Retinol dehydrogenase 12	+	Ct Enf_Ct Sano	13	1.43461	-0.558983	0.0367612	0.67878	-2.50315	17.1774	16.3376	16.5606	17.2175	17.6142	17.1943	17.5565	17.6422	17.535	17.0736	16.818	17.5083	17.6867	17.8319	17.8303
P09581	P09581	CSF1R_MOUSE	Csf1r	Macrophage colony-stimulating factor 1 receptor	+	Ct Enf_Ct Sano	3	1.43377	0.517827	0.0368324	1.4318	2.5019	11.4491	11.2731	12.0202	11.8522	11.0907	10.9054	11.2554	10.8331	11.1006	11.374	12.0137	11.9048	10.6509	10.6192	10.6853
Q8CIF6	Q8CIF6	SIDT2_MOUSE	Sidt2	SID1 transmembrane family member 2	+	Ct Enf_Ct Sano	3	1.4333	0.328665	0.0368723	1.25585	2.50122	12.9446	13.0872	13.4777	13.1286	12.6223	13.063	12.7215	12.8779	12.7162	12.5821	13.2966	12.7445	12.623	12.3847	12.305
Q9D0R9	Q9D0R9	WDR89_MOUSE	Wdr89	WD repeat-containing protein 89	+	Ct Enf_Ct Sano	4	1.43315	-0.417008	0.036885	0.748976	-2.501	12.6251	12.2121	12.3085	12.8532	13.0332	12.8266	12.841	13.0431	13.0128	12.8912	12.6823	12.8436	13.3632	13.2975	13.0604
O70200	O70200	AIF1_MOUSE	Aif1	Allograft inflammatory factor 1	+	Ct Enf_Ct Sano	4	1.43256	1.38913	0.0369352	2.61921	2.50012	13.5961	14.197	14.3278	13.7286	13.2032	13.8648	13.4501	12.9319	13.5254	14.1796	14.3716	14.2108	12.6203	13.036	10.4101
Q8BNI4	Q8BNI4	DERL2_MOUSE	Derl2	Derlin-2	+	Ct Enf_Ct Sano	3	1.43168	0.287955	0.0370101	1.22091	2.49881	13.7584	13.9598	14.1274	13.9074	13.5535	13.6575	13.5432	13.4997	13.5093	13.4523	14.0534	13.4372	13.3095	13.3688	13.1613
P17879	P17879;Q61696	HS71B_MOUSE	Hspa1b	Heat shock 70 kDa protein 1B	+	Ct Enf_Ct Sano	25	1.43126	-0.380833	0.0370459	0.767994	-2.4982	16.7649	16.4921	16.509	16.9635	17.2946	16.9085	17.318	17.4278	17.39	16.8946	16.832	16.919	17.2416	17.2154	17.1758
Q8BW41	Q8BW41	PMGT2_MOUSE	Pomgnt2	Protein O-linked-mannose beta-1,4-N-acetylglucosaminyltransferase 2	+	Ct Enf_Ct Sano	3	1.43034	-0.251148	0.0371244	0.840228	-2.49684	12.4102	12.419	12.4594	12.4484	12.8318	12.2192	12.4097	12.4241	12.2291	12.2866	12.4411	12.1425	12.7626	12.3649	12.7145
Q9DBK7	Q9DBK7	UBA7_MOUSE	Uba7	Ubiquitin-like modifier-activating enzyme 7	+	Ct Enf_Ct Sano	8	1.43019	0.559095	0.0371373	1.47334	2.49661	13.1468	13.545	13.4446	13.4537	12.9464	12.9173	12.8645	12.6839	13.1545	13.3287	13.5002	12.4659	12.2484	12.1137	12.5234
Q64522	Q64522	H2A2B_MOUSE	H2ac21	Histone H2A type 2-B	+	Ct Enf_Ct Sano	1	1.43005	0.270472	0.0371492	1.2062	2.49641	14.8388	14.9205	15.1944	14.7034	14.1832	14.672	14.4772	14.5251	14.6714	14.7475	15.1104	14.8367	14.8585	14.264	14.4624
Q64516	Q64516	GLPK_MOUSE	Gk	Glycerol kinase	+	Ct Enf_Ct Sano	16	1.4297	-0.136133	0.0371792	0.909955	-2.49589	14.79	14.8106	14.9133	15.0889	15.0619	14.7098	15.059	14.9701	14.9459	14.765	14.7041	14.8639	15.017	14.8467	14.9082
Q8JZR0	Q8JZR0	ACSL5_MOUSE	Acsl5	Long-chain-fatty-acid--CoA ligase 5	+	Ct Enf_Ct Sano	4	1.42872	0.442031	0.0372632	1.35852	2.49445	12.0593	12.6072	12.7067	12.2099	12.0605	12.0685	11.5954	11.9938	11.8593	12.0575	12.6563	11.9469	11.8647	11.5644	11.3126
Q8K2I4	Q8K2I4	MANBA_MOUSE	Manba	Beta-mannosidase	+	Ct Enf_Ct Sano	6	1.42854	0.337502	0.0372786	1.26357	2.49418	12.5444	12.8519	13.3417	12.9861	12.5621	12.623	12.4958	12.5033	12.8005	12.6436	13.0938	12.2815	12.1726	12.145	12.0971
O08739	O08739	AMPD3_MOUSE	Ampd3	AMP deaminase 3	+	Ct Enf_Ct Sano	8	1.42819	0.190067	0.0373087	1.14082	2.49366	14.0298	14.0862	14.371	13.9914	13.7969	13.9692	13.8331	13.8892	13.8616	13.8607	14.0557	13.7587	13.6344	13.6666	13.7319
Q9D3B1	Q9D3B1	HACD2_MOUSE	Hacd2	Very-long-chain (3R)-3-hydroxyacyl-CoA dehydratase 2	+	Ct Enf_Ct Sano	1	1.42763	0.234318	0.0373568	1.17635	2.49284	13.8167	14.1629	14.0438	14.1752	13.9721	13.8232	13.9406	13.787	14.178	13.8735	14.0978	13.9832	13.7229	13.7097	13.6322
O54992	O54992	MAPK5_MOUSE	Mapkapk5	MAP kinase-activated protein kinase 5	+	Ct Enf_Ct Sano	1	1.42683	0.315807	0.0374257	1.24471	2.49165	13.8602	14.0725	13.9555	13.6378	13.5235	13.9114	13.6169	13.5507	13.4923	13.2336	13.9289	13.5887	13.56	13.3586	13.2597
Q9Z1D1	Q9Z1D1	EIF3G_MOUSE	Eif3g	Eukaryotic translation initiation factor 3 subunit G	+	Ct Enf_Ct Sano	7	1.42612	0.206546	0.0374869	1.15392	2.49061	14.0093	14.2019	14.1019	13.9801	14.019	14.2458	14.0464	13.9777	14.0456	14.3173	14.3168	14.2335	13.8241	14.1031	13.7522
Q8BVG4	Q8BVG4	DPP9_MOUSE	Dpp9	Dipeptidyl peptidase 9	+	Ct Enf_Ct Sano	6	1.42607	0.164599	0.0374913	1.12085	2.49054	13.892	13.8811	13.936	13.7437	13.7166	13.8778	13.9415	13.8317	13.9971	13.8453	14.0412	13.9117	13.7155	13.5982	13.6498
Q9Z2Q6	Q9Z2Q6	SEPT5_MOUSE	Septin5	Septin-5	+	Ct Enf_Ct Sano	17	1.4255	-0.271534	0.0375405	0.828438	-2.48969	15.8372	15.9704	15.6743	15.8885	16.2394	16.3047	16.284	15.9916	15.9755	15.9009	15.6567	15.9773	16.3387	16.4056	16.4029
A2RTL5	A2RTL5	RSRC2_MOUSE	Rsrc2	Arginine/serine-rich coiled-coil protein 2	+	Ct Enf_Ct Sano	4	1.42535	-0.271629	0.0375535	0.828384	-2.48946	12.5645	12.5055	12.2042	12.866	13.0352	12.916	13.1294	12.9344	12.7581	12.8343	12.8611	12.9757	12.8874	13.1751	12.9516
P17563	P17563;Q63836	SBP1_MOUSE	Selenbp1	Methanethiol oxidase	+	Ct Enf_Ct Sano	23	1.42405	-0.386878	0.037666	0.764783	-2.48754	15.8522	15.8828	15.9368	15.991	16.6815	16.452	16.5493	16.5457	16.6213	16.131	16.0847	16.1275	16.5032	16.6721	16.6
Q9CWU2	Q9CWU2	ZDH13_MOUSE	Zdhhc13	Palmitoyltransferase ZDHHC13	+	Ct Enf_Ct Sano	2	1.42333	0.478047	0.0377285	1.39286	2.48648	12.1054	11.9689	12.3738	12.0356	11.7656	11.8741	11.0974	11.8812	11.7453	11.3564	11.6921	11.7423	11.5152	11.6482	10.9038
A0A1W2P872	A0A1W2P872	NOVA2_MOUSE	Nova2	RNA-binding protein Nova-2	+	Ct Enf_Ct Sano	1	1.42294	-0.543952	0.0377624	0.685889	-2.4859	11.2256	10.3706	10.5233	10.4866	10.516	10.832	11.6996	11.0767	10.9846	10.6601	10.4158	10.4455	11.4412	10.8817	11.4789
Q8BIS8	Q8BIS8	CC126_MOUSE	Ccdc126	Coiled-coil domain-containing protein 126	+	Ct Enf_Ct Sano	3	1.42155	-0.466415	0.0378835	0.723761	-2.48385	11.7981	11.2166	10.9686	11.715	11.8544	11.6118	12.4527	12.2379	12.2776	11.949	11.5596	11.7869	12.1424	12.2169	11.9732
Q8BMZ5	Q8BMZ5	SEN34_MOUSE	Tsen34	tRNA-splicing endonuclease subunit Sen34	+	Ct Enf_Ct Sano	3	1.42093	-0.712967	0.0379376	0.610064	-2.48293	10.4743	11.2442	11.3413	11.3202	12.1232	10.597	11.9153	11.8049	11.9314	11.2452	11.7085	11.536	12.0929	11.6235	11.911
P02468	P02468	LAMC1_MOUSE	Lamc1	Laminin subunit gamma-1	+	Ct Enf_Ct Sano	25	1.42083	0.461592	0.0379463	1.37706	2.48279	14.1274	14.2586	14.9519	13.969	13.6616	13.8531	13.9067	13.8651	14.1171	13.9828	14.5632	13.637	13.4099	13.157	13.3465
Q61699	Q61699	HS105_MOUSE	Hsph1	Heat shock protein 105 kDa	+	Ct Enf_Ct Sano	30	1.41996	0.196369	0.0380224	1.14581	2.4815	14.6069	14.6569	14.6882	14.617	14.4777	14.788	14.4749	14.6016	14.4529	14.6663	14.6515	14.7584	14.4783	14.4485	14.2781
O70370	O70370	CATS_MOUSE	Ctss	Cathepsin S	+	Ct Enf_Ct Sano	5	1.41812	0.955575	0.0381839	1.93935	2.47879	12.8501	13.5563	13.2479	12.776	13.2874	13.478	13.4144	12.6706	13.2152	13.5205	13.9788	12.8336	11.6961	11.8294	11.5449
Q9QXS1	Q9QXS1	PLEC_MOUSE	Plec	Plectin	+	Ct Enf_Ct Sano	211	1.417	0.390983	0.0382825	1.31129	2.47713	16.3239	16.5224	16.781	16.4154	16.0139	16.1893	16.1234	16.0331	16.0547	16.0938	16.6667	15.8814	15.6057	15.6231	15.6313
P68510	P68510	1433F_MOUSE	Ywhah	14-3-3 protein eta	+	Ct Enf_Ct Sano	11	1.41686	0.155777	0.0382948	1.11402	2.47693	16.951	16.9851	16.792	16.876	16.8349	17.0716	16.8647	16.8374	17.0802	17.0821	17.0225	17.0749	16.7894	17.0973	16.7953
Q9D273	Q9D273	MMAB_MOUSE	Mmab	Corrinoid adenosyltransferase MMAB	+	Ct Enf_Ct Sano	4	1.4165	-0.228397	0.0383266	0.853583	-2.47639	13.1979	13.16	13.1044	12.9333	13.4599	13.4168	13.3435	13.3989	12.9065	12.8028	12.7246	13.0866	13.5161	13.3855	13.2658
Q8BM13	Q8BM13	NOE2_MOUSE	Olfm2	Noelin-2	+	Ct Enf_Ct Sano	1	1.41613	0.918744	0.0383592	1.89047	2.47585	11.9836	12.8017	12.4969	10.2181	10.3538	12.4205	11.8744	10.6896	11.9476	12.3646	12.0329	12.7709	11.699	12.3226	10.7448
P42125	P42125	ECI1_MOUSE	Eci1	Enoyl-CoA delta isomerase 1, mitochondrial	+	Ct Enf_Ct Sano	10	1.41454	-0.358698	0.0384999	0.779868	-2.47349	15.5791	15.7672	15.7194	15.6382	16.2085	15.9198	16.1421	16.1257	16.0745	15.5691	15.7717	15.2533	15.9934	16.0393	16.0868
P41778	O35317;O35984;P41778	PBX1_MOUSE	Pbx1	Pre-B-cell leukemia transcription factor 1	+	Ct Enf_Ct Sano	3	1.41402	0.223643	0.0385461	1.16768	2.47272	13.6733	13.7407	13.5963	13.5769	13.5743	13.625	13.408	13.647	13.9957	14.1061	13.6558	13.5713	13.5561	13.519	13.3576
P61961	P61961	UFM1_MOUSE	Ufm1	Ubiquitin-fold modifier 1	+	Ct Enf_Ct Sano	1	1.41395	-0.297091	0.0385523	0.813892	-2.47262	12.2706	12.387	12.3888	12.4502	12.4571	12.3993	12.349	12.3853	12.4264	12.1747	12.6492	12.0789	12.7137	12.8493	12.7503
Q8K4B0	Q8K4B0	MTA1_MOUSE	Mta1	Metastasis-associated protein MTA1	+	Ct Enf_Ct Sano	17	1.41326	0.237259	0.0386136	1.17875	2.47161	13.8267	13.8466	13.7611	13.6788	13.3287	13.527	13.4018	13.3873	13.3743	13.7485	13.6746	13.6045	13.2808	13.449	13.4739
P97352	P97352	S10AD_MOUSE	S100a13	Protein S100-A13	+	Ct Enf_Ct Sano	3	1.41152	0.42843	0.0387686	1.34577	2.46904	15.1927	15.2314	15.3482	15.3825	14.9474	15.4512	15.0717	15.0085	15.0564	15.0399	15.5683	15.1426	14.9726	14.6736	14.2058
Q4KMM3	Q4KMM3	OXR1_MOUSE	Oxr1	Oxidation resistance protein 1	+	Ct Enf_Ct Sano	32	1.41123	-0.0873072	0.0387945	0.941278	-2.46861	14.9535	14.9866	14.7286	14.8851	14.9566	14.8756	14.9863	14.9878	14.9346	14.7779	14.6994	14.8137	15.0659	14.9606	15
Q3UZ39	Q3UZ39	LRRF1_MOUSE	Lrrfip1	Leucine-rich repeat flightless-interacting protein 1	+	Ct Enf_Ct Sano	4	1.411	0.499754	0.038815	1.41397	2.46827	12.5113	12.7821	13.0749	12.3693	12.2586	12.4431	12.3259	12.3577	12.5992	12.7288	12.9578	12.0942	11.4942	11.7284	12.0248
Q80UP5	Q80UP5	AN13A_MOUSE	Ankrd13a	Ankyrin repeat domain-containing protein 13A	+	Ct Enf_Ct Sano	9	1.41049	0.225788	0.0388606	1.16942	2.46751	12.4345	12.4945	12.4117	12.64	12.1745	12.2665	11.9681	12.3957	12.545	12.4896	12.7804	12.3896	12.2873	12.277	12.0731
Q9WUA2	Q9WUA2	SYFB_MOUSE	Farsb	Phenylalanine--tRNA ligase beta subunit	+	Ct Enf_Ct Sano	20	1.40881	-0.151728	0.0390113	0.900172	-2.46504	16.649	16.464	16.5499	16.7366	16.6988	16.6453	16.6663	16.8149	16.5655	16.3342	16.7178	16.7843	16.8542	16.7738	16.7576
A2A8U2	A2A8U2	TM201_MOUSE	Tmem201	Transmembrane protein 201	+	Ct Enf_Ct Sano	8	1.40837	-0.171868	0.0390508	0.887693	-2.46439	14.5765	14.256	14.5085	14.6006	14.7866	14.3932	14.5966	14.4896	14.5257	14.4426	14.6919	14.4741	14.7339	14.5911	14.6737
Q8BJD1	Q8BJD1	ITIH5_MOUSE	Itih5	Inter-alpha-trypsin inhibitor heavy chain H5	+	Ct Enf_Ct Sano	4	1.40801	0.584129	0.0390832	1.49913	2.46386	10.7711	11.0952	11.7995	11.1483	11.0017	10.5228	10.4819	10.8318	11.3325	11.0287	11.0673	10.6383	10.035	10.3285	9.76204
Q3UZP4	Q3UZP4	SVIP_MOUSE	Svip	Small VCP/p97-interacting protein	+	Ct Enf_Ct Sano	2	1.40743	-0.653088	0.0391354	0.635918	-2.463	12.1802	12.2573	12.1728	12.4053	13.3874	13.2944	13.2077	13.1415	13.1717	12.6198	10.3991	12.1062	13.1874	13.4527	13.2861
P15508	P15508	SPTB1_MOUSE	Sptb	Spectrin beta chain, erythrocytic	+	Ct Enf_Ct Sano	64	1.40677	-0.184225	0.0391949	0.880122	-2.46202	13.9461	14.1269	14.1163	13.9171	14.0916	13.9504	14.2142	14.0359	14.037	14.12	14.0849	13.9739	14.0609	14.2425	14.402
Q8BGS1	Q8BGS1	E41L5_MOUSE	Epb41l5	Band 4.1-like protein 5	+	Ct Enf_Ct Sano	6	1.40603	-0.182577	0.0392618	0.881128	-2.46093	11.7068	11.6174	11.3435	11.6179	12.1521	11.5622	11.8361	11.8953	11.9515	11.8072	11.5637	11.7275	11.8321	11.9031	12.0117
Q9D6V8	Q9D6V8	PAIP2_MOUSE	Paip2	Polyadenylate-binding protein-interacting protein 2	+	Ct Enf_Ct Sano	1	1.40514	0.505232	0.0393423	1.41935	2.45962	11.0447	10.4132	10.5314	10.7209	10.1966	11.4062	10.7188	10.6423	10.8648	10.508	11.0031	11.183	10.2092	10.1677	10.6477
A2RSX7	A2RSX7	TYW5_MOUSE	Tyw5	tRNA wybutosine-synthesizing protein 5	+	Ct Enf_Ct Sano	3	1.40473	-0.519159	0.0393795	0.697778	-2.45901	12.8596	11.9513	12.6906	12.4759	12.8218	12.9326	12.9751	13.0017	12.5662	12.2973	12.6279	13.0225	13.282	13.2948	13.3744
Q9DBB8	Q9DBB8	DHDH_MOUSE	Dhdh	Trans-1,2-dihydrobenzene-1,2-diol dehydrogenase	+	Ct Enf_Ct Sano	9	1.40456	-0.237962	0.0393949	0.847942	-2.45875	14.7943	14.9847	14.6795	14.8939	15.26	15.2536	15.1453	15.2235	15.073	14.8703	14.9389	15.214	15.402	15.3675	15.3711
P15208	P15208	INSR_MOUSE	Insr	Insulin receptor	+	Ct Enf_Ct Sano	6	1.40356	-0.196792	0.0394857	0.872488	-2.45728	12.9244	13.1743	13.1165	12.835	13.1783	13.1177	13.3425	13.085	13.0513	12.6397	12.9429	12.9633	13.0934	13.2914	13.4026
Q9D164	Q9D164	FXYD6_MOUSE	Fxyd6	FXYD domain-containing ion transport regulator 6	+	Ct Enf_Ct Sano	4	1.40299	-0.109453	0.0395376	0.926939	-2.45644	12.8048	13.0031	12.8505	12.5814	12.7993	12.9636	13.0695	13.0197	12.9073	13.0072	12.9612	13.0212	12.9829	13.105	13.0699
Q8CJ19	Q8CJ19	MICA3_MOUSE	Mical3	[F-actin]-monooxygenase MICAL3	+	Ct Enf_Ct Sano	3	1.40279	-0.366275	0.0395558	0.775783	-2.45615	12.8252	13.0431	13.1135	13.2479	13.4344	13.4614	13.7778	13.6844	13.3023	13.4095	13.1396	13.5107	13.5065	13.3576	13.6478
Q8VCT3	Q8VCT3	AMPB_MOUSE	Rnpep	Aminopeptidase B	+	Ct Enf_Ct Sano	20	1.40062	0.212325	0.0397539	1.15855	2.45294	15.3059	15.294	15.4732	15.3011	15.1454	15.1268	15.0304	15.1923	15.2471	15.1912	15.3224	15.0445	15.0628	14.8718	14.7994
Q8VE47	Q8VE47	UBA5_MOUSE	Uba5	Ubiquitin-like modifier-activating enzyme 5	+	Ct Enf_Ct Sano	8	1.40033	0.146755	0.0397805	1.10708	2.45251	13.3917	13.361	13.5386	13.3142	13.13	13.374	13.2287	13.1808	13.1548	13.1953	13.4534	13.211	13.0972	13.0425	13.2097
P21126	P21126	UBL4A_MOUSE	Ubl4a	Ubiquitin-like protein 4A	+	Ct Enf_Ct Sano	6	1.39992	0.224559	0.0398181	1.16842	2.45191	14.7451	14.5722	14.6871	14.7167	14.4504	14.869	14.3971	14.5009	14.3921	14.3637	14.76	14.823	14.46	14.3998	14.5208
Q3UPF5	Q3UPF5	ZCCHV_MOUSE	Zc3hav1	Zinc finger CCCH-type antiviral protein 1	+	Ct Enf_Ct Sano	5	1.39944	0.658496	0.0398621	1.57844	2.4512	11.8949	12.2474	12.3896	12.1481	11.6402	12.1556	12.1351	11.2025	12.0138	12.3227	12.4043	11.781	11.7418	10.9826	10.7382
Q9CZS1	Q9CZS1	AL1B1_MOUSE	Aldh1b1	Aldehyde dehydrogenase X, mitochondrial	+	Ct Enf_Ct Sano	3	1.39926	0.365447	0.0398786	1.28828	2.45094	11.6151	11.8423	11.9258	11.8848	12.1082	11.8498	11.4744	11.3516	11.697	11.6917	12.236	11.1688	11.3655	11.1092	11.0451
Q8BQM8	Q8BQM8	EMAL5_MOUSE	Eml5	Echinoderm microtubule-associated protein-like 5	+	Ct Enf_Ct Sano	2	1.39915	2.65419	0.0398887	6.29493	2.45077	15.6684	15.1106	15.3929	15.023	15.474	14.7824	10.9532	15.1646	14.8338	14.022	10.444	15.3985	10.5273	15.0745	10.8032
Q9D6D0	Q9D6D0	UCP4_MOUSE	Slc25a27	Mitochondrial uncoupling protein 4	+	Ct Enf_Ct Sano	5	1.39821	-0.191316	0.0399751	0.875806	-2.44938	14.4281	14.5973	14.5116	14.2462	14.6081	14.3465	14.7139	14.6471	14.6127	14.294	14.5918	14.3333	14.7644	14.4708	14.6782
Q9CVB6	Q9CVB6	ARPC2_MOUSE	Arpc2	Actin-related protein 2/3 complex subunit 2	+	Ct Enf_Ct Sano	15	1.39786	0.259134	0.0400074	1.19676	2.44887	16.4081	16.4675	16.7315	16.3419	16.3178	16.591	16.4515	16.2779	16.3219	16.2716	16.6994	16.2973	16.0346	15.9429	16.0833
Q62351	Q62351	TFR1_MOUSE	Tfrc	Transferrin receptor protein 1	+	Ct Enf_Ct Sano	19	1.39721	-0.220411	0.0400673	0.858321	-2.4479	14.6426	14.2679	14.6842	14.4996	14.7543	14.5376	14.4989	14.7805	14.5383	14.1582	14.5454	14.5511	14.8855	14.7017	14.7729
Q8BJM5	Q8BJM5	ZNT6_MOUSE	Slc30a6	Zinc transporter 6	+	Ct Enf_Ct Sano	2	1.39628	-0.486384	0.0401532	0.713812	-2.44654	10.7472	11.7146	11.6212	11.5459	11.6845	11.3986	11.4398	11.9688	11.1391	11.6212	11.2358	11.4489	11.8352	12.0402	11.5963
O70624	O70624	MYOC_MOUSE	Myoc	Myocilin	+	Ct Enf_Ct Sano	21	1.39586	-0.637821	0.040192	0.642683	-2.44591	14.796	15.3276	15.257	15.4508	15.9152	15.8385	15.9931	15.5258	14.5432	15.1664	15.2761	14.6179	15.4989	15.6225	15.6718
Q9D1D6	Q9D1D6	CTHR1_MOUSE	Cthrc1	Collagen triple helix repeat-containing protein 1	+	Ct Enf_Ct Sano	1	1.39469	0.421043	0.0403005	1.3389	2.44418	10.7049	10.9938	11.4674	10.8008	10.2795	11.323	10.6897	11.0207	10.9513	10.4048	11.5716	11.0404	10.649	10.2612	10.2877
Q8CCK0	Q8CCK0	H2AW_MOUSE	Macroh2a2	Core histone macro-H2A.2	+	Ct Enf_Ct Sano	8	1.39454	0.412238	0.0403144	1.33075	2.44396	13.592	13.9731	14.2303	13.6802	12.9829	13.3913	13.2446	13.2215	13.1507	13.4873	13.901	13.3076	13.1901	12.8221	12.875
Q8CJF7	Q8CJF7	ELYS_MOUSE	Ahctf1	Protein ELYS	+	Ct Enf_Ct Sano	7	1.39437	0.167628	0.0403302	1.12321	2.44371	12.7201	12.6627	12.7344	12.9098	12.5037	12.5404	12.2777	12.4428	12.6077	12.8396	12.6443	12.3889	12.4924	12.4697	12.3989
Q9Z2Z9	Q9Z2Z9	GFPT2_MOUSE	Gfpt2	Glutamine--fructose-6-phosphate aminotransferase [isomerizing] 2	+	Ct Enf_Ct Sano	5	1.39399	1.27328	0.0403655	2.4171	2.44315	12.6352	12.9666	12.6951	12.5717	12.3738	12.6551	12.4377	12.4123	12.533	13.0519	12.8575	11.8348	10.2271	10.426	10.7553
E2JF22	E2JF22	PIEZ1_MOUSE	Piezo1	Piezo-type mechanosensitive ion channel component 1	+	Ct Enf_Ct Sano	1	1.39373	0.384841	0.0403896	1.30572	2.44277	11.2186	11.2694	11.6292	11.3154	10.5611	10.8194	10.3548	11.048	10.7241	10.9275	11.1574	10.9852	10.6102	10.5574	10.5221
Q8R0Y8	Q8R0Y8	S2542_MOUSE	Slc25a42	Mitochondrial coenzyme A transporter SLC25A42	+	Ct Enf_Ct Sano	2	1.39369	-0.254014	0.0403934	0.83856	-2.44271	12.7379	12.5376	12.0259	12.296	12.4286	12.7769	12.7566	12.9098	12.2344	12.6454	12.1236	12.4505	12.7332	12.8306	12.7772
Q61210	Q61210	ARHG1_MOUSE	Arhgef1	Rho guanine nucleotide exchange factor 1	+	Ct Enf_Ct Sano	12	1.39359	0.344807	0.0404027	1.26998	2.44256	12.7058	13.0124	13.1355	12.8299	12.6029	12.7235	12.6506	12.3592	12.8014	12.805	13.2815	12.2849	12.2808	12.3111	12.2022
Q9WUR9	Q9WUR9	KAD4_MOUSE	Ak4	Adenylate kinase 4, mitochondrial	+	Ct Enf_Ct Sano	5	1.39234	-0.295049	0.0405191	0.815045	-2.44072	14.83	14.585	14.2885	14.632	15.3215	15.118	15.3026	15.1755	15.1397	14.7328	14.3265	15.1545	15.4072	15.2526	15.1644
Q80YA8	Q80YA8	CRUM2_MOUSE	Crb2	Protein crumbs homolog 2	+	Ct Enf_Ct Sano	4	1.39164	-0.328879	0.0405845	0.796155	-2.43968	11.5295	11.6155	11.7444	12.1563	12.1761	11.6991	11.924	12.0596	12.2115	11.927	11.6597	11.6568	12.2071	11.9561	12.2099
P0DOV2	P0DOV2	IFI4_MOUSE	Ifi204	Interferon-activable protein 204	+	Ct Enf_Ct Sano	13	1.39123	0.562122	0.0406228	1.47644	2.43908	12.634	13.3323	13.4653	13.0858	12.8667	13.0222	12.8303	12.7342	13.0685	13.2631	13.6843	12.5656	12.0857	12.2542	11.9074
Q7TQK5	Q7TQK5	CCD93_MOUSE	Ccdc93	Coiled-coil domain-containing protein 93	+	Ct Enf_Ct Sano	10	1.39086	0.215844	0.0406574	1.16138	2.43854	13.5212	13.8573	13.9475	13.6622	13.7334	13.7061	13.7195	13.4713	13.6346	13.6561	13.8035	13.6573	13.414	13.3731	13.3195
Q8K448	Q8K448	ABCA5_MOUSE	Abca5	Cholesterol transporter ABCA5	+	Ct Enf_Ct Sano	7	1.39056	-0.296032	0.0406855	0.814489	-2.43809	12.5261	12.5191	12.5155	12.4553	12.8378	12.2956	12.6966	12.5963	12.8492	12.5226	12.5497	12.4133	12.8106	13.0189	12.9609
Q91V92	Q91V92	ACLY_MOUSE	Acly	ATP-citrate synthase	+	Ct Enf_Ct Sano	48	1.39009	-0.11705	0.0407296	0.922071	-2.4374	17.4293	17.3	17.1389	17.3929	17.4264	17.3662	17.4173	17.5358	17.4018	17.2969	17.2838	17.529	17.5994	17.5164	17.5426
P24457	P24456;P24457;Q8CIM7	CP2DB_MOUSE	Cyp2d11	Cytochrome P450 2D11	+	Ct Enf_Ct Sano	2	1.38832	-0.283451	0.0408959	0.821623	-2.43479	13.7067	13.831	13.9761	14.0603	13.9773	13.873	14.2018	14.3586	14.2767	13.8924	14.1677	13.8236	14.0123	14.0775	14.2781
P46460	P46460	NSF_MOUSE	Nsf	Vesicle-fusing ATPase	+	Ct Enf_Ct Sano	45	1.38802	-0.145213	0.0409242	0.904246	-2.43434	19.0724	18.9107	18.6554	19.0505	19.1191	19.0245	19.0389	19.0955	19.0139	18.7894	18.8262	19.127	19.303	19.2042	19.2329
Q9WTN0	Q9WTN0	GGPPS_MOUSE	Ggps1	Geranylgeranyl pyrophosphate synthase	+	Ct Enf_Ct Sano	6	1.38795	-0.264331	0.0409308	0.832585	-2.43423	13.9619	13.9196	13.9198	13.9276	14.3994	14.3643	14.3736	14.6485	14.2564	13.8254	14.0188	14.3211	14.3448	14.3749	14.4034
Q8BVL3	Q8BVL3	SNX17_MOUSE	Snx17	Sorting nexin-17	+	Ct Enf_Ct Sano	3	1.38791	0.25763	0.0409345	1.19551	2.43417	12.9152	13.1853	13.3714	13.3966	13.4145	13.1728	12.9014	12.8555	13.2539	13.1029	13.2647	13.0475	12.5992	13.1386	12.7919
Q8BVF7	Q8BVF7	APH1A_MOUSE	Aph1a	Gamma-secretase subunit APH-1A	+	Ct Enf_Ct Sano	1	1.38499	2.02922	0.0412107	4.08184	2.42986	13.0418	14.6045	14.4484	14.0903	10.5377	14.4367	10.7502	10.5273	13.9545	13.9145	13.9896	13.9339	13.6195	14.1508	10.7774
Q91W61	Q91W61	FXL15_MOUSE	Fbxl15	F-box/LRR-repeat protein 15	+	Ct Enf_Ct Sano	3	1.38408	-0.194006	0.0412971	0.874175	-2.42852	13.0574	12.815	12.3504	12.6351	12.7284	12.9992	13.2909	12.9581	12.8293	12.6424	12.7242	12.7893	13.1493	13.018	13.044
P47964	P47964	RL36_MOUSE	Rpl36	Large ribosomal subunit protein eL36	+	Ct Enf_Ct Sano	5	1.38353	0.145142	0.0413495	1.10584	2.42771	16.6949	16.7919	16.4802	16.9011	16.6775	16.7236	16.6114	16.6027	16.4926	16.4954	16.6845	16.7711	16.5358	16.4631	16.5354
Q9D0R4	Q9D0R4	DDX56_MOUSE	Ddx56	Probable ATP-dependent RNA helicase DDX56	+	Ct Enf_Ct Sano	2	1.38208	-0.291206	0.0414878	0.817219	-2.42558	13.1428	12.7158	12.4815	13.5517	13.6746	13.0678	13.0176	13.4133	13.1254	13.0256	12.8943	13.2016	13.4948	13.4057	13.3779
Q8CFW1	Q8CFW1	ANO2_MOUSE	Ano2	Anoctamin-2	+	Ct Enf_Ct Sano	14	1.37979	-0.433843	0.0417071	0.740287	-2.4222	14.6147	14.0289	13.8616	14.5965	15.0015	14.5671	15.0393	14.9763	14.9612	14.5972	14.5859	15.0121	15.1008	15.1697	15.067
Q6PGC1	Q6PGC1	DHX29_MOUSE	Dhx29	ATP-dependent RNA helicase DHX29	+	Ct Enf_Ct Sano	11	1.37959	0.191661	0.0417263	1.14208	2.4219	13.4103	13.4096	13.2926	13.3997	13.4401	13.253	13.0293	13.1735	13.0858	13.3644	13.465	13.35	12.9688	13.1285	13.2503
Q920A5	Q920A5	RISC_MOUSE	Scpep1	Retinoid-inducible serine carboxypeptidase	+	Ct Enf_Ct Sano	7	1.37901	0.38906	0.0417821	1.30954	2.42105	14.7559	14.9763	15.2884	14.7893	14.5154	14.938	14.753	14.6338	14.6611	14.6503	15.3033	14.5032	14.2884	14.1345	14.0794
P97868	P97868	RBBP6_MOUSE	Rbbp6	E3 ubiquitin-protein ligase RBBP6	+	Ct Enf_Ct Sano	4	1.379	-0.217571	0.041783	0.860012	-2.42103	11.6822	11.4308	11.3651	11.6827	12.1528	11.5934	11.9487	11.5359	11.5133	11.7772	11.4395	11.5267	11.6918	11.714	11.9437
Q8BK72	Q8BK72	RT27_MOUSE	Mrps27	Small ribosomal subunit protein mS27	+	Ct Enf_Ct Sano	7	1.37734	0.240825	0.041943	1.18167	2.41858	12.2135	12.4768	12.5051	12.4356	12.4604	12.6105	12.1303	12.1981	12.4755	12.5079	12.3865	12.3289	12.3109	12.331	11.9309
P70245	P70245	EBP_MOUSE	Ebp	3-beta-hydroxysteroid-Delta(8),Delta(7)-isomerase	+	Ct Enf_Ct Sano	2	1.37694	0.308698	0.0419817	1.23859	2.41799	14.4458	14.1235	14.2937	14.256	13.9659	13.792	13.9646	13.8622	14.0724	13.9067	14.2492	14.2314	13.5784	13.7729	13.9435
Q9DCC4	Q9DCC4	P5CR3_MOUSE	Pycr3	Pyrroline-5-carboxylate reductase 3	+	Ct Enf_Ct Sano	6	1.37667	-0.290022	0.0420078	0.81789	-2.41758	14.0037	14.2725	13.7115	14.0708	14.6891	14.7097	14.7185	14.4968	14.3139	13.9863	14.0263	14.3888	14.5923	14.6438	14.6874
P58854	P58854	GCP3_MOUSE	Tubgcp3	Gamma-tubulin complex component 3	+	Ct Enf_Ct Sano	9	1.37642	0.166607	0.042032	1.12242	2.41722	12.6704	12.6201	12.9684	12.7801	12.7193	12.5789	12.6115	12.5379	12.7953	12.6791	12.606	12.5646	12.4553	12.5075	12.2842
Q7TMB8	Q7TMB8	CYFP1_MOUSE	Cyfip1	Cytoplasmic FMR1-interacting protein 1	+	Ct Enf_Ct Sano	39	1.37605	0.246038	0.0420678	1.18595	2.41668	15.5506	15.674	15.8948	15.6578	15.4379	15.4604	15.43	15.3847	15.3381	15.4608	15.7449	15.3555	15.2293	15.0813	15.0233
Q8BH61	Q8BH61	F13A_MOUSE	F13a1	Coagulation factor XIII A chain	+	Ct Enf_Ct Sano	18	1.37605	0.563789	0.0420678	1.47815	2.41667	14.8855	15.3276	15.7791	14.9603	14.8105	14.7976	14.7455	14.4437	14.644	15.2001	15.5903	14.2869	13.9188	13.9415	14.0731
Q60928	Q60928	GGT1_MOUSE	Ggt1	Glutathione hydrolase 1 proenzyme	+	Ct Enf_Ct Sano	8	1.37492	-0.488338	0.0421774	0.712846	-2.415	13.5918	14.2525	14.3716	14.5237	14.4968	14.7009	14.569	14.8771	14.5416	14.314	14.077	14.12	14.6777	14.6456	14.8792
O08529	O08529	CAN2_MOUSE	Capn2	Calpain-2 catalytic subunit	+	Ct Enf_Ct Sano	32	1.37482	0.263588	0.0421871	1.20046	2.41486	15.4413	15.631	15.8268	15.5141	15.2252	15.3869	15.3678	15.3026	15.2247	15.3538	15.6394	15.3158	15.087	14.9409	14.9834
Q9ET26	Q9ET26	RN114_MOUSE	Rnf114	E3 ubiquitin-protein ligase RNF114	+	Ct Enf_Ct Sano	6	1.37446	0.27168	0.0422221	1.20721	2.41432	12.529	12.7947	12.4306	12.4609	12.6053	13.0729	12.4906	12.5354	12.7221	12.7423	12.4478	12.7956	12.5026	12.7368	12.2905
Q9CQF6	Q9CQF6	ADPPT_MOUSE	Aasdhppt	L-aminoadipate-semialdehyde dehydrogenase-phosphopantetheinyl transferase	+	Ct Enf_Ct Sano	2	1.37335	0.270845	0.0423302	1.20651	2.41269	12.3758	12.1757	12.2695	12.2766	12.3919	12.5023	11.7395	12.2589	12.2816	11.6284	12.0285	12.3947	12.0012	12.2711	12.1051
Q07646	Q07646	MEST_MOUSE	Mest	Mesoderm-specific transcript protein	+	Ct Enf_Ct Sano	2	1.37245	2.28216	0.042418	4.86406	2.41137	14.3625	14.325	14.6071	14.626	14.4327	14.2467	10.4989	10.75	14.6119	14.822	14.8934	14.7803	10.7096	14.7191	14.238
Q9R0I7	Q9R0I7	YLPM1_MOUSE	Ylpm1	YLP motif-containing protein 1	+	Ct Enf_Ct Sano	12	1.37212	-0.177106	0.0424502	0.884475	-2.41087	13.6159	13.3978	13.2776	13.4729	13.8182	13.65	13.8929	13.6324	13.6371	13.5103	13.7118	13.7444	13.7762	13.7611	13.8682
Q9Z2C5	Q9Z2C5	MTM1_MOUSE	Mtm1	Myotubularin	+	Ct Enf_Ct Sano	3	1.37151	0.31754	0.0425099	1.2462	2.40998	13.1172	13.2704	13.4515	13.2317	13.3301	13.1721	12.5874	13.0993	12.9098	12.8914	13.2386	12.8691	12.813	12.7755	12.4756
Q80V86	Q80V86	INT8_MOUSE	Ints8	Integrator complex subunit 8	+	Ct Enf_Ct Sano	6	1.37077	0.262195	0.0425824	1.1993	2.40888	13.4258	13.1441	13.4085	13.2289	12.9646	13.4793	12.8787	13.0539	12.9633	12.9141	13.3903	13.4083	13.055	12.9741	13.1481
O35379	B2RX12;O35379	MRP1_MOUSE	Abcc1	Multidrug resistance-associated protein 1	+	Ct Enf_Ct Sano	24	1.37071	-0.175313	0.0425883	0.885575	-2.40879	14.0548	14.01	14.2818	14.0852	14.1636	14.0722	14.3187	14.1925	14.0848	13.9968	14.0391	13.7716	14.1062	14.0638	14.1888
Q93092	Q93092	TALDO_MOUSE	Taldo1	Transaldolase	+	Ct Enf_Ct Sano	16	1.37045	-0.310448	0.0426138	0.806391	-2.40841	17.3526	17.071	17.1264	17.3208	17.6972	17.7402	17.8418	17.7205	17.5462	17.3538	17.2832	17.7308	17.8641	17.81	17.7566
Q8CH09	Q8CH09	SUGP2_MOUSE	Sugp2	SURP and G-patch domain-containing protein 2	+	Ct Enf_Ct Sano	18	1.37031	-0.16147	0.0426275	0.894114	-2.4082	15.5186	15.2253	14.9824	15.4674	15.5282	15.2765	15.4577	15.4238	15.4095	15.3965	15.3606	15.4442	15.6028	15.5894	15.6077
Q8BWF0	Q8BWF0	SSDH_MOUSE	Aldh5a1	Succinate-semialdehyde dehydrogenase, mitochondrial	+	Ct Enf_Ct Sano	18	1.36998	-0.15383	0.0426599	0.898861	-2.40771	15.7161	15.7988	15.5553	15.5951	16.0554	15.9879	16.0033	15.9233	15.9944	15.5793	15.4276	15.9048	16.0985	16.108	16.0379
Q8CD26	Q8CD26	S35E1_MOUSE	Slc35e1	Solute carrier family 35 member E1	+	Ct Enf_Ct Sano	2	1.36952	0.336873	0.0427051	1.26302	2.40704	12.4965	12.3908	12.6311	12.5879	12.7012	12.3401	12.1537	12.3519	12.5117	12.5289	12.2419	12.7022	11.6759	12.36	12.2154
Q5RJF7	Q5RJF7	CA2D4_MOUSE	Cacna2d4	Voltage-dependent calcium channel subunit alpha-2/delta-4	+	Ct Enf_Ct Sano	5	1.3682	-0.379599	0.0428351	0.768651	-2.40509	13.3135	12.7327	12.8572	13.2033	13.582	13.2674	13.3746	13.4509	13.0488	12.8381	13.1959	13.5316	13.819	13.4785	13.6689
Q78IS1	Q78IS1	TMED3_MOUSE	Tmed3	Transmembrane emp24 domain-containing protein 3	+	Ct Enf_Ct Sano	3	1.36782	0.263456	0.0428726	1.20035	2.40453	12.1836	12.2889	12.8201	12.3203	12.0898	12.4166	12.0618	12.1341	12.16	12.3	12.7847	12.6121	12.3003	11.9004	11.9474
P98086	P98086	C1QA_MOUSE	C1qa	Complement C1q subcomponent subunit A	+	Ct Enf_Ct Sano	3	1.36779	1.255	0.0428756	2.38667	2.40448	13.6591	13.2665	14.0531	13.5515	12.3175	12.9793	13.237	11.9056	12.4194	13.4279	14.4707	14.297	12.1139	12.4128	10.677
P28828	P28828;P35822	PTPRM_MOUSE	Ptprm	Receptor-type tyrosine-protein phosphatase mu	+	Ct Enf_Ct Sano	5	1.3671	-0.305963	0.0429438	0.808902	-2.40347	12.7085	12.8095	13.1514	12.9115	13.2073	13.0775	12.9934	13.1437	12.8807	12.68	13.1883	12.603	13.0456	12.9347	13.4917
P06797	P06797	CATL1_MOUSE	Ctsl	Procathepsin L	+	Ct Enf_Ct Sano	2	1.3666	0.669388	0.0429932	1.5904	2.40273	11.2094	11.7822	11.0385	11.3809	11.3347	12.068	11.2507	11.3378	11.6361	11.6793	12.1581	11.6266	10.9071	11.39	10.0897
Q64455	Q64455	PTPRJ_MOUSE	Ptprj	Receptor-type tyrosine-protein phosphatase eta	+	Ct Enf_Ct Sano	3	1.36576	0.358471	0.0430765	1.28207	2.40148	12.4624	12.6819	12.8144	12.2263	12.2521	12.6077	11.9893	12.4017	12.5884	12.5614	12.6574	11.996	12.1982	11.9618	11.993
Q9WTR5	Q9WTR5	CAD13_MOUSE	Cdh13	Cadherin-13	+	Ct Enf_Ct Sano	6	1.36509	0.479975	0.043143	1.39472	2.4005	13.6424	13.5858	13.8708	13.4386	13.3635	13.4407	13.322	12.8704	13.2713	13.6107	13.5855	12.7582	12.7556	12.6463	12.7042
O55003	O55003	BNIP3_MOUSE	Bnip3	BCL2/adenovirus E1B 19 kDa protein-interacting protein 3	+	Ct Enf_Ct Sano	1	1.36485	-0.355038	0.0431668	0.781849	-2.40014	11.8409	12.5292	10.3746	11.9348	12.5885	12.5367	12.5238	12.5872	12.4967	12.5204	11.8462	12.2271	12.7291	12.8855	12.6802
Q6ZWN5	Q6ZWN5	RS9_MOUSE	Rps9	Small ribosomal subunit protein uS4	+	Ct Enf_Ct Sano	14	1.36426	0.355207	0.0432255	1.27917	2.39928	18.6148	18.4631	18.5268	18.6456	17.9321	18.4062	18.3505	18.2264	18.1382	18.2227	18.5462	18.5541	18.2566	17.7669	17.8001
P07901	P07901	HS90A_MOUSE	Hsp90aa1	Heat shock protein HSP 90-alpha	+	Ct Enf_Ct Sano	49	1.36401	-0.19087	0.0432504	0.876077	-2.39891	20.0559	19.8721	19.7799	20.1206	20.2066	20.1457	20.2066	20.3645	20.2066	20.1079	20.0156	20.3101	20.3645	20.3101	20.2989
P83882	P83882	RL36A_MOUSE	Rpl36a	Large ribosomal subunit protein eL42	+	Ct Enf_Ct Sano	2	1.36388	0.370284	0.0432633	1.29261	2.39872	14.6415	14.7104	14.3456	14.8297	14.7813	14.7481	14.5573	14.6433	14.9678	14.9744	14.5155	14.4551	13.8995	14.295	14.2764
Q99JI6	P62835;Q99JI6	RAP1B_MOUSE	Rap1b	Ras-related protein Rap-1b	+	Ct Enf_Ct Sano	12	1.36382	0.252478	0.0432693	1.19125	2.39862	16.5731	16.8892	17.1511	16.6654	16.5126	16.5918	16.5159	16.5823	16.6543	16.6653	17.0468	16.456	16.3615	16.2871	16.1552
Q9CWX2	Q9CWX2	CIA30_MOUSE	Ndufaf1	Complex I intermediate-associated protein 30, mitochondrial	+	Ct Enf_Ct Sano	9	1.36311	-0.235015	0.0433401	0.849676	-2.39758	13.0851	13.22	13.163	13.1622	13.5457	13.4653	13.5523	13.438	13.4519	13.2457	13.3034	13.2806	13.7804	13.5068	13.4006
Q6VH22	Q6VH22	IF172_MOUSE	Ift172	Intraflagellar transport protein 172 homolog	+	Ct Enf_Ct Sano	3	1.36277	-0.236418	0.0433741	0.84885	-2.39708	12.4547	12.2605	12.3855	12.4493	13.3079	12.3989	12.585	12.5823	12.1425	12.0772	12.3266	12.6907	12.7563	12.6144	12.5914
O88844	O88844	IDHC_MOUSE	Idh1	Isocitrate dehydrogenase [NADP] cytoplasmic	+	Ct Enf_Ct Sano	23	1.36155	-0.216753	0.0434961	0.8605	-2.39528	16.4597	16.4682	16.4965	16.5259	16.9076	16.7997	16.863	16.7742	16.723	16.5023	16.5817	16.8601	16.9838	16.9092	16.864
P62075	P62075	TIM13_MOUSE	Timm13	Mitochondrial import inner membrane translocase subunit Tim13	+	Ct Enf_Ct Sano	3	1.36095	-0.21785	0.0435562	0.859846	-2.3944	14.1223	14.0484	13.6453	14.3978	14.7438	14.3618	14.4075	14.3484	14.4332	13.8066	14.1192	14.0145	14.3676	14.5369	14.409
Q9CRB9	Q9CRB9	MIC19_MOUSE	Chchd3	MICOS complex subunit Mic19	+	Ct Enf_Ct Sano	8	1.35997	-0.325639	0.0436546	0.797945	-2.39295	15.2067	15.2503	15.1205	15.3193	15.885	15.8035	15.926	15.5503	15.6113	15.1488	15.4697	15.4478	15.7088	15.7763	15.9863
Q99J83	Q99J83	ATG5_MOUSE	Atg5	Autophagy protein 5	+	Ct Enf_Ct Sano	6	1.35997	0.195962	0.0436546	1.14549	2.39295	13.7694	13.7841	13.8787	13.6706	13.6992	13.6834	13.3587	13.76	13.7702	13.6828	13.7064	13.8797	13.7059	13.626	13.4563
B2RQC6	B2RQC6	PYR1_MOUSE	Cad	Multifunctional protein CAD	+	Ct Enf_Ct Sano	34	1.35916	0.167682	0.0437361	1.12325	2.39175	14.4888	14.4903	14.6199	14.4843	14.1378	14.2769	14.3068	14.2231	14.1694	14.4156	14.6232	14.3884	14.1294	14.1444	14.1715
Q8R5F3	Q8R5F3	OARD1_MOUSE	Oard1	ADP-ribose glycohydrolase OARD1	+	Ct Enf_Ct Sano	6	1.35877	-0.413305	0.0437754	0.750901	-2.39117	14.3017	13.97	13.9842	14.4196	14.7648	14.5718	14.6576	14.8926	14.7991	14.1802	14.3875	14.8015	15.0717	14.9364	14.9523
Q80TI0	Q80TI0	ASTRB_MOUSE	Gramd1b	Protein Aster-B	+	Ct Enf_Ct Sano	8	1.35737	-0.239274	0.0439167	0.847172	-2.38911	13.2001	13.0746	13.2085	13.1489	13.4518	13.4309	13.6239	13.4631	13.597	13.254	13.2806	13.4602	13.6581	13.6154	13.5987
Q8C8Y5	Q8C8Y5	SAMD7_MOUSE	Samd7	Sterile alpha motif domain-containing protein 7	+	Ct Enf_Ct Sano	4	1.35726	-0.475244	0.0439279	0.719345	-2.38894	11.2634	11.1401	10.8081	11.967	12.1628	11.6366	12.1088	11.9165	11.8101	11.7801	11.3817	11.9627	12.2591	12.279	11.6258
P40936	P40936	INMT_MOUSE	Inmt	Indolethylamine N-methyltransferase	+	Ct Enf_Ct Sano	8	1.35718	0.260995	0.0439359	1.1983	2.38883	14.5876	14.622	15.2221	14.2046	14.2856	14.444	14.4304	14.314	14.179	14.1846	14.9731	14.4546	14.0171	14.0836	14.1371
Q8CAY6	Q8CAY6	THIC_MOUSE	Acat2	Acetyl-CoA acetyltransferase, cytosolic	+	Ct Enf_Ct Sano	7	1.35704	-0.381182	0.0439501	0.767808	-2.38862	13.3376	13.929	13.6946	13.9368	14.4124	14.3184	14.3479	14.1938	13.9112	13.7157	13.6535	13.9607	14.2462	14.2693	14.3057
Q8R3H7	Q8R3H7	HS2ST_MOUSE	Hs2st1	Heparan sulfate 2-O-sulfotransferase 1	+	Ct Enf_Ct Sano	6	1.35696	0.210755	0.0439582	1.15729	2.3885	12.5295	12.5431	12.5534	12.5379	12.4335	12.4178	12.4347	12.1255	12.3797	12.555	12.5895	12.4524	12.153	12.4718	12.0837
Q5SFM8	Q5SFM8	RBM27_MOUSE	Rbm27	RNA-binding protein 27	+	Ct Enf_Ct Sano	6	1.35502	-0.253934	0.044155	0.838607	-2.38564	12.7677	12.1779	12.135	12.8659	12.7377	12.6282	12.6995	12.8304	12.617	12.5814	12.3274	12.6418	12.8105	12.8591	12.9026
Q8VHL1	Q8VHL1	SETD7_MOUSE	Setd7	Histone-lysine N-methyltransferase SETD7	+	Ct Enf_Ct Sano	5	1.35488	-0.0929699	0.0441692	0.937591	-2.38543	13.8984	13.9469	13.9453	13.8772	14.1224	13.9093	13.8819	14.0773	13.9064	13.5978	13.9071	13.9245	13.9999	14.0972	13.9941
Q9Z2X8	Q9Z2X8	KEAP1_MOUSE	Keap1	Kelch-like ECH-associated protein 1	+	Ct Enf_Ct Sano	5	1.35381	0.0660393	0.0442782	1.04684	2.38386	12.7976	12.7699	12.7821	12.8438	12.8305	12.6836	12.6774	12.695	12.6665	12.4551	12.9868	12.7827	12.6695	12.6698	12.6583
Q8CHS7	Q8CHS7	DRS7C_MOUSE	Dhrs7c	Dehydrogenase/reductase SDR family member 7C	+	Ct Enf_Ct Sano	6	1.35371	0.365311	0.0442884	1.28816	2.38371	12.3903	12.2006	12.463	12.2119	12.2373	11.8066	11.9621	11.8431	12.2123	12.2897	12.4482	12.2016	12.0801	11.3855	11.714
Q924K1	Q924K1	AIPL1_MOUSE	Aipl1	Aryl-hydrocarbon-interacting protein-like 1	+	Ct Enf_Ct Sano	10	1.3536	-0.558356	0.0442996	0.679076	-2.38354	15.4228	14.8262	14.8024	15.5371	16.1166	15.7605	16.0646	16.1716	16.0121	15.6076	15.4849	16.1013	16.2682	16.2275	16.1829
Q9DC11	Q9DC11	PXDC2_MOUSE	Plxdc2	Plexin domain-containing protein 2	+	Ct Enf_Ct Sano	5	1.35342	0.421181	0.044318	1.33902	2.38329	13.245	13.4213	13.8721	13.4729	12.9367	12.9738	13.1138	13.1037	12.9575	13.5217	13.6847	13.2331	12.396	12.4846	12.6267
Q99KI3	Q99KI3	EMC3_MOUSE	Emc3	ER membrane protein complex subunit 3	+	Ct Enf_Ct Sano	10	1.35341	0.166899	0.044319	1.12264	2.38326	15.0344	15.1039	15.2009	14.9033	14.9415	14.8886	14.8372	14.9161	14.9571	15.0696	15.1915	14.7763	14.757	14.6892	14.7264
P36916	P36916	GNL1_MOUSE	Gnl1	Guanine nucleotide-binding protein-like 1	+	Ct Enf_Ct Sano	18	1.35328	0.186733	0.0443323	1.13818	2.38308	15.7822	15.596	15.5083	15.6498	15.3495	15.7562	15.495	15.5257	15.5012	15.5621	15.7255	15.741	15.3319	15.4197	15.6708
P19783	P19783	COX41_MOUSE	Cox4i1	Cytochrome c oxidase subunit 4 isoform 1, mitochondrial	+	Ct Enf_Ct Sano	12	1.35299	-0.135896	0.0443619	0.910104	-2.38265	18.4147	18.5794	18.4849	18.6036	18.6556	18.4057	18.5625	18.5812	18.6092	18.5306	18.6042	18.3671	18.6881	18.5532	18.6706
P97346	P97346	NXN_MOUSE	Nxn	Nucleoredoxin	+	Ct Enf_Ct Sano	5	1.3528	0.310276	0.0443813	1.23994	2.38236	13.979	13.828	14.1732	13.8847	13.5236	13.9971	13.4827	13.4165	13.3843	13.5899	13.8388	13.7758	13.303	13.4877	13.723
P70404	P70404	IDHG1_MOUSE	Idh3g	Isocitrate dehydrogenase [NAD] subunit gamma 1, mitochondrial	+	Ct Enf_Ct Sano	12	1.35238	-0.159726	0.0444242	0.895195	-2.38174	16.4389	16.5246	16.2981	16.3546	16.7565	16.7702	16.7986	16.6937	16.6579	16.6195	16.5439	16.712	16.7633	16.7798	16.8669
O08989	O08989	RASM_MOUSE	Mras	Ras-related protein M-Ras	+	Ct Enf_Ct Sano	7	1.35218	0.175195	0.0444447	1.12912	2.38145	13.6409	13.5739	13.6463	13.3379	13.4116	13.7112	13.4421	13.527	13.4088	13.1779	13.4222	13.5017	13.4409	13.3094	13.2413
Q99NE5	Q99NE5	RIMS1_MOUSE	Rims1	Regulating synaptic membrane exocytosis protein 1	+	Ct Enf_Ct Sano	3	1.35218	-0.340552	0.0444447	0.789739	-2.38146	12.6646	12.803	12.2548	12.4511	12.9766	12.8065	12.5215	12.9852	12.5502	12.2626	12.1354	12.4851	13.1605	13.2432	13.1018
O35385	O35385	PPE2_MOUSE	Ppef2	Serine/threonine-protein phosphatase with EF-hands 2	+	Ct Enf_Ct Sano	4	1.3517	-0.61825	0.0444939	0.651461	-2.38074	11.6277	11.592	11.6665	12.1828	12.5455	12.2068	12.2545	12.8242	12.8505	12.1247	11.7784	12.1734	12.6882	12.9327	12.842
P50516	P50516	VATA_MOUSE	Atp6v1a	V-type proton ATPase catalytic subunit A	+	Ct Enf_Ct Sano	33	1.35073	-0.250437	0.0445933	0.840642	-2.37932	17.373	17.2978	17.1753	17.4413	17.7141	17.7818	17.734	17.6228	17.5632	17.2213	17.2863	17.699	17.8546	17.8874	17.8683
Q80X80	Q80X80	C2C2L_MOUSE	C2cd2l	Phospholipid transfer protein C2CD2L	+	Ct Enf_Ct Sano	23	1.35013	-0.321593	0.044655	0.800186	-2.37843	14.5982	14.1136	14.0191	14.5522	14.8529	14.575	14.8656	14.7919	14.7912	14.4842	14.4668	14.8445	14.8887	15.0342	14.9499
P56394	P56394	COX17_MOUSE	Cox17	Cytochrome c oxidase copper chaperone	+	Ct Enf_Ct Sano	1	1.34961	-0.55611	0.0447085	0.680134	-2.37767	9.72763	10.542	10.0409	10.2837	11.3691	10.6157	11.495	10.673	10.6527	11.038	10.6409	10.3566	10.5782	10.9814	10.9476
Q91W90	Q91W90	TXND5_MOUSE	Txndc5	Thioredoxin domain-containing protein 5	+	Ct Enf_Ct Sano	15	1.34854	0.247859	0.0448188	1.18744	2.37608	15.5247	15.6413	15.9504	15.6	15.5574	15.6763	15.5249	15.6278	15.7775	15.6394	15.9516	15.4726	15.2805	15.276	15.1439
Q9R0Q6	Q9R0Q6	ARC1A_MOUSE	Arpc1a	Actin-related protein 2/3 complex subunit 1A	+	Ct Enf_Ct Sano	12	1.34832	-0.2852	0.0448415	0.820628	-2.37576	15.0045	15.0602	15.0096	15.2549	15.5628	15.5012	15.4438	15.3957	15.2028	15.0572	15.2086	15.5183	15.6701	15.6137	15.5897
Q8VC88	Q8VC88	GRAN_MOUSE	Gca	Grancalcin	+	Ct Enf_Ct Sano	5	1.34782	0.266991	0.0448931	1.2033	2.37503	13.9749	13.9736	13.6954	13.7577	13.4431	14.2496	13.611	13.7277	13.6055	13.4139	13.7561	14.1169	13.8009	13.7595	13.6866
Q9JJE4	Q9JJE4	PAQR4_MOUSE	Paqr4	Progestin and adipoQ receptor family member 4	+	Ct Enf_Ct Sano	4	1.34632	-0.414745	0.0450485	0.750152	-2.37281	12.6656	12.372	12.4392	13.0101	13.2944	12.824	12.9878	13.24	13.0357	12.5752	12.5117	13.2145	13.5601	13.1123	13.2853
Q9QZ85	Q9QZ85	IIGP1_MOUSE	Iigp1	Interferon-inducible GTPase 1	+	Ct Enf_Ct Sano	18	1.34583	1.01783	0.0450993	2.02487	2.37209	14.6411	15.8777	15.6389	15.4108	15.2039	15.3161	15.1994	14.0581	15.4599	15.7982	15.9379	14.1761	13.4446	14.0197	13.6599
Q3UUG6	Q3UUG6	TBC24_MOUSE	Tbc1d24	TBC1 domain family member 24	+	Ct Enf_Ct Sano	14	1.34485	-0.131673	0.0452012	0.912772	-2.37064	13.6295	13.645	13.5226	13.6979	13.7426	13.6135	13.6929	13.6665	13.754	13.6105	13.4987	13.6533	13.7915	13.8994	13.9034
Q91WB7	Q6PGH0;Q91WB7	UBTD1_MOUSE	Ubtd1	Ubiquitin domain-containing protein 1	+	Ct Enf_Ct Sano	4	1.34452	0.226244	0.0452356	1.16979	2.37015	12.7829	12.7734	12.7698	12.7226	12.6314	12.6617	12.5535	12.6732	12.5618	12.5698	12.9034	12.866	12.2088	12.5914	12.4875
Q4QQM4	Q4QQM4	P5I11_MOUSE	Trp53i11	Tumor protein p53-inducible protein 11	+	Ct Enf_Ct Sano	2	1.34423	0.266089	0.0452658	1.20254	2.36973	12.7785	12.9546	12.5819	12.8558	12.5403	12.4628	12.4264	12.3934	12.3822	12.0273	12.6842	12.5625	12.4477	12.3022	12.2405
P31725	P31725	S10A9_MOUSE	S100a9	Protein S100-A9	+	Ct Enf_Ct Sano	3	1.34397	1.49186	0.0452929	2.81251	2.36934	12.5145	12.7388	13.8425	13.0395	12.2311	12.8203	13.0327	12.4856	13.9742	13.5644	14.3579	12.4243	10.7202	10.3149	10.4595
Q91VK1	Q91VK1	5MP1_MOUSE	Bzw2	eIF5-mimic protein 1	+	Ct Enf_Ct Sano	11	1.34286	-0.202171	0.0454088	0.869242	-2.3677	14.6895	14.4589	14.3801	14.8283	14.935	14.7795	14.6699	14.9152	14.7037	14.5186	14.6836	14.6637	15.0366	14.7492	14.9352
Q91XU3	Q91XU3	PI42C_MOUSE	Pip4k2c	Phosphatidylinositol 5-phosphate 4-kinase type-2 gamma	+	Ct Enf_Ct Sano	9	1.34235	-0.21734	0.0454622	0.86015	-2.36695	14.7939	14.4894	14.4197	14.635	14.7037	14.8507	14.8802	14.8713	14.7454	14.3601	14.4657	14.8705	15.1274	14.8535	15.1042
P62137	P62137	PP1A_MOUSE	Ppp1ca	Serine/threonine-protein phosphatase PP1-alpha catalytic subunit	+	Ct Enf_Ct Sano	6	1.34179	0.201546	0.0455208	1.14993	2.36613	15.9435	16	16.0737	16.077	15.8765	16.1392	16.0072	15.8852	15.8822	15.9265	16.1412	16.0306	15.7048	15.58	15.8105
P01029	P01029	CO4B_MOUSE	C4b	Complement C4-B	+	Ct Enf_Ct Sano	22	1.34081	0.476463	0.0456236	1.39133	2.36468	13.9743	14.2018	14.8153	13.9678	13.5673	13.7513	13.7757	13.4962	13.4423	13.8946	14.3532	13.5255	13.0115	13.1176	13.1119
P28843	P28843	DPP4_MOUSE	Dpp4	Dipeptidyl peptidase 4	+	Ct Enf_Ct Sano	11	1.34038	0.352392	0.0456688	1.27668	2.36405	14.8532	15.2115	15.4285	14.9461	14.5657	15.0639	14.9264	14.9113	14.9601	15.1178	15.2922	14.834	14.4274	14.2585	14.6372
Q8R3I2	Q8R3I2	MBOA2_MOUSE	Mboat2	Lysophospholipid acyltransferase 2	+	Ct Enf_Ct Sano	3	1.33922	0.222728	0.045791	1.16694	2.36233	13.7622	13.9327	13.8201	13.7075	13.5807	13.8249	13.4047	13.6028	13.423	13.3518	13.7192	13.7955	13.5567	13.4667	13.5937
Q8R5M8	Q8R5M8	CADM1_MOUSE	Cadm1	Cell adhesion molecule 1	+	Ct Enf_Ct Sano	13	1.339	-0.175951	0.0458142	0.885184	-2.36201	17.9832	17.812	17.8237	18.0899	18.1717	18.011	18.1694	18.2219	18.2285	17.8431	17.9282	18.1634	18.2588	18.206	18.222
P97328	P97328	KHK_MOUSE	Khk	Ketohexokinase	+	Ct Enf_Ct Sano	2	1.33864	-0.389313	0.0458522	0.763493	-2.36149	14.0085	14.4959	14.4548	14.5531	14.8078	14.7528	14.9372	14.8135	14.268	14.283	14.7103	14.0494	14.7212	14.6281	14.421
Q9JIF0	Q9JIF0	ANM1_MOUSE	Prmt1	Protein arginine N-methyltransferase 1	+	Ct Enf_Ct Sano	21	1.33816	0.171141	0.0459029	1.12595	2.36077	15.6811	15.6727	15.5876	15.8024	15.7721	15.9929	15.6477	15.6126	15.6971	15.7764	15.8332	15.948	15.666	15.6363	15.5735
Q3UTJ2	Q3UTJ2	SRBS2_MOUSE	Sorbs2	Sorbin and SH3 domain-containing protein 2	+	Ct Enf_Ct Sano	18	1.33803	-0.242934	0.0459166	0.845025	-2.36058	14.8056	15.0388	14.6263	14.8902	15.2721	15.2805	15.3175	15.0662	14.8497	14.6016	14.7668	15.1129	15.2233	15.3832	15.3119
O08842	O08842	GFRA2_MOUSE	Gfra2	GDNF family receptor alpha-2	+	Ct Enf_Ct Sano	5	1.33776	-0.149119	0.0459452	0.901801	-2.36018	13.2578	13.1914	13.239	13.2592	13.3706	13.3222	13.5113	13.2574	13.129	13.1802	13.1908	13.1242	13.4038	13.3628	13.2349
Q61881	Q61881	MCM7_MOUSE	Mcm7	DNA replication licensing factor MCM7	+	Ct Enf_Ct Sano	6	1.33747	1.191	0.0459759	2.28311	2.35975	12.5172	13.2138	13.1356	12.9973	12.5158	12.5599	12.6921	12.2092	12.774	13.1507	13.4254	12.0959	11.5259	10.2229	10.5556
Q60738	Q60738	ZNT1_MOUSE	Slc30a1	Proton-coupled zinc antiporter SLC30A1	+	Ct Enf_Ct Sano	5	1.3373	0.19854	0.0459939	1.14754	2.35951	13.4832	13.5427	13.611	13.195	13.1277	13.3758	13.1453	13.2266	13.1041	13.196	13.6406	13.381	13.2245	13.2515	13.0462
Q80W00	Q80W00	PP1RA_MOUSE	Ppp1r10	Serine/threonine-protein phosphatase 1 regulatory subunit 10	+	Ct Enf_Ct Sano	8	1.33716	-0.312144	0.0460087	0.805444	-2.35929	12.2824	12.1092	11.8099	12.4508	12.7914	12.3594	12.5134	12.6302	12.3049	12.3688	12.6522	12.7455	12.9034	12.5016	12.8135
O88271	O88271	CFDP1_MOUSE	Cfdp1	Craniofacial development protein 1	+	Ct Enf_Ct Sano	6	1.33665	-0.428958	0.0460628	0.742798	-2.35855	15.1253	14.5194	14.885	15.3293	15.6165	15.0754	15.4728	15.5156	15.5218	15.2843	15.274	15.463	15.6273	15.647	15.587
E9Q9D5	E9Q9D5	RBL2A_MOUSE	Rabl2	Rab-like protein 2A	+	Ct Enf_Ct Sano	3	1.33641	-0.627776	0.0460882	0.647173	-2.35819	10.97	10.5668	10.4553	11.3798	11.8841	11.0422	11.603	11.6471	11.5858	11.6095	11.6058	11.972	12.1202	11.926	11.9793
P30355	P30355	AL5AP_MOUSE	Alox5ap	Arachidonate 5-lipoxygenase-activating protein	+	Ct Enf_Ct Sano	2	1.33613	1.46759	0.046118	2.7656	2.35778	14.271	14.3774	14.7125	14.1956	13.8902	14.2207	13.8082	13.1843	13.543	13.7099	14.8635	13.734	12.7664	12.7644	10.2847
Q9R112	Q9R112	SQOR_MOUSE	Sqor	Sulfide:quinone oxidoreductase, mitochondrial	+	Ct Enf_Ct Sano	12	1.33607	0.465456	0.0461243	1.38075	2.35769	13.4278	14.0313	14.0563	13.4845	13.4084	13.1883	13.3319	13.2061	13.2285	13.5925	13.9528	13.3281	12.6899	12.7957	12.8533
Q921I1	Q921I1	TRFE_MOUSE	Tf	Serotransferrin	+	Ct Enf_Ct Sano	45	1.3357	-0.360888	0.0461636	0.778685	-2.35714	17.1257	17.2554	17.9244	17.4533	17.9786	16.8933	17.8726	17.272	17.2546	17.873	17.2467	17.5092	17.368	17.7847	17.5454
Q9CZT5	Q9CZT5	VASN_MOUSE	Vasn	Vasorin	+	Ct Enf_Ct Sano	2	1.33515	-0.603646	0.0462221	0.658089	-2.35634	11.554	11.8244	12.155	12.294	12.4528	12.4874	12.3193	12.558	12.6311	11.7988	12.4526	11.4823	12.8857	12.7075	12.5269
B8ZXI1	B8ZXI1	QTRT2_MOUSE	Qtrt2	Queuine tRNA-ribosyltransferase accessory subunit 2	+	Ct Enf_Ct Sano	1	1.335	0.308269	0.0462381	1.23822	2.35612	10.752	10.9091	11.1381	10.6433	10.5943	11.0476	10.6809	10.2627	10.6398	10.6106	10.6637	11.0866	10.8665	10.5649	10.5187
Q9D4V0	Q9D4V0	EKI1_MOUSE	Etnk1	Ethanolamine kinase 1	+	Ct Enf_Ct Sano	1	1.33329	-0.527073	0.0464205	0.693961	-2.35358	10.7471	11.5534	11.424	11.0707	11.6749	11.0213	11.6734	11.6863	11.6887	11.5729	11.3018	10.5728	11.4589	11.7109	11.6893
Q68FD9	Q68FD9	K1549_MOUSE	Kiaa1549	UPF0606 protein KIAA1549	+	Ct Enf_Ct Sano	8	1.33306	-0.315314	0.0464451	0.803676	-2.35324	12.6305	12.2636	12.2232	12.4	12.838	12.6564	12.6705	12.9186	12.9377	12.5501	12.5524	12.7283	13.0709	13.0761	13.0568
Q9QZI9	Q9QZI9	SERC3_MOUSE	Serinc3	Serine incorporator 3	+	Ct Enf_Ct Sano	3	1.33274	-0.256808	0.0464793	0.836938	-2.35278	13.2613	13.1048	13.3385	13.4485	13.5091	12.9179	13.4294	13.5055	12.904	12.5703	13.4702	13.4226	13.3599	13.238	13.3618
Q8BG67	Q8BG67	EFR3A_MOUSE	Efr3a	Protein EFR3 homolog A	+	Ct Enf_Ct Sano	15	1.33198	-0.161984	0.0465608	0.893795	-2.35166	13.3976	13.5126	13.6391	13.6647	13.688	13.4037	13.7364	13.7629	13.597	13.4786	13.4881	13.3915	13.5707	13.5746	13.4677
Q9QZN4	Q9QZN4	FBX6_MOUSE	Fbxo6	F-box only protein 6	+	Ct Enf_Ct Sano	7	1.3319	0.191281	0.0465693	1.14178	2.35154	13.9815	14.1204	14.2423	13.8563	13.7119	13.721	13.6875	13.8978	13.8331	14.1276	14.2186	13.8937	13.6687	13.6881	13.6513
Q9QW08	Q9QW08	PHOS_MOUSE	Pdc	Phosducin	+	Ct Enf_Ct Sano	14	1.33174	-0.756189	0.0465865	0.592058	-2.3513	17.1149	16.2418	16.3468	17.2462	17.9615	17.3291	17.8133	17.9115	17.9025	17.4755	17.0056	17.9367	18.1186	18.2434	18.2193
Q99L47	Q99L47	F10A1_MOUSE	St13	Hsc70-interacting protein	+	Ct Enf_Ct Sano	10	1.3307	-0.0851528	0.0466982	0.942685	-2.34977	17.0913	17.0694	17.181	17.1276	17.1394	17.0939	17.2031	17.234	17.0775	16.8856	17.0249	17.2394	17.2069	17.2214	17.1319
Q9Z0L0	Q9Z0L0	TPBG_MOUSE	Tpbg	Trophoblast glycoprotein	+	Ct Enf_Ct Sano	5	1.33054	-0.238609	0.0467154	0.847562	-2.34953	13.3151	13.6945	13.6315	13.5998	13.3559	13.6865	13.6642	13.7541	13.5026	13.3245	13.1358	13.2595	13.7445	13.6093	13.8792
Q8BGD5	Q8BGD5	CPT1C_MOUSE	Cpt1c	Palmitoyl thioesterase CPT1C	+	Ct Enf_Ct Sano	5	1.33042	0.155349	0.0467283	1.11369	2.34936	12.5888	12.7938	12.4962	12.6661	12.1885	12.7725	12.6153	12.4509	12.6185	12.2409	12.1507	12.5547	12.4478	12.6202	12.4175
Q8JZV9	Q8JZV9	DHRS6_MOUSE	Bdh2	Dehydrogenase/reductase SDR family member 6	+	Ct Enf_Ct Sano	6	1.33035	-0.415261	0.0467358	0.749884	-2.34925	13.886	14.3221	14.7031	14.339	14.5596	14.5401	14.6369	14.6928	14.4664	13.9289	14.2461	13.6529	14.6021	14.5368	14.4753
P28661	P28661	SEPT4_MOUSE	Septin4	Septin-4	+	Ct Enf_Ct Sano	14	1.33033	-0.346591	0.046738	0.78644	-2.34922	15.4052	15.5215	15.3361	15.6222	16.1356	16.0858	16.1652	15.976	16.0908	15.6289	15.4697	15.7709	16.2216	16.1712	16.0731
Q3UNH4	Q3UNH4	GRIN1_MOUSE	Gprin1	G protein-regulated inducer of neurite outgrowth 1	+	Ct Enf_Ct Sano	14	1.32925	-0.200648	0.0468544	0.87016	-2.34763	13.8593	13.7132	13.4256	13.7877	14.1242	14.085	14.0994	13.9049	13.9038	13.854	13.6705	13.8667	13.9994	14.2465	14.181
O35744	O35744;Q91Z98	CHIL3_MOUSE	Chil3	Chitinase-like protein 3	+	Ct Enf_Ct Sano	6	1.32782	1.2505	0.0470089	2.37924	2.34552	12.2218	12.6865	13.3454	12.6302	12.2351	12.508	12.6329	12.1103	13.195	12.7894	13.7259	11.7543	10.4527	10.4674	10.4498
P34057	P34057	RECO_MOUSE	Rcvrn	Recoverin	+	Ct Enf_Ct Sano	16	1.32778	-0.592234	0.0470132	0.663315	-2.34546	17.6746	16.7335	16.6092	17.6181	18.0806	17.7869	18.0021	18.3209	18.1073	17.5868	17.3632	17.9974	18.3871	18.278	18.2728
Q9QYE9	Q9QYE9	PKHB1_MOUSE	Plekhb1	Pleckstrin homology domain-containing family B member 1	+	Ct Enf_Ct Sano	4	1.32751	-0.271299	0.0470425	0.828573	-2.34506	13.0351	12.7588	12.2866	12.771	13.355	13.1699	13.4183	13.3477	13.2889	13.4425	12.5594	13.4116	13.46	13.4616	13.3333
Q922E4	Q922E4	PCY2_MOUSE	Pcyt2	Ethanolamine-phosphate cytidylyltransferase	+	Ct Enf_Ct Sano	3	1.32749	-0.41657	0.0470446	0.749204	-2.34504	13.9875	13.4553	14.0878	14.0873	14.3397	14.2687	14.5644	14.3175	14.3147	13.5718	13.9601	14.3594	14.4069	14.562	14.6177
Q91VN4	Q91VN4	MIC25_MOUSE	Chchd6	MICOS complex subunit Mic25	+	Ct Enf_Ct Sano	5	1.32631	-0.342888	0.0471726	0.788461	-2.3433	12.8595	13.1853	12.7932	13.0601	13.5012	13.5546	13.7068	13.2521	13.4058	13.1708	12.944	13.1769	13.7101	13.5536	13.674
P70677	P70677	CASP3_MOUSE	Casp3	Caspase-3	+	Ct Enf_Ct Sano	4	1.32547	0.163494	0.0472639	1.12	2.34205	13.5218	13.8471	13.8544	13.7679	13.5229	13.7192	13.6683	13.6394	13.7442	13.9401	13.8904	13.7678	13.4256	13.5069	13.5425
Q91WM2	Q91WM2	HDHD5_MOUSE	Hdhd5	Haloacid dehalogenase-like hydrolase domain-containing 5	+	Ct Enf_Ct Sano	2	1.32545	-0.399206	0.0472661	0.758275	-2.34203	10.4252	10.8897	10.8232	9.74018	10.9254	10.8485	11.2613	10.9168	11.1851	11.3658	10.5419	10.8537	11.1441	11.6556	11.2204
Q8BKG3	Q8BKG3	PTK7_MOUSE	Ptk7	Inactive tyrosine-protein kinase 7	+	Ct Enf_Ct Sano	16	1.32444	0.356248	0.0473762	1.28009	2.34053	14.2748	14.543	14.5519	14.3545	14.0005	14.2925	14.1002	14.2011	14.2705	14.0886	14.419	13.873	13.7556	13.6474	13.7683
Q8R0A7	Q8R0A7	K0513_MOUSE	Kiaa0513	Uncharacterized protein KIAA0513	+	Ct Enf_Ct Sano	19	1.32381	-0.196397	0.047445	0.872727	-2.3396	15.9953	15.7529	15.6472	15.8486	16.0589	16.0236	15.9733	16.0762	16.0614	15.8035	15.7731	16.0235	16.2981	16.2891	16.2019
Q99N94	Q99N94	RM09_MOUSE	Mrpl9	Large ribosomal subunit protein bL9m	+	Ct Enf_Ct Sano	4	1.32358	0.24823	0.0474701	1.18775	2.33927	12.9634	13.0919	13.5372	13.0494	13.034	13.19	12.6619	12.8892	12.928	13.0709	12.9161	12.7813	12.9235	12.4859	12.753
Q80VP0	Q80VP0	TCPR1_MOUSE	Tecpr1	Tectonin beta-propeller repeat-containing protein 1	+	Ct Enf_Ct Sano	25	1.32338	0.0893745	0.0474919	1.06391	2.33897	15.1684	15.0847	15.144	14.9597	14.8956	15.0732	14.9781	15.0551	15.1892	15.0348	15.2062	15.1767	14.9987	15.069	15.1445
P62748	P62748	HPCL1_MOUSE	Hpcal1	Hippocalcin-like protein 1	+	Ct Enf_Ct Sano	13	1.32336	0.102193	0.0474941	1.0734	2.33894	15.6562	15.7158	15.7729	15.6516	15.6613	15.7703	15.5216	15.7013	15.7173	15.6278	15.7327	15.6412	15.671	15.5631	15.5328
Q3U7R1	Q3U7R1	ESYT1_MOUSE	Esyt1	Extended synaptotagmin-1	+	Ct Enf_Ct Sano	27	1.32325	0.412001	0.0475062	1.33053	2.33878	14.8321	15.0344	15.4701	14.8721	14.6004	14.8409	14.7491	14.6487	14.6314	14.6256	15.3331	14.4507	14.1063	14.0901	14.1353
Q8CDA1	Q8CDA1	SAC2_MOUSE	Inpp5f	Phosphatidylinositide phosphatase SAC2	+	Ct Enf_Ct Sano	6	1.32295	0.193865	0.047539	1.14382	2.33833	13.8672	13.9041	13.7049	13.9288	13.8325	13.93	13.9411	13.5417	13.8082	13.6706	13.853	14.0326	13.8269	13.6649	13.5982
P48758	P48758	CBR1_MOUSE	Cbr1	Carbonyl reductase [NADPH] 1	+	Ct Enf_Ct Sano	15	1.32294	-0.278382	0.0475401	0.824515	-2.33832	16.1003	16.2552	16.1693	16.1759	16.61	16.7314	16.7678	16.4849	16.4511	16.0316	16.092	16.3221	16.7701	16.621	16.6082
Q64435	Q64435	UD16_MOUSE	Ugt1a6	UDP-glucuronosyltransferase 1-6	+	Ct Enf_Ct Sano	9	1.32293	0.762163	0.0475412	1.69603	2.33831	14.8686	15.04	15.4399	15.134	14.4277	14.5513	14.6084	14.6148	14.4752	14.8113	15.1802	14.302	13.3649	13.4583	13.38
O88508	O88508	DNM3A_MOUSE	Dnmt3a	DNA (cytosine-5)-methyltransferase 3A	+	Ct Enf_Ct Sano	16	1.32286	0.204928	0.0475488	1.15263	2.33821	13.3684	13.1304	13.1933	13.2235	12.8609	13.3083	12.9916	13.1483	13.3335	13.4154	13.7697	13.5952	13.2442	13.2303	13.0969
Q11011	Q11011	PSA_MOUSE	Npepps	Puromycin-sensitive aminopeptidase	+	Ct Enf_Ct Sano	37	1.3227	-0.102497	0.0475664	0.93142	-2.33796	16.5842	16.4483	16.4887	16.5204	16.5607	16.5198	16.5762	16.7101	16.6048	16.4086	16.5206	16.6436	16.73	16.6414	16.6555
P62962	P62962	PROF1_MOUSE	Pfn1	Profilin-1	+	Ct Enf_Ct Sano	8	1.32227	0.364792	0.0476135	1.2877	2.33734	16.6454	16.6154	16.6009	16.5398	16.408	17.0849	16.6344	16.2007	16.3609	16.3084	16.6791	16.5216	16.1498	16.3476	16.0717
Q8BHK2	Q8BHK2	SCN3B_MOUSE	Scn3b	Sodium channel regulatory subunit beta-3	+	Ct Enf_Ct Sano	1	1.32197	0.828185	0.0476464	1.77545	2.3369	11.8408	12.0885	11.9618	11.0691	11.415	11.5614	11.6565	11.9382	11.8446	11.0693	11.7786	11.6541	10.4738	10.4879	10.292
Q3UMW8	Q3UMW8	CLN5_MOUSE	Cln5	Bis(monoacylglycero)phosphate synthase CLN5	+	Ct Enf_Ct Sano	2	1.32176	0.98835	0.0476694	1.98391	2.33658	12.5474	12.9732	12.935	12.8119	12.2381	12.2693	12.0456	10.5243	11.8315	12.8577	13.0462	12.422	11.9326	12.1369	10.4622
Q922X9	Q922X9	ANM7_MOUSE	Prmt7	Protein arginine N-methyltransferase 7	+	Ct Enf_Ct Sano	4	1.32155	-0.239061	0.0476925	0.847297	-2.33627	12.4173	11.9238	11.7566	12.1325	12.3721	12.3322	12.5009	12.4078	12.4348	12.2355	12.2787	12.3553	12.5377	12.5575	12.6548
P56388	P56388	CART_MOUSE	Cartpt	Cocaine- and amphetamine-regulated transcript protein	+	Ct Enf_Ct Sano	2	1.32125	0.649063	0.0477254	1.56815	2.33582	11.644	12.0074	11.3471	11.1232	11.6833	11.8457	10.2564	11.1245	11.8541	12.1565	11.2554	11.4069	10.8762	11.6964	11.5593
Q9CWF2	Q9CWF2	TBB2B_MOUSE	Tubb2b	Tubulin beta-2B chain	+	Ct Enf_Ct Sano	1	1.32072	0.210027	0.0477837	1.15671	2.33505	15.7134	15.7686	15.894	15.9514	15.7295	16.064	15.6521	15.7881	15.8639	15.7436	16.0427	16.0731	15.5391	15.8138	15.6399
Q8BK75	Q8BK75	ELP6_MOUSE	Elp6	Elongator complex protein 6	+	Ct Enf_Ct Sano	2	1.32039	0.584949	0.04782	1.49999	2.33456	11.4694	11.4791	11.6367	11.4071	12.0568	11.7231	10.7116	11.2807	11.2619	11.528	11.7349	12.2112	10.4748	11.4588	11.294
Q8VDZ4	Q8VDZ4	ZDHC5_MOUSE	Zdhhc5	Palmitoyltransferase ZDHHC5	+	Ct Enf_Ct Sano	2	1.31938	-0.501933	0.0479314	0.70616	-2.33307	11.322	10.6516	11.163	11.2966	11.3279	11.051	11.8229	11.7491	11.0459	10.8391	11.8208	11.918	11.6197	11.5524	11.7542
Q9R0P4	Q9R0P4	SMAP_MOUSE	Smap	Small acidic protein	+	Ct Enf_Ct Sano	2	1.31855	-0.371448	0.0480231	0.773006	-2.33184	12.938	13.1031	13.296	13.714	13.635	12.7828	13.3228	13.4534	13.3259	13.1654	13.214	12.8621	13.8199	13.1281	13.1451
Q9CR00	Q9CR00	PSMD9_MOUSE	Psmd9	26S proteasome non-ATPase regulatory subunit 9	+	Ct Enf_Ct Sano	7	1.31846	-0.358732	0.048033	0.77985	-2.33172	13.643	13.7983	13.4511	13.9893	14.408	14.5027	14.438	14.1715	14.0207	13.9151	14.046	14.0518	14.3558	14.4176	14.4275
Q9WV60	Q2NL51;Q9WV60	GSK3B_MOUSE	Gsk3b	Glycogen synthase kinase-3 beta	+	Ct Enf_Ct Sano	15	1.31835	-0.0914248	0.0480452	0.938595	-2.33155	15.1186	15.1067	15.1254	15.0921	15.0919	15.0545	15.1279	15.1099	15.1109	14.9344	15.0166	15.0438	15.2996	15.2215	15.1328
Q3U3Q1	Q3U3Q1	ULK3_MOUSE	Ulk3	Serine/threonine-protein kinase ULK3	+	Ct Enf_Ct Sano	4	1.31826	-0.272404	0.0480552	0.827939	-2.33142	12.1027	12.0054	12.1462	12.3266	12.2669	11.954	12.545	12.5365	12.2428	12.0835	12.506	12.519	12.3939	12.2307	12.4799
Q9WVJ2	Q9WVJ2	PSD13_MOUSE	Psmd13	26S proteasome non-ATPase regulatory subunit 13	+	Ct Enf_Ct Sano	19	1.31792	0.147315	0.0480928	1.10751	2.33091	15.6887	15.516	15.5658	15.6183	15.4331	15.6859	15.5037	15.5378	15.4198	15.3512	15.6765	15.6583	15.4362	15.394	15.3604
Q99K41	Q99K41	EMIL1_MOUSE	Emilin1	EMILIN-1	+	Ct Enf_Ct Sano	11	1.31753	0.536002	0.048136	1.44995	2.33035	14.3781	13.9678	15.0106	14.1381	13.3978	13.6024	13.5457	13.8856	13.773	13.9191	14.8061	13.7549	13.2348	12.7497	13.3805
Q91YR1	Q91YR1	TWF1_MOUSE	Twf1	Twinfilin-1	+	Ct Enf_Ct Sano	16	1.31745	0.210596	0.0481449	1.15717	2.33022	16.1661	16.3282	16.4637	16.2451	16.005	16.4475	16.1823	16.1253	16.0357	16.1312	16.4018	16.3794	16.033	16.0781	15.8852
Q9JMD0	Q9JMD0	ZN207_MOUSE	Znf207	BUB3-interacting and GLEBS motif-containing protein ZNF207	+	Ct Enf_Ct Sano	3	1.31721	-0.282824	0.0481715	0.82198	-2.32987	15.2189	14.9216	14.7424	15.4492	15.8227	15.4482	15.5848	15.5464	15.6185	15.024	15.1162	15.3847	15.6837	15.5413	15.6496
Q91XF0	Q91XF0	PNPO_MOUSE	Pnpo	Pyridoxine-5'-phosphate oxidase	+	Ct Enf_Ct Sano	2	1.31717	-0.273644	0.0481759	0.827227	-2.32981	13.2803	13.3146	12.8841	13.7004	13.7233	13.6566	13.5671	13.7779	13.0933	12.2766	13.4235	13.5311	13.4637	13.799	13.6365
Q9D8Y0	Q9D8Y0	EFHD2_MOUSE	Efhd2	EF-hand domain-containing protein D2	+	Ct Enf_Ct Sano	11	1.3164	0.33973	0.0482614	1.26552	2.32868	14.475	14.7399	14.6511	14.5811	14.529	15.1004	14.6359	14.4493	14.4915	14.6572	14.7914	14.8851	14.3258	14.4576	14.1246
Q922P9	Q922P9	GLYR1_MOUSE	Glyr1	Cytokine-like nuclear factor N-PAC	+	Ct Enf_Ct Sano	13	1.31627	-0.196545	0.0482759	0.872638	-2.32848	14.8782	14.4755	14.2755	14.9456	14.9568	14.8122	15.0501	15.0075	14.905	14.8541	14.7924	14.8593	14.873	14.9969	14.9853
P97377	P97377	CDK2_MOUSE	Cdk2	Cyclin-dependent kinase 2	+	Ct Enf_Ct Sano	2	1.31616	0.570065	0.0482881	1.48459	2.32832	11.908	12.1371	12.703	11.9926	10.5734	11.9759	11.8802	11.6873	12.1548	12.1588	12.4247	11.5841	11.4776	11.2717	10.5927
Q9R1C6	Q9R1C6	DGKE_MOUSE	Dgke	Diacylglycerol kinase epsilon	+	Ct Enf_Ct Sano	14	1.31603	-0.264873	0.0483025	0.832272	-2.32813	14.4946	13.9458	13.7288	14.2891	14.4616	14.2336	14.4541	14.4629	14.3994	14.0191	14.0012	14.3909	14.6874	14.461	14.7232
O35685	O35685	NUDC_MOUSE	Nudc	Nuclear migration protein nudC	+	Ct Enf_Ct Sano	18	1.31598	0.210965	0.0483081	1.15746	2.32805	15.5834	15.3705	15.3745	15.4975	15.3458	15.5744	15.3605	15.3906	15.3816	15.4793	15.5407	15.8589	15.3022	15.2982	15.3623
Q3KNM2	Q3KNM2	MARH5_MOUSE	Marchf5	E3 ubiquitin-protein ligase MARCHF5	+	Ct Enf_Ct Sano	7	1.31558	-0.148059	0.0483526	0.902464	-2.32747	16.0065	15.944	15.8768	16.0593	16.0797	15.967	15.9349	16.1661	16.0315	15.9813	15.9024	16.049	16.3112	16.1779	16.1481
Q8R3Y8	Q8R3Y8	I2BP1_MOUSE	Irf2bp1	Interferon regulatory factor 2-binding protein 1	+	Ct Enf_Ct Sano	2	1.31448	-0.439667	0.0484752	0.737305	-2.32584	12.4663	12.0244	12.3248	12.6255	12.5757	13.1044	12.8886	12.8613	12.5926	12.112	12.3191	12.6648	13.1869	12.918	13.196
Q8CH02	Q8CH02	SUGP1_MOUSE	Sugp1	SURP and G-patch domain-containing protein 1	+	Ct Enf_Ct Sano	8	1.31441	-0.257434	0.0484831	0.836575	-2.32574	12.9966	12.5802	12.7084	13.0473	13.2421	13.0385	13.2915	12.9253	12.9516	12.7881	12.8445	13.0335	13.263	13.2761	13.1317
P01864	P01864	GCAB_MOUSE		Ig gamma-2A chain C region secreted form	+	Ct Enf_Ct Sano	3	1.3143	1.72912	0.0484953	3.31526	2.32558	13.6242	13.956	14.1525	14.4501	13.7624	13.5897	14.2789	13.5194	15.0871	14.8831	14.8588	15.056	12.511	11.9221	10.4359
Q5SWU9	Q5SWU9	ACACA_MOUSE	Acaca	Acetyl-CoA carboxylase 1	+	Ct Enf_Ct Sano	53	1.31404	0.0897438	0.0485244	1.06418	2.3252	14.8749	14.7484	14.7986	14.7826	14.659	14.6972	14.7213	14.7362	14.8009	14.6579	14.8323	14.8662	14.7306	14.6367	14.7141
Q3T9E4;Q62293	Q3T9E4;Q62293	TGTP1_MOUSE;TGTP2_MOUSE	Tgtp1;Tgtp2	T-cell-specific guanine nucleotide triphosphate-binding protein 2	+	Ct Enf_Ct Sano	13	1.31293	0.845681	0.0486486	1.79711	2.32356	13.4329	14.493	14.3846	14.2045	13.8947	14.1177	13.9479	12.7733	14.3426	14.7361	14.7332	13.1036	12.8075	13.1771	12.5557
O08810	O08810	U5S1_MOUSE	Eftud2	116 kDa U5 small nuclear ribonucleoprotein component	+	Ct Enf_Ct Sano	37	1.31292	0.113416	0.0486497	1.08179	2.32355	15.7252	15.6079	15.6911	15.7746	15.6705	15.6415	15.5854	15.7072	15.6769	15.6396	15.7973	15.6954	15.5377	15.5061	15.4433
Q80WM3	Q80WM3	CPLX4_MOUSE	Cplx4	Complexin-4	+	Ct Enf_Ct Sano	4	1.31268	-0.632233	0.0486766	0.645177	-2.32319	16.0324	15.2215	14.9973	16.371	16.8264	16.4388	16.4794	16.7612	16.6744	15.3414	15.9882	16.3716	16.9729	17.019	16.6674
O08547	O08547	SC22B_MOUSE	Sec22b	Vesicle-trafficking protein SEC22b	+	Ct Enf_Ct Sano	14	1.31224	-0.117774	0.0487259	0.921609	-2.32254	16.2207	16.1726	16.02	16.3215	16.3134	16.2226	16.3	16.2936	16.2383	16.1953	16.2751	16.3974	16.4321	16.3595	16.4553
Q9D2N9	Q9D2N9	VP33A_MOUSE	Vps33a	Vacuolar protein sorting-associated protein 33A	+	Ct Enf_Ct Sano	8	1.31209	0.226889	0.0487427	1.17031	2.32232	13.6045	13.5876	13.6571	13.425	13.3366	13.3919	13.2085	13.3447	13.1943	13.4263	13.4018	13.271	13.2253	13.0536	13.0828
Q00262	Q00262	STX2_MOUSE	Stx2	Syntaxin-2	+	Ct Enf_Ct Sano	2	1.31143	0.485176	0.0488169	1.39976	2.32134	10.8381	9.97304	10.0491	9.75976	10.9013	10.1003	9.59567	9.5384	10.2572	10.0314	10.7485	10.3752	10.3579	9.73837	9.88761
Q9WUM4	Q9WUM4	COR1C_MOUSE	Coro1c	Coronin-1C	+	Ct Enf_Ct Sano	14	1.31006	0.159377	0.0489711	1.1168	2.31933	16.2859	16.365	16.3932	16.2306	16.1335	16.3763	16.2789	16.2159	16.1308	16.0329	16.3282	16.2477	16.0409	16.0386	16.0346
Q9CQ80	Q9CQ80	VPS25_MOUSE	Vps25	Vacuolar protein-sorting-associated protein 25	+	Ct Enf_Ct Sano	7	1.3097	-0.134728	0.0490117	0.910842	-2.31879	15.1699	15.1192	15.2416	15.2185	15.0772	15.0439	15.3391	15.4023	15.1328	15.1842	15.2918	15.11	15.2306	15.1012	15.1763
Q91XM9	Q91XM9	DLG2_MOUSE	Dlg2	Disks large homolog 2	+	Ct Enf_Ct Sano	22	1.30912	-0.151837	0.0490772	0.900104	-2.31793	15.279	15.4308	14.9448	15.1411	15.4907	15.5806	15.5539	15.4273	15.4301	15.2603	14.9867	15.3782	15.6547	15.6702	15.5517
Q6NZC7	Q6NZC7	S23IP_MOUSE	Sec23ip	SEC23-interacting protein	+	Ct Enf_Ct Sano	16	1.30895	0.0823666	0.0490964	1.05875	2.31768	14.5257	14.6489	14.664	14.5815	14.4649	14.6204	14.4936	14.5133	14.5297	14.6507	14.6225	14.5693	14.502	14.5664	14.4066
Q8BGQ7	Q8BGQ7	SYAC_MOUSE	Aars1	Alanine--tRNA ligase, cytoplasmic	+	Ct Enf_Ct Sano	37	1.30863	0.136589	0.0491326	1.0993	2.31722	16.0049	15.9374	15.9901	16.0218	15.8236	16.0012	15.893	15.961	15.9788	16.0943	15.9917	16.2539	15.8568	15.9143	15.8682
P28474	P28474	ADHX_MOUSE	Adh5	Alcohol dehydrogenase class-3	+	Ct Enf_Ct Sano	15	1.30708	-0.390808	0.0493083	0.762702	-2.31493	15.541	15.564	15.6642	15.8893	16.1602	16.2598	16.0543	16.1848	15.5466	15.159	15.7325	16.1395	16.3845	16.2156	16.1657
Q8BHC1	Q8BHC1	RB39B_MOUSE	Rab39b	Ras-related protein Rab-39B	+	Ct Enf_Ct Sano	5	1.30703	-0.302346	0.049314	0.810933	-2.31485	12.9505	13.161	13.0931	13.4139	13.5544	13.0936	13.3123	12.9961	13.033	13.0873	13.1555	12.558	13.2215	13.4552	13.3228
Q9DBR3	Q9DBR3	ARMC8_MOUSE	Armc8	Armadillo repeat-containing protein 8	+	Ct Enf_Ct Sano	14	1.3063	0.123651	0.0493969	1.08949	2.31378	14.2056	14.1624	14.1277	14.3253	14.2428	14.1873	14.1033	14.2075	14.1641	14.1479	14.3111	14.3865	14.0869	14.0007	14.0893
Q3U9G9	Q3U9G9	LBR_MOUSE	Lbr	Delta(14)-sterol reductase LBR	+	Ct Enf_Ct Sano	7	1.30496	0.40751	0.0495496	1.32639	2.3118	14.2368	14.445	14.7418	14.403	14.1454	14.2806	14.1977	13.9262	14.2648	14.642	14.7933	13.7367	13.4318	13.6916	13.6789
Q8K3K8	Q8K3K8	OPTN_MOUSE	Optn	Optineurin	+	Ct Enf_Ct Sano	14	1.30411	-0.444221	0.0496467	0.734981	-2.31055	13.5605	13.0404	12.9269	13.6374	13.9723	13.6771	13.9469	14.2127	14.1899	13.6176	13.4819	13.6294	13.9258	14.1916	14.0416
Q9D0Q7	Q9D0Q7	RM45_MOUSE	Mrpl45	Large ribosomal subunit protein mL45	+	Ct Enf_Ct Sano	2	1.3039	0.478488	0.0496707	1.39328	2.31023	11.2367	11.4169	11.5259	11.3818	11.5481	11.4416	11.5197	10.4608	10.9913	11.1399	11.1883	11.5488	10.5939	10.8172	10.8511
Q9DBC0	Q9DBC0	SELO_MOUSE	Selenoo	Protein adenylyltransferase SelO, mitochondrial	+	Ct Enf_Ct Sano	5	1.30313	-0.388747	0.0497588	0.763793	-2.3091	11.7714	11.6006	12.0591	12.0015	12.3748	12.3733	12.5372	12.3528	12.2403	12.2392	12.0616	12.1564	12.247	12.6788	12.2701
Q9QXW9	Q9QXW9	LAT2_MOUSE	Slc7a8	Large neutral amino acids transporter small subunit 2	+	Ct Enf_Ct Sano	6	1.30236	-0.338789	0.0498471	0.790705	-2.30797	13.4982	13.6341	13.6915	13.5524	14.212	13.7113	14.1128	13.9118	14.0918	13.5432	13.3265	13.2592	14.0304	13.8076	14.0259
O35602	O35602	RX_MOUSE	Rax	Retinal homeobox protein Rx	+	Ct Enf_Ct Sano	4	1.3017	-0.430829	0.0499229	0.741835	-2.30699	12.6903	12.0875	12.4211	12.7422	13.0726	12.7266	12.9858	13.1481	13.1998	12.8384	12.6711	12.8782	13.1995	13.2591	13.1443
Q6PFQ7	Q6PFQ7	RASL2_MOUSE	Rasa4	Ras GTPase-activating protein 4	+	Ct Enf_Ct Sano	5	1.30134	0.404334	0.0499643	1.32348	2.30646	12.146	12.4059	12.6342	12.133	11.773	12.2306	11.7169	11.9011	11.8716	12.2061	12.3135	11.8768	12.0759	11.561	11.2542
P25444	P25444	RS2_MOUSE	Rps2	Small ribosomal subunit protein uS5			13	1.29967	0.179508	0.0501568	1.1325	2.304	16.8495	16.6346	16.863	16.8885	16.5207	16.6148	16.5563	16.4758	16.4446	16.5124	16.7931	16.6863	16.4923	16.3038	16.504
Q61549	Q61549	AGRE1_MOUSE	Adgre1	Adhesion G protein-coupled receptor E1			4	1.2994	1.32947	0.050188	2.5131	2.3036	13.3585	13.4998	13.4199	13.1641	13.0552	13.7324	13.2376	12.9763	13.0689	13.1878	13.718	13.0616	10.5539	12.5233	10.7827
Q60932	Q60932	VDAC1_MOUSE	Vdac1	Non-selective voltage-gated ion channel VDAC1			15	1.29907	-0.428465	0.0502262	0.743052	-2.30312	17.5732	17.6733	17.7865	17.5957	18.3131	18.4271	18.3678	18.0493	18.1433	17.7359	17.7039	18.0835	18.4991	18.629	18.4974
Q8K3G5	Q8K3G5	VRK3_MOUSE	Vrk3	Serine/threonine-protein kinase VRK3			8	1.29906	0.189776	0.0502273	1.14059	2.30309	13.8444	13.5621	13.6853	13.6662	13.4732	13.5794	13.5497	13.4671	13.64	13.8689	13.7522	13.8678	13.681	13.4556	13.3915
Q05144	Q05144	RAC2_MOUSE	Rac2	Ras-related C3 botulinum toxin substrate 2			3	1.29803	2.12406	0.0503466	4.35919	2.30158	14.7732	15.4411	15.6901	15.3119	14.6126	14.7688	14.7188	14.0479	14.2594	15.1283	15.7133	14.402	10.3457	13.3159	10.5961
Q64337	Q64337	SQSTM_MOUSE	Sqstm1	Sequestosome-1			5	1.29792	0.309031	0.0503593	1.23888	2.30142	11.8339	12.1187	11.9582	11.3546	11.4845	11.8956	11.5639	11.4009	11.825	12.1091	11.7442	11.4627	11.2774	11.7623	11.5862
Q8K0T4	Q8K0T4	KATL1_MOUSE	Katnal1	Katanin p60 ATPase-containing subunit A-like 1			2	1.29754	-0.255643	0.0504034	0.837614	-2.30086	11.8929	12.0504	11.8304	12.0305	12.0789	11.7322	12.0786	11.8759	11.8268	11.8351	12.0493	12.0815	12.3883	12.2408	12.2783
Q8BGB7	Q8BGB7	ENOPH_MOUSE	Enoph1	Enolase-phosphatase E1			5	1.29737	-0.298208	0.0504232	0.813262	-2.3006	15.6039	15.4446	15.3528	15.6894	15.9404	15.9814	15.8511	16.1588	16.0132	15.6005	15.5659	15.8773	16.1604	16.2202	16.0209
P40240	P40240	CD9_MOUSE	Cd9	CD9 antigen			5	1.29675	0.245798	0.0504952	1.18575	2.2997	15.7658	15.5665	15.7551	15.8301	15.1403	15.5736	15.4097	15.5005	15.2781	15.4652	15.6957	15.6361	15.3775	15.1429	15.1606
Q9WTR6	Q9WTR6	XCT_MOUSE	Slc7a11	Cystine/glutamate transporter			1	1.2966	0.702595	0.0505126	1.62743	2.29947	11.4055	11.6312	11.7743	11.2166	10.9059	11.3921	11.1172	10.4055	10.8435	11.8326	11.7323	10.3808	10.4345	9.8405	10.3424
Q62277	Q62277	SYPH_MOUSE	Syp	Synaptophysin			4	1.29575	-0.190813	0.0506116	0.876112	-2.29821	19.0621	18.92	18.6639	18.9659	19.0919	18.9744	19.0074	19.0604	18.6032	17.9547	18.5472	18.9124	19.1879	19.0717	19.099
Q9QZ08	Q9QZ08	NAGK_MOUSE	Nagk	N-acetyl-D-glucosamine kinase			5	1.2953	0.159393	0.0506641	1.11682	2.29756	14.5364	14.5456	14.5733	14.2648	14.3424	14.6952	14.4476	14.446	14.3635	14.0471	14.659	14.4356	14.334	14.3165	14.2352
P26231	P26231;Q61301	CTNA1_MOUSE	Ctnna1	Catenin alpha-1			35	1.29444	0.230033	0.0507645	1.17286	2.29628	16.7697	16.9157	17.0238	16.8872	16.5441	16.6952	16.6294	16.6165	16.6353	16.6379	16.9436	16.4752	16.2697	16.3899	16.4353
P56959	P56959	FUS_MOUSE	Fus	RNA-binding protein FUS			5	1.29353	0.44423	0.050871	1.36059	2.29495	16.2079	16.2626	16.1109	15.9389	16.0647	16.5365	15.9472	15.8731	15.7993	15.8332	16.0574	15.8625	15.1661	15.7636	15.6977
Q6P4S8	Q6P4S8	INT1_MOUSE	Ints1	Integrator complex subunit 1			10	1.29291	0.165447	0.0509436	1.12151	2.29402	13.0406	13.0086	12.8752	13.1329	12.6812	12.8357	12.7817	12.7893	12.7532	12.7782	13.0533	12.8551	12.5514	12.812	12.7316
P28076	P28076	PSB9_MOUSE	Psmb9	Proteasome subunit beta type-9			3	1.2929	1.19247	0.0509448	2.28544	2.29401	13.4929	13.7369	13.7278	13.7226	13.3451	13.9048	13.1214	12.456	13.2843	13.6427	14.2497	13.5469	10.4192	13.0474	12.9593
Q00899	Q00899	TYY1_MOUSE	Yy1	Transcriptional repressor protein YY1			6	1.29203	-0.222268	0.051047	0.857217	-2.29273	12.4295	12.4739	11.8905	12.7035	12.8494	12.4914	12.8531	12.8526	12.8102	12.6156	12.3359	12.8945	12.7997	12.8515	12.854
Q99LC3	Q99LC3	NDUAA_MOUSE	Ndufa10	NADH dehydrogenase [ubiquinone] 1 alpha subcomplex subunit 10, mitochondrial			11	1.29194	-0.133526	0.0510576	0.911601	-2.29259	15.9203	16.0801	15.9223	15.9325	16.3052	16.2499	16.1661	16.2453	16.1271	15.858	16.0536	16.0968	16.3075	16.2346	16.1883
Q9D7M1	Q9D7M1	GID8_MOUSE	Gid8	Glucose-induced degradation protein 8 homolog			4	1.29149	0.220959	0.0511105	1.16551	2.29194	11.8623	11.8731	11.6881	11.3103	11.6722	11.7442	11.571	11.6574	11.9975	11.956	11.7391	12.0958	11.9733	11.7066	11.5598
Q8BIJ7	Q8BIJ7	RUFY1_MOUSE	Rufy1	RUN and FYVE domain-containing protein 1			8	1.29112	0.200487	0.051154	1.14909	2.29139	13.2057	13.4897	13.5007	13.127	13.1548	13.0481	13.0099	12.9778	13.3023	13.4306	13.2565	13.155	12.9204	13.16	13.1304
P14106	P14106	C1QB_MOUSE	C1qb	Complement C1q subcomponent subunit B			5	1.28952	1.33185	0.0513429	2.51725	2.28902	13.4056	12.8343	13.3809	13.3486	12.4815	13.366	13.1535	11.9343	12.1525	12.9947	14.1323	14.4036	11.8995	12.1603	10.3552
Q9R117	Q9R117	TYK2_MOUSE	Tyk2	Non-receptor tyrosine-protein kinase TYK2			2	1.28829	0.557928	0.0514885	1.47215	2.28721	11.1115	10.9526	10.9702	10.9403	11.4028	11.5177	10.3634	10.5971	11.4889	10.8156	11.6503	11.123	11.5339	10.4716	10.4379
P14901	P14901	HMOX1_MOUSE	Hmox1	Heme oxygenase 1			4	1.28748	0.721719	0.0515846	1.64915	2.28602	13.0695	13.5199	13.2541	12.6811	12.2063	12.6947	12.6391	11.8768	11.9192	12.727	13.1429	13.2844	11.977	12.3985	11.9878
Q99LD4	Q99LD4	CSN1_MOUSE	Gps1	COP9 signalosome complex subunit 1			16	1.28729	-0.126922	0.0516072	0.915783	-2.28573	15.7614	15.5398	15.5415	15.8327	15.7469	15.64	15.732	15.8662	15.5729	15.4892	15.7435	15.7979	15.7691	15.8026	15.7767
Q6RUT7	Q6RUT7	UQCC4_MOUSE	Uqcc4	Ubiquinol-cytochrome c reductase complex assembly factor 4			2	1.28652	-0.883903	0.0516987	0.541899	-2.28459	9.54398	8.10518	10.1725	8.61671	8.90669	8.09912	9.23491	10.4683	9.04483	9.24168	10.4486	8.19306	9.36355	9.155	9.18396
Q9QZD8	Q9QZD8	DIC_MOUSE	Slc25a10	Mitochondrial dicarboxylate carrier			9	1.28514	-0.166533	0.0518633	0.890981	-2.28256	14.1727	14.2856	14.1934	14.2291	14.2691	14.0674	14.2281	14.3627	13.9444	13.6133	14.1737	13.9707	14.3117	14.1958	14.1753
Q9D1J3	Q9D1J3	SARNP_MOUSE	Sarnp	SAP domain-containing ribonucleoprotein			6	1.28507	-0.286398	0.0518716	0.819947	-2.28246	16.0639	15.6756	15.7355	16.1202	16.4048	16.2374	16.3321	16.3732	16.3849	15.9223	16.0906	16.2529	16.4523	16.468	16.4211
Q9DAW9	Q9DAW9	CNN3_MOUSE	Cnn3	Calponin-3			9	1.28423	-0.341222	0.0519721	0.789372	-2.28122	14.477	14.6873	14.4898	14.7499	15.13	15.324	15.2835	15.0901	14.8589	14.6583	14.8202	14.7008	15.1828	15.1863	15.0115
Q9JL04	Q9JL04	FMN2_MOUSE	Fmn2	Formin-2			3	1.28315	-0.421408	0.0521015	0.746696	-2.27962	9.74042	9.88216	8.84654	10.1958	10.2097	9.9509	10.4898	10.6692	10.0514	9.75583	10.1234	10.5725	10.7543	10.2503	10.1407
Q9CRD4	Q9CRD4	DBND2_MOUSE	Dbndd2	Dysbindin domain-containing protein 2			1	1.28292	-0.543149	0.0521291	0.686271	-2.2793	10.7141	10.7744	10.9955	11.2715	11.352	11.3007	10.996	11.3662	11.4604	11.0898	11.6473	10.394	11.5913	11.7135	11.6923
Q8BI72	Q8BI72	CARF_MOUSE	Cdkn2aip	CDKN2A-interacting protein			10	1.28273	-0.313049	0.0521519	0.804939	-2.279	14.0254	13.5938	13.7888	14.0044	14.3317	13.9445	14.1238	14.3182	14.3183	13.9352	14.0768	14.2194	14.4127	14.3954	14.4165
O70228	O70228	ATP9A_MOUSE	Atp9a	Probable phospholipid-transporting ATPase IIA			13	1.28217	0.242639	0.0522192	1.18315	2.27819	14.3532	14.3893	14.4986	14.3009	14.0254	14.1413	13.9074	13.9201	13.8275	14.1741	14.2774	14.2557	13.894	13.9536	14.0788
Q3THE2	Q3THE2	ML12B_MOUSE	Myl12b	Myosin regulatory light chain 12B			3	1.28204	0.342543	0.0522348	1.26799	2.27799	16.6047	16.7279	17.0903	16.7049	16.5737	16.8788	16.5705	16.6793	16.6746	16.655	17.0048	16.5641	16.4455	16.0888	15.9532
Q505D1	Q505D1	ANR28_MOUSE	Ankrd28	Serine/threonine-protein phosphatase 6 regulatory ankyrin repeat subunit A			2	1.28187	0.248147	0.0522553	1.18768	2.27774	12.3969	12.4185	12.0935	12.5092	12.2995	12.5904	12.2205	12.1498	12.29	12.4285	12.2397	12.4354	12.4991	12.1311	11.89
Q8BRG8	Q8BRG8	TM209_MOUSE	Tmem209	Transmembrane protein 209			4	1.27939	-0.104234	0.0525545	0.930299	-2.27409	12.7532	12.597	12.7594	12.7348	12.591	12.6959	12.7525	12.8353	12.7363	12.6865	12.6821	12.8363	12.8034	12.854	12.8946
Q924N4	Q924N4	S12A6_MOUSE	Slc12a6	Solute carrier family 12 member 6			3	1.27834	-0.230983	0.0526817	0.852054	-2.27254	12.4664	12.331	12.4353	12.5813	12.1285	12.1075	12.6152	12.4051	12.4112	12.5535	12.4365	12.1909	12.3225	12.7522	12.5669
P42232	P42232	STA5B_MOUSE	Stat5b	Signal transducer and activator of transcription 5B			25	1.27756	0.158019	0.0527764	1.11575	2.27138	15.1116	15.2263	15.2452	15.0094	14.8892	15.0429	15.0252	14.9743	14.9364	15.0825	15.1781	14.9901	14.9347	14.7996	14.7833
P70402	P70402	MYBPH_MOUSE	Mybph	Myosin-binding protein H			3	1.27679	1.10911	0.0528701	2.15713	2.27025	12.5227	12.4935	12.479	12.3422	12.9757	12.4363	11.9843	10.4564	12.2156	12.082	12.5764	10.9542	10.6115	10.1209	11.9036
Q9CR68	Q9CR68	UCRI_MOUSE	Uqcrfs1	Cytochrome b-c1 complex subunit Rieske, mitochondrial			13	1.2764	-0.215404	0.0529176	0.861305	-2.26966	17.4456	17.4697	17.1603	17.498	17.9076	17.9467	17.8573	17.7116	17.6384	17.323	17.3755	17.5686	17.8479	17.8569	17.8723
G5E870	G5E870	TRIPC_MOUSE	Trip12	E3 ubiquitin-protein ligase TRIP12			21	1.27552	0.142889	0.0530249	1.10411	2.26837	14.3945	14.3454	14.2487	14.2141	14.2558	14.1201	14.1945	14.1281	14.25	14.3019	14.3795	14.1582	13.9833	14.135	14.1128
Q8R0F6	Q8R0F6	ILKAP_MOUSE	Ilkap	Integrin-linked kinase-associated serine/threonine phosphatase 2C			9	1.27536	-0.368726	0.0530445	0.774466	-2.26814	14.189	14.0147	13.9753	14.1763	14.9092	14.8574	14.6905	14.6378	14.3066	13.8148	14.1906	14.6521	14.7633	14.8448	14.9271
Q9CQN3	Q9CQN3	TOM6_MOUSE	Tomm6	Mitochondrial import receptor subunit TOM6 homolog			1	1.27514	0.28779	0.0530713	1.22077	2.26781	12.5248	12.2101	12.0356	11.9715	11.8807	12.4722	12.2091	12.1408	12.016	12.2414	12.2282	12.19	11.7539	12.0066	11.8638
Q3URS9	Q3URS9	MITOK_MOUSE	Ccdc51	Mitochondrial potassium channel			10	1.27508	-0.183685	0.0530787	0.880451	-2.26773	13.1858	13.3365	13.4281	13.0922	13.6449	13.5458	13.5392	13.5892	13.5395	13.344	13.3719	13.328	13.7235	13.4708	13.5314
Q8R3Q0	Q8R3Q0	SARAF_MOUSE	Saraf	Store-operated calcium entry-associated regulatory factor			5	1.27402	-0.137725	0.0532084	0.908951	-2.26616	13.2219	13.193	13.2879	13.1921	13.3992	13.1969	13.4409	13.4125	13.2124	12.9465	13.4142	13.338	13.5069	13.2823	13.2084
Q80TB8	Q80TB8	VAT1L_MOUSE	Vat1l	Synaptic vesicle membrane protein VAT-1 homolog-like			19	1.27217	0.153147	0.0534355	1.11199	2.26343	16.1493	16.1387	15.9118	15.935	15.6759	16.0827	15.9323	15.9761	15.8883	15.9593	15.8148	16.2775	16.0061	15.984	15.8721
P12970	P12970	RL7A_MOUSE	Rpl7a	Large ribosomal subunit protein eL8			15	1.27101	0.139141	0.0535784	1.10125	2.26172	16.7347	16.8367	16.5991	17.0066	16.6677	16.8202	16.802	16.6731	16.6644	16.8953	16.8491	16.9052	16.6493	16.5241	16.617
Q8VDM1	Q8VDM1	ZGPAT_MOUSE	Zgpat	Zinc finger CCCH-type with G patch domain-containing protein			2	1.27099	-0.283027	0.0535809	0.821865	-2.2617	11.6553	11.5994	11.9354	11.4887	11.8595	11.2913	11.8197	11.8264	11.4863	11.3992	11.8435	11.5465	12.1702	11.6489	11.5287
Q8BZR9	Q8BZR9	NCBP3_MOUSE	Ncbp3	Nuclear cap-binding protein subunit 3			6	1.27071	0.116991	0.0536155	1.08447	2.26127	13.7528	13.5765	13.4536	13.7925	13.6095	13.4996	13.5933	13.5094	13.6277	13.8304	13.6312	13.6168	13.4266	13.4318	13.5275
P97290	P97290	IC1_MOUSE	Serping1	Plasma protease C1 inhibitor			10	1.27053	0.444333	0.0536377	1.36068	2.26101	13.5966	13.9087	14.3694	13.8761	13.6504	13.4715	13.7363	13.397	13.7504	14.1389	14.1096	13.3923	12.7657	13.0449	12.9539
O70318	O70318	E41L2_MOUSE	Epb41l2	Band 4.1-like protein 2			58	1.27	-0.235187	0.0537032	0.849575	-2.26023	17.7204	17.3832	17.3596	17.6706	17.8852	17.547	17.835	17.8877	17.8832	17.751	17.5557	17.9106	17.9837	17.9509	17.963
P70699	P70699	LYAG_MOUSE	Gaa	Lysosomal alpha-glucosidase			11	1.26955	0.265295	0.0537589	1.20188	2.25957	13.9294	14.344	14.3577	13.8271	13.885	14.2211	14.1585	13.8749	14.2477	14.2161	14.2422	13.9212	13.7258	13.8473	13.7305
Q8BGW1	Q8BGW1	FTO_MOUSE	Fto	Alpha-ketoglutarate-dependent dioxygenase FTO			18	1.26949	-0.156378	0.0537663	0.897275	-2.25947	14.9293	14.6611	14.5444	14.7326	14.9605	14.8354	15.003	15.0378	15.0785	14.7706	14.5896	14.8659	15.0449	15.0722	14.9942
Q8C0I1	Q8C0I1	ADAS_MOUSE	Agps	Alkyldihydroxyacetonephosphate synthase, peroxisomal			8	1.26949	0.256344	0.0537663	1.19445	2.25948	12.5484	13.036	12.942	12.7097	12.3607	12.5515	12.6391	12.2962	12.6005	12.9606	13.1635	12.5794	12.2869	12.3802	12.4315
Q9DBD0	Q9DBD0	ICA_MOUSE	Inhca	Inhibitor of carbonic anhydrase			9	1.26894	-0.251564	0.0538344	0.839985	-2.25866	12.8289	12.9877	13.22	12.9277	13.582	12.6116	13.3456	12.9803	12.7039	13.2316	12.8831	13.0875	13.0295	12.9844	13.1377
Q6P8J2	Q6P8J2	SAT2_MOUSE	Sat2	Thialysine N-epsilon-acetyltransferase			3	1.26594	-0.291202	0.0542076	0.817221	-2.25424	12.5287	12.6915	12.6048	12.824	12.8656	13.1391	13.0586	13.1543	13.0057	12.764	12.8629	13.1106	13.3152	13.1501	13.2536
Q9QYY0	Q9QYY0	GAB1_MOUSE	Gab1	GRB2-associated-binding protein 1			5	1.2657	0.127397	0.0542375	1.09232	2.25389	12.7255	12.8346	12.8217	12.3749	12.625	12.594	12.6373	12.5745	12.846	12.6278	12.3548	12.6106	12.5677	12.642	12.5522
Q9Z1B3	Q9Z1B3	PLCB1_MOUSE	Plcb1	1-phosphatidylinositol 4,5-bisphosphate phosphodiesterase beta-1			12	1.26545	-0.147616	0.0542688	0.902741	-2.25351	12.8238	12.8743	12.3659	12.6818	12.8995	12.7585	12.9545	12.856	12.888	12.4465	12.5324	12.5572	12.9398	12.8871	13.0024
Q8K0D0	Q04735;Q8K0D0	CDK17_MOUSE	Cdk17	Cyclin-dependent kinase 17			4	1.26531	-0.188224	0.0542863	0.877686	-2.2533	12.6845	12.8094	13.0156	12.5511	12.7802	13.0539	13.0503	13.234	12.9071	12.7381	13.0025	12.8767	12.8757	13.0243	13.0882
Q64152	Q64152	BTF3_MOUSE	Btf3	Transcription factor BTF3			3	1.26444	0.520847	0.0543951	1.4348	2.25203	11.9686	11.5343	11.7223	12.0634	11.0348	11.7514	11.9417	10.7931	12.2627	12.2244	11.6062	11.7007	11.3848	11.4407	11.0532
P58501	P58501	PAXB1_MOUSE	Paxbp1	PAX3- and PAX7-binding protein 1			6	1.26393	-0.139607	0.054459	0.907766	-2.25127	13.2604	13.1632	13.1622	13.0497	13.201	13.1228	13.2183	13.3007	13.2235	13.1805	13.3404	13.1044	13.2187	13.5164	13.3183
Q1HFZ0	Q1HFZ0	NSUN2_MOUSE	Nsun2	RNA cytosine C(5)-methyltransferase NSUN2			19	1.26379	0.128743	0.0544766	1.09334	2.25106	14.4063	14.5116	14.4721	14.5673	14.459	14.4511	14.4639	14.4028	14.4732	14.5039	14.4895	14.6691	14.4108	14.3272	14.2628
Q9R1S8	Q9R1S8	CAN7_MOUSE	Capn7	Calpain-7			5	1.26379	0.252197	0.0544766	1.19102	2.25106	15.2025	14.8826	15.1426	15.1817	14.9578	15.0201	14.801	15.0726	14.9241	14.8846	15.3459	14.9133	14.6936	14.5543	14.5602
Q9DB25	Q9DB25	ALG5_MOUSE	Alg5	Dolichyl-phosphate beta-glucosyltransferase			3	1.26317	0.550512	0.0545544	1.46461	2.25015	13.7463	14.4625	14.1223	13.8365	13.811	13.606	13.7115	13.2806	14.3998	14.2486	14.048	13.5312	12.9075	13.5532	13.5403
Q61166	Q61166	MARE1_MOUSE	Mapre1	Microtubule-associated protein RP/EB family member 1			11	1.26303	0.137167	0.054572	1.09974	2.24994	15.542	15.629	15.5398	15.5214	15.4339	15.6662	15.5093	15.4049	15.3767	15.5942	15.8047	15.634	15.4655	15.3271	15.4551
Q80YX1	Q80YX1	TENA_MOUSE	Tnc	Tenascin			32	1.2624	0.479774	0.0546512	1.39453	2.24902	14.3201	14.0889	14.9084	14.0281	13.514	13.9362	13.9615	14.2926	14.4424	13.9153	15.0218	14.1176	13.4832	13.179	13.59
Q9CYD3	Q9CYD3	CRTAP_MOUSE	Crtap	Cartilage-associated protein			7	1.26236	0.523228	0.0546563	1.43717	2.24895	13.1845	13.4465	13.6613	13.3291	12.89	13.4383	13.2822	13.1082	13.0768	12.8148	13.649	12.9887	12.505	12.1337	12.4896
Q61474	Q61474	MSI1H_MOUSE	Msi1	RNA-binding protein Musashi homolog 1			11	1.2623	-0.343588	0.0546638	0.788079	-2.24887	15.0885	14.8016	14.504	15.0732	15.4129	15.5485	15.5276	15.4651	15.4387	15.0706	14.8662	15.4998	15.6559	15.7418	15.7046
Q8K353	Q8K353	CYTM1_MOUSE	Cystm1	Cysteine-rich and transmembrane domain-containing protein 1			1	1.26209	-0.156987	0.0546903	0.896896	-2.24856	14.0891	13.8892	14.365	13.8622	13.9812	14.235	14.1629	14.2827	13.9319	13.7286	14.1918	13.9431	14.1508	14.1574	14.1195
Q91W97	Q91W97	HKDC1_MOUSE	Hkdc1	Hexokinase HKDC1			15	1.26198	0.434126	0.0547041	1.35109	2.2484	17.4006	17.4145	17.1161	17.0813	16.4577	17.0555	16.7087	16.4548	16.3827	16.7483	17.0415	17.0223	16.6415	16.7067	16.5932
E9Q7G0	E9Q7G0	NUMA1_MOUSE	Numa1	Nuclear mitotic apparatus protein 1			57	1.2603	0.226529	0.0549161	1.17002	2.24591	14.6842	14.9146	14.8949	14.6833	14.5859	14.6213	14.6712	14.5722	14.6866	14.6844	14.7998	14.4879	14.2694	14.3858	14.3634
Q9JJX6	Q9JJX6	P2RX4_MOUSE	P2rx4	P2X purinoceptor 4			5	1.26007	0.533164	0.0549452	1.4471	2.24557	13.6472	14.1544	14.5386	13.965	13.5266	13.8362	13.6595	13.7497	13.4519	13.4993	14.445	13.6134	12.9172	12.9198	12.7911
O54751	O54751	CRX_MOUSE	Crx	Cone-rod homeobox protein			5	1.25995	-0.42005	0.0549604	0.747399	-2.24541	15.239	14.5162	14.2865	15.0593	15.4414	15.0454	15.2764	15.413	15.5169	15.1201	14.8906	15.2102	15.7674	15.6583	15.5127
P22437	P22437;Q05769	PGH1_MOUSE	Ptgs1	Prostaglandin G/H synthase 1			5	1.25983	0.271476	0.0549756	1.20704	2.24522	13.2285	13.4685	14.1125	13.4518	13.0231	13.1134	13.0459	13.2771	13.1611	13.3316	13.9512	13.2549	13	12.9129	12.633
Q6P542	Q6P542	ABCF1_MOUSE	Abcf1	ATP-binding cassette sub-family F member 1			13	1.25966	0.153861	0.0549971	1.11254	2.24496	15.0399	14.9454	14.9686	15.0838	14.9585	15.0636	14.9438	14.9488	14.884	14.994	15.1855	15.204	14.7306	14.9107	14.8338
Q68FD5	Q68FD5	CLH1_MOUSE	Cltc	Clathrin heavy chain 1			89	1.25961	-0.0849537	0.0550035	0.942815	-2.2449	18.7675	18.759	18.8163	18.8339	18.7536	18.8222	18.802	18.8174	18.7537	18.6851	18.8317	18.8743	18.9477	18.9012	18.933
Q6PGF7	Q6PGF7	EXOC8_MOUSE	Exoc8	Exocyst complex component 8			12	1.25851	0.18211	0.055143	1.13454	2.24328	14.3969	14.5009	14.5554	14.3625	14.0564	14.2715	14.0662	14.3548	14.2424	14.1147	14.3056	14.1669	14.0758	14.0898	14.0815
Q02013	Q02013	AQP1_MOUSE	Aqp1	Aquaporin-1			4	1.2582	-0.221738	0.0551823	0.857532	-2.24282	16.5203	16.2504	16.7373	16.6413	16.4067	16.4735	16.6122	16.7211	16.7797	15.9787	16.7259	16.2989	16.6083	16.7485	16.7414
Q8BZZ3	Q8BZZ3	WWP1_MOUSE	Wwp1	NEDD4-like E3 ubiquitin-protein ligase WWP1			2	1.25717	0.330967	0.0553134	1.25786	2.2413	13.2701	13.3917	13.3234	13.1296	12.9492	13.2866	13.2174	12.9822	12.9908	12.891	10.6285	13.521	13.1559	12.9078	12.5421
P62915	P62915	TF2B_MOUSE	Gtf2b	Transcription initiation factor IIB			10	1.25655	-0.193101	0.0553924	0.874724	-2.24038	14.5445	14.2354	14.2798	14.4159	14.6369	14.6466	14.6673	14.7278	14.5867	14.5966	14.5393	14.6893	14.8324	14.7724	14.6681
Q3UH60	Q3UH60	DIP2B_MOUSE	Dip2b	Disco-interacting protein 2 homolog B			23	1.25646	-0.133745	0.0554039	0.911462	-2.24026	14.7087	14.5669	14.4588	14.6202	14.6601	14.5799	14.7695	14.7014	14.7191	14.4874	14.6165	14.4179	14.6559	14.768	14.7664
P46062	P46062	SIPA1_MOUSE	Sipa1	Signal-induced proliferation-associated protein 1			1	1.25616	0.418865	0.0554421	1.33688	2.23981	11.4944	11.7846	11.9568	11.7647	11.465	11.1183	11.2012	11.3593	11.522	12.1156	11.8201	11.2005	10.9466	11.0072	10.511
O89079	O89079	COPE_MOUSE	Cope	Coatomer subunit epsilon			6	1.25564	0.195782	0.0555086	1.14534	2.23905	15.0553	15.1314	15.2505	15.1774	14.971	15.253	15.2836	14.9658	15.2243	15.4976	15.262	15.3013	14.8655	14.9901	14.8813
Q9JM76	Q9JM76	ARPC3_MOUSE	Arpc3	Actin-related protein 2/3 complex subunit 3			7	1.25527	0.254001	0.0555559	1.19251	2.23849	16.4056	16.5657	16.9206	16.5197	16.3651	16.6712	16.4087	16.3624	16.3652	16.2777	16.6123	16.2237	16.1419	16.0288	16.0195
P58044	P58044	IDI1_MOUSE	Idi1	Isopentenyl-diphosphate Delta-isomerase 1			2	1.25497	-0.491602	0.0555943	0.711235	-2.23805	12.1238	12.3521	12.5612	12.9459	13.3236	13.181	12.9602	13.1895	12.8541	12.5672	12.2793	13.0576	13.458	13.1564	13.2625
Q8BSY0	Q8BSY0	ASPH_MOUSE	Asph	Aspartyl/asparaginyl beta-hydroxylase			24	1.25476	0.47746	0.0556212	1.39229	2.23773	15.3087	15.5296	15.6475	15.2753	14.9245	15.2686	15.1812	15.124	15.1765	15.0016	15.652	14.7619	14.4289	14.457	14.4669
Q8BH65	Q8BH65	DEN6A_MOUSE	Dennd6a	Protein DENND6A			1	1.25473	0.667969	0.055625	1.58883	2.23769	11.8451	11.5901	11.7075	11.8788	10.8745	11.7392	11.1001	10.7826	11.3856	11.6482	12.0706	10.658	11.3706	10.2724	10.3525
Q8VEH6	Q8VEH6	ZNG1_MOUSE	Zng1	Zinc-regulated GTPase metalloprotein activator 1			2	1.25415	0.256192	0.0556993	1.19432	2.23684	12.3892	12.387	12.0681	11.5516	12.2408	12.2935	11.8921	11.9663	11.863	11.8928	12.2253	12.4144	11.9671	12.1727	12.0679
Q8BMF3	Q8BMF3	MAON_MOUSE	Me3	NADP-dependent malic enzyme, mitochondrial			4	1.25406	-0.274911	0.0557109	0.826501	-2.23671	12.5553	12.986	13.0781	12.6228	13.3241	13.0827	13.2922	12.8441	12.9494	12.9885	13.1064	12.7839	13.2761	13.1807	13.1389
Q8BMB0	Q8BMB0	EMSY_MOUSE	Emsy	BRCA2-interacting transcriptional repressor EMSY			3	1.25403	0.318128	0.0557147	1.24671	2.23667	15.2363	15.4116	15.3955	15.1466	15.2495	15.6192	15.3148	15.1259	16.0145	15.4631	15.226	15.4584	15.0732	15.3104	15.3252
Q9ESY9	Q9ESY9	GILT_MOUSE	Ifi30	Gamma-interferon-inducible lysosomal thiol reductase			5	1.2538	1.54452	0.0557442	2.91707	2.23632	14.0288	14.264	14.9821	14.0533	13.9615	14.7114	13.6167	13.715	13.8648	14.3034	15.2743	14.2347	12.8136	13.1849	10.0509
P51912	P51912	AAAT_MOUSE	Slc1a5	Neutral amino acid transporter B(0)			4	1.25234	0.556152	0.055932	1.47034	2.23416	12.1331	12.2991	12.7299	11.9826	12.2756	11.8457	11.9291	11.6615	12.028	12.0877	12.5558	12.0042	11.6814	10.5773	11.68
Q60870	Q60870	REEP5_MOUSE	Reep5	Receptor expression-enhancing protein 5			2	1.25225	0.205745	0.0559435	1.15328	2.23404	16.6008	17.0022	17.2575	16.8845	16.6865	16.8892	16.6896	16.6574	16.6471	16.6462	16.9146	16.7061	16.4574	16.5807	16.4316
Q9D8Y7	Q9D8Y7	TP8L2_MOUSE	Tnfaip8l2	Tumor necrosis factor alpha-induced protein 8-like protein 2			3	1.25088	1.01456	0.0561203	2.02029	2.23202	12.2982	12.6548	13.4419	12.8496	12.0801	12.767	12.0439	12.1927	12.0484	12.5663	13.1959	12.0312	10.3417	11.8837	10.2648
Q921V7	Q921V7	CTL3_MOUSE	Slc44a3	Choline transporter-like protein 3			1	1.25039	2.76173	0.0561837	6.78209	2.2313	15.6907	14.9652	15.5132	15.7858	10.168	15.4644	10.4325	10.1822	13.8483	10.569	15.3844	15.3297	15.5152	14.9081	10.4518
Q8VEK2	Q8VEK2	RHBD2_MOUSE	Rhbdd2	Rhomboid domain-containing protein 2			1	1.25018	0.24838	0.0562108	1.18787	2.23098	13.9331	13.6875	13.336	13.585	13.1221	13.4887	13.4654	13.5951	13.5233	13.6032	13.2722	14.0161	13.4415	13.3994	13.5055
Q9CZU6	Q9CZU6	CISY_MOUSE	Cs	Citrate synthase, mitochondrial			19	1.25013	-0.119308	0.0562173	0.920629	-2.23091	18.4219	18.3269	18.3012	18.3983	18.4866	18.3059	18.3069	18.5635	18.3155	18.1077	18.422	18.3499	18.5108	18.391	18.5443
E9Q5K9	E9Q5K9	YTDC1_MOUSE	Ythdc1	YTH domain-containing protein 1			2	1.24976	0.144731	0.0562652	1.10552	2.23037	13.0449	12.7764	12.7179	13.2208	12.8823	12.9393	12.7667	12.9074	12.9963	12.6957	12.9311	12.8236	12.6606	12.7331	12.789
Q6GQT9	Q6GQT9	NOMO1_MOUSE	Nomo1	BOS complex subunit NOMO1			30	1.24923	-0.0611383	0.0563339	0.958508	-2.22959	15.0201	14.9818	15.0135	15.0549	15.0734	15.009	15.0384	15.1353	15.1076	14.9288	15.0928	15.0125	15.066	15.0823	15.1148
Q8VHE0	Q8VHE0	SEC63_MOUSE	Sec63	Translocation protein SEC63 homolog			16	1.24871	0.1326	0.0564014	1.09627	2.22881	13.8538	13.9047	13.999	14.0419	13.7011	13.7464	13.8301	13.6747	13.7815	13.975	14.1059	13.6887	13.5646	13.6105	13.6322
Q9CY73	Q9CY73	RM44_MOUSE	Mrpl44	Large ribosomal subunit protein mL44			3	1.24827	0.21929	0.0564586	1.16416	2.22816	13.3104	13.5248	13.4341	13.0902	13.3255	13.6014	13.1807	13.5099	13.2896	12.6984	13.3644	13.4522	13.0726	13.1029	13.2157
Q04447	Q04447	KCRB_MOUSE	Ckb	Creatine kinase B-type			19	1.24771	-0.174329	0.0565314	0.88618	-2.22734	20.8423	20.7471	20.5451	20.7223	20.9316	21.1269	20.9882	20.9672	20.7634	20.714	20.5545	20.9459	21.0951	21.0951	21.1519
Q9CQW9	Q99J93;Q9CQW9	IFM3_MOUSE	Ifitm3	Interferon-induced transmembrane protein 3			3	1.24766	0.743277	0.0565379	1.67397	2.22727	14.5171	15.1226	15.5761	14.9672	14.5774	14.8009	14.5653	14.4502	14.5066	15.0972	15.5021	13.9832	13.3393	13.558	13.3012
Q5SDA5	Q5SDA5	GUC2F_MOUSE	Gucy2f	Retinal guanylyl cyclase 2			16	1.24699	-1.64055	0.0566252	0.320734	-2.22627	13.6292	10.4703	10.8661	13.1592	14.7397	13.8706	14.4457	15.0071	14.7794	13.3549	13.4858	13.4234	14.9401	14.9469	15.036
P19973	P19973	LSP1_MOUSE	Lsp1	Lymphocyte-specific protein 1			6	1.24698	0.966175	0.0566265	1.95365	2.22626	13.3865	14.2814	14.1062	13.8725	13.6992	13.903	13.8282	13.4973	14.0145	14.3143	14.6985	13.1295	11.8213	12.3273	12.41
P49769	P49769;Q61144	PSN1_MOUSE	Psen1	Presenilin-1			2	1.24673	0.433693	0.0566591	1.35069	2.22589	14.7472	14.8308	14.9804	14.6178	13.9987	14.2949	14.2228	14.1447	14.1123	14.7056	14.6737	14.2788	13.8188	13.5991	14.3102
Q9QYI5	O54946;Q9QYI5	DNJB2_MOUSE	Dnajb2	DnaJ homolog subfamily B member 2			5	1.24631	-0.238443	0.056714	0.84766	-2.22527	13.7002	13.2912	13.5055	13.6439	13.8241	13.766	13.8559	13.8914	13.7954	13.5639	13.7492	13.7599	14.088	13.8923	13.7773
Q9CRC0	Q9CRC0	VKOR1_MOUSE	Vkorc1	Vitamin K epoxide reductase complex subunit 1			1	1.24616	0.333825	0.0567336	1.26035	2.22505	15.4747	15.8431	16.1223	15.7256	15.4097	15.4857	15.5136	15.4797	15.7941	15.5671	16.0744	15.3749	15.1607	15.2784	14.871
Q9CYH6	Q9CYH6	RRS1_MOUSE	Rrs1	Ribosome biogenesis regulatory protein homolog			3	1.246	0.338934	0.0567545	1.26482	2.22481	12.4734	11.9746	11.9951	12.0295	11.9317	12.133	12.1508	11.8378	12.0222	12.0442	11.8289	11.9712	11.8227	11.427	11.6414
P07742	P07742	RIR1_MOUSE	Rrm1	Ribonucleoside-diphosphate reductase large subunit			7	1.24542	0.265686	0.0568303	1.20221	2.22396	12.8032	12.9821	13.2412	12.716	12.7794	13.0983	12.7563	12.9751	12.9974	12.9516	12.6924	12.9752	12.8733	12.3673	12.5558
P57791	P57791	FACE2_MOUSE	Rce1	CAAX prenyl protease 2			2	1.2454	-0.24003	0.0568329	0.846728	-2.22393	11.2194	11.2503	11.2687	11.3276	11.9964	11.37	11.383	11.7215	11.7121	11.6786	11.8667	11.3071	11.5908	11.669	11.6947
Q9Z0Z4	Q9Z0Z4	HEPH_MOUSE	Heph	Hephaestin			13	1.2449	-0.410606	0.0568984	0.752307	-2.22319	12.5216	12.6907	12.839	12.6417	12.9548	12.5775	12.875	13.0333	12.9814	12.6295	12.5509	11.8899	13.0071	12.7995	12.9992
P21180	P21180	CO2_MOUSE	C2	Complement C2			2	1.24432	0.744368	0.0569744	1.67524	2.22234	11.3809	11.4169	11.8589	11.2129	10.6326	11.2785	11.7065	11.2584	11.5525	11.3045	11.9154	11.557	10.1362	10.1221	10.2408
Q9CYA0	Q9CYA0	CREL2_MOUSE	Creld2	Protein disulfide isomerase Creld2			4	1.24389	0.298189	0.0570309	1.2296	2.22169	13.5464	13.8603	13.9741	13.7024	13.6386	13.5965	13.4415	13.7505	13.9548	14.0884	13.9416	13.5098	13.3148	13.3164	13.1536
Q8K2C9	Q8K2C9	HACD3_MOUSE	Hacd3	Very-long-chain (3R)-3-hydroxyacyl-CoA dehydratase 3			10	1.24363	-0.148182	0.057065	0.902387	-2.22131	16.0337	15.848	15.7115	16.057	16.1411	15.9761	16.0968	15.9844	16.0588	16.0062	15.8014	16.0874	16.2821	16.2228	16.1588
Q80X90	Q80X90	FLNB_MOUSE	Flnb	Filamin-B			86	1.24321	0.380675	0.0571202	1.30195	2.2207	14.8915	15.1502	15.5347	15.1273	14.6848	14.9383	14.8643	14.8101	14.9062	14.8537	15.3701	14.5197	14.2903	14.2459	14.2919
Q91ZV0	Q91ZV0	MIA2_MOUSE	Mia2	Melanoma inhibitory activity protein 2			9	1.24185	0.178774	0.0572994	1.13192	2.21869	12.6989	12.7545	12.5729	12.7277	12.5614	12.7086	12.803	12.6177	12.8058	12.6929	12.7895	12.7263	12.4942	12.3239	12.5615
Q8C0C7	Q8C0C7	SYFA_MOUSE	Farsa	Phenylalanine--tRNA ligase alpha subunit			19	1.24181	-0.0914572	0.0573047	0.938574	-2.21863	15.1777	15.0439	14.9497	15.1353	15.2515	15.0584	15.1648	15.1741	15.1198	14.9184	15.1657	15.2243	15.2114	15.2879	15.2433
Q505D9	Q505D9	TRI67_MOUSE	Trim67	Tripartite motif-containing protein 67			1	1.24104	-0.551034	0.0574064	0.682531	-2.21749	10.762	11.1796	10.896	11.6977	11.7392	11.0052	11.3879	10.8674	10.7998	10.9839	10.6276	10.6952	12.1956	11.0858	11.6602
Q8K3X4	Q8K3X4	I2BPL_MOUSE	Irf2bpl	Probable E3 ubiquitin-protein ligase IRF2BPL			5	1.241	-0.249089	0.0574116	0.841428	-2.21744	12.8925	12.7415	12.568	12.7616	13.2923	13.0658	13.4527	12.9418	13.1731	12.9502	12.8906	12.9262	13.1577	13.1908	13.3017
Q9CY50	Q9CY50	SSRA_MOUSE	Ssr1	Translocon-associated protein subunit alpha			4	1.24095	0.329562	0.0574183	1.25663	2.21736	16.0267	16.0223	16.3919	16.2131	15.63	15.9515	15.6565	15.8375	15.4182	15.0153	16.2656	16.0289	15.4052	15.3373	15.5633
Q9DAU1	Q9DAU1	CNPY3_MOUSE	Cnpy3	Protein canopy homolog 3			6	1.24017	0.204372	0.0575215	1.15218	2.2162	13.9346	13.9233	13.7519	13.867	13.8026	14.1052	13.9163	13.6338	14.1462	13.9097	13.9292	13.7413	13.7749	13.6414	13.8625
O35864	O35864	CSN5_MOUSE	Cops5	COP9 signalosome complex subunit 5			10	1.24004	-0.288344	0.0575387	0.818841	-2.21601	14.0738	14.0692	14.0247	14.1945	14.6685	14.5847	14.6046	14.604	14.2826	14.0904	14.2221	14.6883	14.5804	14.6438	14.7075
Q8C092	Q8C092	TAF5_MOUSE	Taf5	Transcription initiation factor TFIID subunit 5			7	1.23991	-0.174623	0.0575559	0.885999	-2.21582	12.5004	12.2794	12.2029	12.3953	12.6332	12.3476	12.5173	12.6042	12.4171	12.4651	12.5709	12.6949	12.6159	12.711	12.6641
Q61655	Q61655	DD19A_MOUSE	Ddx19a	ATP-dependent RNA helicase DDX19A			15	1.23942	-0.21584	0.0576209	0.861045	-2.21509	14.5257	14.4735	14.4572	14.619	14.8482	14.7562	14.8645	14.7157	14.6396	14.3933	14.505	14.9523	14.9697	14.9533	14.9233
Q8VC33	Q8VC33	NXNL1_MOUSE	Nxnl1	Nucleoredoxin-like protein 1			6	1.23929	-1.37323	0.0576381	0.386026	-2.21491	10.6378	11.7723	10.7363	12.5684	13.9958	12.9967	13.3239	13.6505	13.9532	12.7851	12.467	13.3265	14.2214	14.2206	14.1363
P49443	P36993;P49443	PPM1A_MOUSE	Ppm1a	Protein phosphatase 1A			17	1.23927	-0.0876282	0.0576408	0.941069	-2.21488	15.6968	15.6171	15.594	15.7435	15.6946	15.6449	15.7107	15.7998	15.8144	15.7141	15.6478	15.6986	15.7652	15.8047	15.8296
Q9ERS5	Q9ERS5	PKHA2_MOUSE	Plekha2	Pleckstrin homology domain-containing family A member 2			3	1.23861	-0.365808	0.0577285	0.776034	-2.2139	11.7223	11.8961	12.2644	12.5377	12.6493	11.6612	12.0768	12.2273	12.4698	12.2547	12.2497	11.6263	12.3369	12.1789	12.3849
Q3UBZ5	Q3UBZ5	MI4GD_MOUSE	Mif4gd	MIF4G domain-containing protein			4	1.23765	-0.310201	0.0578562	0.806529	-2.21248	11.1787	11.2266	11.3408	11.2766	11.0601	11.2511	11.9052	11.3562	11.3993	11.2745	11.2954	11.1076	11.1477	11.6589	11.6463
O55023	O55023	IMPA1_MOUSE	Impa1	Inositol monophosphatase 1			14	1.23714	-0.289412	0.0579242	0.818235	-2.21173	17.013	16.8382	16.781	17.2078	17.5286	17.5101	17.4473	17.4666	17.3584	17.0966	17.1941	17.4126	17.5362	17.5905	17.539
Q9DBY1	Q9DBY1	SYVN1_MOUSE	Syvn1	E3 ubiquitin-protein ligase synoviolin			2	1.23672	0.230916	0.0579802	1.17358	2.21111	12.9724	12.9265	13.0095	12.7695	12.7436	12.8012	12.711	12.4351	12.8496	12.8445	13.1639	12.6856	12.5477	12.9274	12.4594
Q91YI4	Q91YI4	ARRB2_MOUSE	Arrb2	Beta-arrestin-2			3	1.2366	0.284641	0.0579963	1.21811	2.21093	12.84	13.1884	13.5026	13.2459	12.7897	13.0926	13.1502	12.7701	13.2055	13.0328	13.5065	12.9048	12.5318	12.6371	12.7189
Q5U4D9	Q5U4D9	THOC6_MOUSE	Thoc6	THO complex subunit 6 homolog			4	1.23581	-0.327209	0.0581019	0.797077	-2.20976	12.5231	12.5245	12.439	12.4526	13.1234	13.1922	13.1405	12.944	12.9328	12.4079	12.8399	12.9398	13.173	13.3799	13.1111
O35927	O35927	CTND2_MOUSE	Ctnnd2	Catenin delta-2			14	1.23565	-0.214431	0.0581233	0.861886	-2.20954	13.0097	12.7431	12.6515	12.8736	13.2641	12.92	13.0022	13.0424	13.1878	12.8601	12.7507	12.9692	13.2653	13.2773	13.3149
P00158	P00158	CYB_MOUSE	Mt-Cyb	Cytochrome b			1	1.23502	-0.0874561	0.0582076	0.941181	-2.2086	16.1827	16.2596	16.0577	16.053	16.2761	16.1185	16.162	16.2875	16.1356	16.0394	16.1358	16.0887	16.2939	16.2046	16.2743
Q9CYW4	Q9CYW4	HDHD3_MOUSE	Hdhd3	Haloacid dehalogenase-like hydrolase domain-containing protein 3			4	1.23494	-0.287645	0.0582184	0.819238	-2.20848	12.881	12.9883	13.2864	12.5976	13.1155	13.3137	13.2918	13.186	12.6492	12.5675	13.2019	13.2573	13.3414	13.2586	13.4499
Q9WVD5	Q9WVD5	ORNT1_MOUSE	Slc25a15	Mitochondrial ornithine transporter 1			2	1.2348	0.214722	0.0582371	1.16048	2.20828	12.3227	12.637	12.4057	12.4029	12.2619	12.3793	12.2299	12.4561	12.7635	12.3497	12.2051	12.4347	12.3369	12.2828	12.1578
Q3TZX8	Q3TZX8	NOL9_MOUSE	Nol9	Polynucleotide 5'-hydroxyl-kinase NOL9			3	1.23452	0.444086	0.0582747	1.36045	2.20787	12.5009	12.4333	12.9293	12.4169	12.5387	12.3147	12.1199	11.8352	12.0688	12.2765	13.0295	12.1059	11.1513	11.9452	12.1516
Q99N96	Q99N96	RM01_MOUSE	Mrpl1	Large ribosomal subunit protein uL1m			3	1.23429	0.261771	0.0583056	1.19895	2.20752	11.8199	12.1152	12.3581	12.116	12.2286	11.9737	12.0759	11.7133	11.9153	11.5547	12.1997	12.3106	11.7267	11.585	11.7249
P30204	P30204	MSRE_MOUSE	Msr1	Macrophage scavenger receptor types I and II			2	1.2339	0.382147	0.0583579	1.30328	2.20696	10.821	11.5822	12.2241	11.1692	10.3328	11.0418	11.0538	10.7174	10.9319	12.1397	11.7625	11.068	10.6911	10.3383	10.7334
Q03147	Q03147	CDK7_MOUSE	Cdk7	Cyclin-dependent kinase 7			3	1.2338	0.222858	0.0583714	1.16704	2.2068	13.3601	13.2096	13.4682	13.1265	13.3206	13.3874	13.3329	12.8957	13.303	13.0387	13.4705	13.3154	13.2518	13.1364	12.8443
Q62230	Q62230	SN_MOUSE	Siglec1	Sialoadhesin			7	1.23114	0.420365	0.05873	1.33827	2.20287	13.6285	14.0098	14.4178	13.8447	13.2173	13.2876	13.3888	13.155	13.2846	13.5547	14.1378	13.3659	13.2073	12.6046	13.1188
Q9D2V5	Q9D2V5	AAR2_MOUSE	Aar2	Protein AAR2 homolog			1	1.23097	-0.254538	0.058753	0.838256	-2.20262	12.0581	12.188	12.1419	12.3892	12.4143	12.1004	12.2739	12.5699	12.3493	12.3078	12.038	12.0411	12.4004	12.6637	12.1018
Q8JZU2	Q8JZU2	TXTP_MOUSE	Slc25a1	Tricarboxylate transport protein, mitochondrial			7	1.23075	0.265481	0.0587828	1.20204	2.20229	14.7617	14.9803	15.026	14.6174	14.5372	14.6391	14.5141	14.5212	14.4436	14.4744	14.8491	14.4113	14.3456	14.305	14.2227
Q80U35	Q80U35	ARHGH_MOUSE	Arhgef17	Rho guanine nucleotide exchange factor 17			8	1.23016	0.15456	0.0588627	1.11308	2.20143	13.7782	13.8307	13.8747	13.6473	13.5631	13.537	13.5682	13.5502	13.5132	13.5213	13.529	13.6996	13.4532	13.4368	13.5777
Q3U284	Q3U284	TM231_MOUSE	Tmem231	Transmembrane protein 231			2	1.23006	-0.511908	0.0588762	0.701294	-2.20128	11.0982	10.6137	11.3964	11.4752	11.8491	11.3478	11.5819	11.9741	11.7351	11.5334	11.7038	11.7831	11.7712	11.7485	12.0618
Q3UE37	Q3UE37	UBE2Z_MOUSE	Ube2z	Ubiquitin-conjugating enzyme E2 Z			10	1.22996	0.113932	0.0588898	1.08217	2.20113	14.4236	14.3878	14.386	14.5502	14.3322	14.5084	14.4361	14.4664	14.4524	14.2032	14.4416	14.5352	14.2638	14.2512	14.3203
Q99M51	Q99M51	NCK1_MOUSE	Nck1	SH2/SH3 adapter protein Nck1			7	1.22964	0.172099	0.0589332	1.1267	2.20065	13.6859	13.5849	13.1471	13.3883	13.699	13.8139	13.5718	13.5898	13.5853	13.3973	13.5678	13.643	13.3327	13.3293	13.6288
Q8R5L3	Q8R5L3	VPS39_MOUSE	Vps39	Vam6/Vps39-like protein			11	1.22959	0.257158	0.05894	1.19512	2.20059	12.4994	12.5585	12.6905	12.4084	12.085	12.566	12.3712	12.4158	12.3421	12.5092	12.4932	12.4468	11.9782	11.9394	12.4222
Q7TPD0	Q7TPD0	INT3_MOUSE	Ints3	Integrator complex subunit 3			11	1.2281	0.139715	0.0591425	1.10169	2.19839	13.919	14.0833	14.1293	13.9869	13.9293	13.9187	13.9309	13.9197	14.0426	14.2276	14.063	14.2102	13.9775	13.8536	13.7936
Q3UFK8	Q3UFK8	FRMD8_MOUSE	Frmd8	FERM domain-containing protein 8			3	1.22809	0.29884	0.0591439	1.23015	2.19837	12.9886	13.356	13.2294	13.1966	13.0392	13.1815	12.8481	12.9939	13.0821	13.2754	13.4803	12.8066	12.9787	12.5033	12.5965
Q60596	Q60596	XRCC1_MOUSE	Xrcc1	DNA repair protein XRCC1			4	1.22771	-0.392434	0.0591957	0.761843	-2.19782	11.5403	11.8956	11.9113	11.7599	11.9386	11.1304	11.7165	12.4066	11.7573	11.7167	11.9725	11.7538	11.9168	11.8843	12.1154
Q6PFC5	Q6PFC5	LRIT2_MOUSE	Lrit2	Leucine-rich repeat, immunoglobulin-like domain and transmembrane domain-containing protein 2			4	1.2273	-0.767329	0.0592516	0.587504	-2.1972	11.8825	10.8003	10.639	11.8983	12.6633	12.1581	12.8431	12.637	12.8925	12.0193	10.7181	12.2017	13.0252	12.6499	12.6167
Q9Z273	Q9Z273	TULP1_MOUSE	Tulp1	Tubby-related protein 1			14	1.22698	-0.420792	0.0592953	0.747014	-2.19673	16.2565	15.5081	15.3769	16.2544	16.7063	16.3117	16.52	16.5083	16.5436	16.0865	15.8506	16.453	16.6391	16.7697	16.7398
Q9Z2D6	Q9Z2D6	MECP2_MOUSE	Mecp2	Methyl-CpG-binding protein 2			19	1.22656	0.582014	0.0593526	1.49694	2.19612	15.3934	15.5021	15.3871	15.3269	14.2334	15.0724	15.0631	15.0116	14.959	15.2985	15.3347	14.9113	14.8189	14.0999	13.9346
Q8C4Q6	Q8C4Q6	AIDA_MOUSE	Aida	Axin interactor, dorsalization-associated protein			3	1.2264	0.343565	0.0593745	1.26889	2.19588	12.4503	12.9448	12.4763	12.2792	12.3705	12.2909	12.2306	12.0126	12.4492	12.5594	12.5191	12.0113	12.072	12.0778	12.0357
Q6NWW9	Q6NWW9	FND3B_MOUSE	Fndc3b	Fibronectin type III domain-containing protein 3B			7	1.2257	-0.246201	0.0594703	0.843114	-2.19484	12.0508	11.9349	12.4308	12.3102	11.2364	12.1434	12.2296	12.4234	12.0187	12.1253	12.4062	11.754	12.2647	12.3277	11.8876
Q9WVK4	Q9QXY6;Q9WVK4	EHD1_MOUSE	Ehd1	EH domain-containing protein 1			22	1.22312	0.161898	0.0598246	1.11876	2.19104	15.4476	15.4857	15.6869	15.3264	15.2653	15.2473	15.2897	15.2274	15.2103	15.258	15.5546	15.2275	15.1246	15.1354	15.0318
P59222	P59222	SREC2_MOUSE	Scarf2	Scavenger receptor class F member 2			1	1.22287	0.722045	0.0598591	1.64952	2.19066	11.342	11.9935	11.9847	10.7798	11.1448	11.569	10.6112	10.4085	11.8567	11.5025	11.7384	10.2316	10.9832	10.541	10.8386
P51658	P51658	DHB2_MOUSE	Hsd17b2	Estradiol 17-beta-dehydrogenase 2			3	1.22238	1.52354	0.0599266	2.87496	2.18994	13.3298	13.767	13.4662	13.0305	13.64	12.9775	10.5222	13.8776	12.6239	13.0895	12.7655	13.2086	10.3881	12.4974	11.0039
Q8BTM8	Q8BTM8	FLNA_MOUSE	Flna	Filamin-A			100	1.22196	0.492451	0.0599846	1.40683	2.18932	16.9576	17.3061	17.6808	17.171	16.7793	17.083	16.986	16.8121	16.9171	17.0395	17.5367	16.4985	16.1213	16.2202	16.1606
Q9CQ06	Q9CQ06	RM24_MOUSE	Mrpl24	Large ribosomal subunit protein uL24m			2	1.22186	0.243518	0.0599984	1.18388	2.18917	12.1351	12.5335	11.5587	12.1762	12.1118	12.3154	12.1552	12.0062	12.1901	12.6054	12.3223	12.0364	12.1157	11.751	11.9648
P40124	P40124;Q9CYT6	CAP1_MOUSE	Cap1	Adenylyl cyclase-associated protein 1			19	1.22142	0.169418	0.0600593	1.1246	2.18853	16.2065	16.3662	16.626	16.2856	16.1974	16.5788	16.4074	16.1788	16.3795	16.3253	16.5742	16.4693	16.1333	16.205	16.2287
Q9R0D8	Q9R0D8	WDR54_MOUSE	Wdr54	WD repeat-containing protein 54			7	1.21946	-0.207525	0.0603309	0.866022	-2.18562	13.5464	13.5168	13.637	13.6331	14.0049	13.7796	13.7502	13.7868	13.8479	13.6066	13.506	13.802	13.8881	14.0896	14.0158
Q9ES00	Q9ES00	UBE4B_MOUSE	Ube4b	Ubiquitin conjugation factor E4 B			23	1.21929	0.168916	0.0603545	1.12421	2.18538	13.8355	13.9856	13.8436	13.839	13.538	13.6316	13.6647	13.5809	13.7501	13.8445	13.8506	13.813	13.4634	13.7543	13.7078
Q61074	Q61074	PPM1G_MOUSE	Ppm1g	Protein phosphatase 1G			8	1.21919	0.097537	0.0603684	1.06995	2.18523	14.6104	14.474	14.6533	14.7574	14.493	14.402	14.3513	14.4123	14.4859	14.4946	14.6768	14.5608	14.5062	14.3907	14.385
Q60855	Q60855	RIPK1_MOUSE	Ripk1	Receptor-interacting serine/threonine-protein kinase 1			1	1.21827	0.71206	0.0604965	1.63814	2.18386	12.1749	12.6654	12.8568	12.7025	11.8252	11.5926	12.0133	11.3346	12.1529	12.3817	12.8532	11.5216	11.3816	11.3643	10.4534
Q8JZM7	Q8JZM7	CDC73_MOUSE	Cdc73	Parafibromin			9	1.21824	-0.187106	0.0605006	0.878366	-2.18383	13.6492	13.5221	13.6372	13.779	13.8549	13.7754	13.8649	13.8566	13.7448	13.462	13.7556	13.9882	13.9361	13.8949	14.0628
Q9D1I2	Q9D1I2	CAR19_MOUSE	Card19	Caspase recruitment domain-containing protein 19			2	1.21639	-0.328118	0.0607589	0.796575	-2.18109	12.8087	12.6861	12.8902	12.6834	12.8506	12.546	12.7636	13.4455	13.0633	12.2913	12.8652	12.6017	13.21	13.0211	12.9061
P61620	P61620;Q9JLR1	S61A1_MOUSE	Sec61a1	Protein transport protein Sec61 subunit alpha isoform 1			8	1.21617	0.27716	0.0607897	1.21181	2.18076	15.2079	15.4489	15.5511	15.4136	15.0855	15.2577	15.089	15.1582	14.9466	14.5805	15.5423	15.0454	14.817	14.6887	14.7678
Q60902	Q60902	EP15R_MOUSE	Eps15l1	Epidermal growth factor receptor substrate 15-like 1			27	1.21597	0.107884	0.0608177	1.07765	2.18047	15.5953	15.5008	15.5329	15.3464	15.3547	15.4555	15.384	15.4108	15.3463	15.2631	15.4286	15.3836	15.312	15.3483	15.2868
Q8K299	Q8K299	SCAR5_MOUSE	Scara5	Scavenger receptor class A member 5			3	1.21576	-0.530525	0.0608471	0.692303	-2.18017	11.5427	11.8116	12.0315	11.3502	11.4589	11.4949	11.5927	11.4496	11.3099	11.3705	11.3094	11.0805	12.3327	12.5551	11.9621
P36423	P36423	THAS_MOUSE	Tbxas1	Thromboxane-A synthase			6	1.21486	0.366909	0.0609733	1.28959	2.17883	11.9843	12.4795	12.4793	12.0466	12.0559	12.026	11.9676	12.0919	11.869	12.3126	12.5097	12.1122	11.4516	11.6853	11.4401
Q9ES64	Q9ES64	USH1C_MOUSE	Ush1c	Harmonin			1	1.21211	1.32729	0.0613607	2.50931	2.17477	13.6811	13.6646	10.4019	13.3567	13.1398	13.7461	13.3026	13.0312	12.457	12.2235	12.7257	13.078	12.2406	10.8796	10.5364
Q8BR63	Q8BR63	F177A_MOUSE	Fam177a1	Protein FAM177A1			6	1.2096	-0.276023	0.0617163	0.825864	-2.17106	13.5513	13.3787	13.3359	13.3671	13.8552	13.5993	13.8597	14.0265	13.7701	13.8996	13.5682	13.7949	14.0226	14.0537	13.5119
Q80SU7	Q80SU7	GVIN1_MOUSE	Gvin1	Interferon-induced very large GTPase 1			28	1.20932	0.472571	0.0617561	1.38758	2.17065	13.173	13.9552	13.776	13.7237	13.5207	13.5385	13.3283	12.8206	13.7184	13.8774	14.3234	12.9714	13.2762	12.7796	12.7889
O35874	O35874	SATT_MOUSE	Slc1a4	Neutral amino acid transporter A			7	1.2087	-0.198937	0.0618443	0.871192	-2.16973	14.0838	14.3166	14.0877	14.038	14.2161	14.0011	14.5219	14.436	14.4645	14.2183	14.2855	14.1348	14.3616	14.369	14.307
Q6A028	Q6A028	SWP70_MOUSE	Swap70	Switch-associated protein 70			8	1.20857	0.291483	0.0618629	1.2239	2.16954	13.4213	13.6397	14.0781	13.7021	13.4271	13.6311	13.3788	13.5487	13.7037	13.3527	14.0715	13.2488	13.1203	12.9455	13.1938
Q9QY53	Q9QY53	NPHP1_MOUSE	Nphp1	Nephrocystin-1			3	1.20851	-0.396359	0.0618714	0.759773	-2.16946	11.1731	11.1385	10.9944	11.4335	11.6053	11.252	11.7486	11.7441	11.5217	11.5251	11.6376	11.9868	11.5443	11.9371	12.0798
Q9R0A0	Q9R0A0	PEX14_MOUSE	Pex14	Peroxisomal membrane protein PEX14			6	1.20778	0.180538	0.0619755	1.13331	2.16838	14.1769	14.0677	14.0516	13.9657	13.9622	13.9117	13.9163	13.8438	14.1334	14.0791	14.1165	13.8798	14.022	13.6671	13.8175
Q8BG32	Q8BG32	PSD11_MOUSE	Psmd11	26S proteasome non-ATPase regulatory subunit 11			19	1.20773	0.0853443	0.0619826	1.06094	2.1683	15.2439	15.3335	15.4167	15.3428	15.1972	15.269	15.2989	15.2726	15.3055	15.2966	15.448	15.4244	15.2	15.1719	15.2061
Q9Z2E1	Q9Z2E1	MBD2_MOUSE	Mbd2	Methyl-CpG-binding domain protein 2			7	1.20697	-0.158916	0.0620912	0.895698	-2.16717	13.9418	13.9028	13.7166	13.8644	13.8658	13.7838	14.1111	14.1465	14.101	14.1996	14.0274	13.7959	13.9047	14.0224	14.1351
O35218	O35218	CPSF2_MOUSE	Cpsf2	Cleavage and polyadenylation specificity factor subunit 2			15	1.20667	0.110461	0.0621341	1.07957	2.16673	13.8196	13.5954	13.6497	13.7011	13.6991	13.7876	13.6052	13.6309	13.8164	13.5963	13.6773	13.7722	13.669	13.5832	13.7506
Q9CPQ1	Q9CPQ1	COX6C_MOUSE	Cox6c	Cytochrome c oxidase subunit 6C			7	1.2061	-0.149696	0.0622157	0.90144	-2.16589	16.776	16.8591	16.7761	16.9144	17.0206	16.7016	16.7946	16.8759	16.5331	16.4242	16.7817	16.5253	16.8492	16.768	16.8559
Q80UW2	Q80UW2	FBX2_MOUSE	Fbxo2	F-box only protein 2			10	1.20475	-0.151736	0.0624094	0.900167	-2.1639	14.6544	14.615	14.6944	14.4948	14.6267	14.6323	14.7389	14.9199	14.7082	14.5665	14.4924	14.952	14.8689	14.9152	14.8778
[truncated: 4,911 more rows]

## Sheet: Exp vs Ct Sano
T: Protein.Group	T: Protein.Ids	T: Protein.Names	T: Genes	T: First.Protein.Description	C: Student's T-test Significant Exp_Ct Sano	C: Student's T-test significant	N: Peptides	N: -Log Student's T-test p-value Exp_Ct Sano	N: Student's T-test Difference Exp_Ct Sano	p value	Exp/Ct Sano	N: Student's T-test Test statistic Exp_Ct Sano	Disease 1	Disease 2	PRGF 1	PRGF 2	PRGF 3	Disease 3	Control 1	Control 2	Disease 4	PRGF 4	PRGF 5	Disease 5	Control 3	Control 4	Control 5
[truncated: 6,511 more rows]

[truncated: 4 more sheets: Exp vs Ct Enf, GO Disease vs Control, GO PRGF vs Control, GO PRGF vs Disease]
