# Supplementary material for: Proteomic Insights into the Retinal Response to PRGF in a Mouse Model of Age-Related Macular Degeneration
Source: Medicina (Kaunas). 2025 Dec 18;61(12):2235. doi: 10.3390/medicina61122235 (PMC12735198; doi:10.3390/medicina61122235)
Supplement: Supplementary file 1 [file medicina-61-02235-s001.zip › Supplementary File S3.xlsx]

## Sheet: Can Path Disease vs Control
© 2000-2025 QIAGEN. All rights reserved.
Ingenuity Canonical Pathways	-log(p-value)	Ratio CT Enf/Ct Sano	z-score	Molecules	Link Article	Outcome
Neurovascular Coupling Signaling Pathway	0	0.0517	-0.577	APP,CACNA2D4,CTH,GABBR2,GUCY2D,KCNJ10,KCNJ14,MAPT,PLA2G4A,PRKG1,ROCK2,SLC16A1
Pathogen Induced Cytokine Storm Signaling Pathway	0	0.0497	3.153	Casp1,CASP3,CASP8,CNTF,COL15A1,COL2A1,DHX58,IFIH1,IL1RAP,IL6ST,MAPK9,MYD88,RIGI,SLC2A1,STAT1,STAT3,STAT5A,STING1,ZBP1
Chaperone Mediated Autophagy Signaling Pathway	0	0.0502	-1.671	AKT1,APP,ATP6V0A1,ATP6V1A,ATP6V1B2,ATP6V1E1,ATP6V1H,Casp1,CTSA,FCER1G,GFAP,HK2,HSP90AA1,HSP90AB1,HSP90B1,Hspa1b,HSPA5,IDH1,IGF1R,MAPT,MARCHF5,Mmp3,PIK3R4,PPP3CB,PPP3CC,PSMB10,PSMB8,PSME1,PSME2,STING1,TPT1,USP19
Activin Inhibin Signaling Pathway	0	0.0519	2.714	AKT1,ATF2,GSK3B,IL1RAP,MAP2K6,MAPK9,MYD88,PIK3R4,ROCK2,STAT3,TRAF2
NFKBIE Signaling Pathway	0	0.00668	NaN	FCER1G,PPP6R1,TRAF2
PI3K Cascade	0	0.0455	NaN	FGF2,PIK3R4
RAF-independent MAPK1/3 activation	0	0.0435	NaN	IL6ST
Meiotic synapsis	0	0.0364	NaN	SYNE1,SYNE2
Circadian Clock	0	0.0517	NaN	ATF2,CARM1,PPP1CA
Formation of Fibrin Clot (Clotting Cascade)	0	0.0513	NaN	F13A1,F3
Antimicrobial peptides	0	0.0204	NaN	S100A9
Phase II - Conjugation of compounds	0	0.0459	-0.447	AHCY,BPNT1,COMT,GGT1,SLC35B2
Telomere Maintenance	0	0.0449	2	ATRX,CDK2,PCNA,POLR2H
Gap junction trafficking and regulation	0	0.0392	NaN	TJP1,TUBB4B
MyD88:MAL(TIRAP) cascade initiated on plasma membrane	0	0.0476	NaN	MYD88,S100A9
Complement cascade	0	0.0294	2	C1QA,C1QC,C4a/C4b,VTN
Regulation of beta-cell development	0	0.0476	NaN	AKT1,SNW1
Cellular hexose transport	0	0.0455	NaN	SLC2A1
Pre-NOTCH Expression and Processing	0	0.026	NaN	POGLUT1,SNW1
Bile acid and bile salt metabolism	0	0.0444	NaN	CYP27A1,OSBP
Metabolism of steroid hormones	0	0.0263	NaN	HSD11B1
Immunoregulatory interactions between a Lymphoid and a non-Lymphoid cell	0	0.0326	1.89	B2M,COL2A1,COLEC12,FCGR1A,HLA-A,ITGB2,VCAM1
Generic Transcription Pathway	0	0.0163	-1.89	ESRRB,HDAC1,NR2C2,RORB,RXRB,SNW1,ZNF706
Phase I - Functionalization of compounds	0	0.0442	-0.447	ADH5,ALDH1B1,ARNT,CYP20A1,CYP27A1
PRC2 methylates histones and DNA	0	0.0286	NaN	DNMT3A
DAP12 interactions	0	0.0465	NaN	B2M,PLCG2
Senescence-Associated Secretory Phenotype (SASP)	0	0.0405	NaN	ANAPC4,CDK2,STAT3
WNT ligand biogenesis and trafficking	0	0.0385	NaN	VPS26A
HSP90 chaperone cycle for steroid hormone receptors in the presence of ligand	0	0.0526	NaN	HSP90AA1,HSP90AB1,TUBB4B
Class A/1 (Rhodopsin-like receptors)	0	0.0211	-0.378	APP,NLN,OPN1MW,OPN1SW,PSAP,RGR,RHO
Nephrin family interactions	0	0.0435	NaN	IQGAP1
Energy dependent regulation of mTOR by LKB1-AMPK	0	0.0345	NaN	RRAGC
Unfolded Protein Response (UPR)	0	0.0526	NaN	HSPA5
Transcriptional regulation of white adipocyte differentiation	0	0.0119	NaN	CARM1
SUMOylation of transcription cofactors	0	0.0227	NaN	CBX8
G alpha (q) signalling events	0	0.0402	-0.378	APP,GNB1,GNB5,GNG10,GNG13,GNGT1,GNGT2
Class C/3 (Metabotropic glutamate/pheromone receptors)	0	0.025	NaN	GABBR2
MyD88 cascade initiated on plasma membrane	0	0.04	NaN	MYD88
Miscellaneous transport and binding events	0	0.0385	NaN	LRRC8C
DNA methylation	0	0.0385	NaN	DNMT3A
Activation of anterior HOX genes in hindbrain during early embryogenesis	0	0.0357	NaN	ASH2L,PBX1,POLR2H
TP53 Regulates Transcription of Cell Death Genes	0	0.0455	NaN	BAX,FAS
Regulation of TLR by endogenous ligand	0	0.0455	NaN	S100A9
HDR through Homologous Recombination (HRR) or Single Strand Annealing (SSA)	0	0.0351	1	CDK2,PCNA,TP53BP1,UBE2V2
Fanconi Anemia Pathway	0	0.0263	NaN	WDR48
Interleukin-10 signaling	0	0.0222	NaN	STAT3
Regulation of TP53 Activity through Phosphorylation	0	0.043	2	CDK2,MAPKAPK5,SSRP1,SUPT16H
Regulation of TP53 Expression and Degradation	0	0.0526	NaN	AKT1,CDK2
RNA polymerase II transcribes snRNA genes	0	0.0482	0	CCNT1,INTS8,PHAX,POLR2H
mRNA Capping	0	0.0333	NaN	POLR2H
RNA Polymerase III Transcription	0	0.0244	NaN	POLR2H
Nucleosome assembly	0	0.0204	NaN	SMARCA5
Protein ubiquitination	0	0.0333	NaN	UBE2H
RET signaling	0	0.0244	NaN	GFRA2
Transcriptional Regulation by VENTX	0	0.05	NaN	ANAPC4,CSF1R
Regulation of RUNX1 Expression and Activity	0	0.0417	NaN	PML
Collagen chain trimerization	0	0.0455	NaN	COL15A1,COL2A1
Carboxyterminal post-translational modifications of tubulin	0	0.0444	NaN	AGTPBP1,TUBB4B
Nucleotide catabolism	0	0.0286	NaN	NT5E
NGF-stimulated transcription	0	0.0513	NaN	ATF2,F3
Meiotic recombination	0	0.02	NaN	CDK2
FOXO-mediated transcription	0	0.0526	NaN	AKT1
Heme signaling	0	0.0426	NaN	ATF2,CARM1
Sensory perception of taste	0	0.0426	NaN	GNB1,GNG13
Aspirin ADME	0	0.0455	NaN	BSG,SLC16A1
MyD88 dependent cascade initiated on endosome	0	0.0323	NaN	MYD88
Formation of paraxial mesoderm	0	0.0455	NaN	SNW1
NFE2L2 regulating anti-oxidant/detoxification enzymes	0	0.0435	NaN	NQO1
Kinesins	0	0.0484	NaN	KIF2A,KIF5B,TUBB4B
VDR/RXR Activation	0	0.0256	NaN	PRKCB,RXRB
BBSome Signaling Pathway	0	0.0467	-2.683	BBS1,BBS2,BBS4,BBS5,BBS7,BBS9,CBX8,CCT6A,EPHB2,GABBR2,GPR179,GPR89A,IFT172,IGF1R,INSR,OPN1MW,OPN1SW,PCM1,RGR,RHO,STAT3,STX3,TTC8
HEY1 Signaling Pathway	0	0.0497	1.89	AKT1,APH1A,ARNT,BAX,HDAC1,Mmp3,NCSTN,PIK3R4
Sleep REM Signaling Pathway	0	0.0283	NaN	ATF2,CNTF,MKNK1
WNT/SHH Axonal Guidance Signaling Pathway	0	0.0464	1.134	ADCY1,GSK3B,LYN,MAPK9,PIK3R4,YES1,YWHAH
Cohesin Chromatin Regulation Pathway	0	0.0228	1.633	ANAPC4,ATRX,CDHR1,MACROH2A1,POLR2H,SMARCA5
rRNA modification in the nucleus and cytosol	0	0.0435	NaN	NOP2,RPS14,RPS9
Regulation of CDH11 Expression and Function	0	0.0333	NaN	PRDM8
Formation of the ureteric bud	0	0.0476	NaN	FOXC1
Mitochondrial RNA degradation	0	0.04	NaN	GRSF1
Complex III assembly	0	0.04	NaN	UQCRC2
Lung Ionic Balance Signaling Pathway	0	0.0383	0.894	ATP1A3,ATP1B2,CNGA1,CNGA2,CNGB1,CPOX,GABBR2,GPR179,GPR89A,HCN4,LYN,MYH9,OPN1MW,OPN1SW,PLCG2,PRKCB,RGR,RHO,ROCK2,YES1
TRIM21 Intracellular Antibody Signaling Pathway	0	0.037	3.273	ELAVL1,IFI35,NMI,PSMB10,PSMB8,PSMC1,PSMD12,PSMD13,PSMD2,PSMD5,PSMD6,PSMD7,PSMD8,PSMD9,PSME1,PSME2,RIGI,STAT1,STAT2,STING1,TRIM21
ID3 Signaling Pathway	0	0.0114	2.111	AKT1,ANAPC4,CYBB,FCER1G,KDR,MRAS,NCF1,NCF2,RALB,RAP1B,RAP2A
PXR/RXR Activation	0	0.0448	NaN	AKT1,HMGCS2,INSR
Role of BRCA1 in DNA Damage Response	0	0.0375	NaN	HLTF,SMARCD1,STAT1
Role of NFAT in Regulation of the Immune Response	0	0.0296	1.964	AKT1,ATF2,CSNK1G1,FCER1G,FCGR1A,Fcgr2b,GNA13,GNAI2,GNAT1,GNAT2,GNAZ,GNB1,GNB5,GNG10,GNG13,GSK3B,H2-Eb1,HLA-A,IPO5,KPNA2,KPNB1,LYN,MRAS,OPN1SW,PIK3R4,PLCG2,PPP3CB,PPP3CC,RALB,RAP1B,RAP2A
FcγRIIB Signaling in B Lymphocytes	0	0.0188	3	AKT1,CACNA2D4,LYN,MAPK9,MRAS,PIK3R4,PLCG2,RALB,RAP1B,RAP2A
CCR5 Signaling in Macrophages	0	0.0339	1.633	CACNA2D4,FAS,FCER1G,GNA13,GNAI2,GNAT1,GNAT2,GNAZ,GNB1,GNB5,GNG10,GNG13,MAPK9,MRAS,OPN1SW,PLCG2,PRKCB
Calcium-induced T Lymphocyte Apoptosis	0	0.0172	0.447	CAPN2,FCER1G,H2-Eb1,HDAC1,HLA-A,PPP3CB,PPP3CC,PRKCB
Cytotoxic T Lymphocyte-mediated Apoptosis of Target Cells	0	0.014	2	B2M,CASP3,CASP8,FAS,FCER1G,HLA-A
Airway Pathology in Chronic Obstructive Pulmonary Disease	0	0.0351	NaN	CNTF,FGF2,MPO,PTGDS
CTLA4 Signaling in Cytotoxic T Lymphocytes	0	0.0344	-1.886	AKT1,AP1B1,AP2A2,B2M,FCER1G,GSK3B,H2-Eb1,H2-Q8,HLA-A,ITGB2,LYN,MAPK9,MRAS,PIK3R4,PLCG2,PLD3,PLD4,RALB,RAP1B,RAP2A,YES1
B Cell Activating Factor Signaling	0	0.0465	NaN	MAPK9,TRAF2
T Helper Cell Differentiation	0	0.0127	NaN	FCER1G,H2-Eb1,HLA-A,IL6ST,STAT1,STAT3
CD28 Signaling in T Helper Cells	0	0.0307	0.832	ACTR2,AKT1,ARPC1A,ARPC1B,ARPC2,ARPC4,CSK,FCER1G,H2-Eb1,HLA-A,MAPK9,PIK3R4,PPP3CB,PPP3CC,PTPN6,PTPRC
IL-15 Signaling	0	0.0152	2.646	AKT1,MRAS,PIK3R4,RALB,RAP1B,RAP2A,STAT3,STAT5A
Dendritic Cell Maturation	0	0.0264	1.941	AKT1,ATF2,B2M,COL2A1,FCER1G,FCGR1A,Fcgr2b,FSCN2,H2-Eb1,HLA-A,MAPK9,MYD88,PIK3R4,PLCG2,STAT1,STAT2
Neuropathic Pain Signaling in Dorsal Horn Neurons	0	0.0297	NaN	PIK3R4,PLCG2,PRKCB
Factors Promoting Cardiogenesis in Vertebrates	0	0.0397	2.449	ATF2,GSK3B,MAPK9,PLCG2,PRKCB,ROCK2
Cardiomyocyte Differentiation via BMP Receptors	0	0.0385	NaN	ATF2
ICOS-ICOSL Signaling in T Helper Cells	0	0.0176	0	AKT1,CSK,FCER1G,H2-Eb1,HLA-A,PIK3R4,PPP3CB,PPP3CC,PTPRC
Lipid Antigen Presentation by CD1	0	0.0121	1.342	AP2A2,B2M,CALR,FCER1G,PSAP
Cell Cycle Regulation by BTG Family Proteins	0	0.0526	NaN	CDK2,PRMT1
Role of CHK Proteins in Cell Cycle Checkpoint Control	0	0.0345	NaN	CDK2,PCNA
ATM Signaling	0	0.04	1	ATF2,CDK2,MAPK9,TP53BP1
Type I Diabetes Mellitus Signaling	0	0.0234	2.53	CASP3,CASP8,FAS,FCER1G,H2-Eb1,HLA-A,IL1RAP,MAP2K6,MAPK9,MYD88,STAT1,TRAF2
Basal Cell Carcinoma Signaling	0	0.0141	NaN	GSK3B
Primary Immunodeficiency Signaling	0	0.0484	NaN	PTPRC,TAP1,TAP2
Allograft Rejection Signaling	0	0.0122	NaN	B2M,FAS,FCER1G,H2-Eb1,H2-Q8,HLA-A
Autoimmune Thyroid Disease Signaling	0	0.00864	NaN	FAS,FCER1G,H2-Eb1,HLA-A
Graft-versus-Host Disease Signaling	0	0.00891	NaN	FAS,FCER1G,H2-Eb1,HLA-A
p70S6K Signaling	0	0.0258	2.673	AKT1,BCAP31,EEF2,GNAI2,LYN,MAPT,MRAS,OPN1SW,PIK3R4,PLCG2,PRKCB,RALB,RAP1B,RAP2A,YWHAH
G Protein Signaling Mediated by Tubby	0	0.032	0.535	FCER1G,GNA13,GNAI2,GNAT1,GNAT2,GNAZ,GNB1,GNB5,GNG10,GNG13,INSR,MRAS,NAMPT,OPN1SW,PLCG2
Communication between Innate and Adaptive Immune Cells	0	0.00425	NaN	B2M,FCER1G,H2-Eb1,HLA-A
Crosstalk between Dendritic Cells and Natural Killer Cells	0	0.0408	NaN	FAS,FSCN2,H2-Eb1,HLA-A
Systemic Lupus Erythematosus Signaling	0	0.0197	NaN	AKT1,CBL,EFTUD2,FCER1G,FCGR1A,Fcgr2b,HLA-A,LYN,MRAS,PIK3R4,PLCG2,PRPF3,PRPF4,PRPF40A,PTPN6,PTPRC,RALB,RAP1B,RAP2A,SART1,SNRNP200
CDC42 Signaling	0	0.045	2.496	ACTR2,ARPC1A,ARPC1B,ARPC2,ARPC4,ATF2,B2M,EXOC1,EXOC4,EXOC6,FCER1G,GSK3B,H2-Eb1,H2-Q8,HLA-A,IQGAP1,ITGA5,ITGAM,ITGAV,ITGB2,ITGB3,ITGB5,ITGB8,MAPK9,MYL6,MYL9
FAK Signaling	0	0.0367	3	ACTR2,AKT1,ARHGEF7,ARPC1A,ARPC1B,ARPC2,ARPC4,CAPN2,CSK,FCER1G,GABBR2,GIT1,GPR179,GPR89A,GSK3B,IGF1R,IL6ST,ITGA5,ITGAM,ITGAV,ITGB2,ITGB3,ITGB5,ITGB8,KDR,MAPK9,MAPKAPK5,MRAS,OPN1MW,OPN1SW,PIK3R4,PLCG2,RALB,RAP1B,RAP2A,RGR,RHO,SDCBP
April Mediated Signaling	0	0.0476	NaN	MAPK9,TRAF2
Phospholipase C Signaling	0	0.0356	2.353	ADCY1,ARHGEF1,ARHGEF18,ARHGEF2,ARHGEF7,ATF2,FCER1G,Fcgr2b,FNBP1,GNA13,GNB1,GNB5,GNG10,GNG13,HDAC1,ITGA5,ITGAM,ITGAV,ITGB2,ITGB3,ITGB5,ITGB8,LYN,MRAS,MYL6,MYL9,PLA2G4A,PLCG2,PLD3,PLD4,PPP3CB,PPP3CC,PRKCB,RALB,RAP1B,RAP2A,RHOG,RHOT1,RHOT2,TGM2
Altered T Cell and B Cell Signaling in Rheumatoid Arthritis	0	0.00424	NaN	FAS,FCER1G,H2-Eb1,HLA-A
B Cell Development	0	0.00611	NaN	H2-Eb1,HLA-A,PTPRC
Breast Cancer Regulation by Stathmin1	0	0.0495	1.225	ARHGEF1,ARHGEF18,ARHGEF2,ARHGEF7,ATF2,CDK2,FGF2,GABBR2,GNA13,GNB1,GNB5,GNG10,GNG13,GPR179,GPR89A,MRAS,OPN1MW,OPN1SW,PIK3R4,PPP1CA,PPP1R10,PRKCB,RALB,RAP1B,RAP2A,RGR,RHO,STAT3,Tubb2b,TUBB4B
Regulation of IL-2 Expression in Activated and Anergic T Lymphocytes	0	0.0193	1.667	FCER1G,MAPK9,MRAS,PLCG2,PPP3CB,PPP3CC,RALB,RAP1B,RAP2A
Role of WNT/GSK-3β Signaling in the Pathogenesis of Influenza	0	0.0256	NaN	CSNK1G1,GSK3B
NUR77 Signaling in T Lymphocytes	0	0.0212	-0.378	B2M,CASP3,FCER1G,H2-Eb1,H2-Q8,HDAC1,HLA-A,PCNA,PPP3CB,PPP3CC,PRKCB
PKCθ Signaling in T Lymphocytes	0	0.0232	2.111	CACNA2D4,FCER1G,H2-Eb1,HLA-A,MAP3K4,MRAS,PIK3R4,PLCG2,PPP3CB,PPP3CC,RALB,RAP1B,RAP2A
Role of Lipids/Lipid Rafts in the Pathogenesis of Influenza	0	0.0417	NaN	FDPS
Antiproliferative Role of TOB in T Cell Signaling	0	0.00704	NaN	CDK2,DPP7,FCER1G
MSP-RON Signaling Pathway	0	0.0484	NaN	ITGAM,ITGB2,PIK3R4
OX40 Signaling Pathway	0	0.0145	NaN	B2M,FCER1G,H2-Eb1,H2-Q8,HLA-A,MAPK9,TRAF2
PI3K Signaling in B Lymphocytes	0	0.0236	2.138	AKT1,ATF2,CBL,CD180,LYN,MRAS,PLCG2,PPP3CB,PPP3CC,PRKCB,PTPRC,RALB,RAP1B,RAP2A
MIF-mediated Glucocorticoid Regulation	0	0.0526	NaN	CD74,PLA2G4A
Intrinsic Prothrombin Activation Pathway	0	0.0465	NaN	COL2A1,F13A1
Cyclins and Cell Cycle Regulation	0	0.0349	NaN	CDK2,GSK3B,HDAC1
Assembly of RNA Polymerase II Complex	0	0.0196	NaN	POLR2H
Mismatch Repair in Eukaryotes	0	0.0526	NaN	PCNA
IL-17A Signaling in Gastric Cells	0	0.0385	NaN	MAPK9
Role of IL-17F in Allergic Inflammatory Airway Diseases	0	0.0217	NaN	ATF2
Hematopoiesis from Pluripotent Stem Cells	0	0.00223	NaN	FCER1G
iNOS Signaling	0	0.0408	NaN	MYD88,STAT1
nNOS Signaling in Skeletal Muscle Cells	0	0.04	NaN	CACNA2D4,SNTB1
Estrogen-mediated S-phase Entry	0	0.0385	NaN	CDK2
Heparan Sulfate Biosynthesis	0	0.0396	NaN	AARS1,HS2ST1,LARS1,RPE65
Thyroid Hormone Metabolism II (via Conjugation and/or Degradation)	0	0.0323	NaN	Ugt1a6a/Ugt1a6b,Ugt1a7c
Nicotine Degradation III	0	0.0267	NaN	Ugt1a6a/Ugt1a6b,Ugt1a7c
Heparan Sulfate Biosynthesis (Late Stages)	0	0.0426	NaN	AARS1,HS2ST1,LARS1,RPE65
Androgen Biosynthesis	0	0.0417	NaN	EBP
Melatonin Degradation I	0	0.0235	NaN	Ugt1a6a/Ugt1a6b,Ugt1a7c
NAD Salvage Pathway II	0	0.0435	NaN	NT5E
Chondroitin Sulfate Biosynthesis	0	0.0141	NaN	HS2ST1
Dermatan Sulfate Biosynthesis	0	0.0137	NaN	HS2ST1
Glutathione-mediated Detoxification	0	0.0392	NaN	Gstt2,PTGES
Dermatan Sulfate Biosynthesis (Late Stages)	0	0.0167	NaN	HS2ST1
Nicotine Degradation II	0	0.0353	NaN	INMT,Ugt1a6a/Ugt1a6b,Ugt1a7c
Bile Acid Biosynthesis, Neutral Pathway	0	0.0526	NaN	CYP27A1
Chondroitin Sulfate Biosynthesis (Late Stages)	0	0.0159	NaN	HS2ST1
Superpathway of Melatonin Degradation	0	0.033	NaN	MPO,Ugt1a6a/Ugt1a6b,Ugt1a7c
Acetone Degradation I (to Methylglyoxal)	0	0.0488	NaN	Akr1b8,DHRS1
Glucocorticoid Biosynthesis	0	0.05	NaN	EBP
Mineralocorticoid Biosynthesis	0	0.0526	NaN	EBP
Inhibition of Matrix Metalloproteases	0	0.0263	NaN	ADAM17
Adipogenesis pathway	0	0.029	1	AKT1,ATG5,FGF2,HDAC1
Toll-like Receptor Signaling	0	0.039	NaN	MAP2K6,MYD88,TNFAIP3
Nucleotide Excision Repair Pathway	0	0.027	NaN	POLR2H
SAPK/JNK Signaling	0	0.0299	2.887	ATF2,FCER1G,GNA13,GNB1,GNB5,GNG10,GNG13,MAP3K4,MAPK9,MRAS,PIK3R4,RALB,RAP1B,RAP2A,TRAF2
IL-4 Signaling	0	0.0278	2	AKT1,ATF2,COL15A1,COL2A1,FAS,FCER1G,GNAI2,MRAS,OPN1SW,PIK3R4,PTPN6,RALB,RAP1B,RAP2A,STAT3,TGM2
B Cell Receptor Signaling	0	0.0376	2.132	AKT1,APBB1IP,ATF2,CSK,Fcgr2b,GSK3B,INPP5F,INPP5K,LYN,MAP2K6,MAP3K4,MAPK9,MRAS,PIK3R4,PLCG2,PPP3CB,PPP3CC,PRKCB,PTPN6,PTPRC,RALB,RAP1B,RAP2A,SYNJ1
WNT/β-catenin Signaling	0	0.052	0.816	AKT1,APPL2,CD44,CDH2,CDH3,CSNK1G1,GSK3B,HDAC1,NLK
Sonic Hedgehog Signaling	0	0.0323	NaN	GSK3B
NF-κB Signaling	0	0.035	2.236	AKT1,CASP8,FCER1G,GSK3B,HDAC1,IGF1R,IGF2R,INSR,KDR,MAP2K6,MRAS,MYD88,PIK3R4,PLCG2,PRKCB,RALB,RAP1B,RAP2A,TNFAIP3,TRAF2
T Cell Receptor Signaling	0	0.0354	1.606	AKT1,ATF2,B2M,CBL,CSK,FCER1G,GSK3B,H2-Eb1,H2-Q8,HLA-A,ITGB2,MAP2K6,MRAS,PIK3R4,PLCG2,PPP3CB,PPP3CC,PTPN6,PTPRC,RALB,RAP1B,RAP2A
GPCR-Mediated Integration of Enteroendocrine Signaling Exemplified by an L Cell	0	0.0526	-1	ADCY1,GNAI2,OPN1SW,PLCG2
Gustation Pathway	0	0.0379	1.134	ABHD2,ADCY1,CACNA2D4,DAGLB,GNG13,LIPA,LRRC8C,SCN3B
Th2 Pathway	0	0.0496	2	APH1A,H2-Eb1,HLA-A,ITGB2,NCSTN,PIK3R4,STAT5A
Th17 Activation Pathway	0	0.0122	0.816	FCER1G,HSP90AA1,HSP90AB1,HSP90B1,MYD88,STAT3
SPINK1 Pancreatic Cancer Pathway	0	0.0308	NaN	CTSA,CTSB
Apelin Pancreas Signaling Pathway	0	0.0435	NaN	MAPK9,PIK3R4
Apelin Cardiac Fibroblast Signaling Pathway	0	0.0435	NaN	AKT1
T Cell Exhaustion Signaling Pathway	0	0.0282	1.265	AKT1,FCER1G,HLA-A,KDR,LGALS9,MAPK9,MRAS,PIK3R4,PLCG2,PTPN6,RALB,RAP1B,RAP2A,STAT1,STAT2,STAT3
Systemic Lupus Erythematosus in T Cell Signaling Pathway	0	0.0496	0	AKT1,ATF2,B2M,CASP3,CASP8,CBL,CD44,EZR,FAS,FCER1G,FNBP1,GNA13,GNAI2,H2-Eb1,H2-Q8,HLA-A,MAP2K6,MRAS,MSN,OPN1SW,PIK3R4,PPP3CB,PPP3CC,RALB,RAP1B,RAP2A,RHOG,RHOT1,RHOT2,ROCK2,STAT3,YES1
Systemic Lupus Erythematosus in B Cell Signaling Pathway	0	0.0426	2.921	AKT1,CBL,CNTF,CSK,Fcgr2b,GSK3B,IFIH1,IFIT2,IL6ST,INPP5F,INPP5K,ISG15,LYN,MRAS,MYD88,PIK3R4,PLCG2,PPP3CB,PPP3CC,PRKCB,PTPN6,RALB,RAP1B,RAP2A,STAT1,STAT2,STAT3,STING1,SYNJ1,TRAF2,YES1
Regulation of the Epithelial Mesenchymal Transition in Development Pathway	0	0.0465	2	ADAM17,APH1A,GSK3B,NCSTN
Kinetochore Metaphase Signaling Pathway	0	0.0388	0	ANAPC4,MACROH2A1,PPP1CA,PPP1R10
RORA activates gene expression	0.205	0.0556	NaN	CARM1
Formation of the nephric duct	0.205	0.0556	NaN	FGF2
Metabolism of folate and pterines	0.22	0.0588	NaN	ALDH1L1
Signaling by Type 1 Insulin-like Growth Factor 1 Receptor (IGF1R)	0.22	0.0588	NaN	IGF1R
Protein methylation	0.22	0.0588	NaN	EEF2
Adenosine Nucleotides Degradation II	0.22	0.0588	NaN	NT5E
ERCC6 (CSB) and EHMT2 (G9a) positively regulate rRNA expression	0.231	0.0541	NaN	HDAC1,MTA1
Mismatch Repair	0.237	0.0625	NaN	PCNA
Superpathway of Citrulline Metabolism	0.237	0.0625	NaN	GLS
DNA Damage/Telomere Stress Induced Senescence	0.242	0.0536	NaN	CDK2,EP400,H1-5
Striated Muscle Contraction	0.242	0.0556	NaN	TPM4,VIM
Transcriptional regulation by the AP-2 (TFAP2) family of transcription factors	0.242	0.0556	NaN	APOE,NOP2
Transcriptional Regulation by NPAS4	0.254	0.0571	NaN	ARNT,NAMPT
Coagulation System	0.254	0.0571	NaN	F13A1,F3
Regulation of cholesterol biosynthesis by SREBP (SREBF)	0.255	0.0667	NaN	KPNB1
RNA Polymerase I Transcription	0.258	0.0541	2	HDAC1,MTA1,POLR2H,UBTF
Post-translational modification: synthesis of GPI-anchored proteins	0.262	0.0538	1.342	GPAA1,LY6E,PIGB,PIGK,PIGS
Late endosomal microautophagy	0.266	0.0588	NaN	ARL13B,VIM
Carnitine metabolism	0.274	0.0714	NaN	ACACA
Regulation of TP53 Activity through Association with Co-factors	0.274	0.0714	NaN	AKT1
DNA Double-Strand Break Repair by Homologous Recombination	0.274	0.0714	NaN	ATRX
Role of IL-17A in Psoriasis	0.274	0.0714	NaN	S100A9
Colanic Acid Building Blocks Biosynthesis	0.274	0.0714	NaN	GPI
Guanosine Nucleotides Degradation III	0.274	0.0714	NaN	NT5E
Cardiac conduction	0.274	0.0538	-1.134	AHCYL1,ATP1A3,ATP1B2,FXYD6,KCNJ14,SCN3B,SLC8A3
NER (Nucleotide Excision Repair, Enhanced Pathway)	0.278	0.0549	1	LIG3,PCNA,POLR2H,TCEA1,TOP2B
TNFR2 Signaling	0.279	0.0606	NaN	TNFAIP3,TRAF2
B-WICH complex positively regulates rRNA expression	0.283	0.0577	NaN	GSK3B,POLR2H,SMARCA5
Signaling by FGFR1	0.283	0.0577	NaN	CBL,FGF2,MKNK1
Mitotic Prometaphase	0.284	0.0537	0.905	AHCTF1,HSP90AA1,KIF2A,NUDC,NUP85,PCM1,RANGAP1,RPS27,SEC13,TUBB4B,TUBGCP3
Granulocyte Adhesion and Diapedesis	0.289	0.0539	NaN	EZR,GLG1,GNAI2,IL1RAP,ITGAM,ITGB2,Mmp3,MSN,OPN1SW,PECAM1,VCAM1
RHO GTPases activate IQGAPs	0.293	0.0625	NaN	IQGAP1,TUBB4B
Surfactant metabolism	0.293	0.0625	NaN	CKAP4,CTSH
Transcriptional regulation of granulopoiesis	0.294	0.0588	NaN	CDK2,PML,STAT3
Cell Cycle: G2/M DNA Damage Checkpoint Regulation	0.294	0.0588	NaN	PTPMT1,TOP2B,YWHAH
HOTAIR Regulatory Pathway	0.295	0.0545	2.828	AKT1,CD44,ELAVL1,HDAC1,Mmp3,PIK3R4,ROCK2,STAT3,VIM
Cytosolic iron-sulfur cluster assembly	0.296	0.0769	NaN	MMS19
Transcriptional regulation of testis differentiation	0.296	0.0769	NaN	PTGDS
Cleavage and Polyadenylation of Pre-mRNA	0.296	0.0769	NaN	CSTF2
Dolichyl-diphosphooligosaccharide Biosynthesis	0.296	0.0769	NaN	ALG11
PIP3 activates AKT signaling	0.301	0.0552	0.707	AKT1,FGF2,GSK3B,IL1RAP,INSR,MYD88,PIP4K2C,RHOG
Oxidative Stress Induced Senescence	0.303	0.0568	0.447	CBX8,MAP2K6,MAPK9,MAPKAPK2,MAPKAPK5
Signaling by TGFBR3	0.305	0.06	NaN	APH1A,FGF2,NCSTN
Bone Mineralization Signaling Pathway	0.308	0.0556	-0.707	ENPP1,FGF2,IGF1R,IGF2R,NHERF1,PLCG2,RXRB,STAT5A
Transcriptional regulation of brown and beige adipocyte differentiation	0.308	0.0645	NaN	HDAC1,MTA1
CREB Signaling in Neurons	0.311	0.0536	0.853	ADCY1,AKT1,ATF2,CACNA2D4,FGF2,GABBR2,GNA13,GNAI2,GNAT1,GNAT2,GNAZ,GNB1,GNB5,GNG10,GNG13,GPR179,GPR89A,IGF1R,IGF2R,INSR,KDR,MRAS,OPN1MW,OPN1SW,PIK3R4,PLCG2,POLR2H,PRKCB,RALB,RAP1B,RAP2A,RGR,RHO
Vitamin D (calciferol) metabolism	0.32	0.0833	NaN	LGMN
Assembly of RNA Polymerase I Complex	0.32	0.0833	NaN	UBTF
γ-glutamyl Cycle	0.32	0.0833	NaN	GGT1
Macroautophagy	0.324	0.0597	1	ATG5,ATG9A,PIK3R4,RRAGC
NoRC negatively regulates rRNA expression	0.324	0.0597	2	HDAC1,POLR2H,SMARCA5,UBTF
Mitotic Roles of Polo-Like Kinase	0.324	0.0597	NaN	ANAPC4,HSP90AA1,HSP90AB1,HSP90B1
IL-13 Signaling Pathway	0.325	0.0569	1.89	AKT1,LYN,PIK3R4,ROCK2,STAT1,STAT3,YES1
Mitotic Prophase	0.327	0.0577	2.449	GOLGA2,NUP210,NUP85,PRKCB,SEC13,USO1
Regulation of endogenous retroelements	0.327	0.0577	1.633	BCL7C,DNMT3A,DPF3,HDAC1,MTA1,SMARCD1
CDX Gastrointestinal Cancer Signaling Pathway	0.331	0.0558	-0.302	AKT1,CA1,CDK2,CNTF,CYBB,GSK3B,NCF1,NCF2,PIK3R4,PNN,STAT3
Oxidative Ethanol Degradation III	0.335	0.0606	NaN	ALDH1B1,ALDH7A1,ALDH9A1,Cyp2d9 (includes others)
Ovarian Cancer Signaling	0.335	0.0566	2.449	AKT1,CD44,GSK3B,HDAC1,MRAS,PIK3R4,RALB,RAP1B,RAP2A
Myogenesis	0.34	0.069	NaN	CDH2,MAP2K6
Processing of Capped Intronless Pre-mRNA	0.34	0.069	NaN	CSTF2,FIP1L1
EGR2 and SOX10-mediated initiation of Schwann cell myelination	0.34	0.069	NaN	LAMB1,LAMC1
Paracetamol ADME	0.34	0.069	NaN	ABCC1,GGT1
Role of p14/p19ARF in Tumor Suppression	0.34	0.069	NaN	PIK3R4,UBTF
FXR/RXR Activation	0.343	0.0564	0.632	AKT1,APOE,CASP8,CNTF,CYP27A1,Gstt2,MAPK9,MTTP,NQO1,PLTP,PON1
Estrogen Biosynthesis	0.343	0.0638	NaN	Akr1b8,HSD17B7,HSD17B8
Gene Silencing by RNA	0.345	0.0588	0.816	HSP90AA1,NUP210,NUP85,POLR2H,SEC13,TSN
Pexophagy	0.348	0.0909	NaN	PEX5
NAD Phosphorylation and Dephosphorylation	0.348	0.0909	NaN	NADK2
Hereditary Breast Cancer Signaling	0.353	0.058	2.121	AKT1,FGF2,MRAS,PIK3R4,POLR2H,RALB,RAP1B,RAP2A
MIF Regulation of Innate Immunity	0.356	0.0652	NaN	CD74,MAPK9,PLA2G4A
IL-23 Signaling Pathway	0.356	0.0652	NaN	AKT1,PIK3R4,STAT3
MTOR signalling	0.358	0.0714	NaN	AKT1,RRAGC
Transcriptional Regulation by MECP2	0.37	0.0635	1	GPRIN1,HDAC1,LBR,PTPN1
Signaling by NTRK1 (TRKA)	0.371	0.0617	0.447	AP2A2,MAPKAPK2,RALB,RIT2,STAT3
BMAL1:CLOCK,NPAS2 activates circadian gene expression	0.376	0.0741	NaN	CARM1,NAMPT
Pyroptosis	0.376	0.0741	NaN	BAX,CASP3
Histidine Degradation VI	0.376	0.0741	NaN	Cyp2d9 (includes others),MICAL3
Neurotransmitter clearance	0.378	0.1	NaN	COMT
POU5F1 (OCT4), SOX2, NANOG repress genes related to differentiation	0.378	0.1	NaN	TSC22D1
Caspase activation via Dependence Receptors in the absence of ligand	0.378	0.1	NaN	CASP3
Prednisone ADME	0.378	0.1	NaN	HSD11B1
Protein lipoylation	0.378	0.1	NaN	DLAT
Citrulline Biosynthesis	0.378	0.1	NaN	GLS
DNA Methylation and Transcriptional Repression Signaling	0.383	0.0612	1.633	CDK11B,CDK2,DNMT3A,HDAC1,MTA1,SMUG1
Small Cell Lung Cancer Signaling	0.383	0.0612	2	AKT1,CDK2,HDAC1,PIK3R4,RXRB,TRAF2
Netrin-1 signaling	0.385	0.0682	NaN	ABLIM1,ABLIM2,EZR
TAK1-dependent IKK and NF-kappa-B activation	0.385	0.0682	NaN	APP,CASP8,TRAF2
Gamma carboxylation, hypusinylation, hydroxylation, and arylsulfatase activation	0.395	0.0656	2	EEF2,ETF1,RPL8,RWDD1
Dilated Cardiomyopathy Signaling Pathway	0.396	0.0596	-1.414	ADCY1,AKT1,BAX,CACNA2D4,GSK3B,MYH14,MYH9,MYL6,MYL9
Maturity Onset Diabetes of Young (MODY) Signaling	0.405	0.0641	NaN	APOE,APOO,CACNA2D4,GAPDH,INSR
O-linked glycosylation	0.412	0.0619	0.378	GALNT1,GALNT2,POFUT2,POMGNT2,SPON1,THBS1,THSD7A
OAS antiviral response	0.413	0.111	NaN	RIGI
Atorvastatin ADME	0.413	0.111	NaN	PON1
Class B/2 (Secretin family receptors)	0.414	0.0632	-0.816	GNB1,GNB5,GNG10,GNG13,GNGT1,GNGT2
Leptin Signaling in Obesity	0.416	0.0649	NaN	ADCY1,AKT1,PIK3R4,PLCG2,STAT3
Glycogen metabolism	0.417	0.08	NaN	EPM2A,GYG1
Formation of WDR5-containing histone-modifying complexes	0.417	0.0714	NaN	ASH2L,HCFC1,TASP1
DAG and IP3 signaling	0.434	0.0732	NaN	ADCY1,AHCYL1,KPNA2
Signaling by FGFR4	0.434	0.0732	NaN	CBL,FGF2,MKNK1
Factors involved in megakaryocyte development and platelet production	0.436	0.0645	0.816	CARMIL1,CDK2,DOCK2,DOCK8,HDAC1,SH2B1
Interleukin-7 signaling	0.439	0.0833	NaN	STAT3,STAT5A
G alpha (s) signalling events	0.448	0.0621	-1	ADCY1,GNAI2,GNAZ,GNB1,GNB5,GNG10,GNG13,GNGT1,GNGT2
Signaling by FGFR3	0.451	0.075	NaN	CBL,FGF2,MKNK1
Nucleotide Excision Repair	0.453	0.0642	0.378	AQR,LIG3,PARP1,PCNA,POLR2H,TCEA1,UBE2V2
Adrenergic Receptor Signaling Pathway (Enhanced)	0.453	0.0606	-1.155	ADCY1,ATP6V0A1,ATP6V1A,ATP6V1B2,ATP6V1E1,ATP6V1H,CACNA2D4,CNTF,COMT,GNAI2,PLCG2,PRKCB
Olfactory Signaling Pathway	0.454	0.0676	-1.342	ANO2,CNGA2,CNGB1,GNB1,GNG13
TRAIL signaling	0.454	0.125	NaN	CASP8
STAT5 Activation	0.454	0.125	NaN	STAT5A
NFE2L2 regulating MDR associated enzymes	0.454	0.125	NaN	ABCC1
Azathioprine ADME	0.463	0.087	NaN	IMPDH1,IMPDH2
Metabolism of non-coding RNA	0.466	0.0714	1	NUP210,NUP85,PHAX,SEC13
EGF Signaling	0.466	0.0714	2	AKT1,PIK3R4,STAT1,STAT3
Signaling by FGFR2	0.467	0.0685	1.342	CBL,FGF2,HNRNPM,MKNK1,POLR2H
MAP kinase activation	0.47	0.0769	NaN	MAP2K6,MAPK9,MAPKAPK2
BMP signaling pathway	0.471	0.0667	2.449	ATF2,MAPK9,MRAS,RALB,RAP1B,RAP2A
Th1 and Th2 Activation Pathway	0.488	0.0625	NaN	APH1A,H2-Eb1,HLA-A,ITGB2,LGALS9,MAP2K6,NCSTN,PIK3R4,STAT1,STAT3,STAT5A
MyD88-independent TLR4 cascade	0.489	0.0789	NaN	CASP8,OPTN,SARM1
Triglyceride metabolism	0.489	0.0789	NaN	CAV1,GK,PPP1CA
TWEAK Signaling	0.489	0.0789	NaN	CASP3,CASP8,TRAF2
RHO GTPases Activate Formins	0.495	0.0643	1.667	AHCTF1,KIF2A,NUDC,NUP85,PFN1,RANGAP1,RPS27,SEC13,TUBB4B
SUMOylation of chromatin organization proteins	0.495	0.0704	1.342	CBX8,HDAC1,NUP210,NUP85,SEC13
UVB-Induced MAPK Signaling	0.498	0.0741	2	AKT1,MAPK9,PIK3R4,PRKCB
Fructose metabolism	0.501	0.143	NaN	KHK
Ceramide Biosynthesis	0.501	0.143	NaN	KDSR
Thioredoxin Pathway	0.501	0.143	NaN	NXN
Macrophage Alternative Activation Signaling Pathway	0.502	0.0625	0.577	ABCA1,ACADM,ACLY,ATF2,Chil3/Chil4,CSF1R,FCER1G,PIK3R4,RXRB,STAT1,STAT3,THBS1
White Adipose Tissue Browning Pathway	0.506	0.0647	0	ADCY1,ATF2,CACNA2D4,FCER1G,KDR,LDHA,PRKG1,RXRB,SLC16A1
Mitochondrial Fatty Acid Beta-Oxidation	0.509	0.0811	NaN	ACAD10,ACADM,ECI1
Corticotropin Releasing Hormone Signaling	0.52	0.0645	1	ADCY1,ATF2,CACNA2D4,CTH,GNAI2,GUCY2D,OPN1SW,PLCG2,PRKCB,RAP1B
Hepatic Cholestasis	0.522	0.0622	1.069	ABCC1,ADCY1,AKT1,CNTF,CYP27A1,IL1RAP,INSR,MAP3K4,MAPK9,MYD88,PPP3CB,PPP3CC,PRKCB,TRAF2
Cell Cycle: G1/S Checkpoint Regulation	0.524	0.0725	-0.447	CDK2,GSK3B,HDAC1,RPL11,RPL5
TNFR1 Signaling	0.532	0.0769	NaN	CASP3,CASP8,TNFAIP3,TRAF2
Pyroptosis Signaling Pathway	0.534	0.0686	1	BAX,Casp1,CASP3,CASP8,ELAVL1,Gbp2,Gbp3
Regulation of lipid metabolism by PPARalpha	0.535	0.0672	-0.707	ABCA1,ACADM,ARNT,CARM1,HMGCS1,HMGCS2,ME1,RXRB
Bladder Cancer Signaling	0.535	0.0672	2.236	FGF2,HDAC1,Mmp3,MRAS,RALB,RAP1B,RAP2A,THBS1
GPCR-Mediated Nutrient Sensing in Enteroendocrine Cells	0.535	0.0672	0.707	ADCY1,CACNA2D4,GNAI2,GNG10,GNG13,OPN1SW,PLCG2,PRKCB
Atherosclerosis Signaling	0.537	0.0662	0.707	APOE,COL2A1,F3,GLG1,ITGB2,Lyz1/Lyz2,PLA2G4A,PON1,VCAM1
IL-17A Signaling in Airway Cells	0.54	0.0735	2	AKT1,GSK3B,MAPK9,PIK3R4,STAT3
Phospholipases	0.54	0.0735	2	PLA2G15,PLA2G4A,PLCG2,PLD3,PLD4
SUMOylation of transcription factors	0.545	0.1	NaN	MTA1,TP53BP1
Receptor-type tyrosine-protein phosphatases	0.545	0.1	NaN	IL1RAP,PPFIBP2
Class I peroxisomal membrane protein import	0.545	0.1	NaN	PEX3,SLC25A17
Maturation of TCA enzymes and regulation of TCA cycle	0.545	0.1	NaN	ACAT1,ACO2
NR1H2 and NR1H3-mediated signaling	0.55	0.0784	0	ABCA1,APOE,PLTP,RXRB
FAT10 Cancer Signaling Pathway	0.55	0.0784	1	AKT1,GSK3B,PCNA,STAT3
Oxytocin in Spinal Neurons Signaling Pathway	0.552	0.0857	NaN	CTH,GUCY2D,PRKG1
SUMOylation of SUMOylation proteins	0.552	0.0857	NaN	NUP210,NUP85,SEC13
TEC Kinase Signaling	0.554	0.0588	2.668	FAS,FCER1G,FNBP1,GNA13,GNAI2,GNAT1,GNAT2,GNAZ,GNB1,GNB5,GNG10,GNG13,ITGA5,ITGAM,ITGAV,ITGB2,ITGB3,ITGB5,ITGB8,LYN,MAPK9,MRAS,OPN1SW,PIK3R4,PLCG2,PRKCB,RHOG,RHOT1,RHOT2,STAT1,STAT2,STAT3,STAT5A,YES1
Role of PI3K/AKT Signaling in the Pathogenesis of Influenza	0.555	0.0746	1.342	AKT1,GNAI2,GSK3B,OPN1SW,PIK3R4
Synthesis of Lipoxins (LX)	0.557	0.167	NaN	ALOX5AP
Choline catabolism	0.557	0.167	NaN	ALDH7A1
Creatine-phosphate Biosynthesis	0.557	0.167	NaN	CKMT1B
Pentose Phosphate Pathway (Non-oxidative Branch)	0.557	0.167	NaN	TALDO1
Glycerol Degradation I	0.557	0.167	NaN	GK
Glycine Cleavage Complex	0.557	0.167	NaN	DLD
GDP-mannose Biosynthesis	0.557	0.167	NaN	GPI
Amyotrophic Lateral Sclerosis Signaling	0.559	0.0684	1.633	BAX,CACNA2D4,CAPN2,CASP3,CAT,GLUL,PIK3R4,SSR4
Antioxidant Action of Vitamin C	0.559	0.0684	-2.236	MAPK9,NXN,PLA2G4A,PLCG2,PLD3,PLD4,SLC2A1,STAT5A
Irritable Bowel Syndrome Signaling Pathway	0.574	0.0623	2.828	ARPC2,ATG5,CNTF,FAS,FNBP1,IL1RAP,LAMB1,Mmp3,MYD88,MYL6,MYL9,PIK3R4,RHOG,RHOT1,RHOT2,ROCK2,STAT3,TRAF2
Signaling by NOTCH2	0.575	0.0882	NaN	APH1A,CNTN1,NCSTN
4-1BB Signaling in T Lymphocytes	0.575	0.0882	NaN	ATF2,MAPK9,TRAF2
Methylglyoxal Degradation III	0.575	0.0882	NaN	Akr1b8,AKR7A2,DHRS1
Glyoxylate metabolism and glycine degradation	0.577	0.105	NaN	DLD,GOT2
Regulation of TP53 Activity through Methylation	0.577	0.105	NaN	JMY,TTC5
BEX2 Signaling Pathway	0.578	0.0732	1.633	AKT1,CDH2,GSK3B,MAP2,MAPK9,STAT3
Calcium Signaling	0.582	0.0642	0.378	ATF2,CACNA2D4,CALR,HDAC1,MYH14,MYH9,MYL6,MYL9,PPP3CB,PPP3CC,RAP1B,RAP2A,SLC8A3,TPM4
Nonhomologous End-Joining (NHEJ)	0.588	0.0816	1	TP53BP1,UBE2V2,XRCC5,XRCC6
RAB geranylgeranylation	0.589	0.0769	0.447	RAB18,RAB31,RAB35,RAB39B,RAB8B
Binding and Uptake of Ligands by Scavenger Receptors	0.596	0.0702	2.121	APOE,CALR,COLEC12,HSP90AA1,HSP90B1,HSPH1,HYOU1,SPARC
TGF-β Signaling	0.6	0.0722	1.89	HDAC1,MAP2K6,MAPK9,MRAS,RALB,RAP1B,RAP2A
Toll Like Receptor 3 (TLR3) Cascade	0.6	0.0909	NaN	CASP8,OPTN,SARM1
MAPK targets/ Nuclear events mediated by MAP kinases	0.6	0.0909	NaN	ATF2,MAPK9,MAPKAPK2
Sialic acid metabolism	0.6	0.0909	NaN	CTSA,GLB1,SLC35A1
Tight Junction Signaling	0.605	0.0663	NaN	AKT1,ARHGEF2,BET1L,CSTF2,F11R,GPAA1,MYH14,MYH9,MYL6,MYL9,NSF,TJP1
Neuroprotective Role of THOP1 in Alzheimer's Disease	0.606	0.0692	0	APP,DPP4,DPP7,ENDOU,FAP,HLA-A,HTRA1,HTRA2,MAPT
Complex IV assembly	0.609	0.0833	NaN	COX17,COX4I1,COX4I2,TACO1
S100 Family Signaling Pathway	0.618	0.0588	0.632	ABCC1,AKT1,APP,ARNT,ATF2,ATP5F1A,ATP5F1B,ATP5F1C,ATP5PO,BSG,CACNA2D4,CASP3,CTSD,CYBB,EZR,FCGR1A,Fcgr2b,GABBR2,GPR179,GPR89A,GSK3B,IQGAP1,MAP2K6,MAPK9,Mmp3,MYD88,MYH9,NCF1,NCF2,OPN1MW,OPN1SW,PIK3R4,PLA2G4A,PLCG2,PRKCB,RGR,RHO,ROCK2,S100A13,S100A16,S100A6,S100A9,STAT3,TPM4,TRAF2,VCAM1
NCAM signaling for neurite out-growth	0.624	0.0794	-1.342	AGRN,COL2A1,GFRA2,SPTA1,SPTB
Melanin biosynthesis	0.625	0.2	NaN	TYR
Protein Citrullination	0.625	0.2	NaN	PADI2
Pyruvate Fermentation to Lactate	0.625	0.2	NaN	LDHA
Tetrapyrrole Biosynthesis II	0.625	0.2	NaN	ALAD
Taurine Biosynthesis	0.625	0.2	NaN	CSAD
Myo-inositol Biosynthesis	0.625	0.2	NaN	INPP5F
2-oxobutanoate Degradation I	0.625	0.2	NaN	DLD
Galactose Degradation I (Leloir Pathway)	0.625	0.2	NaN	GALM
Lactose Degradation III	0.625	0.2	NaN	GLB1
Glutamate Degradation III (via 4-aminobutyrate)	0.625	0.2	NaN	ALDH5A1
Serotonin Degradation	0.629	0.0737	-0.447	ADH5,ADHFE1,ALDH1B1,ALDH7A1,ALDH9A1,Ugt1a6a/Ugt1a6b,Ugt1a7c
SUMOylation of RNA binding proteins	0.63	0.0851	1	CBX8,NUP210,NUP85,SEC13
IL-33 Signaling Pathway	0.637	0.0667	2.309	AKT1,ATF2,CASP3,CASP8,IL1RAP,MACROH2A1,MAPK9,MAPKAPK2,MYD88,PIK3R4,PLCG2,STAT3,VCAM1
Role of Osteoblasts, Osteoclasts and Chondrocytes in Rheumatoid Arthritis	0.639	0.0655	NaN	ADAM17,AKT1,CBL,CSF1R,CSNK1G1,GSK3B,IL1RAP,ITGA5,ITGB3,MAP2K6,MAPK9,PIK3R4,PPP3CB,PPP3CC,TRAF2
Prolactin receptor signaling	0.648	0.118	NaN	SH2B1,STAT5A
Metabolism of Angiotensinogen to Angiotensins	0.648	0.118	NaN	CTSD,CTSZ
Transcriptional regulation of pluripotent stem cells	0.648	0.118	NaN	PBX1,STAT3
FOXO-mediated transcription of cell cycle genes	0.648	0.118	NaN	CAV1,PCBP4
M-decay: degradation of maternal mRNAs by maternally stored factors	0.651	0.087	0	CNOT4,KPNA2,PAIP2,TUBB4B
Role of OCT4 in Mammalian Embryonic Stem Cell Pluripotency	0.651	0.087	NaN	AQR,ASH2L,PARP1,RXRB
DNA damage-induced 14-3-3σ Signaling	0.651	0.087	0	AKT1,CASP3,CASP8,CDK2
Ubiquinol-10 Biosynthesis (Eukaryotic)	0.652	0.0968	NaN	Cyp2d9 (includes others),ECHDC1,MICAL3
Signaling by NOTCH1	0.657	0.0779	0.816	ADAM17,APH1A,CNTN1,HDAC1,NCSTN,SNW1
SUMOylation of DNA damage response and repair proteins	0.657	0.0779	1.633	CBX8,NUP210,NUP85,PARP1,PML,SEC13
Pancreatic Adenocarcinoma Signaling	0.669	0.072	2.121	AKT1,CDK2,HDAC1,MAPK9,PIK3R4,PLD3,PLD4,STAT1,STAT3
GADD45 Signaling	0.68	0.0833	0.447	CDK2,MAP2K6,MAP3K4,MAPK9,PCNA
PCP (Planar Cell Polarity) Pathway	0.68	0.0833	2.236	ATF2,CTHRC1,MAPK9,PFN1,ROCK2
Signaling by NTRK3 (TRKC)	0.68	0.1	NaN	BAX,CASP3,CASP8
FOXO-mediated transcription of oxidative stress, metabolic and neuronal genes	0.68	0.1	NaN	CAT,HDAC1,SOD2
Glutathione Redox Reactions I	0.68	0.1	NaN	CP,Gstt2,PTGES
Signal regulatory protein family interactions	0.687	0.125	NaN	CD47,PTPN6
Rap1 signalling	0.687	0.125	NaN	PRKG1,RAP1B
SUMOylation of DNA methylation proteins	0.687	0.125	NaN	CBX8,DNMT3A
Platelet Adhesion to exposed collagen	0.687	0.125	NaN	FCER1G,LYN
Processing of SMDT1	0.687	0.125	NaN	MAIP1,MICU3
Extrinsic Prothrombin Activation Pathway	0.687	0.125	NaN	F13A1,F3
Leukotriene Biosynthesis	0.687	0.125	NaN	ALOX5AP,GGT1
Agranulocyte Adhesion and Diapedesis	0.688	0.067	NaN	EZR,FN1,GLG1,GNAI2,ITGA5,ITGB2,Mmp3,MSN,MYH14,MYH9,MYL6,MYL9,OPN1SW,PECAM1,VCAM1
Role of NANOG in Mammalian Embryonic Stem Cell Pluripotency	0.696	0.0732	3	AKT1,GSK3B,IL6ST,MRAS,PIK3R4,RALB,RAP1B,RAP2A,STAT3
Assembly and cell surface presentation of NMDA receptors	0.697	0.0909	-2	DLG2,DLG3,DLG4,TUBB4B
Aggrephagy	0.697	0.0909	-1	ARL13B,HSP90AA1,TUBB4B,VIM
DNA Double Strand Break Response	0.7	0.0847	-0.447	APBB1,KPNA2,SMARCA5,TP53BP1,UBE2V2
RAB GEFs exchange GTP for GDP on RABs	0.706	0.0778	1.134	AKT1,RAB18,RAB31,RAB35,RAB39B,RAB3GAP1,RAB8B
Neurotransmitter uptake and metabolism In glial cells	0.71	0.25	NaN	GLUL
Carnitine synthesis	0.71	0.25	NaN	ALDH9A1
2-ketoglutarate Dehydrogenase Complex	0.71	0.25	NaN	DLD
Heme Degradation	0.71	0.25	NaN	HMOX2
PRPP Biosynthesis I	0.71	0.25	NaN	PRPS1
Branched-chain α-keto acid Dehydrogenase Complex	0.71	0.25	NaN	DLD
Heme Biosynthesis from Uroporphyrinogen-III I	0.71	0.25	NaN	CPOX
Coenzyme A Biosynthesis	0.71	0.25	NaN	PPCS
Eumelanin Biosynthesis	0.71	0.25	NaN	TYR
NAD Biosynthesis III	0.71	0.25	NaN	NAMPT
Melatonin Signaling	0.71	0.0811	0	GNAI2,MAP2K6,OPN1SW,PLCG2,PRKCB,RORB
Interconversion of nucleotide di- and triphosphates	0.71	0.103	NaN	AK4,CTPS1,NME3
Role of Pattern Recognition Receptors in Recognition of Bacteria and Viruses	0.72	0.0714	3	C1QA,C1QC,CNTF,IFIH1,MAPK9,MYD88,Oas1a/Oas1g,PIK3R4,PLCG2,PRKCB,RIGI
Signaling by PDGF	0.721	0.0862	0.447	COL2A1,STAT1,STAT3,STAT5A,THBS1
RUNX1 regulates megakaryocyte differentiation and platelet function	0.721	0.0862	1.342	ASH2L,HDAC1,MYL9,PRMT1,THBS1
Role of IL-17A in Arthritis	0.721	0.0862	NaN	ATF2,MAP2K6,MAPK9,MAPKAPK2,PIK3R4
Interleukin-15 signaling	0.731	0.133	NaN	STAT3,STAT5A
Telomere Extension by Telomerase	0.731	0.133	NaN	XRCC5,XRCC6
Phenylalanine Degradation IV (Mammalian, via Side Chain)	0.731	0.133	NaN	GOT1,GOT2
CDP-diacylglycerol Biosynthesis I	0.741	0.107	NaN	AGPAT3,LPCAT3,MBOAT2
Folate Signaling Pathway	0.742	0.0877	0.447	AHCY,ALDH1L1,IL6ST,PFAS,STAT3
Dopamine Receptor Signaling	0.747	0.0833	NaN	ADCY1,COMT,NCS1,PPP1CA,PPP1R10,SPR
NLR signaling pathways	0.764	0.0893	0.447	APP,CASP8,HSP90AB1,MAP2K6,TNFAIP3
Deadenylation-dependent mRNA decay	0.764	0.0893	0.447	CNOT4,DIS3,EDC4,EXOSC4,EXOSC8
E3 ubiquitin ligases ubiquitinate target proteins	0.764	0.0893	1.342	HLA-A,HLTF,PCNA,PEX5,UBE2V2
IL-27 Signaling Pathway	0.769	0.0746	2.333	AKT1,B2M,Casp1,HLA-A,IL1RAP,IL6ST,MYD88,PIK3R4,STAT1,STAT3
Mechanisms of Viral Exit from Host Cells	0.773	0.0976	NaN	PRKCB,SNF8,VPS25,VPS4A
Effects of PIP2 hydrolysis	0.774	0.111	NaN	ABHD12,DAGLB,DGKE
ATF4 activates genes in response to endoplasmic reticulum stress	0.774	0.111	NaN	DIS3,EXOSC4,EXOSC8
Wound Healing Signaling Pathway	0.776	0.0683	2.183	CNTF,COL15A1,COL2A1,FGF2,FN1,IL1RAP,LAMB1,LAMC1,MAP2K6,MAPK9,MRAS,RALB,RAP1B,RAP2A,STAT1,TRAF2,VIM
LGI-ADAM interactions	0.778	0.143	NaN	ADAM22,DLG4
Choline Biosynthesis III	0.778	0.143	NaN	PLD3,PLD4
Cerebral Malformation Signaling Pathway	0.783	0.0769	2.333	AKT1,KDR,MAPK9,MSN,MYL9,PIK3R4,ROCK2,SOD2,THBS1
Lymphotoxin β Receptor Signaling	0.787	0.0909	2.236	AKT1,CASP3,PIK3R4,TRAF2,VCAM1
Chronic Myeloid Leukemia Signaling	0.793	0.0676	1.886	AKT1,FAS,GSK3B,HDAC1,HSP90AA1,HSP90AB1,HSP90B1,LIG3,MRAS,PIK3R4,PLCG2,PPP3CB,PPP3CC,PTPN6,RALB,RAP1B,RAP2A,STAT3,STAT5A
Neurotransmitter release cycle	0.8	0.1	-2	GLS,RIMS1,SLC17A7,STXBP1
Dopamine Degradation	0.8	0.1	0	ALDH1B1,ALDH7A1,ALDH9A1,COMT
Sensory processing of sound by inner hair cells of the cochlea	0.807	0.087	0.816	EZR,FSCN2,MSN,MYH9,TWF1,TWF2
Signaling by Erythropoietin	0.809	0.115	NaN	LYN,PLCG2,STAT5A
Pyrimidine Deoxyribonucleotides De Novo Biosynthesis I	0.809	0.115	NaN	AK4,CMPK2,NME3
D-myo-inositol (1,4,5)-Trisphosphate Biosynthesis	0.809	0.115	NaN	PI4KA,PIP4K2C,PLCG2
Pregnenolone Biosynthesis	0.809	0.115	NaN	CYP27A1,Cyp2d9 (includes others),MICAL3
Transport of bile salts and organic acids, metal ions and amine compounds	0.811	0.0833	-1.134	BSG,CP,SLC16A1,SLC16A3,SLC16A8,SLC30A1,SLC6A13
Lactose synthesis	0.824	0.333	NaN	SLC2A1
SUMOylation of nuclear envelope proteins	0.824	0.333	NaN	RANGAP1
L-carnitine Biosynthesis	0.824	0.333	NaN	ALDH9A1
Diphthamide Biosynthesis	0.824	0.333	NaN	EEF2
Methylglyoxal Degradation I	0.824	0.333	NaN	HAGH
5-aminoimidazole Ribonucleotide Biosynthesis I	0.824	0.333	NaN	PFAS
Palmitate Biosynthesis I (Animals)	0.824	0.333	NaN	CBR4
Tetrahydrobiopterin Biosynthesis I	0.824	0.333	NaN	SPR
L-cysteine Degradation III	0.824	0.333	NaN	GOT1
Uridine-5'-phosphate Biosynthesis	0.824	0.333	NaN	CAD
Spermidine Biosynthesis I	0.824	0.333	NaN	SRM
Geranylgeranyldiphosphate Biosynthesis	0.824	0.333	NaN	GGPS1
Biotin-carboxyl Carrier Protein Assembly	0.824	0.333	NaN	ACACA
Cysteine Biosynthesis/Homocysteine Degradation	0.824	0.333	NaN	CTH
Tetrahydrobiopterin Biosynthesis II	0.824	0.333	NaN	SPR
4-aminobutyrate Degradation I	0.824	0.333	NaN	ALDH5A1
SUMOylation of ubiquitinylation proteins	0.829	0.103	2	NUP210,NUP85,PML,SEC13
PD-1, PD-L1 cancer immunotherapy pathway	0.83	0.0789	-1.134	AKT1,B2M,CDK2,CSK,GSK3B,H2-Eb1,HLA-A,PIK3R4,STAT5A
POU5F1 (OCT4), SOX2, NANOG activate genes related to proliferation	0.831	0.154	NaN	FGF2,STAT3
Advanced glycosylation endproduct receptor signaling	0.831	0.154	NaN	APP,DDOST
Spliceosomal Cycle	0.835	0.0943	1	AQR,EFTUD2,RBM8A,SNRNP200,WBP11
Regulation of the Epithelial-Mesenchymal Transition Pathway	0.835	0.0722	NaN	ADAM17,AKT1,APH1A,CDH2,FGF2,GSK3B,MAP2K6,MRAS,NCSTN,PIK3R4,RALB,RAP1B,RAP2A,STAT3
Regulation of the Epithelial Mesenchymal Transition by Growth Factors Pathway	0.835	0.0722	3.051	AKT1,CDH2,FGF2,GSK3B,MAP2K6,MAPK9,MEST,MRAS,PIK3R4,RALB,RAP1B,RAP2A,STAT3,VIM
Preeclampsia Signaling Pathway	0.841	0.0745	0.577	AKT1,COMT,ELAVL1,KDR,MAPK9,MYD88,MYL9,NT5E,PIK3R4,RXRB,STAT3,VCAM1
Ribavirin ADME	0.85	0.0896	-0.816	NME3,PI4KA,PIK3R4,STK10,STK35,STK39
Notch Signaling	0.859	0.105	1	ADAM17,APH1A,CNTN1,NCSTN
Pyridoxal 5'-phosphate Salvage Pathway	0.872	0.0909	0	ADPGK,CDK2,FAM20B,MAP2K6,MAPK9,PNPO
Non-Small Cell Lung Cancer Signaling	0.873	0.0833	2.449	AKT1,HDAC1,MRAS,PIK3R4,RALB,RAP1B,RAP2A,RXRB
Putrescine Degradation III	0.885	0.125	NaN	ALDH1B1,ALDH7A1,ALDH9A1
Vitamin-C Transport	0.885	0.125	NaN	LRRC8C,NXN,SLC2A1
Transcriptional activity of SMAD2/SMAD3:SMAD4 heterotrimer	0.886	0.098	0.447	CCNT1,HDAC1,PARP1,SNW1,STAT1
Transcriptional regulation by RUNX2	0.886	0.098	1.342	AKT1,BAX,ITGA5,RBM14,YES1
HDR through MMEJ (alt-NHEJ)	0.888	0.167	NaN	LIG3,PARP1
Chromatin organization	0.89	0.0706	2.357	ASH2L,ATF2,CARM1,DNMT3A,ELP2,ELP4,ELP6,EP400,HCFC1,HDAC1,MORF4L1,MTA1,PADI2,PRMT1,PRMT7,SETD3,SETD7,SMARCD1
Osteoarthritis Pathway	0.896	0.0714	2.333	ATF2,CASP3,CASP8,COL2A1,FGF2,FN1,HTRA1,IL1RAP,ITGA5,ITGAM,ITGAV,ITGB2,ITGB3,ITGB5,ITGB8,NAMPT,S100A9
Th1 Pathway	0.905	0.08	2.333	APH1A,H2-Eb1,HLA-A,ITGB2,LGALS9,MAP2K6,NCSTN,PIK3R4,STAT1,STAT3
TREM1 Signaling	0.911	0.0886	2.449	AKT1,ITGA5,MPO,MYD88,PLCG2,STAT3,STAT5A
Role of MAPK Signaling in Inhibiting the Pathogenesis of Influenza	0.911	0.0886	1.89	ATF2,BAX,CASP3,MAP2K6,MAPK9,MYD88,PLA2G4A
Signaling by ERBB2	0.913	0.1	-0.447	AKT1,CUL5,HSP90AA1,USP8,YES1
Signaling by NOTCH3	0.913	0.1	1.342	APH1A,NCSTN,PBX1,SNW1,STAT1
MYC Mediated Apoptosis Signaling	0.913	0.1	1.342	BAX,CASP3,CASP8,FAS,TRAF2
Collagen degradation	0.919	0.0938	1.633	ADAM17,COL15A1,COL2A1,CTSB,CTSD,CTSL
Mitochondrial biogenesis	0.919	0.0938	-0.816	ATF2,ATP5F1B,CARM1,HCFC1,POLG2,SOD2
Nucleotide salvage	0.926	0.13	NaN	ADAL,AMPD3,GMPR
Histamine Degradation	0.926	0.13	NaN	ALDH1B1,ALDH7A1,ALDH9A1
PKR-mediated signaling	0.932	0.0897	0.378	ISG15,MAP2K6,MAPT,STAT1,STAT3,TRIM25,TUBB4B
Triacylglycerol Degradation	0.943	0.0952	0.447	AARS1,ABHD12,ABHD2,DAGLB,LARS1,RPE65
Cell junction organization	0.95	0.087	1.414	CADM1,CDH13,CDH2,CDH3,F11R,FLNC,PARVA,PLEC
Role of Hypercytokinemia/hyperchemokinemia in the Pathogenesis of Influenza	0.95	0.087	2.449	Casp1,IFIT2,ISG15,MYD88,Oas1a/Oas1g,RIGI,STAT1,STAT2
Pulmonary Healing Signaling Pathway	0.952	0.0746	2.496	KDR,LYN,MAPK9,Mmp3,MRAS,MYD88,PECAM1,PRKCB,RALB,RAP1B,RAP2A,STAT3,STAT5A,THBS1,YES1
RHO GTPases activate KTN1	0.953	0.182	NaN	KIF5B,RHOG
Phenylalanine and tyrosine metabolism	0.953	0.182	NaN	ASRGL1,KYAT1
Prostanoid Biosynthesis	0.953	0.182	NaN	PTGDS,PTGES
Angiopoietin Signaling	0.954	0.0909	2.236	AKT1,MRAS,PIK3R4,RALB,RAP1B,RAP2A,STAT5A
HIPPO signaling	0.954	0.0909	NaN	CD44,DLG2,DLG3,DLG4,PPP1CA,PPP1R10,YWHAH
Activation of the pre-replicative complex	0.955	0.114	2	CDK2,MCM2,MCM5,MCM7
IL-9 Signaling	0.955	0.114	NaN	PIK3R4,STAT1,STAT3,STAT5A
Xenobiotic Metabolism CAR Signaling Pathway	0.956	0.073	0.258	ABCC1,ALDH16A1,ALDH1B1,ALDH1L1,ALDH5A1,ALDH7A1,ALDH9A1,Gstt2,HS2ST1,HSP90AA1,HSP90AB1,HSP90B1,MAP2K6,PRKCB,SNW1,Ugt1a6a/Ugt1a6b,Ugt1a7c
Human Embryonic Stem Cell Pluripotency	0.965	0.075	2.324	AKT1,ESRRB,FGF2,GSK3B,HSP90AA1,HSP90AB1,HSP90B1,MAP2K6,MRAS,PIK3R4,PRKCB,RALB,RAP1B,RAP2A,STAT3
XBP1(S) activates chaperone genes	0.969	0.104	1.342	DNAJB11,HDGF,HYOU1,PDIA6,WFS1
DNA Damage Bypass	0.969	0.104	2	ISG15,PCNA,TRIM25,UBA7,WDR48
Inositol phosphate metabolism	0.969	0.104	0.447	INPP1,MTMR7,PLCG2,PLD4,SYNJ1
Insertion of tail-anchored proteins into the endoplasmic reticulum membrane	0.971	0.136	NaN	APP,SEC61B,UBL4A
Fatty Acid α-oxidation	0.971	0.136	NaN	ALDH1B1,ALDH7A1,ALDH9A1
Asparagine Degradation I	0.988	0.5	NaN	ASRGL1
L-dopachrome Biosynthesis	0.988	0.5	NaN	TYR
Choline Degradation I	0.988	0.5	NaN	ALDH7A1
L-DOPA Degradation	0.988	0.5	NaN	COMT
Thyroid Hormone Biosynthesis	0.988	0.5	NaN	CTSD
L-glutamine Biosynthesis II (tRNA-dependent)	0.988	0.5	NaN	QRSL1
Cardiolipin Biosynthesis II	0.988	0.5	NaN	PTPMT1
Formaldehyde Oxidation II (Glutathione-dependent)	0.988	0.5	NaN	ADH5
Glutamine Degradation I	0.988	0.5	NaN	GLS
IGF-1 Signaling	0.989	0.0857	2.121	AKT1,IGF1R,MRAS,PIK3R4,RALB,RAP1B,RAP2A,STAT3,YWHAH
MSP-RON Signaling in Macrophages Pathway	0.991	0.0833	2.53	ATF2,ITGAM,ITGB2,MRAS,PIK3R4,RALB,RAP1B,RAP2A,STAT1,STAT3
Tuberculosis Latent Signaling Pathway	0.991	0.0889	0	ABCA4,ACAT1,ADCY1,DLD,GNAI2,OPN1SW,SLC2A1,TRAF2
Acetylcholine Receptor Signaling Pathway	0.992	0.0758	-0.258	ADAM17,ADCY1,AKT1,APH1A,ATF2,CACNA2D4,CASP3,CASP8,GNAI2,KEAP1,NCSTN,OPN1SW,PIK3R4,PLCG2,PRKCB
Assembly of collagen fibrils and other multimeric structures	0.993	0.0984	1.633	COL15A1,COL2A1,CTSB,CTSL,CTSS,PLEC
Neddylation	0.995	0.0732	2.357	CUL5,DCAF8,DPP3,FBXL15,KEAP1,PSMB10,PSMB8,PSMC1,PSMD12,PSMD13,PSMD2,PSMD5,PSMD6,PSMD7,PSMD8,PSMD9,PSME1,PSME2
Glucose and Glucose-1-phosphate Degradation	1.02	0.2	NaN	HK2,HK3
Mouse Embryonic Stem Cell Pluripotency	1.03	0.0874	3	AKT1,GSK3B,IL6ST,MRAS,PIK3R4,RALB,RAP1B,RAP2A,STAT3
ESR-mediated signaling	1.03	0.0847	1.265	ATF2,CARM1,CCNT1,CTSD,HDAC1,HSP90AA1,HSP90AB1,KPNA2,POLR2H,PRMT1
Semaphorin Signaling in Neurons	1.05	0.102	NaN	DPYSL5,FNBP1,RHOG,RHOT1,RHOT2,ROCK2
Polyamine Regulation in Colon Cancer	1.05	0.102	1.633	AKT1,GSK3B,MAP2K6,MTA1,SLC3A2,SRM
NOD1/2 Signaling Pathway	1.06	0.0777	1.069	ARHGEF7,Casp1,CNTF,HSP90AA1,HSP90AB1,HSP90B1,Hspa1b,HSPA5,MAP2K6,MAPK9,MAPKAPK2,MYD88,RIGI,TNFAIP3,TRAF2
cAMP-mediated signaling	1.06	0.0747	-0.5	ADCY1,AKAP12,ATF2,CNGA1,CNGA2,CNGB1,ENPP1,GABBR2,GDPD1,GNAI2,PDE6A,PDE6B,PDE6C,PDE6G,PKIG,PPP3CB,PPP3CC,STAT3
Cytoprotection by HMOX1	1.07	0.103	0.816	ABCC1,CARM1,COX4I1,COX4I2,HMOX2,STAT3
Triacylglycerol Biosynthesis	1.07	0.103	0	AGPAT3,CLN5,LPCAT3,MBOAT2,OSGEP,PLPP2
Cancer Drug Resistance by Drug Efflux	1.07	0.103	1.633	ABCC1,AKT1,MRAS,RALB,RAP1B,RAP2A
Signaling by Hippo	1.07	0.15	NaN	CASP3,NPHP4,TJP1
Synthesis, secretion, and deacylation of Ghrelin	1.07	0.15	NaN	SEC11A,SPCS1,SPCS2
Purine Nucleotides Degradation II (Aerobic)	1.07	0.15	NaN	IMPDH1,IMPDH2,NT5E
Apelin Liver Signaling Pathway	1.07	0.15	NaN	FAS,GSK3B,MAPK9
Costimulation by the CD28 family	1.07	0.084	0.302	AKT1,CSK,LYN,NME3,PI4KA,PIK3R4,PTPN6,STK10,STK35,STK39,YES1
FGF Signaling	1.08	0.093	1.414	AKT1,ATF2,FGF2,MAP2K6,MAPKAPK2,PIK3R4,PTPN6,STAT3
Hepatic Fibrosis / Hepatic Stellate Cell Activation	1.08	0.0781	NaN	BAX,COL15A1,COL2A1,FAS,FGF2,FN1,IGF1R,IL1RAP,KDR,MYH14,MYH9,MYL6,MYL9,STAT1,VCAM1
Retinoid metabolism and transport	1.09	0.114	-0.447	AGRN,APOE,LRAT,RDH11,TTR
Salvage Pathways of Pyrimidine Ribonucleotides	1.09	0.09	-0.333	ADPGK,AK4,CDK2,CMPK2,FAM20B,MAP2K6,MAPK9,NME3,PYCR3
Molecular Mechanisms of Cancer	1.09	0.0639	1.109	ADCY1,AKT1,APH1A,ARHGEF1,ARHGEF18,ARHGEF2,ARHGEF7,BAX,CASP3,CASP8,CBL,CDK2,FAS,FGF2,FNBP1,GABBR2,GNA13,GNAI2,GNAT1,GNAT2,GNAZ,GNB1,GNB5,GNG10,GNG13,GPR179,GPR89A,GSK3B,HDAC1,IL6ST,ITGA5,ITGAM,ITGAV,ITGB2,ITGB3,ITGB5,ITGB8,MAP2K6,MAPK9,Mmp3,MRAS,NCSTN,OPN1MW,OPN1SW,PIK3R4,PRKCB,RALB,RAP1B,RAP2A,RASGRF2,RGR,RHO,RHOG,RHOT1,RHOT2
TP53 Regulates Metabolic Genes	1.1	0.0941	0	AKT1,COX4I1,COX4I2,G6PD,GLS,GPI,RRAGC,YWHAH
Leucine Degradation I	1.11	0.222	NaN	ACADM,AUH
Heme Biosynthesis II	1.11	0.222	NaN	ALAD,CPOX
GDP-glucose Biosynthesis	1.11	0.222	NaN	HK2,HK3
Signaling by ALK	1.11	0.129	1	HDAC1,PTPN6,PTPRZ1,STAT3
Glutamate binding, activation of AMPA receptors and synaptic plasticity	1.11	0.129	-1	AP2A2,DLG4,NSF,PRKCB
Endosomal Sorting Complex Required For Transport (ESCRT)	1.11	0.129	0	SNF8,STAM2,VPS25,VPS4A
γ-linolenate Biosynthesis II (Animals)	1.12	0.158	NaN	ACSL3,ACSL5,ACSL6
MSP-RON Signaling in Cancer Cells Pathway	1.12	0.0839	2.887	AKT1,ARNT,ATF2,GSK3B,MRAS,PIK3R4,RALB,RAP1B,RAP2A,STAT3,VIM,YWHAH
CSDE1 Signaling Pathway	1.13	0.107	1.342	AKT1,CDK11B,EDC4,FN1,RPL9,VIM
CD27 Signaling in Lymphocytes	1.13	0.107	0	CASP3,CASP8,MAP2K6,MAP3K4,MAPK9,TRAF2
Transport of vitamins, nucleosides, and related molecules	1.13	0.116	-0.447	SLC25A4,SLC25A5,SLC35A1,SLC35B2,SLC5A6
Smooth Muscle Contraction	1.13	0.116	2.236	ANXA6,ITGB5,MYL6,MYL9,TPM4
Tryptophan Degradation X (Mammalian, via Tryptamine)	1.15	0.133	NaN	Akr1b8,ALDH1B1,ALDH7A1,ALDH9A1
Phosphatidylglycerol Biosynthesis II (Non-plastidic)	1.15	0.133	0	AGPAT3,LPCAT3,MBOAT2,PTPMT1
Activation of gene expression by SREBF (SREBP)	1.16	0.119	-1	ACACA,CARM1,FDPS,GGPS1,HMGCS1
Amino acids regulate mTORC1	1.16	0.109	-0.816	ATP6V1A,ATP6V1B2,ATP6V1E1,ATP6V1H,RRAGC,SEC13
Sensory processing of sound by outer hair cells of the cochlea	1.16	0.109	0.816	EZR,FSCN2,MSN,MYH9,TWF1,TWF2
Glioblastoma Multiforme Signaling	1.16	0.0819	2.138	AKT1,CDK2,FNBP1,GSK3B,IGF1R,MRAS,PIK3R4,PLCG2,RALB,RAP1B,RAP2A,RHOG,RHOT1,RHOT2
Dermatan Sulfate Degradation (Metazoa)	1.18	0.167	NaN	Chil3/Chil4,HEXA,HEXB
IL-10 Signaling	1.18	0.0839	0.905	AKT1,ATF2,Fcgr2b,GSK3B,HLA-A,IL1RAP,IL6ST,MAP2K6,PBX1,PKM,STAT1,STAT3,STAT5A
Retinol Biosynthesis	1.19	0.111	-2	Akr1b8,DAGLB,LRAT,RDH10,RDH11,RDH12
Abacavir ADME	1.2	0.104	-1.134	ADAL,NME3,PI4KA,PIK3R4,STK10,STK35,STK39
CD40 Signaling	1.2	0.104	1.89	MAP2K6,MAPK9,MAPKAPK2,PIK3R4,STAT3,TNFAIP3,TRAF2
SPINK1 General Cancer Pathway	1.2	0.104	2.646	AKT1,MRAS,PIK3R4,RALB,RAP1B,RAP2A,STAT3
DNA Damage Reversal	1.2	0.25	NaN	ALKBH3,ALKBH5
Miro GTPase Cycle	1.2	0.25	NaN	RHOT1,RHOT2
NFE2L2 regulates pentose phosphate pathway genes	1.2	0.25	NaN	G6PD,TALDO1
Formation of intermediate mesoderm	1.2	0.25	NaN	FGF2,FOXC1
Phosphatidylethanolamine Biosynthesis II	1.2	0.25	NaN	ETNK1,PCYT2
Sphingomyelin Metabolism	1.2	0.25	NaN	SMPD1,SMPD2
SNARE Signaling Pathway	1.21	0.087	-0.577	ADCY1,BET1L,CPLX4,GPAA1,MYH14,MYH9,MYL6,MYL9,NSF,RIMS1,SNAP91,STXBP1
WNT/Ca+ pathway	1.23	0.106	-1.134	ATF2,GSK3B,PDE6A,PDE6B,PDE6C,PDE6G,PLCG2
Type II Diabetes Mellitus Signaling	1.23	0.0855	1.633	ACSL3,ACSL5,ACSL6,AKT1,CACNA2D4,INSR,MAPK9,PIK3R4,PKM,PRKCB,SMPD1,SMPD2,TRAF2
Telomerase Signaling	1.23	0.0926	2.333	AKT1,HDAC1,HSP90AA1,HSP90AB1,HSP90B1,MRAS,PIK3R4,RALB,RAP1B,RAP2A
Signaling by EGFR	1.23	0.113	1.633	ADAM17,ARHGEF7,CBL,CSK,EPN1,STAM2
Chondroitin Sulfate Degradation (Metazoa)	1.24	0.176	NaN	Chil3/Chil4,HEXA,HEXB
1D-myo-inositol Hexakisphosphate Biosynthesis II (Mammalian)	1.24	0.176	NaN	INPP5F,INPP5K,SYNJ1
D-myo-inositol (1,3,4)-trisphosphate Biosynthesis	1.24	0.176	NaN	INPP5F,INPP5K,SYNJ1
Mitophagy	1.24	0.125	-1.342	ATG5,ATG9A,OPTN,VDAC2,VDAC3
WNK Renal Signaling Pathway	1.25	0.0935	1.414	AKT1,ANAPC4,CBL,INSR,KCNJ10,LRRC8C,PIK3R4,PRKCB,STK39,WNK1
Erythropoietin Signaling Pathway	1.25	0.0829	1.387	AKT1,ARNT,CNTF,GSK3B,HBA2,Hbb-b1,MACROH2A2,MRAS,PIK3R4,PRKCB,PTPN6,RALB,RAP1B,RAP2A,STAT5A
Mitochondrial Division Signaling Pathway	1.25	0.0843	1.604	APP,BAX,CACNA2D4,CASP8,GSK3B,MARCHF5,MRAS,P4HB,PPP3CB,PPP3CC,RALB,RAP1B,RAP2A,ROCK2
RANK Signaling in Osteoclasts	1.25	0.0968	1	AKT1,CBL,MAP2K6,MAP3K4,MAPK9,PIK3R4,PPP3CB,PPP3CC,TRAF2
Role of JAK2 in Hormone-like Cytokine Signaling	1.26	0.108	0	HLTF,PTPN1,PTPN6,SH2B1,STAT1,STAT3,STAT5A
G alpha (i) signalling events	1.26	0.0775	-1.789	ADCY1,APP,GABBR2,GNAI2,GNAT1,GNAT2,GNAZ,GNB1,GNB5,GNG10,GNG13,GNGT1,GNGT2,OPN1MW,OPN1SW,PSAP,RGR,RGS11,RGS9,RHO
Endocannabinoid Neuronal Synapse Pathway	1.27	0.0867	0	ADCY1,CACNA2D4,GNAI2,GNB1,GNB5,GNG10,GNG13,MAPK9,OPN1SW,PLCG2,PPP3CB,PPP3CC,RIMS1
Nitric Oxide Signaling in the Cardiovascular System	1.28	0.0917	1.265	AKT1,CACNA2D4,CAV1,GUCY2D,HSP90AA1,HSP90AB1,HSP90B1,KDR,PIK3R4,PRKCB,PRKG1
Acyl Carrier Protein Metabolism	1.28	1	NaN	AASDHPPT
Acetyl-CoA Biosynthesis III (from Citrate)	1.28	1	NaN	ACLY
Melatonin Degradation III	1.28	1	NaN	MPO
Glutamine Biosynthesis I	1.28	1	NaN	GLUL
L-cysteine Degradation II	1.28	1	NaN	CTH
FLT3 Signaling	1.28	0.128	2.236	AKT1,CBL,CSK,PTPRJ,STAT5A
Complement System	1.28	0.128	NaN	C1QA,C1QC,C4a/C4b,ITGAM,ITGB2
Thyroid Cancer Signaling	1.28	0.103	2.121	AKT1,GSK3B,INSR,MRAS,PIK3R4,RALB,RAP1B,RAP2A
Neurotrophin/TRK Signaling	1.28	0.103	2.121	AKT1,ATF2,MAP2K6,MRAS,PIK3R4,RALB,RAP1B,RAP2A
Peroxisomal protein import	1.29	0.109	1.134	ACOX3,CAT,CROT,DECR2,ECI2,IDH1,PEX5
UFMylation Signaling Pathway	1.29	0.109	0.378	ABCA1,AKT1,ELP6,GSK3B,RPN1,UBA5,UFM1
Role of JAK1, JAK2 and TYK2 in Interferon Signaling	1.29	0.148	NaN	PTPN6,STAT1,STAT2,STAT3
Dopamine-DARPP32 Feedback in cAMP Signaling	1.3	0.0843	0	ADCY1,ATF2,CACNA2D4,CSNK1G1,GNAI2,KCNJ10,KCNJ14,OPN1SW,PLCG2,PPP1CA,PPP1R10,PPP3CB,PPP3CC,PRKCB,PRKG1
Neutrophil degranulation	33.2	0.212	5.672	ABCA13,ACLY,ACTR2,ALAD,ALDOA,AMPD3,AP2A2,ARL8A,ARMC8,ATP6V0A1,ATP8A1,B2M,BST2,CAT,CD44,CD47,CD63,CD68,CD93,CKAP4,COPB1,CTSA,CTSB,CTSC,CTSD,CTSH,CTSS,CTSZ,CYBA,CYBB,CYFIP1,DDOST,DERA,DOCK2,DPP7,EEF2,ERP44,FCER1G,GCA,GLA,GLB1,GNS,GPI,GUSB,GYG1,HEXB,HK3,HMOX2,HPSE,HSP90AA1,HSP90AB1,IDH1,IGF2R,IMPDH1,IMPDH2,IQGAP1,ITGAM,ITGAV,ITGB2,KPNB1,LAMP1,MAN2B1,MANBA,MLEC,MPO,MVP,NAPRT,NCKAP1L,NCSTN,NFASC,PADI2…
Ceramide Signaling	1.3	0.0989	1.134	AKT1,CTSD,MRAS,PIK3R4,RALB,RAP1B,RAP2A,SMPD1,SMPD2
Erythrocytes take up oxygen and release carbon dioxide	1.31	0.286	NaN	CA1,SLC4A1
Aryl hydrocarbon receptor signalling	1.31	0.286	NaN	ARNT,HSP90AB1
Mitochondrial Uncoupling	1.31	0.286	NaN	SLC25A27,SLC25A4
Arginine Degradation VI (Arginase 2 Pathway)	1.31	0.286	NaN	PYCR2,PYCR3
Glycogen Biosynthesis II (from UDP-D-Glucose)	1.31	0.286	NaN	EPM2A,GYG1
Caspase activation via Death Receptors in the presence of ligand	1.31	0.188	NaN	CASP8,FAS,TRAF2
Visual phototransduction	23.1	0.508	-5.209	ABCA4,CNGA1,CNGB1,GNAT1,GNB1,GNB5,GNGT1,GRK1,GUCA1A,GUCY2D,LRAT,METAP2,OPN1MW,OPN1SW,PDE6A,PDE6B,PDE6G,RBP3,RCVRN,RDH10,RDH11,RDH12,RDH5,RGS9,RGS9BP,RHO,RLBP1,RPE65,SLC24A1,STRA6,TTR
Signaling by Rho Family GTPases	17	0.202	2.795	ACTR2,ARHGEF1,ARHGEF18,ARHGEF2,ARHGEF7,ARPC1A,ARPC1B,ARPC2,ARPC4,CDH13,CDH2,CDH3,CYBB,CYFIP1,EZR,FNBP1,GFAP,GNA13,GNAI2,GNAT1,GNAT2,GNAZ,GNB1,GNB5,GNG10,GNG13,IQGAP1,ITGA5,ITGAM,ITGAV,ITGB2,ITGB3,ITGB5,ITGB8,MAPK9,MRAS,MSN,MYL6,MYL9,NCF1,NCF2,OPN1SW,PI4KA,PIK3R4,PIP4K2C,RHOG,RHOT1,RHOT2,ROCK2,SEPTIN4,SEPTIN5,SEPTIN9,SLC9A1,VIM
EIF2 Signaling	16.5	0.21	3.4	AKT1,EIF2A,EIF3A,EIF3B,Eif3c,EIF3D,EIF3E,EIF3G,EIF3L,EIF3M,EIF5B,ELP6,GSK3B,HSPA5,IGF1R,INSR,MRAS,PIK3R4,PPP1CA,RALB,RAP1B,RAP2A,RPL10,RPL11,RPL13A,RPL15,RPL18A,RPL19,RPL29,RPL3,RPL32,RPL36,RPL36A,RPL4,RPL5,RPL7,RPL8,RPL9,RPS14,RPS17,RPS18,RPS19,RPS20,RPS27,RPS27L,RPS29,RPS3,RPS3A,RPS4X,RPS9
Retinoate Biosynthesis I	1.33	0.12	-1.342	Akr1b8,DHRS7C,RDH10,RDH11,RDH12,RDH5
Metabolism of porphyrins	1.34	0.154	-1	ABCC1,ALAD,CPOX,HMOX2
Eukaryotic Translation Initiation	15.5	0.253	6.083	CP,EIF3A,EIF3B,Eif3c,EIF3D,EIF3E,EIF3G,EIF3L,EIF3M,EIF5B,RPL10,RPL11,RPL13A,RPL15,RPL18A,RPL19,RPL29,RPL3,RPL32,RPL36,RPL36A,RPL4,RPL5,RPL7,RPL8,RPL9,RPS14,RPS17,RPS18,RPS19,RPS20,RPS27,RPS27L,RPS29,RPS3,RPS3A,RPS4X,RPS9
Ethanol Degradation IV	1.34	0.154	-1	ALDH1B1,ALDH7A1,ALDH9A1,CAT
Selenoamino acid metabolism	15.1	0.253	5.333	AHCY,CTH,EEF1E1,EPRS1,IARS1,INMT,KARS1,LARS1,RARS1,RPL10,RPL11,RPL13A,RPL15,RPL18A,RPL19,RPL29,RPL3,RPL32,RPL36,RPL36A,RPL4,RPL5,RPL7,RPL8,RPL9,RPS14,RPS17,RPS18,RPS19,RPS20,RPS27,RPS27L,RPS29,RPS3,RPS3A,RPS4X,RPS9
ABRA Signaling Pathway	1.37	0.102	0.333	ABLIM2,MAPK9,MYH9,MYL9,PPP1CA,PPP3CB,PPP3CC,ROCK2,TPM4
SRP-dependent cotranslational protein targeting to membrane	14.8	0.254	5.916	DDOST,RPL10,RPL11,RPL13A,RPL15,RPL18A,RPL19,RPL29,RPL3,RPL32,RPL36,RPL36A,RPL4,RPL5,RPL7,RPL8,RPL9,RPN1,RPS14,RPS17,RPS18,RPS19,RPS20,RPS27,RPS27L,RPS29,RPS3,RPS3A,RPS4X,RPS9,SEC11A,SEC61B,SPCS1,SPCS2,SSR3,SSR4
PFKFB4 Signaling Pathway	1.37	0.122	0.816	ATF2,FGF2,GPI,HK2,HK3,MAP2K6
Response of EIF2AK4 (GCN2) to amino acid deficiency	14.2	0.291	5.385	ATF2,GCN1,RPL10,RPL11,RPL13A,RPL15,RPL18A,RPL19,RPL29,RPL3,RPL32,RPL36,RPL36A,RPL4,RPL5,RPL7,RPL8,RPL9,RPS14,RPS17,RPS18,RPS19,RPS20,RPS27,RPS27L,RPS29,RPS3,RPS3A,RPS4X,RPS9
Synthesis of Prostaglandins (PG) and Thromboxanes (TX)	1.38	0.2	NaN	CBR1,PTGDS,PTGES
Fatty Acid Activation	1.38	0.2	NaN	ACSL3,ACSL5,ACSL6
Urate Biosynthesis/Inosine 5'-phosphate Degradation	1.38	0.2	NaN	IMPDH1,IMPDH2,NT5E
LXR/RXR Activation	1.38	0.0923	-1.667	ABCA1,ACACA,APOE,C4a/C4b,IL1RAP,Lyz1/Lyz2,PLTP,PON1,RXRB,TF,TTR,VTN
Eukaryotic Translation Elongation	13.6	0.262	5.568	EEF1B2,EEF1D,EEF1G,EEF2,RPL10,RPL11,RPL13A,RPL15,RPL18A,RPL19,RPL29,RPL3,RPL32,RPL36,RPL36A,RPL4,RPL5,RPL7,RPL8,RPL9,RPS14,RPS17,RPS18,RPS19,RPS20,RPS27,RPS27L,RPS29,RPS3,RPS3A,RPS4X,RPS9
Nonsense-Mediated Decay (NMD)	13.4	0.265	5.477	ETF1,RBM8A,RNPS1,RPL10,RPL11,RPL13A,RPL15,RPL18A,RPL19,RPL29,RPL3,RPL32,RPL36,RPL36A,RPL4,RPL5,RPL7,RPL8,RPL9,RPS14,RPS17,RPS18,RPS19,RPS20,RPS27,RPS27L,RPS29,RPS3,RPS3A,RPS4X,RPS9
Signaling by ROBO receptors	13.3	0.187	2.324	ETF1,PFN1,PPP3CB,PSMB10,PSMB8,PSMC1,PSMD12,PSMD13,PSMD2,PSMD5,PSMD6,PSMD7,PSMD8,PSMD9,PSME1,PSME2,RBM8A,RNPS1,RPL10,RPL11,RPL13A,RPL15,RPL18A,RPL19,RPL29,RPL3,RPL32,RPL36,RPL36A,RPL4,RPL5,RPL7,RPL8,RPL9,RPS14,RPS17,RPS18,RPS19,RPS20,RPS27,RPS27L,RPS29,RPS3,RPS3A,RPS4X,RPS9
Glutaminergic Receptor Signaling Pathway (Enhanced)	1.4	0.0767	0.2	ADCY1,AKT1,ATF2,BET1L,CACNA2D4,DGKE,GABBR2,GLS,GLUL,GNAI2,GOT1,GOT2,GPAA1,MKNK1,NSF,PIK3R4,PLA2G4A,PLCG2,PLD3,PLD4,PPP3CB,PPP3CC,PRKCB,SCN3B,SHANK1
Cellular Effects of Sildenafil (Viagra)	1.4	0.0686	1.938	ADCY1,AKT1,ATF2,CACNA2D4,CAPN2,CASP3,CASP8,CNGA1,CNGA2,CNGB1,CNTF,FAS,GABBR2,GNAI2,GNB1,GNB5,GNG10,GNG13,GPR179,GPR89A,GUCY2D,HCN4,HSP90AA1,HSP90AB1,HSP90B1,MAP2K6,MAPK9,MYH14,MYH9,MYL6,MYL9,OPN1MW,OPN1SW,PDE6A,PDE6B,PDE6C,PDE6G,PIK3R4,PPP1CA,PPP1R10,PPP3CB,PPP3CC,PRKG1,RGR,RHO,SLC9A1,SOD2
Ethanol Degradation II	1.41	0.139	-1	ADH5,ADHFE1,ALDH1B1,ALDH7A1,ALDH9A1
Mitochondrial protein degradation	13	0.286	-4.536	ACAD8,ACAT1,ACO2,ALDH1B1,APP,ATP5F1A,ATP5F1B,ATP5F1C,ATP5PO,BDH1,COX4I1,DLD,ECI1,FH,HMGCS2,HTRA2,IARS2,IDH3A,MDH2,ME2,NADK2,NDUFS1,NDUFS3,NDUFV1,NDUFV3,OPA1,SLC25A5,UQCRC2
Growth Hormone Signaling	1.42	0.11	1.633	IGF1R,PIK3R4,PLCG2,PRKCB,PTPN6,STAT1,STAT3,STAT5A
Autism Signaling Pathway	1.42	0.0777	0.816	AKT1,ALDH16A1,ALDH1B1,ALDH1L1,ALDH5A1,ALDH7A1,ALDH9A1,B2M,BCKDK,CACNA2D4,CNTF,CYFIP1,CYP27A1,DLD,GSK3B,HLA-A,IGF1R,IGF2R,L2HGDH,MRAS,PIK3R4,RALB,RAP1B,RAP2A
Sirtuin Signaling Pathway	11.9	0.165	2.121	ABCA1,ACLY,AKT1,APP,ATG5,ATG9A,ATP5F1A,ATP5F1B,ATP5F1C,ATP5PB,BAX,BPGM,CPT1C,G6PD,GLS,GOT2,GSK3B,H1-5,HMGCS2,LDHA,NAMPT,NDUFAF1,NDUFB1,NDUFS1,NDUFS3,NDUFS7,NDUFS8,NDUFV1,NDUFV3,NQO1,PARP1,PGAM1,PGK1,SLC25A4,SLC25A5,SLC2A1,SMARCA5,SOD2,STAT3,TIMM13,Timm23,TIMM44,TOMM34,TP53BP1,UQCRC2,VDAC2,VDAC3,XRCC5,XRCC6
Melanocyte Development and Pigmentation Signaling	1.44	0.101	1.667	ADCY1,ATF2,MRAS,PIK3R4,PLCG2,PTPN6,RALB,RAP1B,RAP2A,TYR
Role of RIG1-like Receptors in Antiviral Innate Immunity	1.44	0.128	1.633	CASP8,DHX58,IFIH1,RIGI,TRAF2,TRIM25
Trehalose Degradation II (Trehalase)	1.44	0.333	NaN	HK2,HK3
Acetyl-CoA Biosynthesis I (Pyruvate Dehydrogenase Complex)	1.44	0.333	NaN	DLAT,DLD
UDP-N-acetyl-D-glucosamine Biosynthesis II	1.44	0.333	NaN	GFPT2,GNPNAT1
Zymosterol Biosynthesis	1.44	0.333	NaN	HSD17B7,LBR
Trans, trans-farnesyl Diphosphate Biosynthesis	1.44	0.333	NaN	FDPS,GGPS1
Other interleukin signaling	1.45	0.167	0	CASP3,CSF1R,PTPRZ1,STX3
Tryptophan Degradation III (Eukaryotic)	1.45	0.167	NaN	ACAT1,Acat2/Acat3,CA1,CDYL
Inflammasome pathway	1.45	0.167	NaN	Casp1,CASP8,CTSB,MYD88
Ribosomal Quality Control Signaling Pathway	11.5	0.17	5.337	DIS3,EXOSC4,EXOSC8,G3BP1,PSMB10,PSMB8,PSMC1,PSMD12,PSMD13,PSMD2,PSMD5,PSMD6,PSMD7,PSMD8,PSMD9,PSME1,PSME2,RPL10,RPL11,RPL13A,RPL15,RPL18A,RPL19,RPL29,RPL3,RPL32,RPL36,RPL36A,RPL4,RPL5,RPL7,RPL8,RPL9,RPS14,RPS17,RPS18,RPS19,RPS20,RPS27,RPS27L,RPS29,RPS3,RPS3A,RPS4X,RPS9
Translocation of SLC2A4 (GLUT4) to the plasma membrane	1.45	0.111	1.414	AKT1,C2CD5,EXOC1,EXOC4,EXOC6,MYH9,TUBB4B,YWHAH
Tryptophan catabolism	1.46	0.214	NaN	KYAT1,KYAT3,SLC3A2
Regulation of eIF4 and p70S6K Signaling	11.5	0.197	2.646	AKT1,EIF2A,EIF3A,EIF3B,Eif3c,EIF3D,EIF3E,EIF3G,EIF3L,EIF3M,ELP6,ITGA5,ITGAM,ITGAV,ITGB2,ITGB3,ITGB5,ITGB8,MKNK1,MRAS,PAIP2,PIK3R4,RALB,RAP1B,RAP2A,RPS14,RPS17,RPS18,RPS19,RPS20,RPS27,RPS27L,RPS29,RPS3,RPS3A,RPS4X,RPS9
Class I MHC mediated antigen processing and presentation	11.4	0.147	5.078	ANAPC4,B2M,BCAP31,CALR,CTSL,CTSS,CUL5,CYBA,CYBB,DTX3L,ERAP1,FBXL15,FCGR1A,HACE1,HECTD1,HLA-A,HSPA5,ITGAV,ITGB5,KEAP1,MYD88,NCF1,NCF2,NCF4,NPEPPS,PIK3R4,PSMB10,PSMB8,PSMC1,PSMD12,PSMD13,PSMD2,PSMD5,PSMD6,PSMD7,PSMD8,PSMD9,PSME1,PSME2,RBBP6,RNF114,RNF213,S100A9,SEC13,SEC22B,SEC23B,SEC61B,TAP1,TAP2,TAPBP,TRIM21,UBA5,UBA7,UBE2H,UBE2Q1,UBE2V2
Orexin Signaling Pathway	1.5	0.0826	-0.894	ADCY1,AKT1,ATP6V0A1,ATP6V1A,ATP6V1B2,ATP6V1E1,ATP6V1H,CACNA2D4,CASP3,GNB1,GNB5,GNG10,GNG13,PI4KA,PIK3R4,PIP4K2C,PLA2G4A,PLCG2,PRKCB,SLC8A3
TP53 Regulates Transcription of DNA Repair Genes	1.51	0.114	0	AP1B1,ATF2,CCNT1,NELFA,POLR2H,SSRP1,SUPT16H,TCEA1
Synaptic Long Term Potentiation	1.51	0.0968	1.155	ADCY1,ATF2,MRAS,PLCG2,PPP1CA,PPP1R10,PPP3CB,PPP3CC,PRKCB,RALB,RAP1B,RAP2A
Eukaryotic Translation Termination	11.3	0.238	5.292	ETF1,RPL10,RPL11,RPL13A,RPL15,RPL18A,RPL19,RPL29,RPL3,RPL32,RPL36,RPL36A,RPL4,RPL5,RPL7,RPL8,RPL9,RPS14,RPS17,RPS18,RPS19,RPS20,RPS27,RPS27L,RPS29,RPS3,RPS3A,RPS4X,RPS9
Arachidonic acid metabolism	1.52	0.133	0	ABCC1,ALOX5AP,GGT1,MAPKAPK2,PLA2G4A,PON1
RHO GTPase cycle	10.9	0.136	4.131	AKAP12,ANKFY1,ARHGAP17,ARHGDIA,ARHGEF1,ARHGEF10L,ARHGEF18,ARHGEF2,ARHGEF7,ARL13B,ARMCX3,BASP1,BCAP31,CAV1,CCT6A,CDC42BPB,CKAP4,CSK,CYBA,CYBB,CYFIP1,DBN1,DOCK2,DOCK8,EFHD2,ELMO2,EMC3,EPHA2,ESYT1,FAM169A,FARP2,FNBP1,GIT1,GNA13,HMOX2,HSP90AA1,HSP90AB1,IQGAP1,LBR,LMAN1,NCF1,NCF2,NCF4,NCKAP1L,NDUFS3,NUDC,RASGRF2,RBBP6,RHOG,ROCK2,SAMM50,SCFD1,SLC4A7,SRRM1,STAM2,STK10,TFRC,TPM4,TWF1,VIM,WDR11
TNF signaling	1.53	0.123	0.378	ADAM17,CASP8,MAPKAPK2,OPTN,SMPD2,TNFAIP3,TRAF2
IL-8 Signaling	10.8	0.183	3.053	AKT1,BAX,CYBB,FNBP1,GNA13,GNAI2,GNAT1,GNAT2,GNAZ,GNB1,GNB5,GNG10,GNG13,IQGAP1,ITGAM,ITGAV,ITGB2,ITGB3,KDR,MAPK9,MPO,MRAS,MYL9,NCF1,NCF2,OPN1SW,PIK3R4,PLD3,PLD4,PRKCB,RALB,RAP1B,RAP2A,RHOG,RHOT1,RHOT2,ROCK2,VCAM1
Cholesterol Biosynthesis I	1.55	0.231	NaN	EBP,HSD17B7,LBR
Cholesterol Biosynthesis II (via 24,25-dihydrolanosterol)	1.55	0.231	NaN	EBP,HSD17B7,LBR
Cholesterol Biosynthesis III (via Desmosterol)	1.55	0.231	NaN	EBP,HSD17B7,LBR
Mitochondrial Dysfunction	10.6	0.148	3.355	ACO2,APH1A,APP,ATF2,ATP1A3,ATP1B2,ATP5F1A,ATP5F1B,ATP5F1C,ATP5PB,ATP5PO,BAX,CACNA2D4,CAPN2,CASP3,COX17,COX4I1,COX4I2,CP,CPOX,DLAT,DLD,DMAC2L,Gstt2,HTRA2,MAPK9,MAPT,MYH9,NCSTN,NDUFAF1,NDUFB1,NDUFS1,NDUFS3,NDUFS7,NDUFS8,NDUFV1,NDUFV3,OPA1,PDHX,PIK3R4,PPP3CB,PPP3CC,PTGES,RHOT1,RHOT2,SAMM50,SOD2,TOMM34,UQCRC2,VDAC2,VDAC3
Histone Modification Signaling Pathway	1.55	0.08	1.633	ATF2,ATRX,CARM1,CDYL,DNMT3A,DPF3,GLYR1,H1-5,HDAC1,MACROH2A1,MAPK9,MORF4L1,PRDM8,PRKCB,PRMT1,SETD7,SMNDC1,SND1,TGM2,TP53BP1,ULK3,XRCC5,XRCC6,YWHAH
Major pathway of rRNA processing in the nucleolus and cytosol	10.3	0.188	5.145	BYSL,DIS3,EXOSC4,EXOSC8,RIOK3,RPL10,RPL11,RPL13A,RPL15,RPL18A,RPL19,RPL29,RPL3,RPL32,RPL36,RPL36A,RPL4,RPL5,RPL7,RPL8,RPL9,RPP38,RPS14,RPS17,RPS18,RPS19,RPS20,RPS27,RPS27L,RPS29,RPS3,RPS3A,RPS4X,RPS9,WDR18
GNRH Signaling	1.57	0.0881	1.387	ADCY1,ATF2,CACNA2D4,GNAI2,GNB1,GNB5,GNG10,GNG13,MAP2K6,MAP3K4,MAPK9,MRAS,OPN1SW,PRKCB,RALB,RAP1B,RAP2A
TBC/RABGAPs	1.57	0.136	0	GGA3,OPTN,RAB35,RAB8B,TBC1D10A,TBC1D24
Glutamate Receptor Signaling	1.58	0.118	NaN	DLG4,GLS,GLUL,GNB1,GNB5,GNG10,GNG13,SLC17A7
LPS/IL-1 Mediated Inhibition of RXR Function	1.58	0.0805	0.632	ABCA1,ACOX3,ACSL3,ACSL5,ACSL6,ALDH16A1,ALDH1B1,ALDH1L1,ALDH5A1,ALDH7A1,ALDH9A1,APOE,CAT,CPT1C,Cyp2d9 (includes others),Gstt2,HMGCS1,HMGCS2,HS2ST1,IL1RAP,MAPK9,MYD88,PLTP,TRAF2
CLEAR Signaling Pathway	9.29	0.151	2.592	AKT1,ATF2,ATP6V0A1,ATP6V1A,ATP6V1B2,ATP6V1E1,ATP6V1H,BNIP3,CD63,CTSA,CTSB,CTSD,FGF2,GLA,GLB1,GNS,GSK3B,GUSB,HEXA,HEXB,IGF1R,IGF2R,INSR,KDR,LAMP1,M6PR,MAPK9,MID1,MRAS,PML,PPP3CB,PPP3CC,PRKCB,PSAP,RALB,RAP1B,RAP2A,RRAGC,SCPEP1,SEC13,VPS26A,VPS33A,YWHAH
Coronavirus Pathogenesis Pathway	8.78	0.166	-2.556	ADAM17,ATP6V1A,BAX,BST2,Casp1,CASP3,CASP8,CDK2,CTSL,DPP9,EIF2A,HDAC1,KPNB1,MAPK9,NPC1,Oas1a/Oas1g,RIGI,RPS14,RPS17,RPS18,RPS19,RPS20,RPS27,RPS27L,RPS29,RPS3,RPS3A,RPS4X,RPS9,STAT1,STAT2,STAT3,STING1,TRIM25,ZC3HAV1
RIPK1-mediated regulated necrosis	1.6	0.156	1.342	CASP8,FAS,HSP90AA1,SDCBP,TRAF2
FasL/ CD95L signaling	1.6	0.4	NaN	CASP8,FAS
Proline Biosynthesis II (from Arginine)	1.6	0.4	NaN	PYCR2,PYCR3
Pentose Phosphate Pathway (Oxidative Branch)	1.6	0.4	NaN	G6PD,H6PD
Superpathway of Serine and Glycine Biosynthesis I	1.6	0.4	NaN	PHGDH,PSAT1
Lysine Degradation II	1.6	0.4	NaN	AASDHPPT,ALDH7A1
Lysine Degradation V	1.6	0.4	NaN	AASDHPPT,ALDH7A1
Xenobiotic Metabolism PXR Signaling Pathway	1.6	0.086	-0.728	ALDH16A1,ALDH1B1,ALDH1L1,ALDH5A1,ALDH7A1,ALDH9A1,CAT,CDK2,Gstt2,HS2ST1,HSP90AA1,HSP90AB1,HSP90B1,PPP1CA,PPP1R10,PRKCB,SNW1,Ugt1a6a/Ugt1a6b,Ugt1a7c
CDK5 Signaling	1.62	0.104	0.905	ADCY1,LAMB1,LAMC1,MAPK9,MAPT,MRAS,PPP1CA,PPP1R10,RALB,RAP1B,RAP2A
Protein Ubiquitination Pathway	8.54	0.147	2.137	ANAPC4,B2M,CBL,DNAJB11,DNAJC28,DNAJC6,DNAJC8,DNAJC9,HLA-A,HSP90AA1,HSP90AB1,HSP90B1,HSPA4L,HSPA5,HSPB1,HSPB6,HSPH1,PSMB10,PSMB8,PSMC1,PSMD12,PSMD13,PSMD2,PSMD5,PSMD6,PSMD7,PSMD8,PSMD9,PSME1,PSME2,TAP1,TAP2,UBE2H,UBE2Q1,UBE2V2,USO1,USP11,USP19,USP24,USP32,USP8
Sheddase Signaling Pathway	1.64	0.0882	0	ADAM17,BSG,CD44,CDH2,FAS,FN1,GNAI2,ITGA5,ITGAV,ITGB2,ITGB3,ITGB5,ITGB8,KDR,MAPK9,Mmp3,OPN1SW,PIK3R4
IL-7 Signaling Pathway	1.64	0.114	1.414	AKT1,BAX,CDK2,GSK3B,LYN,PIK3R4,SLC2A1,STAT1,STAT5A
Androgen Signaling	1.64	0.0914	0	CACNA2D4,CALR,GNA13,GNAI2,GNAT1,GNAT2,GNAZ,GNB1,GNB5,GNG10,GNG13,HSP90AA1,MRAS,OPN1SW,POLR2H,PRKCB
RHO GTPases activate PAKs	1.65	0.19	1	MYH14,MYH9,MYL6,MYL9
Cristae formation	8.31	0.394	-3.606	APOO,ATP5F1A,ATP5F1B,ATP5F1C,ATP5MK,ATP5PB,ATP5PO,CHCHD3,CHCHD6,DMAC2L,IMMT,SAMM50,TMEM11
Methionine Degradation I (to Homocysteine)	1.65	0.19	-1	AHCY,AHCYL1,PRMT1,PRMT8
Reversible hydration of carbon dioxide	1.65	0.25	NaN	CA1,CA12,CA14
Signaling by Leptin	1.65	0.25	NaN	SH2B1,STAT3,STAT5A
Lysine catabolism	1.65	0.25	NaN	ALDH7A1,CRYM,DLD
Purine Nucleotides De Novo Biosynthesis II	1.65	0.25	NaN	IMPDH1,IMPDH2,PFAS
fMLP Signaling in Neutrophils	8.21	0.195	2.065	ACTR2,ARPC1A,ARPC1B,ARPC2,ARPC4,CYBB,GNA13,GNAI2,GNAT1,GNAT2,GNAZ,GNB1,GNB5,GNG10,GNG13,MRAS,NCF1,NCF2,OPN1SW,PIK3R4,PPP3CB,PPP3CC,PRKCB,RALB,RAP1B,RAP2A
Ephrin Receptor Signaling	8.15	0.163	2.449	ACTR2,AKT1,ARPC1A,ARPC1B,ARPC2,ARPC4,ATF2,EPHA2,EPHB2,GNA13,GNAI2,GNAT1,GNAT2,GNAZ,GNB1,GNB5,GNG10,GNG13,ITGA5,ITGAM,ITGAV,ITGB2,ITGB3,ITGB5,ITGB8,MRAS,OPN1SW,RALB,RAP1B,RAP2A,ROCK2,SDCBP,STAT3
Actin Nucleation by ARP-WASP Complex	8.1	0.231	2.324	ACTR2,ARPC1A,ARPC1B,ARPC2,ARPC4,FNBP1,ITGA5,ITGAM,ITGAV,ITGB2,ITGB3,ITGB5,ITGB8,MRAS,RALB,RAP1B,RAP2A,RHOG,RHOT1,RHOT2,ROCK2
Oxytocin in Brain Signaling Pathway	1.7	0.0896	1.886	AKT1,ATF2,CACNA2D4,EIF2A,GNAI2,GNB1,GNB5,GNG10,GNG13,KCNJ13,MRAS,PIK3R4,PLA2G4A,PRKCB,PTPN1,RALB,RAP1B,RAP2A
Sleep NREM Signaling Pathway	1.71	0.103	-0.577	ADCY1,ATF2,GNAI2,MAP2K6,MRAS,OPN1SW,PARP1,RALB,RAP1B,RAP2A,XRCC5,YWHAH
Regulation of TP53 Activity through Acetylation	1.72	0.167	0.447	AKT1,HDAC1,MAP2K6,PIP4K2C,PML
Signaling by CSF3 (G-CSF)	1.72	0.167	1.342	CUL5,LYN,STAT1,STAT3,STAT5A
Amyloid Processing	1.73	0.135	-0.816	AKT1,APH1A,APP,CAPN2,GSK3B,MAPT,NCSTN
Plasma lipoprotein assembly, remodeling, and clearance	1.74	0.118	1	ABCA1,AP2A2,APOE,LIPA,MTTP,NPC1,P4HB,PLTP,SOAT1
IL-12 Signaling and Production in Macrophages	1.75	0.0868	0.943	AKT1,APOE,CD47,DHX58,FCGR1A,Fcgr2b,IFIH1,IL6ST,ITGAM,Lyz1/Lyz2,MAP2K6,MYD88,PIK3R4,PON1,PRKCB,RIGI,STAT1,STAT3,THBS1,XRCC5,XRCC6
mTOR Signaling	8.06	0.159	2.138	AKT1,EIF3A,EIF3B,Eif3c,EIF3D,EIF3E,EIF3G,EIF3L,EIF3M,FNBP1,INSR,MRAS,PIK3R4,PLD3,PLD4,PRKCB,RALB,RAP1B,RAP2A,RHOG,RHOT1,RHOT2,RPS14,RPS17,RPS18,RPS19,RPS20,RPS27,RPS27L,RPS29,RPS3,RPS3A,RPS4X,RPS9
RAC Signaling	7.93	0.19	2.828	ACTR2,ANK1,ARPC1A,ARPC1B,ARPC2,ARPC4,CD44,CYBB,CYFIP1,IQGAP1,ITGA5,ITGAM,ITGAV,ITGB2,ITGB3,ITGB5,ITGB8,MRAS,NCF1,NCF2,PI4KA,PIK3R4,PIP4K2C,RALB,RAP1B,RAP2A
Synaptic Long Term Depression	1.76	0.0909	1.213	CACNA2D4,CTH,GNA13,GNAI2,GNAT1,GNAT2,GNAZ,GUCY2D,IGF1R,LYN,MRAS,PLA2G4A,PLCG2,PRKCB,PRKG1,RALB,RAP1B,RAP2A
Erythrocytes take up carbon dioxide and release oxygen	1.76	0.273	NaN	CA1,CYB5R1,SLC4A1
Aspartate and asparagine metabolism	1.76	0.273	NaN	GOT1,GOT2,SLC25A12
Pentose Phosphate Pathway	1.76	0.273	NaN	G6PD,H6PD,TALDO1
Xenobiotic Metabolism Signaling	1.77	0.0816	NaN	ALDH16A1,ALDH1B1,ALDH1L1,ALDH5A1,ALDH7A1,ALDH9A1,ARNT,CAT,Gstt2,HS2ST1,HSP90AA1,HSP90AB1,HSP90B1,KEAP1,MAP2K6,MAP3K4,MAPK9,MRAS,NQO1,PIK3R4,PRKCB,RALB,RAP1B,RAP2A,SNW1,Ugt1a6a/Ugt1a6b,Ugt1a7c
Glucose metabolism	7.8	0.233	-2.683	ADPGK,ALDOA,BPGM,ENO1,GAPDH,GPI,HK2,HK3,NUP210,NUP85,PC,PFKFB2,PFKL,PFKP,PGAM1,PGK1,PGP,PKM,SEC13,SLC37A2
GABAergic Receptor Signaling Pathway (Enhanced)	1.79	0.1	-0.535	ADCY1,ALDH5A1,CACNA2D4,GABBR2,GLS,GLUL,GNAI2,GNB1,GNB5,GNG10,GNG13,GOT1,GOT2,SLC6A13
Gluconeogenesis I	7.8	0.4	-3	ALDOA,BPGM,ENO1,GAPDH,GPI,MDH1,MDH2,ME1,ME2,PGAM1,PGK1,Pgk2
Actin Cytoskeleton Signaling	7.72	0.149	3.657	ACTR2,ARHGEF1,ARHGEF7,ARPC1A,ARPC1B,ARPC2,ARPC4,CSK,CYFIP1,EZR,FGF2,FN1,GIT1,GNA13,IQGAP1,ITGA5,ITGAM,ITGAV,ITGB2,ITGB3,ITGB5,ITGB8,MRAS,MSN,MYH14,MYH9,MYL6,MYL9,NCKAP1L,PFN1,PIK3R4,RALB,RAP1B,RAP2A,ROCK2,SLC9A1
Mitochondrial L-carnitine Shuttle Pathway	1.8	0.211	1	ACSL3,ACSL5,ACSL6,CPT1C
nNOS Signaling in Neurons	1.81	0.14	NaN	CAPN2,DLG2,DLG4,NOS1AP,PPP3CB,PPP3CC,PRKCB
Lysosomal oligosaccharide catabolism	1.81	0.5	NaN	MAN2B1,MANBA
Proline Biosynthesis I	1.81	0.5	NaN	PYCR2,PYCR3
Rapoport-Luebering Glycolytic Shunt	1.81	0.5	NaN	BPGM,PGAM1
L-cysteine Degradation I	1.81	0.5	NaN	GOT1,GOT2
Fatty Acid β-oxidation III (Unsaturated, Odd Number)	1.81	0.5	NaN	ECI1,ECI2
Noradrenaline and Adrenaline Degradation	1.81	0.154	-0.447	ADH5,ADHFE1,ALDH1B1,ALDH7A1,ALDH9A1,COMT
Protein Sorting Signaling Pathway	7.62	0.166	2.646	ADCY1,AP1B1,AP3M2,ARFGEF2,ATP8A2,COPA,COPB1,COPB2,COPG1,COPZ2,GGA3,IGF2R,LMAN1,LYN,M6PR,PLD3,PLD4,PLPP2,RER1,SCARB2,SEC13,SEC23B,SNX11,SNX17,TMED10,TMED3,TMED4,VPS26A,WASHC5,YES1
STAT3 Pathway	1.82	0.101	1.732	FGF2,IGF1R,IGF2R,IL6ST,INSR,KDR,MAP2K6,MAPK9,MRAS,PTPN6,RALB,RAP1B,RAP2A,STAT3
CXCR4 Signaling	7.21	0.167	2.837	ADCY1,AKT1,ELMO2,FNBP1,GNA13,GNAI2,GNAT1,GNAT2,GNAZ,GNB1,GNB5,GNG10,GNG13,LYN,MAPK9,MRAS,MYL6,MYL9,OPN1SW,PIK3R4,PRKCB,RALB,RAP1B,RAP2A,RHOG,RHOT1,RHOT2,ROCK2
Integrin Signaling	7.19	0.152	3.286	ACTR2,AKT1,ARHGEF7,ARPC1A,ARPC1B,ARPC2,ARPC4,CAPN2,CAV1,FNBP1,GIT1,GSK3B,ITGA5,ITGAM,ITGAV,ITGB2,ITGB3,ITGB5,ITGB8,MRAS,MYL9,PARVA,PFN1,PIK3R4,PLCG2,RALB,RAP1B,RAP2A,RHOG,RHOT1,RHOT2,TSPAN5
RHO GTPases activate PKNs	1.84	0.179	1.342	MYH14,MYH9,MYL6,MYL9,YWHAH
EPH-Ephrin signaling	7.19	0.215	2.683	ACTR2,AP2A2,APH1A,ARHGEF7,ARPC1A,ARPC1B,ARPC2,ARPC4,EPHA2,EPHB2,GIT1,LYN,MYH14,MYH9,MYL6,MYL9,NCSTN,ROCK2,SDCBP,YES1
Resolution of Abasic Sites (AP sites)	1.86	0.158	0.816	LIG3,PARP1,PCNA,PNKP,POLB,SMUG1
TP53 Regulates Transcription of Cell Cycle Genes	1.86	0.143	1.89	BAX,CARM1,CDK2,CNOT4,PCBP4,PCNA,PRMT1
Activation of NMDA receptors and postsynaptic events	1.86	0.118	-1.667	ADCY1,ARHGEF7,DLG2,DLG3,DLG4,GIT1,KPNA2,MAPT,RASGRF2,TUBB4B
Docosahexaenoic Acid (DHA) Signaling	1.86	0.0876	-0.426	ADCY1,AKT1,APH1A,APP,ATF2,BAX,CASP3,CASP8,CAT,EIF2A,FAS,FGF2,GSK3B,NCSTN,PIK3R4,PLA2G4A,PLCG2,PRKCB,RXRB,SPTB,STXBP1,SYNJ1
Glycolysis I	6.92	0.379	-2.828	ALDOA,BPGM,ENO1,GAPDH,GPI,PFKL,PFKP,PGAM1,PGK1,Pgk2,PKM
Hedgehog ligand biogenesis	6.74	0.246	3	ADAM17,DERL2,P4HB,PSMB10,PSMB8,PSMC1,PSMD12,PSMD13,PSMD2,PSMD5,PSMD6,PSMD7,PSMD8,PSMD9,PSME1,PSME2
Transcriptional Regulatory Network in Embryonic Stem Cells	1.88	0.0976	1.5	AKT1,ALKBH5,CDYL,ESRRB,FGF2,FOXC1,GSK3B,IGF1R,IGF2R,IL6ST,MRAS,PIK3R4,RALB,RAP1B,RAP2A,STAT3
ATF6 (ATF6-alpha) activates chaperone genes	1.88	0.3	NaN	CALR,HSP90B1,HSPA5
Interleukin-9 signaling	1.88	0.3	NaN	STAT1,STAT3,STAT5A
Reelin Signaling in Neurons	6.63	0.174	2.524	ACTR2,AKT1,APBB1,APOE,APP,ARHGEF1,ARHGEF10L,ARHGEF18,ARHGEF2,ARHGEF7,ARPC1A,ARPC1B,ARPC2,ARPC4,CDH2,GSK3B,ITGA5,LYN,MAP2K6,MAPK9,MAPT,PIK3R4,RAP1B,YES1
Fc epsilon receptor (FCERI) signaling	1.89	0.0922	1.633	AHCYL1,FCER1G,LYN,MAPK9,PLCG2,PPP3CB,PSMB10,PSMB8,PSMC1,PSMD12,PSMD13,PSMD2,PSMD5,PSMD6,PSMD7,PSMD8,PSMD9,PSME1,PSME2
Microautophagy Signaling Pathway	6.58	0.164	2.294	COL15A1,COL2A1,PSMB10,PSMB8,PSMC1,PSMD12,PSMD13,PSMD2,PSMD5,PSMD6,PSMD7,PSMD8,PSMD9,PSME1,PSME2,RHOT1,RHOT2,SEC13,SEC23B,SIDT2,SNF8,STAM2,VPS25,VPS33A,VPS33B,VPS4A
Metabolism of polyamines	6.55	0.254	2.324	NQO1,PSMB10,PSMB8,PSMC1,PSMD12,PSMD13,PSMD2,PSMD5,PSMD6,PSMD7,PSMD8,PSMD9,PSME1,PSME2,SRM
IL-15 Production	1.91	0.107	1.387	CSF1R,CSK,EPHA2,EPHB2,IGF1R,INSR,KDR,LYN,MAP2K6,PTK7,STAT1,TWF1,YES1
Regulation of Apoptosis	6.38	0.264	2.138	OPA1,PSMB10,PSMB8,PSMC1,PSMD12,PSMD13,PSMD2,PSMD5,PSMD6,PSMD7,PSMD8,PSMD9,PSME1,PSME2
Signaling by ERBB4	1.92	0.136	1.134	ADAM17,APH1A,APOE,DLG4,GFAP,NCSTN,SPARC,STAT5A
Remodeling of Epithelial Adherens Junctions	1.92	0.127	1.633	ACTR2,ARPC1A,ARPC1B,ARPC2,ARPC4,IQGAP1,MAPRE3,Tubb2b,TUBB4B
Thrombin Signaling	6.09	0.139	2.982	ADCY1,AKT1,ARHGEF1,ARHGEF10L,ARHGEF18,ARHGEF2,ARHGEF7,FNBP1,GNA13,GNAI2,GNAT1,GNAT2,GNAZ,GNB1,GNB5,GNG10,GNG13,MRAS,MYL6,MYL9,OPN1SW,PIK3R4,PLCG2,PRKCB,RALB,RAP1B,RAP2A,RHOG,RHOT1,RHOT2,ROCK2
Endocannabinoid Cancer Inhibition Pathway	1.96	0.102	-1.807	ADCY1,AKT1,ATF2,CASP3,CASP8,EIF2A,GNA13,GNAI2,GSK3B,MAP2K6,PIK3R4,ROCK2,SMPD1,SMPD2,VIM
Adrenomedullin signaling pathway	1.97	0.0941	1.698	ADCY1,AKT1,ARNT,BAX,CASP3,CSK,CTH,GSK3B,GUCY2D,MAP2K6,MAPK9,MRAS,PIK3R4,PLCG2,PRKG1,RALB,RAP1B,RAP2A,RXRB
Apelin Adipocyte Signaling Pathway	1.98	0.117	-0.378	ADCY1,CAT,CP,CYBB,GNAI2,Gstt2,MAPK9,NCF1,NCF2,OPN1SW,PTGES
RAN Signaling	1.98	0.235	NaN	IPO5,KPNA2,KPNB1,RANGAP1
Glutaryl-CoA Degradation	1.98	0.235	NaN	ACAT1,Acat2/Acat3,CA1,CDYL
PTEN Signaling	5.89	0.159	-2.183	AKT1,CASP3,CBL,GSK3B,IGF1R,IGF2R,INPP5F,INPP5K,INSR,ITGA5,ITGAM,ITGAV,ITGB2,ITGB3,ITGB5,ITGB8,KDR,MAGI3,MRAS,RALB,RAP1B,RAP2A,SYNJ1,YWHAH
TCA Cycle II (Eukaryotic)	5.89	0.391	-3	ACO1,ACO2,DLD,FH,IDH3A,IDH3G,MDH1,MDH2,SUCLA2
Epithelial Adherens Junction Signaling	2.02	0.101	0.5	ACTR2,AKT1,ARPC1A,ARPC1B,ARPC2,ARPC4,CDH2,FARP2,IGF1R,IQGAP1,MRAS,RALB,RAP1B,RAP2A,ROCK2,YWHAH
KEAP1-NFE2L2 pathway	5.84	0.158	2.041	AKT1,DPP3,GSK3B,KEAP1,NME3,PI4KA,PIK3R4,PSMB10,PSMB8,PSMC1,PSMD12,PSMD13,PSMD2,PSMD5,PSMD6,PSMD7,PSMD8,PSMD9,PSME1,PSME2,STK10,STK35,STK39,TRIM21
IL-17A Signaling in Fibroblasts	2.03	0.125	1.897	ELAVL1,FN1,GSK3B,MAPK9,P4HA2,P4HB,PRKCB,STAT3,TRAF2,VCAM1
TR/RXR Activation	2.03	0.107	-0.277	ACACA,AKT1,CDK2,ENO1,ITGA5,ITGB3,ME1,PCNA,PFKP,PIK3R4,RXRB,SLC16A3,SLC2A1,STRBP
Malate-aspartate shuttle	5.81	0.667	-2.449	GOT1,GOT2,MDH1,MDH2,SLC25A11,SLC25A12
Metabolism of cofactors	2.05	0.2	-1.342	ACO1,AKT1,HSP90AA1,IDH1,SPR
Circadian Rhythm Signaling	2.05	0.0889	NaN	ADCY1,ATF2,CACNA2D4,CTH,GNAI2,GNB1,GNB5,GNG10,GNG13,GSK3B,GUCY2D,LYN,MAP2K6,MKNK1,MRAS,PLCG2,PRKCB,PRKG1,PTGDS,RALB,RAP1B,RAP2A,RORB,YES1
Signaling by VEGF	5.52	0.178	2.065	AHCYL1,AKT1,CAV1,CYBA,CYBB,CYFIP1,ELMO2,HSP90AA1,HSPB1,ITGAV,ITGB3,KDR,MAPKAPK2,NCF1,NCF2,NCF4,NCKAP1L,PRKCB,ROCK2
Interleukin-3, Interleukin-5 and GM-CSF signaling	2.06	0.143	0.707	CBL,INPP5F,INPP5K,LYN,PTPN6,STAT5A,SYNJ1,YES1
PPARα/RXRα Activation	2.06	0.096	-1.698	ABCA1,ADCY1,AP2A2,GK,GOT2,HSP90AA1,HSP90AB1,HSP90B1,IL1RAP,INSR,ITGB5,MAP2K6,MRAS,NR2C2,PLCG2,PRKCB,RALB,RAP1B,RAP2A
Role of PKR in Interferon Induction and Antiviral Response	5.48	0.159	2.065	ATF2,BAX,CASP3,CASP8,COLEC12,FAS,FCGR1A,HSP90AA1,HSP90AB1,HSP90B1,Hspa1b,HSPA5,IFIH1,MAP2K6,MAPK9,METAP2,MYD88,RIGI,SCARA3,STAT1,STAT2,STAT3
Granzyme B Signaling	2.07	0.25	1	CASP3,CASP8,ENDOG,PARP1
Mevalonate Pathway I	2.07	0.25	NaN	ACAT1,Acat2/Acat3,HMGCS1,HMGCS2
Ion channel transport	2.08	0.0984	-1.886	ANO2,ATP13A1,ATP1A3,ATP1B2,ATP6V0A1,ATP6V1A,ATP6V1B2,ATP6V1E1,ATP6V1H,ATP8A1,ATP8A2,CLCN4,CLCN6,CUTC,FXYD6,TRPV2,TTYH1,WNK1
Eicosanoid Signaling	2.09	0.0887	1.043	ABCC1,ADCY1,AKT1,ALOX5AP,AP1B1,ATF2,GGT1,GNAI2,GNB1,GNB5,GNG10,GNG13,HSPB1,MAPKAPK2,MAPKAPK5,MRAS,PIK3R4,PLA2G4A,PLCG2,PRKCB,PTGDS,PTGES,RALB,RAP1B,RAP2A
NFE2L2 regulating TCA cycle genes	2.09	0.667	NaN	IDH1,ME1
Interconversion of 2-oxoglutarate and 2-hydroxyglutarate	2.09	0.667	NaN	ADHFE1,L2HGDH
NADH Repair	2.09	0.667	NaN	GAPDH,NAXE
Serine Biosynthesis	2.09	0.667	NaN	PHGDH,PSAT1
Glutamate Degradation II	2.09	0.667	NaN	GOT1,GOT2
Aspartate Biosynthesis	2.09	0.667	NaN	GOT1,GOT2
Regulation of Cellular Mechanics by Calpain Protease	5.45	0.191	2.646	CAPN2,CDK2,CNGA1,CNGA2,CNGB1,EZR,ITGA5,ITGAM,ITGAV,ITGB2,ITGB3,ITGB5,ITGB8,MRAS,RALB,RAP1B,RAP2A
Neuregulin Signaling	5.45	0.169	2.333	ADAM17,AKT1,DLG4,HSP90AA1,HSP90AB1,HSP90B1,ITGA5,ITGAM,ITGAV,ITGB2,ITGB3,ITGB5,ITGB8,MRAS,PLCG2,PRKCB,RALB,RAP1B,RAP2A,STAT5A
Somitogenesis	5.38	0.236	2.496	PSMB10,PSMB8,PSMC1,PSMD12,PSMD13,PSMD2,PSMD5,PSMD6,PSMD7,PSMD8,PSMD9,PSME1,PSME2
BER (Base Excision Repair) Pathway	2.11	0.159	0.378	LIG3,MAP2K6,PARP1,PCNA,PNKP,POLB,SMUG1
NF-κB Activation by Viruses	2.11	0.128	1.897	AKT1,ITGAV,ITGB3,MRAS,PIK3R4,PRKCB,RALB,RAP1B,RAP2A,TRAF2
Intrinsic Pathway for Apoptosis	2.11	0.145	1.414	AKT1,BAX,CASP3,CASP8,PPP3CC,SEPTIN4,STAT3,YWHAH
Regulation of RUNX2 expression and activity	5.37	0.208	2.324	GSK3B,PSMB10,PSMB8,PSMC1,PSMD12,PSMD13,PSMD2,PSMD5,PSMD6,PSMD7,PSMD8,PSMD9,PSME1,PSME2,STAT1
Cysteine Biosynthesis III (mammalia)	2.13	0.208	-1.342	AHCY,AHCYL1,CTH,PRMT1,PRMT8
Role of Tissue Factor in Cancer	2.15	0.0962	1.606	AKT1,CASP3,F3,FLNC,GNA13,ITGAV,ITGB3,KDR,LYN,MAP2K6,MAPK9,MRAS,P4HB,PDIA6,PIK3R4,RALB,RAP1B,RAP2A,STAT5A,YES1
Inhibition of Angiogenesis by TSP1	2.16	0.182	1.342	AKT1,CASP3,CD47,KDR,MAPK9,THBS1
Sucrose Degradation V (Mammalian)	2.17	0.375	NaN	ALDOA,GALM,KHK
Superoxide Radicals Degradation	2.17	0.375	NaN	CAT,NQO1,SOD2
Signaling by SCF-KIT	2.17	0.163	1.89	CBL,LYN,PTPN6,STAT1,STAT3,STAT5A,YES1
Vasopressin regulates renal water homeostasis via Aquaporins	2.17	0.163	-1.134	ADCY1,GNB1,GNB5,GNG10,GNG13,GNGT1,GNGT2
Pentose phosphate pathway	2.18	0.267	-1	DERA,G6PD,PRPS1,TALDO1
Amyloid fiber formation	2.19	0.125	0.905	APH1A,APOE,APP,B2M,GGA3,ITM2B,MFGE8,NCSTN,SORL1,TSPAN5,TTR
CGAS-STING Signaling Pathway	2.2	0.109	0.535	ABCC1,ATG5,ATP6V0A1,ATP6V1A,ATP6V1B2,ATP6V1E1,ATP6V1H,BAX,Casp1,CNTF,EIF2A,ENPP1,STAT1,STING1,ZBP1
Autophagy	2.21	0.0959	0.447	AKT1,ARNT,ATF2,ATG5,ATG9A,BNIP3,EIF2A,FGF2,GSK3B,INSR,LAMP1,MAPK9,MYD88,OPTN,PIK3R4,PPP3CB,PPP3CC,RALB,SLC3A2,VPS33A,VPS33B
The Visual Cycle	5.37	0.346	-2.828	Akr1b8,LRAT,RBP3,RDH10,RDH11,RDH12,RDH5,RLBP1,RPE65
α-Adrenergic Signaling	5.28	0.171	2.333	ADCY1,EPM2A,GNA13,GNAI2,GNAT1,GNAT2,GNAZ,GNB1,GNB5,GNG10,GNG13,MRAS,OPN1SW,PLCG2,PRKCB,RALB,RAP1B,RAP2A,SLC8A3
Pyrimidine Ribonucleotides Interconversion	2.22	0.167	-0.447	AK4,CMPK2,CTPS1,DHX29,NME3,PGP,SLC25A42
Xenobiotic Metabolism General Signaling Pathway	2.24	0.104	1.291	ABCA4,AKT1,ARNT,Gstt2,KEAP1,MAP2K6,MAP3K4,MAPK9,MRAS,NQO1,PIK3R4,PRKCB,RALB,RAP1B,RAP2A,Ugt1a6a/Ugt1a6b,Ugt1a7c
Stearate Biosynthesis I (Animals)	2.25	0.143	0	ACSL3,ACSL5,ACSL6,Akr1b8,BDH2,CLN5,DHRS1,DUS3L,OSGEP
Response to elevated platelet cytosolic Ca2+	5.24	0.159	2.4	ALDOA,APP,CALU,CD63,CYB5R1,CYRIB,F13A1,FERMT3,FN1,HSPA5,ITGB3,LGALS3BP,PECAM1,PFN1,PLEK,PRKCB,PSAP,SPARC,TAGLN2,TF,THBS1
Platelet homeostasis	2.26	0.128	0.905	GNB1,GNB5,GNG10,GNG13,GNGT1,GNGT2,PECAM1,PLA2G4A,PRKG1,PTPN6,SLC8A3
DNA Replication Pre-Initiation	5.1	0.173	3.3	ANAPC4,KPNB1,MCM2,MCM5,MCM7,PSMB10,PSMB8,PSMC1,PSMD12,PSMD13,PSMD2,PSMD5,PSMD6,PSMD7,PSMD8,PSMD9,PSME1,PSME2
Glycation Signaling Pathway	5.08	0.129	2.414	AKT1,APP,CASP3,CNTF,CYBB,DDOST,GPI,HAGH,HBA2,HK2,HK3,MAPK9,MAPT,MRAS,MYD88,NCF1,NCF2,PFKL,PFKP,PIK3R4,PRKCB,RALB,RAP1B,RAP2A,SETD7,STAT1,STAT3,TTR,VCAM1
p53 Signaling	2.27	0.122	-0.707	AKT1,BAX,CDK2,FAS,GSK3B,HDAC1,JMY,PCNA,PIK3R4,PML,ST13,THBS1
Chaperone Mediated Autophagy	2.3	0.227	0.447	ARL13B,GFAP,HSP90AA1,HSP90AB1,VIM
Superpathway of D-myo-inositol (1,4,5)-trisphosphate Metabolism	2.3	0.227	-1.342	BPNT1,INPP1,INPP5F,INPP5K,SYNJ1
Metabolism of nitric oxide: NOS3 activation and regulation	2.3	0.286	0	AKT1,CAV1,HSP90AA1,SPR
Nucleotide biosynthesis	2.3	0.286	-1	CAD,IMPDH1,IMPDH2,PFAS
Ferroptosis Signaling Pathway	4.99	0.153	3.13	ABCA1,ACACA,CTH,CTSB,CYBB,DPP4,EIF2A,G3BP1,HSPB1,KEAP1,LPCAT3,MACROH2A1,MRAS,RALB,RAP1B,RAP2A,SLC3A2,STAT3,TF,TFRC,VDAC2
TNFR2 non-canonical NF-kB pathway	4.99	0.206	2.673	PSMB10,PSMB8,PSMC1,PSMD12,PSMD13,PSMD2,PSMD5,PSMD6,PSMD7,PSMD8,PSMD9,PSME1,PSME2,TRAF2
UVC-Induced MAPK Signaling	2.31	0.157	1.414	MAPK9,MRAS,PRKCB,RALB,RAP1B,RAP2A,SMPD1,SMPD2
Post-translational protein phosphorylation	4.93	0.168	3.3	APOE,APP,CALU,CDH2,CKAP4,CP,FN1,HSP90B1,LAMB1,LAMC1,MFGE8,NUCB1,P4HB,PDIA6,RCN1,SCG2,TF,WFS1
Glucocorticoid Receptor Signaling	2.33	0.0783	NaN	AKT1,ATP5F1A,ATP5F1B,ATP5F1C,ATP5PB,B2M,CAV1,FCGR1A,H2-Eb1,H2-Q8,HLA-A,HLTF,HSP90AA1,HSP90AB1,HSP90B1,Hspa1b,HSPA5,IL6ST,MAPK9,Mmp3,MRAS,NDUFAF1,NDUFB1,NDUFS1,NDUFS3,NDUFS7,NDUFS8,NDUFV1,NDUFV3,PC,PIK3R4,PLA2G4A,POLR2H,PPP3CB,PPP3CC,RALB,RAP1B,RAP2A,RXRB,SMARCD1,STAT1,STAT3,STAT5A,TRAF2,UQCRC2,VCAM1,YWHAH
Role of MAPK Signaling in the Pathogenesis of Influenza	2.34	0.131	NaN	AKT1,ATF2,BAX,CASP3,MAP2K6,MAPK9,MRAS,PLA2G4A,RALB,RAP1B,RAP2A
NIK-->noncanonical NF-kB signaling	4.93	0.217	2.496	PSMB10,PSMB8,PSMC1,PSMD12,PSMD13,PSMD2,PSMD5,PSMD6,PSMD7,PSMD8,PSMD9,PSME1,PSME2
Apoptosis Signaling	2.42	0.123	-0.832	BAX,CAPN2,CASP3,CASP8,ENDOG,FAS,HTRA2,MRAS,PARP1,PLCG2,RALB,RAP1B,RAP2A
Mitochondrial calcium ion transport	2.43	0.308	-1	MICU3,SLC8A3,VDAC2,VDAC3
Synaptogenesis Signaling Pathway	4.9	0.114	2.197	ACTR2,ADCY1,AKT1,AP2A2,APOE,ARHGEF7,ARPC1A,ARPC1B,ARPC2,ARPC4,ATF2,BET1L,CADM1,CDH13,CDH2,CDH3,COMP,CPLX4,DLG4,EPHA2,EPHB2,GPAA1,GSK3B,LYN,MAPT,MRAS,NAP1L1,NSF,PIK3R4,PLCG2,RALB,RAP1B,RAP2A,STXBP1,THBS1,YES1
Cachexia Signaling Pathway	4.89	0.109	3.244	ADCY1,AKT1,CAPN2,CASP3,CASP8,CNTF,EIF2A,GSK3B,HSP90AA1,HSP90AB1,HSP90B1,Hspa1b,HSPA5,IGF1R,IL1RAP,INSR,MAPK9,MYD88,MYOC,P4HB,PHGDH,PIK3R4,PRKCB,PSMB10,PSMB8,PSMC1,PSMD12,PSMD13,PSMD2,PSMD5,PSMD6,PSMD7,PSMD8,PSMD9,PSME1,PSME2,STAT1,STAT2,STAT3,STAT5A
Ephrin A Signaling	4.84	0.15	2.4	AKT1,APH1A,APP,CBL,CYBB,EPHA2,FGF2,GIT1,GMPR,LYN,MYL6,MYL9,NCSTN,PIK3R4,PLCG2,PRKG1,RAP1B,RHOG,ROCK2,STAT3,YES1
Interleukin-12 family signaling	2.49	0.25	1.342	IL6ST,P4HB,STAT1,STAT3,VAMP7
Ketogenesis	4.83	0.5	-2.236	ACAT1,Acat2/Acat3,BDH1,BDH2,HMGCS1,HMGCS2
Tumor Microenvironment Pathway	2.5	0.106	1.414	AKT1,CD44,CSPG4,FAS,FGF2,FN1,HLA-A,ITGA5,ITGB3,LGALS9,Mmp3,MRAS,PIK3R4,RALB,RAP1B,RAP2A,SLC16A1,SLC2A1,STAT3
MHC class II antigen presentation	2.51	0.117	1.807	AP1B1,AP2A2,CD74,CTSA,CTSB,CTSC,CTSD,CTSH,CTSL,CTSS,KIF2A,KIF5B,LGMN,SEC13,TUBB4B
HGF Signaling	4.75	0.153	3.742	AKT1,ATF2,CDK2,ITGA5,ITGAM,ITGAV,ITGB2,ITGB3,ITGB5,ITGB8,MAP3K4,MAPK9,MRAS,PIK3R4,PLCG2,PRKCB,RALB,RAP1B,RAP2A,STAT3
Interleukin-2 family signaling	2.53	0.17	1.414	INPP5F,INPP5K,LGALS9,PTPN6,STAT1,STAT3,STAT5A,SYNJ1
Sulfur amino acid metabolism	2.53	0.214	-1.633	AHCY,CSAD,CTH,GOT1,GOT2,SQOR
Potassium Channels	2.53	0.126	-1.941	GABBR2,GNB1,GNB5,GNG10,GNG13,GNGT1,GNGT2,HCN4,KCNA10,KCNB1,KCNJ10,KCNJ14,KCNV2
Gene and protein expression by JAK-STAT signaling after IL-12 stimulation	2.54	0.189	-0.378	CA1,LCP1,MSN,PSME2,RAP1B,SOD2,TALDO1
RHO GTPases Activate NADPH Oxidases	4.69	0.333	2.828	CYBA,CYBB,NCF1,NCF2,NCF4,PIK3R4,PRKCB,S100A9
Synthesis of DNA	4.67	0.156	3.441	ANAPC4,CDK2,MCM2,MCM5,MCM7,PCNA,PSMB10,PSMB8,PSMC1,PSMD12,PSMD13,PSMD2,PSMD5,PSMD6,PSMD7,PSMD8,PSMD9,PSME1,PSME2
Hepatic Fibrosis Signaling Pathway	4.67	0.103	3	AKT1,ATF2,CACNA2D4,CASP3,CSNK1G1,CYBB,FGF2,FNBP1,GNAI2,GSK3B,IL1RAP,ITGA5,ITGAM,ITGAV,ITGB2,ITGB3,ITGB5,ITGB8,KDR,MAP2K6,MAPK9,MRAS,MYD88,MYL6,MYL9,NCF1,NCF2,OPN1SW,PIK3R4,PLCG2,PRKCB,RALB,RAP1B,RAP2A,RHOG,RHOT1,RHOT2,ROCK2,SOD2,STAT3,TF,TFRC,VCAM1
UDP-N-acetyl-D-galactosamine Biosynthesis II	2.57	0.333	0	GNPNAT1,GPI,HK2,HK3
COPII-mediated vesicle transport	4.62	0.192	2.673	CTSC,CTSZ,GOLGA2,LMAN1,LMAN2,NSF,PPP6R1,SCFD1,SEC13,SEC22B,SEC23B,SEC23IP,TMED10,USO1
Cellular response to heat stress	2.6	0.129	-0.632	BAG5,GSK3B,HSP90AA1,HSP90AB1,HSPA4L,HSPA5,HSPB1,HSPH1,MAPKAPK2,NUP210,NUP85,SEC13,ST13
Sumoylation Pathway	2.6	0.129	-0.302	ARHGDIA,DNMT3A,FAS,FNBP1,HDAC1,MAPK9,PCNA,PML,RANGAP1,RHOG,RHOT1,RHOT2,SENP7
RHO GTPases activate CIT	2.6	0.263	0.447	DLG4,MYH14,MYH9,MYL6,MYL9
RHO GTPases Activate ROCKs	2.6	0.263	1.342	MYH14,MYH9,MYL6,MYL9,ROCK2
RNA Polymerase II Transcription	2.61	0.113	-0.243	CCNT1,CDC40,CSTF2,FIP1L1,FYTTD1,NELFA,POLDIP3,POLR2H,RBM8A,RNPS1,SRRM1,SRSF5,SRSF9,SSRP1,SUPT16H,TCEA1,ZC3H11A
NAP1L1 Transcription Regulation Signaling Pathway	2.61	0.135	1.265	AKT1,BAX,DCAF8,DLAT,DLD,HDGF,MYH9,NAP1L1,PDHX,PIK3R4,PRDM8,TUBB4B
Apelin Endothelial Signaling Pathway	4.6	0.145	3.051	ADCY1,AKT1,ARNT,GNA13,GNAI2,GNAT1,GNAT2,GNAZ,GNB1,GNB5,GNG10,GNG13,MAPK9,MRAS,OPN1SW,PIK3R4,PRKCB,RALB,RAP1B,RAP2A,VCAM1
Cholesterol biosynthesis	2.62	0.222	-0.816	EBP,FDPS,GGPS1,HMGCS1,HSD17B7,LBR
Hepatitis B Chronic Liver Pathogenesis Signaling Pathway	2.64	0.106	1.342	AKT1,AP1B1,ATF2,Casp1,GSK3B,MAPK9,MRAS,MYD88,MYH9,PIK3R4,PRKCB,RALB,RAP1B,RAP2A,RIGI,STAT1,STAT2,STAT3,VDAC2,VDAC3
Induction of Apoptosis by HIV1	2.64	0.152	0.632	BAX,CASP3,CASP8,FAS,HTRA2,MAPK9,SLC25A3,SLC25A4,SLC25A5,TRAF2
Signaling by Insulin receptor	2.66	0.178	-1.414	ATP6V0A1,ATP6V1A,ATP6V1B2,ATP6V1E1,ATP6V1H,CTSD,INSR,PTPN1
Pyrimidine Ribonucleotides De Novo Biosynthesis	2.66	0.178	0	AK4,CAD,CMPK2,CTPS1,DHX29,NME3,PGP,SLC25A42
Mitotic G2-G2/M phases	2.67	0.105	1.964	CDK11B,CDK2,HSP90AA1,HSP90AB1,OPTN,PCM1,PSMB10,PSMB8,PSMC1,PSMD12,PSMD13,PSMD2,PSMD5,PSMD6,PSMD7,PSMD8,PSMD9,PSME1,PSME2,TUBB4B,TUBGCP3
Trafficking and processing of endosomal TLR	4.58	0.462	2.449	CTSB,CTSL,CTSS,HSP90B1,LGMN,UNC93B1
eNOS Signaling	2.67	0.112	1.732	ADCY1,AKT1,CASP3,CASP8,CAV1,CNGA1,CNGA2,CNGB1,HSP90AA1,HSP90AB1,HSP90B1,Hspa1b,HSPA5,KDR,PIK3R4,PLCG2,PRKCB,PRKG1
Growth hormone receptor signaling	4.55	0.32	2.121	ADAM17,LYN,PTPN1,PTPN6,SH2B1,STAT1,STAT3,STAT5A
Production of Nitric Oxide and Reactive Oxygen Species in Macrophages	4.54	0.13	2.837	AKT1,APOE,CAT,CYBA,CYBB,FNBP1,Lyz1/Lyz2,MAP3K4,MAPK9,MPO,NCF1,NCF2,NCF4,PIK3R4,PLCG2,PON1,PPP1CA,PPP1R10,PRKCB,PTPN6,RAP1B,RHOG,RHOT1,RHOT2,STAT1
Ketolysis	2.72	0.364	NaN	ACAT1,Acat2/Acat3,BDH1,BDH2
Asparagine N-linked glycosylation	4.52	0.152	3.441	ALG11,CALR,DDOST,DERL2,EDEM3,GANAB,GFPT2,GNPNAT1,LMAN1,MAN2A1,MARCHF6,MGAT1,MGAT2,MLEC,MPDU1,PSMC1,RPN1,STT3A,UGGT1
trans-Golgi Network Vesicle Budding	2.73	0.147	1.508	AP1B1,APP,CTSZ,DNAJC6,GNS,IGF2R,M6PR,SNAPIN,TFRC,TXNDC5,VAMP7
Macropinocytosis Signaling	4.42	0.184	3.162	ANKFY1,CSF1R,ITGA5,ITGB2,ITGB3,ITGB5,ITGB8,MRAS,PIK3R4,PLCG2,PRKCB,RALB,RAP1B,RAP2A
ISGylation Signaling Pathway	2.75	0.128	1.604	DTX3L,EIF2A,IFIH1,ISG15,ITGB2,MAPK9,PCNA,RIGI,RTN4,STAT1,STAT2,STING1,TRIM25,UBA7
Cellular response to hypoxia	4.42	0.184	2.138	ARNT,PSMB10,PSMB8,PSMC1,PSMD12,PSMD13,PSMD2,PSMD5,PSMD6,PSMD7,PSMD8,PSMD9,PSME1,PSME2
Sperm Motility	4.39	0.117	2.646	CNGA1,CNGA2,CNGB1,CSF1R,CSK,EPHA2,EPHB2,GNA13,GNAI2,GNAT1,GNAT2,GNAZ,GNB1,GNB5,GNG10,GNG13,IGF1R,INSR,KDR,LYN,MAP2K6,MRAS,OPN1SW,PLA2G4A,PLCG2,PRKCB,PRKG1,PTK7,TWF1,YES1
Cargo concentration in the ER	2.77	0.206	1.89	CTSC,CTSZ,LMAN1,LMAN2,SEC22B,SEC23B,TMED10
Fatty Acid β-oxidation I	2.77	0.206	-0.816	ACADM,ACSL3,ACSL5,ACSL6,AUH,ECI1,ECI2
Sertoli Cell-Germ Cell Junction Signaling Pathway (Enhanced)	2.78	0.102	1.225	ACTR2,AKT1,ARPC1A,ARPC1B,ARPC2,ARPC4,CDH2,F11R,GSK3B,IL1RAP,IQGAP1,LAMB1,LAMC1,MAP2K6,MAP3K4,MAPK9,MRAS,MTMR2,PIK3R4,PRKG1,RALB,RAP1B,RAP2A,TJP1
Glutamate and glutamine metabolism	4.35	0.429	-2.449	GLS,GLUL,GOT2,KYAT1,PYCR2,PYCR3
Transport of inorganic cations/anions and amino acids/oligopeptides	2.79	0.13	-1.604	SLC17A7,SLC24A1,SLC25A11,SLC3A2,SLC43A2,SLC4A1,SLC4A10,SLC4A5,SLC4A7,SLC4A8,SLC7A8,SLC8A3,SLC9A1,SLC9A6
Incretin synthesis, secretion, and inactivation	2.8	0.24	1.633	DPP4,GNB1,GNG13,SEC11A,SPCS1,SPCS2
Sphingosine-1-phosphate Signaling	2.82	0.126	0.258	ADCY1,AKT1,CASP3,CASP8,FNBP1,GNA13,GNAI2,OPN1SW,PIK3R4,PLCG2,RHOG,RHOT1,RHOT2,SMPD1,SMPD2
Sertoli Cell-Sertoli Cell Junction Signaling	2.84	0.101	1.633	AKT1,ATF2,CDH13,CDH2,CDH3,EPN1,EPN2,F11R,IL1RAP,KEAP1,LAMB1,LAMC1,MAP3K4,MAPK9,MRAS,PIK3R4,RAB8B,RALB,RAP1B,RAP2A,SPTA1,SPTB,TJP1,Tubb2b,TUBB4B
MITF-M-dependent gene expression	2.84	0.137	-0.577	ATP6V0A1,ATP6V1A,ATP6V1B2,ATP6V1E1,ATP6V1H,BCL7C,CDK2,DPF3,GMPR,HDAC1,MYRIP,SMARCD1,TYR
PAK Signaling	4.34	0.153	2.887	ARHGEF7,CASP3,GIT1,ITGA5,ITGAM,ITGAV,ITGB2,ITGB3,ITGB5,ITGB8,MAPK9,MRAS,MYL6,MYL9,PIK3R4,RALB,RAP1B,RAP2A
Formation of ATP by chemiosmotic coupling	4.33	0.35	-2.646	ATP5F1A,ATP5F1B,ATP5F1C,ATP5MK,ATP5PB,ATP5PO,DMAC2L
Oxidative Phosphorylation	4.3	0.157	-3.5	ATP5F1A,ATP5F1B,ATP5F1C,ATP5PB,ATP5PO,COX17,COX4I1,COX4I2,DMAC2L,NDUFB1,NDUFS1,NDUFS3,NDUFS7,NDUFS8,NDUFV1,NDUFV3,UQCRC2
Regulation of mitotic cell cycle	4.28	0.17	2.84	ANAPC4,CDK2,PSMB10,PSMB8,PSMC1,PSMD12,PSMD13,PSMD2,PSMD5,PSMD6,PSMD7,PSMD8,PSMD9,PSME1,PSME2
UVA-Induced MAPK Signaling	4.28	0.163	2.646	CASP3,MAPK9,MRAS,PARP1,PARP12,PARP3,PARP4,PARP9,PIK3R4,PLCG2,RALB,RAP1B,RAP2A,SMPD1,SMPD2,STAT1
14-3-3-mediated Signaling	4.19	0.144	3.742	AKT1,BAX,CBL,GFAP,GSK3B,MAPK9,MAPT,MRAS,PIK3R4,PLCG2,PRKCB,RALB,RAP1B,RAP2A,TRAF2,Tubb2b,TUBB4B,VIM,YWHAH
S Phase	4.18	0.16	2.5	AKT1,CDK2,GSK3B,PSMB10,PSMB8,PSMC1,PSMD12,PSMD13,PSMD2,PSMD5,PSMD6,PSMD7,PSMD8,PSMD9,PSME1,PSME2
Branched-chain amino acid catabolism	4.17	0.333	-2.646	ACAD8,ACAT1,AUH,BCKDK,DLD,HIBADH,HIBCH
Citric acid cycle (TCA cycle)	4.17	0.333	-2.646	ACO2,DLD,FH,IDH3A,IDH3G,MDH2,SUCLA2
Glycerophospholipid biosynthesis	2.93	0.125	0	AGPAT3,CPNE6,ETNK1,ETNPPL,GPCPD1,GPD1L,LPCAT3,MBOAT2,PCYT2,PITPNM3,PLA2G15,PLA2G4A,PLBD1,PLD3,PLD4,PTPMT1
ROBO SLIT Signaling Pathway	2.93	0.125	-1.5	ACTR2,AKT1,APBB1,APP,ARPC1A,ARPC1B,ARPC2,ARPC4,CASP3,CDH2,GIT1,GSK3B,KDR,LYN,MYL9,YES1
G-protein beta:gamma signalling	2.93	0.219	-0.378	AKT1,GNB1,GNB5,GNG10,GNG13,GNGT1,GNGT2
Thrombin signalling through proteinase activated receptors (PARs)	2.93	0.219	-0.378	GNA13,GNB1,GNB5,GNG10,GNG13,GNGT1,GNGT2
Acute Phase Response Signaling	4.14	0.126	3.153	AKT1,C1QA,C1QC,C1s1,C4a/C4b,CP,FN1,HMOX2,IL1RAP,IL6ST,MAP2K6,MAPK9,MRAS,MYD88,OSMR,RALB,RAP1B,RAP2A,RBP3,SOD2,STAT3,TF,TRAF2,TTR
NRF2-mediated Oxidative Stress Response	2.95	0.1	0.905	ABCC1,AKR7A2,AKT1,CAT,CBR1,Cyp2d9 (includes others),DNAJB11,DNAJC6,DNAJC8,DNAJC9,GSK3B,Gstt2,HSP90AA1,HSP90AB1,HSP90B1,KEAP1,MAP2K6,MAPK9,MRAS,NQO1,PIK3R4,PPIB,PRKCB,RALB,RAP1B,RAP2A,SOD2
D-myo-inositol (1,4,5)-trisphosphate Degradation	2.96	0.312	-1.342	BPNT1,INPP1,INPP5F,INPP5K,SYNJ1
Acute Myeloid Leukemia Signaling	2.97	0.141	1.265	AKT1,CSF1R,IDH1,IDH3G,MAP2K6,MRAS,PIK3R4,PML,RALB,RAP1B,RAP2A,STAT3,STAT5A
Deubiquitination	4.14	0.113	2.043	HCFC1,IFIH1,KEAP1,POLB,PSMB10,PSMB8,PSMC1,PSMD12,PSMD13,PSMD2,PSMD5,PSMD6,PSMD7,PSMD8,PSMD9,PSME1,PSME2,RHOT1,RIGI,STAM2,TNFAIP3,TRAF2,TRIM25,USP11,USP19,USP24,USP8,VDAC2,VDAC3,WDR48
Gαs Signaling	2.97	0.126	0	ADCY1,ATF2,CNGA1,CNGA2,CNGB1,GNA13,GNAI2,GNAT1,GNAT2,GNAZ,GNB1,GNB5,GNG10,GNG13,MRAS,OPN1SW
NAD Signaling Pathway	2.98	0.119	1.698	ACADM,AKT1,FGF2,GSK3B,H1-5,HMGCS2,LDHA,NAMPT,NAPRT,NT5E,PARP1,PARP12,PARP3,PARP4,PARP9,PIK3R4,POLR2H,SOD2
Role of MAPK Signaling in Promoting the Pathogenesis of Influenza	3.01	0.132	0.775	ATF2,ATP6V0A1,ATP6V1A,ATP6V1B2,ATP6V1E1,ATP6V1H,BAX,CASP3,MAP2K6,MAPK9,MRAS,PLA2G4A,RALB,RAP1B,RAP2A
Netrin Signaling	3.02	0.114	0.447	ABLIM1,ABLIM2,ACTR2,AKT1,ARPC1A,ARPC1B,ARPC2,ARPC4,BET1L,CACNA2D4,DPYSL5,GPAA1,NSF,PGK1,PIK3R4,PLCG2,PPP3CB,PPP3CC,PRKCB,PRKG1
Nicotinate metabolism	3.02	0.226	0.378	NADK2,NAMPT,NAPRT,NAXE,NT5E,PARP4,PARP9
Signaling by CSF1 (M-CSF) in myeloid cells	3.02	0.226	1.89	CBL,CSF1R,LYN,PLCG2,STAT1,STAT3,YES1
Gap Junction Signaling	3.04	0.0955	0	ADCY1,AKT1,ATF2,CASP3,CAV1,CDH2,CSNK1G1,CTH,DAGLB,DBN1,GNAI2,GSK3B,GUCY2D,MAPK9,MRAS,OPN1SW,PIK3R4,PLA2G4A,PLCG2,PPP3CB,PPP3CC,PRKCB,PRKG1,PTPRM,RALB,RAP1B,RAP2A,TJP1,Tubb2b,TUBB4B,VDAC2,VDAC3
Intra-Golgi and retrograde Golgi-to-ER traffic	4.1	0.123	2.6	AGPAT3,BET1L,COG3,COG4,COPA,COPB1,COPB2,COPG1,COPZ2,GALNT1,GALNT2,GOLGA5,IGF2R,KIF2A,KIF5B,M6PR,MAN2A1,NSF,PLA2G4A,RAB18,RAB3GAP1,SEC22B,TMED10,TMED3,TUBB4B
Regulation of Insulin-like Growth Factor (IGF) transport and uptake by IGFBPs	4.05	0.145	3.3	APOE,APP,CALU,CDH2,CKAP4,CP,FN1,HSP90B1,LAMB1,LAMC1,MFGE8,NUCB1,P4HB,PDIA6,RCN1,SCG2,TF,WFS1
Leukocyte Extravasation Signaling	4.03	0.124	3.838	CD44,CYBA,CYBB,EZR,F11R,GNAI2,ITGAM,ITGB2,MAP3K4,MAPK9,Mmp3,MSN,MYL6,NCF1,NCF2,NCF4,OPN1SW,PECAM1,PIK3R4,PLCG2,PRKCB,RAP1B,ROCK2,VCAM1
Gαi Signaling	3.12	0.122	1.897	ADCY1,CAV1,GABBR2,GNA13,GNAI2,GNAT1,GNAT2,GNAZ,GNB1,GNB5,GNG10,GNG13,MRAS,OPN1SW,RALB,RAP1B,RAP2A,STAT3
Hypoxia Signaling in the Cardiovascular System	3.12	0.154	0	AKT1,ARNT,ATF2,HSP90AA1,HSP90AB1,HSP90B1,LDHA,NQO1,P4HB,UBE2H,UBE2Q1,UBE2V2
PTEN Regulation	3.9	0.133	2.524	AKT1,ATF2,CBX8,HDAC1,MTA1,PML,PSMB10,PSMB8,PSMC1,PSMD12,PSMD13,PSMD2,PSMD5,PSMD6,PSMD7,PSMD8,PSMD9,PSME1,PSME2,RRAGC
Paxillin Signaling	3.87	0.151	2.53	ARHGEF7,CSK,ITGA5,ITGAM,ITGAV,ITGB2,ITGB3,ITGB5,ITGB8,MAPK9,MRAS,PARVA,PIK3R4,RALB,RAP1B,RAP2A
Interleukin-1 family signaling	3.82	0.14	2.668	IL1RAP,MAP2K6,MYD88,PSMB10,PSMB8,PSMC1,PSMD12,PSMD13,PSMD2,PSMD5,PSMD6,PSMD7,PSMD8,PSMD9,PSME1,PSME2,PTPN6,STAT3
Aldosterone Signaling in Epithelial Cells	3.14	0.117	0.378	AHCY,DNAJB11,DNAJC28,DNAJC6,DNAJC8,DNAJC9,HSP90AA1,HSP90AB1,HSP90B1,HSPA4L,HSPA5,HSPB1,HSPB6,HSPH1,PI4KA,PIK3R4,PIP4K2C,PLCG2,PRKCB,SLC9A1
P2Y Purinergic Receptor Signaling Pathway	3.15	0.127	1.941	ADCY1,AKT1,ATF2,GNAI2,GNB1,GNB5,GNG10,GNG13,ITGB3,MRAS,OPN1SW,PIK3R4,PLCG2,PRKCB,RALB,RAP1B,RAP2A
Neuroinflammation Signaling Pathway	3.8	0.103	3.402	AKT1,APH1A,APP,ATF2,B2M,Casp1,CASP3,CASP8,CNTF,CSF1R,CYBB,FAS,GABBR2,GLS,GLUL,GSK3B,H2-Eb1,HLA-A,MAPK9,MAPT,MFGE8,MYD88,NCF1,NCF2,NCSTN,PIK3R4,PLA2G4A,PLCG2,PPP3CB,PPP3CC,SLC6A13,SOD2,STAT1,VCAM1
Aryl Hydrocarbon Receptor Signaling	3.16	0.115	0.302	ALDH16A1,ALDH1B1,ALDH1L1,ALDH5A1,ALDH7A1,ALDH9A1,ARNT,BAX,CDK2,CTSD,FAS,Gstt2,HSP90AA1,HSP90AB1,HSP90B1,HSPB1,MCM7,NQO1,RXRB,TGM2,TYR
Antiproliferative Role of Somatostatin Receptor 2	3.17	0.156	1.89	CTH,GNB1,GNB5,GNG10,GNG13,GUCY2D,MRAS,PIK3R4,PTPN6,RALB,RAP1B,RAP2A
Myelination Signaling Pathway	3.19	0.0976	1.061	ADAM17,ADAM22,AKT1,APH1A,ATF2,CNP,FGF2,GSK3B,HDAC1,IGF1R,IGF2R,ITGB2,ITGB3,ITGB5,ITGB8,LAMB1,LAMC1,LYN,MRAS,NCSTN,PIK3R4,PLCG2,PPP3CB,PPP3CC,RAB35,RALB,RAP1B,RAP2A,ROCK2,SLC16A1,SLC2A1,YES1
Mitotic G1 phase and G1/S transition	3.7	0.136	2.828	AKT1,CDK2,HDAC1,LYN,PCNA,PSMB10,PSMB8,PSMC1,PSMD12,PSMD13,PSMD2,PSMD5,PSMD6,PSMD7,PSMD8,PSMD9,PSME1,PSME2
Iron homeostasis signaling pathway	3.19	0.124	NaN	ACO1,ACO2,ARNT,ATP6V0A1,ATP6V1A,ATP6V1B2,ATP6V1E1,ATP6V1H,CP,HBA2,Hbb-b1,HMOX2,MMS19,PCBP1,STAT3,STAT5A,TF,TFRC
Pyruvate metabolism	3.7	0.204	-2.333	ARMC8,DLAT,DLD,HAGH,LDHA,ME1,ME2,PC,PDHX,PKM
PDGF Signaling	3.21	0.149	1.941	CAV1,INPP5F,INPP5K,MRAS,PIK3R4,PLCG2,PRKCB,RALB,RAP1B,RAP2A,STAT1,STAT3,SYNJ1
C-type lectin receptors (CLRs)	3.64	0.131	2.524	AHCYL1,CASP8,FCER1G,LYN,PLCG2,PPP3CB,PSMB10,PSMB8,PSMC1,PSMD12,PSMD13,PSMD2,PSMD5,PSMD6,PSMD7,PSMD8,PSMD9,PSME1,PSME2
Aspartate Degradation II	3.63	0.571	-2	GOT1,GOT2,MDH1,MDH2
Xenobiotic Metabolism AHR Signaling Pathway	3.22	0.138	-0.832	ALDH16A1,ALDH1B1,ALDH1L1,ALDH5A1,ALDH7A1,ALDH9A1,ARNT,Gstt2,HSP90AA1,HSP90AB1,HSP90B1,NQO1,PON1,Ugt1a6a/Ugt1a6b,Ugt1a7c
Cell Cycle Checkpoints	3.58	0.107	3.528	AHCTF1,ANAPC4,CDK2,KIF2A,MCM2,MCM5,MCM7,NUDC,NUP85,PCBP4,PSMB10,PSMB8,PSMC1,PSMD12,PSMD13,PSMD2,PSMD5,PSMD6,PSMD7,PSMD8,PSMD9,PSME1,PSME2,RANGAP1,RPS27,SEC13,TP53BP1,UBE2V2,YWHAH
Detoxification of Reactive Oxygen Species	3.24	0.216	1.414	CAT,CYBA,CYBB,NCF1,NCF2,NCF4,P4HB,SOD2
Oxytocin Signaling Pathway	3.58	0.105	2.191	AKT1,ATF2,CACNA2D4,CTH,EEF2,GNA13,GNAI2,GNB1,GNB5,GNG10,GNG13,GSK3B,GUCY2D,HSPB1,MAPK9,MRAS,MYH14,MYH9,MYL6,MYL9,PIK3R4,PLA2G4A,PPP3CB,PPP3CC,PRKCB,PRKG1,RALB,RAP1B,RAP2A,ROCK2
GM-CSF Signaling	3.56	0.171	3.162	AKT1,LYN,MRAS,PIK3R4,PPP3CB,PPP3CC,PRKCB,RALB,RAP1B,RAP2A,STAT1,STAT3
Granzyme A Signaling	3.28	0.16	1.155	FN1,H1-5,NDUFAF1,NDUFB1,NDUFS1,NDUFS3,NDUFS7,NDUFS8,NDUFV1,NDUFV3,PARP1,XRCC6
Transcriptional regulation by RUNX3	3.3	0.146	NaN	PSMB10,PSMB8,PSMC1,PSMD12,PSMD13,PSMD2,PSMD5,PSMD6,PSMD7,PSMD8,PSMD9,PSME1,PSME2,SNW1
Semaphorin interactions	3.32	0.172	0.302	DPYSL5,FARP2,GSK3B,HSP90AA1,HSP90AB1,MYH14,MYH9,MYL6,MYL9,PTPRC,ROCK2
Role of NFAT in Cardiac Hypertrophy	3.32	0.109	1.091	ADCY1,AKT1,CACNA2D4,GNAI2,GNB1,GNB5,GNG10,GNG13,GSK3B,HDAC1,IGF1R,IL6ST,MAP2K6,MAPK9,MRAS,OPN1SW,PIK3R4,PLCG2,PPP3CB,PPP3CC,PRKCB,RALB,RAP1B,RAP2A,SLC8A3
Signaling by TGF-beta Receptor Complex	3.34	0.185	0.632	ARHGEF18,CBL,F11R,ITGAV,ITGB3,ITGB5,ITGB8,MTMR4,PPP1CA,STRAP
CCR3 Signaling in Eosinophils	3.53	0.132	2.646	GNA13,GNAI2,GNAT1,GNAT2,GNAZ,GNB1,GNB5,GNG10,GNG13,MRAS,OPN1SW,PIK3R4,PLA2G4A,PRKCB,RALB,RAP1B,RAP2A,ROCK2
Insulin Receptor Signaling	3.35	0.132	1.5	ACLY,AKT1,CBL,EPM2A,GSK3B,INPP5F,INPP5K,INSR,MRAS,PIK3R4,PPP1CA,PPP1R10,PTPN1,RALB,RAP1B,RAP2A,SYNJ1
DDX58/IFIH1-mediated induction of interferon-alpha/beta	3.52	0.16	2.496	APP,ATG5,CASP8,DHX58,HSP90AA1,HSP90AB1,IFIH1,ISG15,RIGI,TNFAIP3,TRAF2,TRIM25,UBA7
PI Metabolism	3.36	0.155	-0.277	FIG4,GDPD1,INPP5F,INPP5K,MTM1,MTMR2,MTMR4,MTMR7,PI4KA,PIK3R4,PIP4K2C,SYNJ1,VAC14
TCR signaling	3.47	0.135	3.153	CSK,PLCG2,PSMB10,PSMB8,PSMC1,PSMD12,PSMD13,PSMD2,PSMD5,PSMD6,PSMD7,PSMD8,PSMD9,PSME1,PSME2,PTPRC,PTPRJ
Elastic fibre formation	3.39	0.205	1	EMILIN1,FBLN2,FN1,ITGA5,ITGAV,ITGB3,ITGB5,ITGB8,VTN
Oncostatin M Signaling	3.47	0.209	2.828	IL6ST,MRAS,OSMR,RALB,RAP1B,RAP2A,STAT1,STAT3,STAT5A
Cargo recognition for clathrin-mediated endocytosis	3.4	0.143	0.258	AAK1,AP2A2,CBL,EPN1,EPN2,IGF2R,M6PR,SCARB2,SNAP91,STAM2,STON2,TF,TFRC,TOR1B,VAMP7
Syndecan interactions	3.41	0.259	0.378	FGF2,FN1,ITGAV,ITGB3,ITGB5,THBS1,VTN
Integrin signaling	3.41	0.259	1.89	AKT1,APBB1IP,CSK,FN1,ITGB3,PTPN1,RAP1B
Metabolism of water-soluble vitamins and cofactors	3.46	0.159	-1.387	AASDHPPT,ABCC1,ACACA,ENPP1,ENPP2,MMAB,PANK4,PC,PNPO,PPCS,SLC25A42,SLC2A1,SLC5A6
Antigen Presentation Pathway	3.47	0.209	2.828	B2M,CALR,CD74,H2-Eb1,HLA-A,PSMB8,TAP1,TAP2,TAPBP
RHO GTPases Activate WASPs and WAVEs	3.47	0.209	1.667	ACTR2,ARPC1A,ARPC1B,ARPC2,ARPC4,CYFIP1,LYN,NCKAP1L,YES1
Endocannabinoid Developing Neuron Pathway	3.39	0.133	2.673	ADCY1,AKT1,ATF2,GNAI2,GNB1,GNB5,GNG10,GNG13,GSK3B,MAP2K6,MAPK9,MRAS,PIK3R4,RALB,RAP1B,RAP2A,STAT3
HER-2 Signaling in Breast Cancer	3.38	0.11	2.4	AHCTF1,AKT1,CASP3,COX17,COX4I1,COX4I2,FCER1G,GSK3B,ITGB2,ITGB3,ITGB5,ITGB8,KPNB1,LYN,MRAS,MTCL1,NUP85,PIK3R4,PRKCB,RALB,RAP1B,RAP2A,SEC13,STAT3,YES1
ILK Signaling	3.51	0.117	1.091	AKT1,ATF2,CASP3,FLNC,FN1,FNBP1,GSK3B,ITGB2,ITGB3,ITGB5,ITGB8,MAP2K6,MAPK9,MYH14,MYH9,MYL6,MYL9,PARVA,PIK3R4,RHOG,RHOT1,RHOT2,VIM
Superpathway of Geranylgeranyldiphosphate Biosynthesis I (via Mevalonate)	3.36	0.3	-2.236	ACAT1,Acat2/Acat3,FDPS,GGPS1,HMGCS1,HMGCS2
IL-3 Signaling	3.52	0.16	1.732	AKT1,MRAS,PIK3R4,PPP3CB,PPP3CC,PRKCB,PTPN6,RALB,RAP1B,RAP2A,STAT1,STAT3,STAT5A
Immunogenic Cell Death Signaling Pathway	3.35	0.147	2.496	ATG5,BAX,BCAP31,CALR,Casp1,CASP3,CASP8,EIF2A,HSP90AA1,HSP90AB1,HSP90B1,Hspa1b,HSPA5,STING1
Mitochondrial protein import	3.26	0.169	-3.317	ACO2,ATP5F1A,ATP5F1B,CHCHD3,COX17,IDH3G,SAMM50,SLC25A12,SLC25A4,TIMM13,TIMM44
GABA receptor activation	3.57	0.183	-0.905	ADCY1,GABBR2,GNAI2,GNB1,GNB5,GNG10,GNG13,GNGT1,GNGT2,KCNJ10,NPTN
Fc Epsilon RI Signaling	3.24	0.133	3	AKT1,FCER1G,INPP5F,INPP5K,LYN,MAP2K6,MAPK9,MRAS,PIK3R4,PLA2G4A,PLCG2,PRKCB,RALB,RAP1B,RAP2A,SYNJ1
Superpathway of Methionine Degradation	3.24	0.216	-2.121	AHCY,AHCYL1,CTH,DLD,GOT1,GOT2,PRMT1,PRMT8
Colorectal Cancer Metastasis Signaling	3.6	0.107	1.606	ADCY1,AKT1,BAX,CASP3,FNBP1,GNA13,GNAI2,GNAT1,GNAT2,GNAZ,GNB1,GNB5,GNG10,GNG13,GSK3B,IL6ST,MAPK9,Mmp3,MRAS,OPN1SW,PIK3R4,RALB,RAP1B,RAP2A,RHOG,RHOT1,RHOT2,STAT1,STAT3
Opioid Signalling	3.6	0.156	-0.832	ADCY1,AHCYL1,GNAI2,GNB1,GNB5,GNG10,GNG13,GNGT1,GNGT2,KPNA2,PLA2G4A,PPP1CA,PPP3CB,PPP3CC
Insulin processing	3.63	0.28	1.134	CLTRN,EXOC1,EXOC4,EXOC6,KIF5B,MYRIP,P4HB
AMPK Signaling	3.63	0.111	-0.277	ACACA,AK4,AKT1,ATF2,CPT1C,EEF2,ELAVL1,EPM2A,GNA13,GNAI2,GNAT1,GNAT2,GNAZ,GNB1,GNB5,GNG10,GNG13,HLTF,INSR,MRAS,OPN1SW,PFKFB2,PFKL,PFKP,PIK3R4,SLC2A1,SMARCD1
CNTF Signaling	3.21	0.179	3.162	AKT1,CNTF,IL6ST,MRAS,PIK3R4,RALB,RAP1B,RAP2A,STAT1,STAT3
ERK/MAPK Signaling	3.21	0.109	3.153	ATF2,HSPB1,ITGA5,ITGAM,ITGAV,ITGB2,ITGB3,ITGB5,ITGB8,MAPKAPK5,MKNK1,MRAS,PIK3R4,PLA2G4A,PLCG2,PPP1CA,PPP1R10,PRKCB,RALB,RAP1B,RAP2A,STAT1,STAT3,YWHAH
Protein folding	3.68	0.152	-0.775	ARFGEF2,CCT6A,GNB1,GNB5,GNG10,GNG13,GNGT1,GNGT2,RGS11,RGS9,STAT3,TBCD,TBCE,TUBB4B,USP11
Opioid Signaling Pathway	3.69	0.107	1.342	ADCY1,AKT1,AP2A2,ATF2,CACNA2D4,GNA13,GNAI2,GNAT1,GNAT2,GNAZ,GNB1,GNB5,GNG10,GNG13,GRK1,GSK3B,LYN,MAP2K6,MRAS,OGFR,OPN1SW,PPP3CB,PPP3CC,PRKCB,RALB,RAP1B,RAP2A,RGS11,RGS9,YES1
Activation of IRF by Cytosolic Pattern Recognition Receptors	3.2	0.167	2.111	ATF2,DHX58,IFIH1,IFIT2,ISG15,MAPK9,PPIB,RIGI,STAT1,STAT2,ZBP1
Serotonin Receptor Signaling	3.19	0.0894	2.16	ACAT1,ADCY1,AKT1,APP,ARFGEF2,ATF2,CACNA2D4,CASP3,CAV1,CD44,CDK2,F13A1,FNBP1,GNA13,GNAI2,GNB1,GNB5,GNG10,GNG13,GSK3B,ITGB3,LYN,MAP2K6,MAPT,MRAS,PIK3R4,PLA2G4A,PLCG2,PLD3,PLD4,PRKCB,RALB,RAP1B,RAP2A,RHOG,RHOT1,RHOT2,ROCK2,SPR,STAT3,TGM2,YES1
G alpha (z) signalling events	3.77	0.208	-0.632	ADCY1,GNAI2,GNAZ,GNB1,GNB5,GNG10,GNG13,GNGT1,GNGT2,PRKCB
Cell surface interactions at the vascular wall	3.77	0.117	1	ATP1B2,BSG,CAV1,CD44,CD47,CD48,CD74,F11R,FCER1G,FN1,GLG1,ITGA5,ITGAM,ITGAV,ITGB2,ITGB3,LYN,PECAM1,PTPN6,SLC16A1,SLC16A3,SLC16A8,SLC3A2,SLC7A8,YES1
ERBB4 Signaling	3.15	0.164	3	ADAM17,AKT1,APH1A,MRAS,NCSTN,PIK3R4,PLCG2,PRKCB,RALB,RAP1B,RAP2A
Mitotic Metaphase and Anaphase	3.13	0.106	3	AHCTF1,ANAPC4,KIF2A,KPNB1,LBR,NUDC,NUP85,PSMB10,PSMB8,PSMC1,PSMD12,PSMD13,PSMD2,PSMD5,PSMD6,PSMD7,PSMD8,PSMD9,PSME1,PSME2,RANGAP1,RPS27,SEC13,TUBB4B,VPS4A
Extracellular matrix organization	3.82	0.15	1	AGRN,APP,COL2A1,COMP,FGF2,FN1,ITGA5,ITGAV,ITGB3,ITGB5,LAMB1,LAMC1,SPARC,TNR,TTR,VTN
RAF/MAP kinase cascade	3.85	0.111	0	APBB1IP,CSK,DLG2,DLG3,DLG4,FGF2,FN1,GFRA2,IQGAP1,ITGB3,MRAS,PSMB10,PSMB8,PSMC1,PSMD12,PSMD13,PSMD2,PSMD5,PSMD6,PSMD7,PSMD8,PSMD9,PSME1,PSME2,RAP1B,RASA4,RASGRF2,SPTA1,SPTB
Extra-nuclear estrogen signaling	3.86	0.173	-0.277	AKT1,CAV1,GNAI2,GNB1,GNB5,GNG10,GNG13,GNGT1,GNGT2,HSP90AA1,HSPB1,IGF1R,PRMT1
Role of Osteoclasts in Rheumatoid Arthritis Signaling Pathway	3.13	0.0978	2.117	ADAM17,ADAM22,AKT1,ATF2,CBL,COL15A1,COL2A1,CSF1R,FCGR1A,Fcgr2b,FNBP1,GSK3B,IL1RAP,ITGA5,ITGB3,MAP2K6,MAPK9,Mmp3,MRAS,PIK3R4,PLCG2,PPP3CB,PPP3CC,PTPN1,RALB,RAP1B,RAP2A,RHOG,RHOT1,RHOT2,TRAF2
Inhibition of ARE-Mediated mRNA Degradation Pathway	3.89	0.13	1	AKT1,CNOT4,DIS3,EDC4,EXOSC4,EXOSC8,MAPKAPK2,PSMB10,PSMB8,PSMC1,PSMD12,PSMD13,PSMD2,PSMD5,PSMD6,PSMD7,PSMD8,PSMD9,PSME1,PSME2,YWHAH
tRNA Charging	3.9	0.237	1	AARS1,EPRS1,FARSB,IARS1,IARS2,KARS1,LARS1,RARS1,WARS2
Apelin Cardiomyocyte Signaling Pathway	3.12	0.14	2.138	AKT1,ARNT,CAT,GNAI2,MAPK9,MYL6,MYL9,OPN1SW,PIK3R4,PLCG2,PRKCB,SLC8A3,SLC9A1,SLC9A6
Activation of kainate receptors upon glutamate binding	3.92	0.267	-1.414	DLG3,DLG4,GNB1,GNB5,GNG10,GNG13,GNGT1,GNGT2
Nuclear Cytoskeleton Signaling Pathway	3.95	0.118	1.961	AHCTF1,CDH13,CDH2,CDH3,FN1,ITGA5,ITGAM,ITGAV,ITGB2,ITGB3,ITGB5,ITGB8,KIF2A,KIF5B,LYN,MTCL1,NUP85,PLEC,SEC13,SYNE1,SYNE2,TP53BP1,TUBB4B,XRCC5,XRCC6,YES1
Fcγ Receptor-mediated Phagocytosis in Macrophages and Monocytes	3.99	0.161	1.807	ACTR2,AKT1,ARPC1A,ARPC1B,ARPC2,ARPC4,CBL,EZR,FCGR1A,LYN,NCF1,PLD3,PLD4,PRKCB,YES1
Hedgehog 'off' state	4	0.149	1.807	ADCY1,GSK3B,IFT172,PSMB10,PSMB8,PSMC1,PSMD12,PSMD13,PSMD2,PSMD5,PSMD6,PSMD7,PSMD8,PSMD9,PSME1,PSME2,TUBB4B
Fatty acyl-CoA biosynthesis	4	0.243	0.333	ACACA,ACLY,ACSL3,ACSL5,ACSL6,CBR4,ELOVL5,HACD2,HSD17B8
Serine biosynthesis	3.11	0.444	-2	PHGDH,PSAT1,PSPH,SERINC3
MAPK6/MAPK4 signaling	4.05	0.163	NaN	HSPB1,MAPKAPK5,PSMB10,PSMB8,PSMC1,PSMD12,PSMD13,PSMD2,PSMD5,PSMD6,PSMD7,PSMD8,PSMD9,PSME1,PSME2
Signaling by MET	3.07	0.152	2.309	CBL,COL2A1,FN1,GGA3,LAMB1,LAMC1,PTPN1,PTPRJ,RAP1B,STAM2,STAT3,USP8
Degradation of beta-catenin by the destruction complex	4.1	0.165	1.807	GSK3B,HDAC1,PSMB10,PSMB8,PSMC1,PSMD12,PSMD13,PSMD2,PSMD5,PSMD6,PSMD7,PSMD8,PSMD9,PSME1,PSME2
PI3K/AKT Signaling	3.04	0.11	2.673	AKT1,EPM2A,GSK3B,HSP90AA1,HSP90AB1,HSP90B1,IL6ST,INPP5F,INPP5K,ITGA5,ITGAM,ITGAV,ITGB2,ITGB3,ITGB5,ITGB8,MRAS,RALB,RAP1B,RAP2A,SYNJ1,YWHAH
Glioma Invasiveness Signaling	4.11	0.183	1.387	CD44,FNBP1,ITGAV,ITGB3,MRAS,PIK3R4,RALB,RAP1B,RAP2A,RHOG,RHOT1,RHOT2,VTN
Insulin Secretion Signaling Pathway	4.11	0.111	1.512	ADCY1,ATF2,BET1L,CACNA2D4,DLAT,DLD,EIF2A,ELP6,GPAA1,INSR,KCNB1,LYN,NSF,PC,PDHX,PIK3R4,PLCG2,PRKCB,RAP1B,SEC11A,SEC61B,SLC2A1,SPCS1,SPCS2,SSR3,SSR4,STAT1,STAT2,STAT3,STAT5A,YES1
Cardiac Hypertrophy Signaling (Enhanced)	4.12	0.0931	1.761	ADCY1,AKT1,ATF2,CACNA2D4,CNTF,CYBB,ENPP1,FGF2,GDPD1,GNA13,GNAI2,GNB1,GNB5,GNG10,GNG13,GSK3B,HDAC1,HSPB1,IGF1R,IL6ST,INPP5F,ITGA5,ITGAM,ITGAV,ITGB2,ITGB3,ITGB5,ITGB8,MAP2K6,MAP3K4,MAPK9,MAPKAPK2,MKNK1,MRAS,OPN1SW,PDE6A,PDE6B,PDE6C,PDE6G,PIK3R4,PLCG2,PPP3CB,PPP3CC,PRKCB,PRKG1,RALB,RAP1B,RAP2A,ROCK2,STAT3
Unfolded protein response	2.97	0.141	2.121	CALR,DNAJB11,DNAJC6,DNAJC8,DNAJC9,EIF2A,HSP90B1,Hspa1b,HSPA5,HSPH1,P4HB,PDIA6,TRAF2
GABA Receptor Signaling	4.14	0.143	NaN	ADCY1,ALDH5A1,ALDH9A1,AP2A2,CACNA2D4,GABBR2,GNA13,GNAI2,GNAT1,GNAT2,GNAZ,GNB1,GNB5,GNG10,GNG13,MRAS,NSF,OPN1SW,SLC6A13
Transcriptional regulation by RUNX1	2.95	0.118	2.828	CBX8,CTSL,PRKCB,PSMB10,PSMB8,PSMC1,PSMD12,PSMD13,PSMD2,PSMD5,PSMD6,PSMD7,PSMD8,PSMD9,PSME1,PSME2,SMARCD1,TJP1
Hedgehog 'on' state	4.15	0.139	1.342	NME3,PI4KA,PIK3R4,PSMB10,PSMB8,PSMC1,PSMD12,PSMD13,PSMD2,PSMD5,PSMD6,PSMD7,PSMD8,PSMD9,PSME1,PSME2,STK10,STK35,STK39,ULK3
G alpha (12/13) signalling events	4.16	0.175	0.535	ARHGEF1,ARHGEF10L,ARHGEF18,ARHGEF2,ARHGEF7,GNA13,GNB1,GNB5,GNG10,GNG13,GNGT1,GNGT2,RASGRF2,ROCK2
FLT3 Signaling in Hematopoietic Progenitor Cells	2.92	0.146	3.317	AKT1,ATF2,CBL,MRAS,PIK3R4,RALB,RAP1B,RAP2A,STAT1,STAT2,STAT3,STAT5A
Interleukin-6 family signaling	2.9	0.25	2.449	CBL,CNTF,IL6ST,OSMR,STAT1,STAT3
Tumoricidal Function of Hepatic Natural Killer Cells	2.9	0.25	2	BAX,CASP3,CASP8,ENDOG,FAS,M6PR
Ketone body metabolism	2.9	0.4	-2	ACAT1,BDH1,BDH2,HMGCS2
Iron uptake and transport	4.23	0.2	-1.732	ACO1,ALAD,ATP6V0A1,ATP6V1A,ATP6V1B2,ATP6V1E1,ATP6V1H,CP,HMOX2,STEAP4,TF,TFRC
IL-1 Signaling	4.28	0.163	1.342	ADCY1,GNA13,GNAI2,GNAT1,GNAT2,GNAZ,GNB1,GNB5,GNG10,GNG13,IL1RAP,MAP2K6,MAPK9,MRAS,MYD88,OPN1SW
Estrogen-Dependent Breast Cancer Signaling	2.88	0.145	2.121	Akr1b8,AKT1,ATF2,HSD17B7,HSD17B8,IGF1R,MRAS,PIK3R4,RALB,RAP1B,RAP2A,STAT5A
JAK/STAT Signaling	2.88	0.145	2.111	AKT1,MRAS,PIK3R4,PTPN1,PTPN6,RALB,RAP1B,RAP2A,STAT1,STAT2,STAT3,STAT5A
Integration of energy metabolism	4.3	0.157	-1.213	ACACA,ACLY,ACSL3,ADCY1,AHCYL1,GNAI2,GNB1,GNB5,GNG10,GNG13,GNGT1,GNGT2,IQGAP1,KCNB1,SLC2A1,STXBP1,TALDO1
Parkinson's Signaling Pathway	2.85	0.0949	3.024	ALDH16A1,ALDH1B1,ALDH1L1,ALDH5A1,ALDH7A1,ALDH9A1,ATP6V0A1,ATP6V1A,ATP6V1B2,ATP6V1E1,ATP6V1H,CACNA2D4,Casp1,CASP3,CNTF,EIF2A,FCGR1A,Fcgr2b,HSPA5,NDUFAF1,NDUFB1,NDUFS1,NDUFS3,NDUFS7,NDUFS8,NDUFV1,NDUFV3,NQO1,SEPTIN5,TUBB4B
Necroptosis Signaling Pathway	4.31	0.135	0	CAPN2,Casp1,CASP8,CYBB,FAS,GLUL,PLA2G4A,PPP3CB,PPP3CC,SLC25A3,SLC25A4,SLC25A5,STAT1,STAT2,TIMM13,Timm23,TIMM44,TOMM34,TRAF2,VDAC2,VDAC3,ZBP1
Endothelin-1 Signaling	2.84	0.108	2.837	ADCY1,CASP3,CASP8,GNA13,GNAI2,GNAT1,GNAT2,GNAZ,GUCY2D,MAPK9,MRAS,OPN1SW,PIK3R4,PLA2G4A,PLCG2,PLD3,PLD4,PRKCB,RALB,RAP1B,RAP2A
Apoptotic execution phase	2.84	0.173	2.333	BCAP31,CASP3,CASP8,H1-5,KPNB1,MAPT,PLEC,TJP1,VIM
Signaling by the B Cell Receptor (BCR)	2.78	0.112	2.524	AHCYL1,LYN,PLCG2,PPP3CB,PRKCB,PSMB10,PSMB8,PSMC1,PSMD12,PSMD13,PSMD2,PSMD5,PSMD6,PSMD7,PSMD8,PSMD9,PSME1,PSME2,PTPN6
Tuberculosis Active Signaling Pathway	4.38	0.118	-0.557	AKT1,ATP6V0A1,ATP6V1A,ATP6V1B2,ATP6V1E1,ATP6V1H,BAX,Casp1,CASP3,CORO1A,CYBA,CYBB,FCER1G,IL1RAP,ITGAM,ITGB2,MAPK9,NCF1,NCF2,NCF4,NPC1,PIK3R4,PPP3CB,PPP3CC,PTPN6,STAT1,STAT3,STING1,TRAF2
VEGF Signaling	2.76	0.134	2.111	AKT1,ARNT,ELAVL1,KDR,MRAS,PIK3R4,PLCG2,PRKCB,PTPN6,RALB,RAP1B,RAP2A,ROCK2
NGF Signaling	2.75	0.124	2.673	AKT1,ATF2,BAX,MAP3K4,MAPK9,MRAS,PIK3R4,PLCG2,RALB,RAP1B,RAP2A,RHOG,ROCK2,SMPD1,SMPD2
Thrombopoietin Signaling	2.74	0.156	3	MRAS,PIK3R4,PLCG2,PRKCB,RALB,RAP1B,RAP2A,STAT1,STAT3,STAT5A
Signal amplification	4.43	0.273	0.333	GNA13,GNAI2,GNB1,GNB5,GNG10,GNG13,GNGT1,GNGT2,PLA2G4A
Germ Cell-Sertoli Cell Junction Signaling	4.45	0.135	NaN	AKT1,CDH2,EPN1,EPN2,FNBP1,IQGAP1,KEAP1,MAP2K6,MAP3K4,MAPK9,MRAS,MTMR2,PIK3R4,RAB8B,RALB,RAP1B,RAP2A,RHOG,RHOT1,RHOT2,TJP1,Tubb2b,TUBB4B
Interferon gamma signaling	2.72	0.133	3.051	B2M,CD44,FCGR1A,HLA-A,MID1,PML,PTPN1,PTPN6,STAT1,TRIM21,TRIM25,TRIM3,VCAM1
Isoleucine Degradation I	2.71	0.278	-2	ACAD8,ACAT1,Acat2/Acat3,AUH,DLD
Interferon alpha/beta signaling	2.69	0.145	3.317	BST2,HLA-A,IFI35,IFIT2,ISG15,KPNB1,PSMB8,PTPN1,PTPN6,STAT1,STAT2
MicroRNA Biogenesis Signaling Pathway	2.67	0.107	2.236	AHCTF1,AKT1,DIS3,EXOSC4,EXOSC8,FGF2,HSP90AA1,HSP90AB1,HSP90B1,MRAS,MTCL1,NUP85,PIK3R4,POLR2H,RALB,RAP1B,RAP2A,SEC13,ST13,TSN
GPER1 signaling	4.58	0.165	-0.728	ADCY1,FN1,GNAI2,GNAZ,GNB1,GNB5,GNG10,GNG13,GNGT1,GNGT2,ITGA5,NME3,PI4KA,PIK3R4,STK10,STK35,STK39
ID1 Signaling Pathway	2.62	0.104	2.982	AKT1,APP,BAX,CAV1,FGF2,FN1,GSK3B,IGF1R,LYN,MRAS,PIK3R4,PTK7,RALB,RAP1B,RAP2A,S100A9,STAT3,TGM2,VIM,WDR48,YES1
Fcgamma receptor (FCGR) dependent phagocytosis	2.58	0.11	2.5	ACTR2,AHCYL1,ARPC1A,ARPC1B,ARPC2,ARPC4,CYFIP1,ELMO2,FCGR1A,HSP90AA1,HSP90AB1,LYN,MYH9,NCKAP1L,PLCG2,PLD3,PLD4,YES1
Ephrin B Signaling	4.62	0.192	0.707	CBL,EPHB2,GNA13,GNAI2,GNAT1,GNAT2,GNAZ,GNB1,GNB5,GNG10,GNG13,MRAS,OPN1SW,ROCK2
RHOA Signaling	4.62	0.154	1.147	ACTR2,ARHGEF1,ARPC1A,ARPC1B,ARPC2,ARPC4,EZR,GNA13,IGF1R,MSN,MYL6,MYL9,PFN1,PI4KA,PIP4K2C,ROCK2,SEPTIN4,SEPTIN5,SEPTIN9
COPI-mediated anterograde transport	4.63	0.167	1.698	ANK1,BET1L,COG3,COG4,COPA,COPB1,COPB2,COPG1,COPZ2,GOLGA2,NSF,SPTA1,SPTB,TMED10,TMED3,TUBB4B,USO1
D-myo-inositol (1,4,5,6)-Tetrakisphosphate Biosynthesis	4.66	0.132	1.213	ENPP1,FIG4,HACD2,INPP5F,MTMR2,MTMR4,MTMR7,PALD1,PANK4,PPFIBP2,PPP1CA,PPP1R10,PPP3CB,PPP3CC,PPP4R1,PPTC7,PSPH,PTPN1,PTPN6,PTPRC,PTPRE,PTPRJ,PTPRM,SYNJ1,WBP11
D-myo-inositol (3,4,5,6)-tetrakisphosphate Biosynthesis	4.66	0.132	1.213	ENPP1,FIG4,HACD2,INPP5F,MTMR2,MTMR4,MTMR7,PALD1,PANK4,PPFIBP2,PPP1CA,PPP1R10,PPP3CB,PPP3CC,PPP4R1,PPTC7,PSPH,PTPN1,PTPN6,PTPRC,PTPRE,PTPRJ,PTPRM,SYNJ1,WBP11
Cilium Assembly	2.57	0.103	-3.273	ARL13B,BBS1,BBS2,BBS4,BBS5,BBS7,BBS9,CCT6A,CNGA2,CNGB1,EXOC1,EXOC4,EXOC6,HSP90AA1,IFT172,NPHP4,PCM1,RHO,TMEM67,TTC8,TUBB4B
Superpathway of Cholesterol Biosynthesis	4.67	0.29	-1.414	ACAT1,Acat2/Acat3,EBP,FDPS,GGPS1,HMGCS1,HMGCS2,HSD17B7,LBR
Interferon Signaling	2.54	0.189	2.646	BAX,IFI35,ISG15,PSMB8,STAT1,STAT2,TAP1
DHCR24 Signaling Pathway	4.69	0.147	0.447	AKT1,APOE,APP,C4a/C4b,CASP3,GGA3,GSK3B,MAPT,MRAS,PIK3R4,PLTP,PON1,PRKCB,RALB,RAP1B,RAP2A,RXRB,TF,TTR,VCAM1,VTN
Complex I biogenesis	2.54	0.147	-3.162	NDUFAF1,NDUFAF4,NDUFB1,NDUFS1,NDUFS3,NDUFS7,NDUFS8,NDUFV1,NDUFV3,TIMMDC1
GP6 Signaling Pathway	2.51	0.117	2.84	AKT1,APBB1IP,COL15A1,COL2A1,FCER1G,GSK3B,ITGB3,LAMB1,LAMC1,LYN,PIK3R4,PLCG2,PRKCB,RAP1B,RHOG
Sphingolipid metabolism	4.76	0.164	0	ABCC1,B4GALNT1,CERS2,CERS6,CTSA,GLA,GLB1,GLB1L2,HEXA,HEXB,KDSR,M6PR,OSBP,PLPP2,PSAP,SGPL1,SMPD1,SMPD2
G Beta Gamma Signaling	4.8	0.154	1.886	ADCY1,AKT1,CACNA2D4,CAV1,GNA13,GNAI2,GNAT1,GNAT2,GNAZ,GNB1,GNB5,GNG10,GNG13,MRAS,OPN1SW,PLCG2,PRKCB,RALB,RAP1B,RAP2A
Valine Degradation I	2.49	0.25	-2.236	ACAD8,AUH,DLD,HIBADH,HIBCH
Degradation of the extracellular matrix	2.46	0.136	2.714	BSG,CAPN2,CASP3,CD44,CTSL,CTSS,FN1,HTRA1,LAMB1,LAMC1,NCSTN
Pancreatic Secretion Signaling Pathway	4.86	0.123	1.3	ABHD2,ADCY1,AHCYL1,AKT1,ARHGDIA,ARHGEF1,ARHGEF18,ARHGEF2,ARHGEF7,BET1L,CA1,CA12,CA14,DAGLB,GNA13,GPAA1,LIPA,NSF,PIK3R4,PLCG2,PPP1CA,PPP1R10,PRKCB,RAP1B,ROCK2,SLC4A7,SLC9A1,STK39,STXBP1,WNK1
Role of JAK family kinases in IL-6-type Cytokine Signaling	2.46	0.136	2.53	ADAM17,CNTF,HSP90AA1,HSP90AB1,HSP90B1,IL6ST,MAPK9,OSMR,STAT1,STAT3,STAT5A
Cholecystokinin/Gastrin-mediated Signaling	2.46	0.12	2.138	ATF2,FNBP1,GNA13,MAP2K6,MAPK9,MRAS,PRKCB,RALB,RAP1B,RAP2A,RHOG,RHOT1,RHOT2,ROCK2
Endoplasmic Reticulum Stress Pathway	2.39	0.238	2.236	CALR,CASP3,HSP90B1,HSPA5,TRAF2
Superpathway of Inositol Phosphate Compounds	4.93	0.124	0.853	ENPP1,FIG4,HACD2,INPP5F,INPP5K,MTMR2,MTMR4,MTMR7,PALD1,PANK4,PI4KA,PIK3R4,PIP4K2C,PLCG2,PPFIBP2,PPP1CA,PPP1R10,PPP3CB,PPP3CC,PPP4R1,PPTC7,PSPH,PTPN1,PTPN6,PTPRC,PTPRE,PTPRJ,PTPRM,SYNJ1,WBP11
Gα12/13 Signaling	2.32	0.112	2.84	AKT1,ARHGEF1,CDH13,CDH2,CDH3,GNA13,MAPK9,MRAS,MYL6,MYL9,PIK3R4,RALB,RAP1B,RAP2A,ROCK2
D-myo-inositol-5-phosphate Metabolism	4.98	0.132	1.147	ENPP1,FIG4,HACD2,INPP5F,MTMR2,MTMR4,MTMR7,PALD1,PANK4,PIP4K2C,PLCG2,PPFIBP2,PPP1CA,PPP1R10,PPP3CB,PPP3CC,PPP4R1,PPTC7,PSPH,PTPN1,PTPN6,PTPRC,PTPRE,PTPRJ,PTPRM,SYNJ1,WBP11
Cardiac β-adrenergic Signaling	4.98	0.141	-1.897	ADCY1,AKAP12,CACNA2D4,ENPP1,GDPD1,GNA13,GNAI2,GNAT1,GNAT2,GNAZ,GNB1,GNB5,GNG10,GNG13,MRAS,OPN1SW,PDE6A,PDE6B,PDE6C,PDE6G,PKIG,PPP1CA,PPP1R10,SLC8A3
Processing of Capped Intron-Containing Pre-mRNA	4.99	0.118	-1.029	AQR,CCAR1,CDC40,CSTF2,DNAJC8,EFTUD2,FIP1L1,FYTTD1,HNRNPM,METTL3,NUP210,NUP85,PCBP1,PNN,POLDIP3,POLR2H,PRPF3,PRPF4,PRPF40A,RBM39,RBM8A,RNPS1,SART1,SEC13,SMNDC1,SNRNP200,SNW1,SRRM1,SRSF5,SRSF9,SUGP1,WBP11,WBP4,ZC3H11A
Transcriptional and post-translational regulation of MITF-M expression and activity	2.31	0.157	2.121	EEF1E1,EPRS1,GSK3B,HDAC1,IARS1,KARS1,LARS1,RARS1
DNA Double-Strand Break Repair by Non-Homologous End Joining	2.3	0.286	2	LIG3,PARP1,XRCC5,XRCC6
3-phosphoinositide Biosynthesis	5.01	0.13	0.894	ENPP1,FIG4,HACD2,INPP5F,MTMR2,MTMR4,MTMR7,PALD1,PANK4,PI4KA,PIK3R4,PIP4K2C,PPFIBP2,PPP1CA,PPP1R10,PPP3CB,PPP3CC,PPP4R1,PPTC7,PSPH,PTPN1,PTPN6,PTPRC,PTPRE,PTPRJ,PTPRM,SYNJ1,WBP11
Semaphorin Neuronal Repulsive Signaling Pathway	5.02	0.15	0.447	AKT1,CD44,CSPG4,CSPG5,DPYSL5,FARP2,GSK3B,ITGA5,ITGAM,ITGAV,ITGB2,ITGB3,ITGB5,ITGB8,MAP2K6,MAPT,MYL6,MYL9,PIK3R4,PLCG2,PRKG1,ROCK2
p75 NTR receptor-mediated signalling	5.02	0.146	1.043	ADAM17,APH1A,ARHGDIA,ARHGEF1,ARHGEF10L,ARHGEF18,ARHGEF2,ARHGEF7,CASP3,GNA13,HDAC1,MYD88,NCSTN,NME3,OMG,PI4KA,PIK3R4,RASGRF2,RTN4,SMPD2,STK10,STK35,STK39
ERK5 Signaling	2.27	0.135	3.162	AKT1,ATF2,GNA13,IL6ST,MRAS,RALB,RAP1B,RAP2A,WNK1,YWHAH
ISG15 antiviral mechanism	2.27	0.135	2.53	ISG15,KPNA2,KPNB1,NUP210,NUP85,RIGI,SEC13,STAT1,TRIM25,UBA7
Relaxin Signaling	5.11	0.147	0.378	ADCY1,AKT1,CTH,ENPP1,GDPD1,GNA13,GNAI2,GNAT1,GNAT2,GNAZ,GNB1,GNB5,GNG10,GNG13,GUCY2D,MRAS,OPN1SW,PDE6A,PDE6B,PDE6C,PDE6G,PIK3R4,RAP1B
L1CAM interactions	5.12	0.161	-0.894	ANK1,AP2A2,CHL1,CNTN1,DLG3,DLG4,EPHB2,EZR,ITGA5,ITGAV,ITGB3,LAMB1,LAMC1,MSN,NFASC,SCN3B,SDCBP,SPTA1,SPTB,TUBB4B
Apelin Muscle Signaling Pathway	5.18	0.245	NaN	AKT1,GNA13,GNAI2,GNAT1,GNAT2,GNAZ,GNB1,GNB5,GNG10,GNG13,MRAS,OPN1SW
mRNA 3 Prime End Processing Signaling Pathway	5.23	0.176	-0.775	CD44,CNOT4,CSTF2,DIS3,ELAVL1,EXOSC4,EXOSC8,FIP1L1,MBNL1,PCBP1,PCBP3,PCBP4,PPP1CA,PPP1R10,RBBP6,RBM3,SRRM1,WNK1
Hematoma Resolution Signaling Pathway	2.26	0.0927	-3.411	CA1,CAT,CD47,CNTF,CYBB,GSK3B,ITGAM,MAPK9,Mmp3,MYD88,NDUFAF1,NDUFB1,NDUFS1,NDUFS3,NDUFS7,NDUFS8,NDUFV1,NDUFV3,NQO1,SOD2,SQOR,STAT1,STAT3,THBS1
FAT10 Signaling Pathway	5.28	0.232	NaN	PSMB10,PSMB8,PSMC1,PSMD12,PSMD13,PSMD2,PSMD5,PSMD6,PSMD7,PSMD8,PSMD9,PSME1,PSME2
Cytosolic sensors of pathogen-associated DNA	2.21	0.141	3	LRRFIP1,MYD88,POLR2H,STING1,TRIM21,TRIM56,XRCC5,XRCC6,ZBP1
ERB2-ERBB3 Signaling	2.21	0.141	2.828	AKT1,GSK3B,MRAS,PIK3R4,RALB,RAP1B,RAP2A,STAT3,STAT5A
IL-22 Signaling	2.13	0.208	2	AKT1,MAPK9,STAT1,STAT3,STAT5A
Glycosaminoglycan metabolism	2.11	0.109	2.138	AGRN,CD44,CSPG4,CSPG5,GLB1,GLB1L2,GNS,GUSB,HEXA,HEXB,HPSE,HS2ST1,SLC35B2,SLC9A1
Clathrin-mediated endocytosis	5.41	0.163	0.218	AAK1,ACTR2,AP2A2,ARPC1A,ARPC2,ARPC4,CBL,DNAJC6,EPN1,EPN2,FNBP1,IGF2R,M6PR,SCARB2,SNAP91,STAM2,STON2,SYNJ1,TF,TFRC,VAMP7
IL-6 Signaling	2.09	0.109	2.673	AKT1,HSPB1,IL1RAP,IL6ST,MAP2K6,MAPK9,MAPKAPK2,MRAS,PIK3R4,RALB,RAP1B,RAP2A,STAT3,TRAF2
Prostate Cancer Signaling	2.09	0.112	2.496	AKT1,ATF2,CDK2,GSK3B,HDAC1,HSP90AA1,HSP90AB1,HSP90B1,MRAS,PIK3R4,RALB,RAP1B,RAP2A
TCF dependent signaling in response to WNT	2.06	0.096	2.982	AKT1,ASH2L,CAV1,GSK3B,HDAC1,PSMB10,PSMB8,PSMC1,PSMD12,PSMD13,PSMD2,PSMD5,PSMD6,PSMD7,PSMD8,PSMD9,PSME1,PSME2,USP8
tRNA Splicing	2.06	0.156	-2.449	ENPP1,GDPD1,PDE6A,PDE6B,PDE6C,PDE6G,TSEN34
3-phosphoinositide Degradation	5.62	0.14	0.894	ENPP1,FIG4,HACD2,INPP5F,INPP5K,MTM1,MTMR2,MTMR4,MTMR7,PALD1,PANK4,PPFIBP2,PPP1CA,PPP1R10,PPP3CB,PPP3CC,PPP4R1,PPTC7,PSPH,PTPMT1,PTPN1,PTPN6,PTPRC,PTPRE,PTPRJ,PTPRM,SYNJ1,WBP11
Agrin Interactions at Neuromuscular Junction	2.04	0.132	2.646	AGRN,ARHGEF7,LAMB1,LAMC1,MAPK9,MRAS,RALB,RAP1B,RAP2A
Axonal Guidance Signaling	5.83	0.104	NaN	ABLIM1,ABLIM2,ACTR2,ADAM17,ADAM22,AKT1,ARHGEF7,ARPC1A,ARPC1B,ARPC2,ARPC4,DPYSL5,EPHA2,EPHB2,FARP2,GIT1,GNA13,GNAI2,GNAT1,GNAT2,GNAZ,GNB1,GNB5,GNG10,GNG13,GSK3B,ITGA5,ITGAM,ITGAV,ITGB2,ITGB3,ITGB5,ITGB8,MKNK1,Mmp3,MRAS,MRPL17,MYL6,MYL9,OPN1SW,PFN1,PIK3R4,PLCG2,PPP3CB,PPP3CC,PRKCB,RALB,RAP1B,RAP2A,ROCK2,RTN4,SDCBP,Tubb2b,TUBB4B
Senescence Pathway	2.02	0.0864	2.041	AKT1,ANAPC4,CACNA2D4,CAPN2,CAT,CBX8,CDK2,DLAT,DLD,EP400,MAP2K6,MAPKAPK2,MAPKAPK5,MRAS,PARP1,PDHX,PIK3R4,PML,PPP1CA,PPP3CB,PPP3CC,RALB,RAP1B,RAP2A,SOD2,STING1
Signaling by NOTCH4	5.87	0.163	1.877	AKT1,APH1A,NCSTN,NME3,PI4KA,PIK3R4,PSMB10,PSMB8,PSMC1,PSMD12,PSMD13,PSMD2,PSMD5,PSMD6,PSMD7,PSMD8,PSMD9,PSME1,PSME2,SNW1,STK10,STK35,STK39
ERBB Signaling	2.01	0.118	2.714	AKT1,GSK3B,MAP2K6,MAPK9,MRAS,PIK3R4,PLCG2,PRKCB,RALB,RAP1B,RAP2A
Signaling by Retinoic Acid	2.01	0.152	-2.646	DLAT,DLD,PDHX,RDH10,RDH11,RDH5,RXRB
Virus Entry via Endocytic Pathways	5.93	0.175	1.886	AP1B1,AP2A2,AP3M2,AP5Z1,B2M,CAV1,FLNC,HLA-A,ITGA5,ITGB2,ITGB3,ITGB5,ITGB8,MRAS,PIK3R4,PLCG2,PRKCB,RALB,RAP1B,RAP2A,TFRC
Neutrophil Extracellular Trap Signaling Pathway	5.93	0.112	-1.982	AKT1,ATP5F1A,ATP5F1B,ATP5F1C,ATP5PB,C1QA,C1QC,Casp1,CASP3,CASP8,COL15A1,COL2A1,CYBB,ITGAM,ITGB2,LYN,MAP2K6,MAPK9,MPO,NCF1,NCF2,NDUFAF1,NDUFB1,NDUFS1,NDUFS3,NDUFS7,NDUFS8,NDUFV1,NDUFV3,PIK3R4,PLA2G4A,PLCG2,PPP3CB,PPP3CC,PRKCB,SLC25A4,SLC25A5,SLC2A1,TIMM13,Timm23,TIMM44,TOMM34,UQCRC2,VDAC2,VDAC3,YES1
PPAR Signaling	1.94	0.111	-2.111	HSP90AA1,HSP90AB1,HSP90B1,IL1RAP,INSR,MRAS,RALB,RAP1B,RAP2A,SNW1,STAT5A,TRAF2
Protein Kinase A Signaling	6.32	0.116	-0.174	ADCY1,AKAP12,ANAPC4,ATF2,CNGA1,CNGA2,CNGB1,ENPP1,EPM2A,FLNC,GDPD1,GNA13,GNAI2,GNB1,GNB5,GNG10,GNG13,GRK1,GSK3B,H1-5,MTMR7,MYL6,MYL9,OPN1SW,PDE6A,PDE6B,PDE6C,PDE6G,PGP,PLCG2,PPP1CA,PPP1R10,PPP3CB,PPP3CC,PRKCB,PTPN1,PTPN6,PTPRC,PTPRE,PTPRJ,PTPRM,PTPRZ1,RAP1B,RHO,ROCK2,YWHAH
Multiple Sclerosis Signaling Pathway	1.91	0.0913	3.441	BAX,C1QA,C1QC,CAPN2,Casp1,CASP8,CNTF,FAS,HLA-A,MGAT1,MPO,PARP1,PARP12,PARP3,PARP4,PARP9,RNF213,SLC4A1,SLC8A3,STAT1
ABC-family proteins mediated transport	6.42	0.194	1.789	ABCA4,ABCA5,ABCA7,ABCB6,ABCC1,DERL2,PEX3,PSMB10,PSMB8,PSMC1,PSMD12,PSMD13,PSMD2,PSMD5,PSMD6,PSMD7,PSMD8,PSMD9,PSME1,PSME2
Renin-Angiotensin Signaling	1.91	0.107	3.162	ADCY1,ATF2,MAPK9,MRAS,PIK3R4,PLCG2,PRKCB,PTPN6,RALB,RAP1B,RAP2A,STAT1,STAT3
Prolactin Signaling	1.91	0.115	3	MRAS,NMI,PIK3R4,PLCG2,PRKCB,RALB,RAP1B,RAP2A,STAT1,STAT3,STAT5A
Gαq Signaling	6.59	0.16	1.213	AKT1,CSK,EPM2A,FNBP1,GNA13,GNAI2,GNAT1,GNAT2,GNAZ,GNB1,GNB5,GNG10,GNG13,GSK3B,MRAS,OPN1SW,PIK3R4,PLCG2,PLD3,PLD4,PPP3CB,PPP3CC,PRKCB,RHOG,RHOT1,RHOT2,ROCK2
PEDF Signaling	1.89	0.119	2.53	AKT1,CASP8,FAS,MRAS,PIK3R4,RALB,RAP1B,RAP2A,ROCK2,SOD2
HIF1α Signaling	6.67	0.148	1.095	AKT1,ARNT,CYBB,FGF2,GPI,HK2,HK3,HSP90AA1,Hspa1b,HSPA5,KDR,LDHA,MAP2K6,MKNK1,Mmp3,MRAS,NCF1,NCF2,PIK3R4,PKM,PLCG2,PPP3CB,PPP3CC,PRKCB,RALB,RAP1B,RAP2A,SLC2A1,STAT3,TF,VIM
Clathrin-mediated Endocytosis Signaling	6.72	0.148	NaN	AAK1,ACTR2,AP1B1,AP2A2,AP3M2,AP5Z1,APOE,ARPC1A,ARPC1B,ARPC2,ARPC4,CBL,EPHB2,EPN1,FGF2,ITGA5,ITGB2,ITGB3,ITGB5,ITGB8,Lyz1/Lyz2,MYO1E,PIK3R4,PON1,PPP3CB,PPP3CC,SNAP91,STON2,SYNJ1,TF,TFRC
Mitochondrial translation	1.88	0.113	2.714	MRPL15,MRPL17,MRPL19,MRPL22,MRPL23,MRPL45,MRPL47,MRPL9,MRPS14,MRPS27,TSFM
Cardiac Hypertrophy Signaling	6.87	0.138	1.512	ADCY1,AKT1,ATF2,CACNA2D4,FNBP1,GNA13,GNAI2,GNAT1,GNAT2,GNAZ,GNB1,GNB5,GNG10,GNG13,GSK3B,HSPB1,IGF1R,MAP2K6,MAP3K4,MAPK9,MAPKAPK2,MRAS,MYL6,MYL9,OPN1SW,PIK3R4,PLCG2,PPP3CB,PPP3CC,RALB,RAP1B,RAP2A,RHOG,RHOT1,RHOT2,ROCK2
Death Receptor Signaling	1.88	0.113	2.714	CASP3,CASP8,FAS,HSPB1,HTRA2,PARP1,PARP12,PARP3,PARP4,PARP9,TRAF2
Caveolar-mediated Endocytosis Signaling	6.94	0.228	0.905	B2M,CAV1,CD48,COPA,COPB1,COPB2,COPG1,FLNC,HLA-A,INSR,ITGA5,ITGAM,ITGAV,ITGB2,ITGB3,ITGB5,ITGB8,PTPN1
Estrogen Receptor Signaling	7.04	0.119	0.365	ADCY1,AKT1,ATF2,ATP5F1A,ATP5F1B,ATP5F1C,ATP5PB,CACNA2D4,CARM1,CAV1,DLG4,GNA13,GNAI2,GNAT1,GNAT2,GNAZ,GNB1,GNB5,GNG10,GNG13,GSK3B,HSP90AA1,HSP90AB1,HSP90B1,IGF1R,IGF2R,Mmp3,MRAS,MYL6,MYL9,NDUFAF1,NDUFB1,NDUFS1,NDUFS3,NDUFS7,NDUFS8,NDUFV1,NDUFV3,PCNA,PIK3R4,PLCG2,PRKCB,RALB,RAP1B,RAP2A,ROCK2,SETD7,SOD2,UQCRC2
RAR Activation	7.13	0.118	-0.714	ADAM17,ADCY1,AKT1,ATF2,CARM1,CNGA1,CNGA2,CNGB1,CNTF,CSK,DHRS7C,ENPP1,F11R,FNBP1,GDPD1,GNAT1,GNAT2,GNB1,GNGT1,GNGT2,HLTF,LAMB1,LRAT,MAPK9,Mmp3,NRIP2,PARP1,PDE6A,PDE6B,PDE6C,PDE6G,PIK3R4,PML,PRMT1,RBP3,RDH10,RDH11,RDH12,RDH5,RHO,RHOG,RHOT1,RHOT2,RORB,RPE65,RXRB,SMARCD1,SNW1,STAT5A,STRA6,TGM2
Regulation of Actin-based Motility by Rho	7.17	0.198	1.5	ACTR2,ARHGDIA,ARPC1A,ARPC1B,ARPC2,ARPC4,FNBP1,ITGA5,ITGAM,ITGAV,ITGB2,ITGB3,ITGB5,ITGB8,MYL6,MYL9,PFN1,PI4KA,PIP4K2C,RHOG,RHOT1,RHOT2
Interleukin-4 and Interleukin-13 signaling	1.85	0.108	2.53	AKT1,F13A1,FGF2,FN1,HSP90AA1,HSP90B1,ITGAM,ITGB2,STAT1,STAT3,VCAM1,VIM
Retinoic acid Mediated Apoptosis Signaling	1.84	0.131	2.646	CASP3,CASP8,PARP1,PARP12,PARP3,PARP4,PARP9,RXRB
Phagosome Formation	1.83	0.0722	2.887	ACTR2,AKT1,AP1B1,APBB1IP,ARPC1A,ARPC1B,ARPC2,ARPC4,COLEC12,ELMO2,FCER1G,FCGR1A,Fcgr2b,FN1,GABBR2,GPR179,GPR89A,ITGA5,ITGAM,ITGAV,ITGB2,ITGB3,ITGB5,ITGB8,LYN,MAP2K6,MRAS,MYD88,MYH14,MYH9,MYL6,MYL9,OPN1MW,OPN1SW,PI4KA,PIK3R4,PIP4K2C,PLA2G4A,PLCG2,PLD3,PLD4,PRKCB,RALB,RAP1B,RAP2A,RGR,RHO,ROCK2,SCARA3,VTN,YES1
Cyclophilin Signaling Pathway	7.4	0.145	1.667	ABCA1,AKT1,APOE,APP,ATF2,B2M,BSG,CALR,CASP3,CD44,CD47,CYBB,HLA-A,IL6ST,MAPK9,NCF1,PDIA6,PIK3R4,PPIB,PPIC,PPP3CB,PPP3CC,ROCK2,SLC25A4,SLC25A5,SNRNP200,STAT3,STAT5A,TIMM13,Timm23,TIMM44,TOMM34,VCAM1,VDAC2,VDAC3,WBP11
VEGF Family Ligand-Receptor Interactions	1.82	0.116	3.162	AKT1,KDR,MRAS,PIK3R4,PLA2G4A,PLCG2,PRKCB,RALB,RAP1B,RAP2A
GABA synthesis, release, reuptake and degradation	1.8	0.211	-2	ALDH5A1,RIMS1,SLC6A13,STXBP1
Role of Osteoblasts in Rheumatoid Arthritis Signaling Pathway	1.79	0.0875	2.065	AKT1,CNTF,CSNK1G1,CTSA,CTSB,CTSC,CTSD,CTSH,CTSL,CTSS,CTSZ,GSK3B,IGF1R,IGF2R,IL6ST,Mmp3,PIK3R4,STAT1,STAT2,STAT3,STAT5A
BAG2 Signaling Pathway	7.8	0.233	0.707	CASP3,CTSB,HSP90AA1,Hspa1b,HSPA5,MAPKAPK2,MAPT,PSMB10,PSMB8,PSMC1,PSMD12,PSMD13,PSMD2,PSMD5,PSMD6,PSMD7,PSMD8,PSMD9,PSME1,PSME2
Peroxisomal lipid metabolism	1.78	0.172	2.236	ACOX3,CROT,DECR2,ECI2,SLC25A17
Integrin cell surface interactions	7.9	0.235	1.342	AGRN,BSG,CD44,CD47,COL2A1,COMP,F11R,FN1,ITGA5,ITGAM,ITGAV,ITGB2,ITGB3,ITGB5,ITGB8,KDR,PECAM1,THBS1,VCAM1,VTN
Respiratory electron transport	1.76	0.114	-2.53	COX4I1,COX4I2,NDUFB1,NDUFS1,NDUFS3,NDUFS7,NDUFS8,NDUFV1,NDUFV3,UQCRC2
Glioma Signaling	1.75	0.102	2.53	AKT1,HDAC1,IDH1,IDH3G,IGF1R,IGF2R,MRAS,PIK3R4,PLCG2,PRKCB,RALB,RAP1B,RAP2A
Role of Macrophages, Fibroblasts and Endothelial Cells in Rheumatoid Arthritis	1.68	0.0801	3.272	AKT1,ATF2,CSNK1G1,FCGR1A,FGF2,FN1,GSK3B,IL1RAP,IL6ST,MAP2K6,MAPK9,MAPKAPK2,MRAS,MYD88,NLK,PIK3R4,PLCG2,PPP3CB,PPP3CC,PRKCB,RALB,RAP1B,RAP2A,ROCK2,STAT3,TRAF2,VCAM1
Renal Cell Carcinoma Signaling	1.67	0.115	2.449	AKT1,ARNT,FH,MRAS,PIK3R4,RALB,RAP1B,RAP2A,SLC2A1
Ribonucleotide Reductase Signaling Pathway	1.66	0.092	2.5	AKT1,ATF2,CASP3,CDH3,CDK2,HLTF,MAPK9,PARP1,PARP12,PARP3,PARP4,PARP9,PIK3R4,SMARCD1,STAT3,THBS1
Phagosome Maturation	8.21	0.175	NaN	ATP6V0A1,ATP6V1A,ATP6V1B2,ATP6V1E1,ATP6V1H,B2M,BET1L,CALR,CTSA,CTSB,CTSC,CTSD,CTSH,CTSL,CTSS,CTSZ,CYBB,GPAA1,H2-Eb1,HLA-A,LAMP1,M6PR,MPO,NCF1,NCF2,NSF,TAP1,TUBB4B,VPS33A,VPS33B
Regulation of mRNA stability by proteins that bind AU-rich elements	8.28	0.236	1.528	AKT1,DIS3,ELAVL1,ENPP2,EXOSC4,EXOSC8,HSPB1,MAPKAPK2,PSMB10,PSMB8,PSMC1,PSMD12,PSMD13,PSMD2,PSMD5,PSMD6,PSMD7,PSMD8,PSMD9,PSME1,PSME2
Synaptic adhesion-like molecules	1.65	0.19	-2	DLG3,DLG4,LRFN2,RTN3
Collagen biosynthesis and modifying enzymes	1.62	0.119	2.121	COL15A1,COL2A1,COLGALT1,P4HA2,P4HB,PLOD1,PLOD3,PPIB
Signaling by PTK6	1.6	0.127	2.646	AKT1,CBL,CDK2,ELMO2,GPNMB,PTPN1,STAT3
Beta-catenin independent WNT signaling	9.13	0.171	-1.706	AP2A2,GNAT2,GNB1,GNB5,GNG10,GNG13,GNGT1,GNGT2,NLK,NME3,PDE6A,PDE6B,PDE6G,PFN1,PI4KA,PIK3R4,PPP3CB,PRKCB,PRKG1,PSMB10,PSMB8,PSMC1,PSMD12,PSMD13,PSMD2,PSMD5,PSMD6,PSMD7,PSMD8,PSMD9,PSME1,PSME2,STK10,STK35,STK39
Huntington's Disease Signaling	9.19	0.15	-0.905	AKT1,AP2A2,ATF2,ATP5F1A,ATP5F1B,ATP5F1C,ATP5PB,BAX,BET1L,CAPN2,CASP3,CASP8,CTSD,DLG4,GLS,GNB1,GNB5,GNG10,GNG13,GPAA1,HDAC1,Hspa1b,HSPA5,IGF1R,MAPK9,NSF,PIK3R4,POLR2H,PRKCB,PSMB10,PSMB8,PSMC1,PSMD12,PSMD13,PSMD2,PSMD5,PSMD6,PSMD7,PSMD8,PSMD9,PSME1,PSME2,TGM2
Toll-like Receptor Cascades	1.6	0.156	2.236	CD180,ITGAM,ITGB2,PIK3R4,PLCG2
Chemokine Signaling	1.57	0.111	2.333	GNAI2,MRAS,OPN1SW,PLCG2,PRKCB,RALB,RAP1B,RAP2A,ROCK2
Role of JAK1 and JAK3 in γc Cytokine Signaling	1.55	0.116	2.646	MRAS,PIK3R4,RALB,RAP1B,RAP2A,STAT1,STAT3,STAT5A
Cell Cycle Control of Chromosomal Replication	1.53	0.123	2.646	CDK11B,CDK2,MCM2,MCM5,MCM7,PCNA,TOP2B
Neurexins and neuroligins	1.53	0.123	-2.646	DLG2,DLG3,DLG4,EPB41L5,PDLIM5,SHANK1,STXBP1
p38 MAPK Signaling	1.51	0.0968	2.111	ATF2,FAS,HSPB1,IL1RAP,MAP2K6,MAPKAPK2,MAPKAPK5,MAPT,MKNK1,PLA2G4A,STAT1,TRAF2
SUMOylation of DNA replication proteins	1.48	0.13	2.449	NUP210,NUP85,PCNA,RANGAP1,SEC13,TOP2B
LPS-stimulated MAPK Signaling	1.46	0.106	2.333	ATF2,MAP2K6,MAPK9,MRAS,PIK3R4,PRKCB,RALB,RAP1B,RAP2A
GPVI-mediated activation cascade	1.45	0.143	2.236	FCER1G,LYN,PLCG2,PTPN6,RHOG
G-Protein Coupled Receptor Signaling	1.44	0.0687	2.064	ADCY1,AKT1,ATF2,CNGA1,CNGA2,CNGB1,ENPP1,GABBR2,GDPD1,GNA13,GNAI2,GNAT1,GNAT2,GNAZ,GNB1,GNB5,GNG10,GNG13,GPR179,GPR89A,GPRIN1,GRK1,GSK3B,HCN4,MAP2K6,MAP3K4,MAPK9,MKNK1,MRAS,MYL6,MYL9,OPN1MW,OPN1SW,PDE6A,PDE6B,PDE6C,PDE6G,PIK3R4,PLCG2,PPP3CB,PPP3CC,PRKCB,RALB,RAP1B,RAP2A,RGR,RHO,ROCK2,STAT3
Coronavirus Replication Pathway	12.5	0.217	1.134	COPA,COPB1,COPB2,COPG1,CTSL,GSK3B,RPL10,RPL11,RPL13A,RPL15,RPL18A,RPL19,RPL29,RPL3,RPL32,RPL36,RPL36A,RPL4,RPL5,RPL7,RPL8,RPL9,RPS14,RPS17,RPS18,RPS19,RPS20,RPS27,RPS27L,RPS29,RPS3,RPS3A,RPS4X,RPS9,Tubb2b,TUBB4B
Endometrial Cancer Signaling	1.42	0.117	2.449	AKT1,GSK3B,MRAS,PIK3R4,RALB,RAP1B,RAP2A
Pulmonary Fibrosis Idiopathic Signaling Pathway	1.4	0.0767	2.858	AKT1,ATF2,BAX,CAV1,CDH2,COL15A1,COL2A1,FGF2,FN1,GNA13,GSK3B,IL6ST,ITGAV,MAP2K6,MAPK9,Mmp3,MRAS,PIK3R4,RALB,RAP1B,RAP2A,ROCK2,STAT3,THBS1,VIM
Macrophage Classical Activation Signaling Pathway	1.39	0.0851	2.84	ACO2,CNTF,CYBB,DLAT,DLD,H2-Eb1,MYD88,NCF2,NDUFS1,PARP9,PDHX,PKM,STAT1,STAT2,STAT3,UQCRC2
Natural Killer Cell Signaling	1.39	0.0837	2.183	AKT1,B2M,CD48,COL2A1,FCER1G,HLA-A,Hspa1b,HSPA5,MAP3K4,MRAS,MYD88,PIK3R4,PLCG2,PTPN6,RALB,RAP1B,RAP2A
Role of Chondrocytes in Rheumatoid Arthritis Signaling Pathway	1.38	0.0903	2.111	CAPN2,Casp1,CASP3,CASP8,FN1,IL1RAP,IL6ST,ITGA5,MAPK9,Mmp3,PPP3CB,PPP3CC,STAT3
RHOGDI Signaling	14.5	0.205	-1.732	ACTR2,ARHGDIA,ARHGEF1,ARHGEF18,ARHGEF2,ARHGEF7,ARPC1A,ARPC1B,ARPC2,ARPC4,CD44,CDH13,CDH2,CDH3,EZR,FNBP1,GNA13,GNAI2,GNAT1,GNAT2,GNAZ,GNB1,GNB5,GNG10,GNG13,ITGA5,ITGAM,ITGAV,ITGB2,ITGB3,ITGB5,ITGB8,MRAS,MSN,MYH14,MYH9,MYL6,MYL9,OPN1SW,PI4KA,PIP4K2C,RHOG,RHOT1,RHOT2,ROCK2
IL-17 Signaling	1.37	0.0847	3	AKT1,ATF2,Chil3/Chil4,CNTF,GSK3B,HSP90AA1,HSP90AB1,HSP90B1,MAP2K6,MAPK9,MRAS,PIK3R4,RALB,RAP1B,RAP2A,TRAF2
HMGB1 Signaling	1.36	0.0875	2.138	AKT1,CNTF,FNBP1,MAP2K6,MAPK9,MRAS,PIK3R4,RALB,RAP1B,RAP2A,RHOG,RHOT1,RHOT2,VCAM1
Interleukin-20 family signaling	1.34	0.154	2	STAT1,STAT2,STAT3,STAT5A
Phototransduction Pathway	15.8	0.429	-1.043	ARR3,CNGA1,CNGB1,GNAT1,GNAT2,GNB1,GNB5,GNGT1,GNGT2,GRK1,GUCA1A,GUCY2D,OPN1MW,OPN1SW,PDC,PDE6A,PDE6B,PDE6C,PDE6G,RCVRN,RGR,RGS9,RGS9BP,RHO
Melanoma Signaling	1.33	0.12	2.449	AKT1,MRAS,PIK3R4,RALB,RAP1B,RAP2A
GDNF Family Ligand-Receptor Interactions	1.33	0.105	2.121	GFRA2,MAPK9,MRAS,PIK3R4,PLCG2,RALB,RAP1B,RAP2A
IL-2 Signaling	1.32	0.111	2.449	AKT1,MRAS,PIK3R4,RALB,RAP1B,RAP2A,STAT5A
NAFLD Signaling Pathway	1.3	0.0804	2.183	ACACA,AKT1,BAX,Casp1,CASP3,CASP8,CNTF,CPT1C,CTSB,EIF2A,EPM2A,GSK3B,INSR,MAPK9,MYD88,PIK3R4,STAT3,TRAF2

## Sheet: Can Path PRGF vs Control
© 2000-2025 QIAGEN. All rights reserved.
Ingenuity Canonical Pathways	-log(p-value)	Ratio	z-score	Molecules
Neutrophil degranulation	38.6	0.273	5.438	ABCA13,ACLY,ACTR2,ALAD,ALDH3B1,ALDOA,ALDOC,AMPD3,ANO6,AP2A2,APEH,APRT,ARHGAP45,ARMC8,ARPC5,ATP6V0A1,ATP6V1D,B2M,BST2,C3,CAMP,CANT1,CAPN1,CAT,CCT2,CD36,CD44,CD63,CD68,CHI3L1,CKAP4,COPB1,CPNE3,CTSA,CTSB,CTSC,CTSD,CTSH,CTSS,CTSZ,CYBA,CYBB,CYFIP1,DDOST,DERA,DIAPH1,DOCK2,DPP7,ERP44,FCER1G,FGL2,FUCA1,GLA,GLB1,GNS,GPI,GRN,GUSB,HEXB,HK3,HMOX2,HSP90AA1,HSP90AB1,IDH1,IGF2R,IMPDH1,IMPDH2,IQGAP1,ITGAM,ITGB2,…
Signaling by Rho Family GTPases	24	0.285	2.292	ACTA1,ACTR2,ACTR3,ARFIP2,ARHGEF1,ARHGEF18,ARHGEF2,ARHGEF6,ARPC1A,ARPC1B,ARPC2,ARPC3,ARPC4,ARPC5,CDC42EP4,CDH11,CDH13,CDH3,CFL1,CFL2,CYBB,CYFIP1,DES,EZR,GNA13,GNAI2,GNAI3,GNAO1,GNAT1,GNAT2,GNAZ,GNB1,GNB5,IQGAP1,ITGA5,ITGAM,ITGB1,ITGB2,ITGB4,ITGB5,ITGB6,ITGB8,MAP2K1,MAPK10,MSN,MYL1,MYL10,MYL11,MYL12B,MYL6,MYL6B,NCF1,NCF2,NFKB1,OPN1SW,PAK2,PIK3C3,PIP4K2C,PIP5K1A,PKN1,RAC2,RHOC,RHOG,RHOT1,RHOT2,ROCK2…
RHO GTPase cycle	23.4	0.227	4.08	ACTN1,AMIGO2,ANKFY1,ARFGAP2,ARHGAP17,ARHGAP44,ARHGAP45,ARHGDIA,ARHGDIB,ARHGEF1,ARHGEF10L,ARHGEF18,ARHGEF2,ARHGEF6,ARL13B,ARMCX3,BASP1,BCAP31,BRK1,CAV1,CAVIN1,CCT2,CCT6A,CDC42BPA,CDC42BPB,CDC42EP4,CKAP4,CKB,CLTC,COPS2,COPS4,CPD,CSK,CYBA,CYBB,CYFIP1,DIAPH1,DOCK1,DOCK2,DOCK8,EFHD2,ELMO2,EMC3,EMD,EPHA2,ESYT1,FAM169A,FAM91A1,FARP2,FMNL1,GNA13,GOLGA3,HGS,HMOX2,HSP90AA1,HSP90AB1,IQGAP1,ITGB1,ITSN1,JUP,L…
Actin Cytoskeleton Signaling	23.3	0.293	4.18	ACTA1,ACTN1,ACTN2,ACTN3,ACTN4,ACTR2,ACTR3,ARHGEF1,ARHGEF6,ARPC1A,ARPC1B,ARPC2,ARPC3,ARPC4,ARPC5,BRK1,CFL1,CFL2,CRK,CSK,CYFIP1,DIAPH1,DOCK1,EZR,F2,FGF2,FLNA,FN1,GNA13,IQGAP1,ITGA5,ITGAM,ITGB1,ITGB2,ITGB4,ITGB5,ITGB6,ITGB8,Kng1/Kng2,LBP,MAP2K1,MSN,MYH1,MYH14,MYH3,MYH4,MYH8,MYH9,MYL1,MYL10,MYL11,MYL12B,MYL6,MYL6B,MYO18A,NCKAP1L,PAK2,PIK3C3,PIP5K1A,RAC2,RALB,RAP1B,ROCK2,RRAS2,SLC9A1,TLN1,TLN2,TTN,VAV…
Visual phototransduction	23.1	0.574	-5.578	ABCA4,CNGA1,CNGB1,GNAT1,GNB1,GNB5,GNGT1,GRK1,GUCA1A,GUCA1B,GUCY2D,GUCY2F,LRAT,METAP2,OPN1MW,OPN1SW,PDE6A,PDE6B,PDE6G,RBP1,RBP3,RCVRN,RDH10,RDH11,RDH12,RDH5,RGS9,RGS9BP,RHO,RLBP1,RPE65,SAG,SLC24A1,STRA6,TTR
RHOGDI Signaling	21.6	0.295	-2.214	ACTA1,ACTR2,ACTR3,ARHGDIA,ARHGDIB,ARHGEF1,ARHGEF18,ARHGEF2,ARHGEF6,ARPC1A,ARPC1B,ARPC2,ARPC3,ARPC4,ARPC5,CD44,CDH11,CDH13,CDH3,CFL1,CFL2,EZR,GNA13,GNAI2,GNAI3,GNAO1,GNAT1,GNAT2,GNAZ,GNB1,GNB5,ITGA5,ITGAM,ITGB1,ITGB2,ITGB4,ITGB5,ITGB6,ITGB8,MSN,MYH1,MYH14,MYH3,MYH4,MYH8,MYH9,MYL1,MYL10,MYL11,MYL12B,MYL6,MYL6B,MYO18A,OPN1SW,PAK2,PIP4K2C,PIP5K1A,RAC2,RHOC,RHOG,RHOT1,RHOT2,ROCK2,WASF2,WASL
Phototransduction Pathway	19.9	0.554	-0.73	ARR3,CNGA1,CNGB1,GNAT1,GNAT2,GNB1,GNB5,GNGT1,GNGT2,GRK1,GUCA1A,GUCA1B,GUCY1B1,GUCY2D,GUCY2F,OPN1MW,OPN1SW,PDC,PDE6A,PDE6B,PDE6C,PDE6D,PDE6G,PRKAR2A,PRKAR2B,RCVRN,RGR,RGS9,RGS9BP,RHO,SAG
Clathrin-mediated Endocytosis Signaling	18.6	0.282	NaN	AAK1,ACTA1,ACTR2,ACTR3,AMPH,AP1B1,AP1S1,AP2A2,AP3B2,AP3M1,APOD,APOE,APOM,ARF6,ARPC1A,ARPC1B,ARPC2,ARPC3,ARPC4,ARPC5,ARRB2,CBL,CLTA,CLTB,CLTC,DAB2,DNM1,DNM2,DNM3,EPHB2,EPN1,F2,FGF2,HGS,HIP1,ITGA5,ITGB1,ITGB2,ITGB4,ITGB5,ITGB6,ITGB8,Lyz1/Lyz2,MYO1E,ORM1,PICALM,PIK3C3,PON1,PPP3CA,PPP3CB,PPP3CC,Serpina1a (includes others),SH3GL2,SH3GLB2,SNAP91,STON2,SYNJ1,TSG101,WASL
Clathrin-mediated endocytosis	17.5	0.341	-0.905	AAK1,ACTR2,ACTR3,AMPH,AP2A2,ARF6,ARPC1A,ARPC2,ARPC3,ARPC4,ARPC5,ARRB2,BIN1,CBL,CLTA,CLTB,CLTC,DAB2,DNAJC6,DNM1,DNM2,DNM3,EPN1,HGS,HIP1,IGF2R,ITSN1,M6PR,NECAP1,OCRL,PACSIN1,PACSIN2,PICALM,SCARB2,SGIP1,SH3GL2,SNAP91,STAM2,STON2,SYNJ1,SYT1,VAMP2,VAMP8,WASL
Netrin Signaling	15.4	0.28	1	ABLIM1,ABLIM2,ACTR2,ACTR3,AKT2,ARPC1A,ARPC1B,ARPC2,ARPC3,ARPC4,ARPC5,CACNA1S,CACNA2D1,CACNA2D4,CACNB1,CAMK2D,CRMP1,DOCK1,DPYSL2,DPYSL3,DPYSL4,DPYSL5,FMO5,GPAA1,ITPR3,MAP2K1,NAPA,NAPB,NAPG,NFKB1,NSF,PGK1,PIK3C3,PLCG2,PPP3CA,PPP3CB,PPP3CC,PRKAR2A,PRKAR2B,PRKCD,RAC2,RYR1,RYR2,SNAP25,STX16,TRIM9,VAMP2,VTI1B,WASL
Phagosome Maturation	15.1	0.281	NaN	ATP6V0A1,ATP6V0D1,ATP6V1A,ATP6V1B2,ATP6V1C1,ATP6V1D,ATP6V1E1,ATP6V1G2,ATP6V1H,B2M,CALR,CTSA,CTSB,CTSC,CTSD,CTSH,CTSS,CTSZ,CYBB,DCTN4,DYNC1I1,EEA1,GPAA1,H2-Eb1,HLA-A,LAMP2,M6PR,NAPA,NAPB,NAPG,NCF1,NCF2,NSF,PIK3C3,PRDX2,PRDX6,RAC2,SNAP25,STX16,TAP1,TSG101,TUBA1C,TUBB,TUBB4A,TUBB4B,VAMP2,VPS33A,VTI1B
Integrin Signaling	15.1	0.257	3.606	ACTA1,ACTN1,ACTN2,ACTN3,ACTN4,ACTR2,ACTR3,AKT2,ARF4,ARF6,ARPC1A,ARPC1B,ARPC2,ARPC3,ARPC4,ARPC5,BRAF,CAPN1,CAPN2,CAPN5,CAPN7,CAV1,CRK,DOCK1,GSK3B,ILK,ILKAP,ITGA5,ITGAM,ITGB1,ITGB2,ITGB4,ITGB5,ITGB6,ITGB8,MAP2K1,MYL12B,PAK2,PARVA,PIK3C3,PLCG2,RAC2,RALB,RAP1B,RHOC,RHOG,RHOT1,RHOT2,RRAS2,TLN1,TLN2,TSPAN5,TTN,WASL
Huntington's Disease Signaling	15.1	0.226	0	AKT2,AP2A2,ARFIP2,ATP5F1A,ATP5F1B,BAX,CAPN1,CAPN2,CAPN5,CAPN7,CASP3,CASP8,CASQ1,CDK5,CLTA,CLTB,CLTC,CPLX2,CTSD,DCTN1,DLG4,DNM1,DNM2,DNM3,GLS,GNB1,GNB5,GPAA1,HDAC1,HDAC5,HIP1,Hspa1b,HSPA4,HSPA5,NAPA,NAPB,NAPG,NSF,PACSIN1,PIK3C3,PLCB1,POLR2E,POLR2H,PRKCD,PSMA3,PSMA4,PSMB10,PSMB5,PSMB8,PSMB9,PSMC5,PSMD2,PSMD5,PSMD6,PSMD7,PSMD9,PSME1,PSME2,RPH3A,SNAP25,STX16,TBP,TGM2,VAMP2,VTI1B
Protein Sorting Signaling Pathway	14.1	0.265	1.769	ADCY1,AP1B1,AP1S1,AP3B2,AP3M1,ARFGEF2,ATP8A2,CLTA,CLTB,CLTC,COPA,COPB1,COPB2,COPG1,CTBP1,DNM2,GBA1,GGA3,GUCY1B1,HMOX1,IGF2R,KDELR1,LMAN1,LYN,M6PR,PLD3,PLD4,PLPP2,PREB,PRKAR2A,PRKAR2B,RER1,SCARB2,SEC13,SEC23A,SEC23B,SNX12,SNX17,SNX2,SNX27,SNX32,SNX7,TMED10,TMED3,TMED4,TMED5,VPS26A,WASHC5
Synaptogenesis Signaling Pathway	14	0.212	-0.762	ACTR2,ACTR3,ADCY1,AKT2,AP2A2,APOE,ARPC1A,ARPC1B,ARPC2,ARPC3,ARPC4,ARPC5,BRAF,CACNA2D1,CACNB1,CADM1,CAMK2D,CDH11,CDH13,CDH3,CDK5,CFL1,CNTNAP2,COMP,CPLX2,CPLX3,CPLX4,CRK,DLG4,EPHA2,EPHB2,GPAA1,GRIA3,GRM6,GSK3B,GUCY1B1,ITSN1,LYN,MAPK14,MAPT,MARCKS,NAPA,NAPB,NAPG,NLGN3,NRXN3,NSF,PAFAH1B1,PIK3C3,PLCG2,PRKAR2A,PRKAR2B,PRKCD,RALB,RAP1B,RRAS2,SNAP25,SNCB,STX16,STXBP1,SYN1,SYT1,THBS1,TLN1,VAMP2,VTI1B,WASL
Class I MHC mediated antigen processing and presentation	13.3	0.194	3.16	ANAPC4,ARIH2,B2M,BCAP31,BLMH,CALR,CD36,CTSS,CUL5,CYBA,CYBB,DTX3L,ERAP1,FBXL15,FBXO10,FBXO2,FBXW11,FCGR1A,FGG,HACE1,HLA-A,HSPA5,ITGB5,KLHL41,LNPEP,MRC1,MYD88,NCF1,NCF2,NCF4,NPEPPS,PIK3C3,PSMA3,PSMA4,PSMB10,PSMB5,PSMB8,PSMB9,PSMC5,PSMD2,PSMD5,PSMD6,PSMD7,PSMD9,PSME1,PSME2,RNF213,RNF220,S100A1,S100A9,SEC13,SEC23A,SEC23B,TAP1,TAP2,TAPBP,THOP1,TRIM21,TRIM9,TRIP12,UBA1,UBA3,UBA7,UBE2D3,UBE2H,UBE2M,UBE2…
Remodeling of Epithelial Adherens Junctions	13.2	0.394	2.111	ACTA1,ACTN1,ACTN2,ACTN3,ACTN4,ACTR2,ACTR3,ARF6,ARPC1A,ARPC1B,ARPC2,ARPC3,ARPC4,ARPC5,CTNNA1,DNM1,DNM2,DNM3,HGS,IQGAP1,MAPRE2,MAPRE3,TUBA1C,Tuba4a,TUBB,Tubb2b,TUBB4A,TUBB4B
Protein Kinase A Signaling	12.9	0.189	-1.905	ADCY1,ADD2,ANAPC4,APEX1,BRAF,CAMK2D,CNGA1,CNGA2,CNGB1,EPM2A,FLNA,FLNB,FLNC,GDPD1,GNA13,GNAI2,GNAI3,GNB1,GNB5,GRK1,GSK3B,GUCY1B1,GYS1,ITPR3,KDELR1,MAP2K1,MYH4,MYL1,MYL10,MYL11,MYL12B,MYL6,MYL6B,NFKB1,NGFR,OPN1SW,PDE1C,PDE6A,PDE6B,PDE6C,PDE6D,PDE6G,PGP,PHKB,PHKG1,PLCB1,PLCD3,PLCG2,PPP1CA,PPP1CC,PPP3CA,PPP3CB,PPP3CC,PRKAR2A,PRKAR2B,PRKCD,PTPN1,PTPN11,PTPN6,PTPRC,PTPRE,PTPRJ,PTPRZ1,PYGM,RAP1B,RHO,ROC…
Axonal Guidance Signaling	12.3	0.17	NaN	ABLIM1,ABLIM2,ACTR2,ACTR3,ADAM17,ADAM22,AFG3L2,AKT2,ARHGEF6,ARPC1A,ARPC1B,ARPC2,ARPC3,ARPC4,ARPC5,CDK5,CFL1,CFL2,COPS5,CRK,DOCK1,DPYSL2,DPYSL5,EIF4E,EPHA2,EPHB2,FARP2,GNA13,GNAI2,GNAI3,GNAO1,GNAT1,GNAT2,GNAZ,GNB1,GNB5,GSK3B,ITGA5,ITGAM,ITGB1,ITGB2,ITGB4,ITGB5,ITGB6,ITGB8,ITSN1,KLC1,LNPEP,MAP2K1,MICAL1,MKNK1,MYL1,MYL10,MYL11,MYL12B,MYL6,MYL6B,NGFR,NTNG1,OPN1SW,PAK2,PIK3C3,PITRM1,PLCB1,PLCD3,PLCG2,…
Semaphorin Neuronal Repulsive Signaling Pathway	12.3	0.272	0.667	AKT2,CD44,CDK5,CFL1,CFL2,CRMP1,CSPG4,CSPG5,DPYSL2,DPYSL3,DPYSL4,DPYSL5,FARP2,GSK3B,GUCY1B1,ITGA5,ITGAM,ITGB1,ITGB2,ITGB4,ITGB5,ITGB6,ITGB8,MAP2K1,MAP2K6,MAPT,MICAL1,MYL1,MYL10,MYL11,MYL12B,MYL6,MYL6B,PAK2,PIK3C3,PLCG2,PRKAR2A,PRKAR2B,ROCK2,VCAN
EIF2 Signaling	12.1	0.223	3.128	ACTA1,AGO3,AKT2,EIF1,EIF2A,EIF2AK2,EIF3A,EIF3B,Eif3c,EIF3D,EIF3E,EIF3L,EIF4E,EIF4G1,EIF5B,ELP6,GSK3B,HSPA5,INSR,MAP2K1,PIK3C3,PPP1CA,PPP1CC,PTBP1,RALB,RAP1B,RPL10,RPL10A,RPL11,RPL12,RPL22L1,RPL27,RPL3,RPL32,RPL4,RPL5,RPL6,RPL7,RPL8,RPL9,RPS10,RPS16,RPS17,RPS18,RPS19,RPS2,RPS27,RPS27L,RPS29,RPS3,RPS4X,RPS5,RRAS2
Regulation of Actin-based Motility by Rho	12.1	0.306	2.746	ACTA1,ACTR2,ACTR3,ARHGDIA,ARPC1A,ARPC1B,ARPC2,ARPC3,ARPC4,ARPC5,CFL1,ITGA5,ITGAM,ITGB1,ITGB2,ITGB4,ITGB5,ITGB6,ITGB8,MYL1,MYL10,MYL11,MYL12B,MYL6,MYL6B,PAK2,PIP4K2C,PIP5K1A,RAC2,RHOC,RHOG,RHOT1,RHOT2,WASL
Mitochondrial Dysfunction	11.7	0.191	1.27	ACADL,ACO2,Atp1a2,ATP1A3,ATP1B1,ATP1B2,ATP5F1A,ATP5F1B,ATP5PO,BAX,CACNA1S,CACNA2D1,CACNA2D4,CACNB1,CAMK2D,CAPN1,CAPN2,CAPN5,CAPN7,CASP3,COX4I2,COX7A1,CPOX,CYB5A,DLD,DMAC2L,GPX3,GPX8,GSR,GSTZ1,HTRA2,ITPR3,MAPK10,MAPT,MFN1,MFN2,MGST3,MT-CYB,MYH9,NCSTN,NDUFA10,NDUFAF1,NDUFB10,NDUFS1,NDUFS3,NDUFS8,NDUFV1,NDUFV2,OPA1,PDHX,PIK3C3,PPP3CA,PPP3CB,PPP3CC,PRDX6,PRKAR2A,PRKAR2B,PSEN1,RHOT1,RHOT2,SAMM50,SOD2,…
ILK Signaling	11.4	0.234	2.967	ACTA1,ACTN1,ACTN2,ACTN3,ACTN4,AKT2,ARHGEF6,CASP3,CFL1,CFL2,DOCK1,FLNA,FLNB,FLNC,FN1,GSK3B,ILK,ILKAP,ITGB1,ITGB2,ITGB4,ITGB5,ITGB6,ITGB8,MAP2K6,MAPK10,MYH1,MYH14,MYH3,MYH4,MYH8,MYH9,MYL1,MYL6,MYL6B,MYO18A,NACA,NFKB1,PARVA,PIK3C3,RAC2,RHOC,RHOG,RHOT1,RHOT2,VIM
Acute Phase Response Signaling	11.3	0.236	1.732	AKT2,AMBP,APOH,C1QA,C1QB,C1QC,C3,C4a/C4b,CFB,CRABP1,ECSIT,ELP1,F2,FGG,FN1,HMOX1,HMOX2,HNRNPK,HRG,IL1RAP,ITIH2,ITIH3,LBP,MAP2K1,MAP2K6,MAPK14,MYD88,NFKB1,NGFR,ORM1,PLG,PTPN11,RALB,RAP1B,RBP1,RBP3,RIPK1,RRAS2,SERPIND1,SERPINF2,SERPING1,SOD2,STAT3,TRAF2,TTR
Coronavirus Replication Pathway	11.1	0.247	-0.905	COPA,COPB1,COPB2,COPG1,DDX1,GSK3B,Ifitm1,Ifitm2,Ifitm3,RPL10,RPL10A,RPL11,RPL12,RPL22L1,RPL27,RPL3,RPL32,RPL4,RPL5,RPL6,RPL7,RPL8,RPL9,RPS10,RPS16,RPS17,RPS18,RPS19,RPS2,RPS27,RPS27L,RPS29,RPS3,RPS4X,RPS5,TUBA1C,Tuba4a,TUBB,Tubb2b,TUBB4A,TUBB4B
Striated Muscle Contraction	10.8	0.5	4.243	ACTA1,ACTN2,ACTN3,DES,MYBPC2,MYH3,MYH8,MYL1,TCAP,TMOD3,TNNC2,TNNI2,TNNT3,TPM1,TPM2,TPM3,TTN,VIM
Beta-catenin independent WNT signaling	10.7	0.224	-1.89	AGO3,AP2A2,ARRB2,BRSK2,CLTA,CLTB,CLTC,GNAO1,GNAT2,GNB1,GNB5,GNGT1,GNGT2,ITPR3,MOV10,NME3,PDE6A,PDE6B,PDE6G,PIK3C3,PLCB1,PPP3CA,PPP3CB,PSMA3,PSMA4,PSMB10,PSMB5,PSMB8,PSMB9,PSMC5,PSMD2,PSMD5,PSMD6,PSMD7,PSMD9,PSME1,PSME2,RAC2,STK16,STK24,STK3,STK35,STK38,STK39,STK4,TNRC6B
RHOA Signaling	10.7	0.276	1.915	ACTA1,ACTR2,ACTR3,ARHGEF1,ARPC1A,ARPC1B,ARPC2,ARPC3,ARPC4,ARPC5,CDC42EP4,CFL1,CFL2,EZR,GNA13,MSN,MYL1,MYL10,MYL11,MYL12B,MYL6,MYL6B,PIP4K2C,PIP5K1A,PKN1,ROCK2,SEPTIN11,SEPTIN3,SEPTIN4,SEPTIN5,SEPTIN6,SEPTIN7,SEPTIN9,TTN
Pancreatic Secretion Signaling Pathway	10.7	0.21	0.143	ABHD2,ADCY1,AHCYL1,AKT2,ARHGDIA,ARHGDIB,ARHGEF1,ARHGEF18,ARHGEF2,ARHGEF6,ATP2A1,ATP2B1,ATP2B2,CA12,CA14,CA2,CD38,DAGLB,DIAPH1,GNA13,GPAA1,GUCY1B1,ITPR3,LIPA,NAPA,NAPB,NAPG,NSF,PAK2,PIK3C3,PLCB1,PLCD3,PLCG2,PPP1CA,PPP1CC,PRKAR2A,PRKAR2B,PRKCD,RAP1B,ROCK2,RYR1,RYR2,SLC4A7,SLC9A1,SNAP25,STIM1,STK39,STX16,STXBP1,VAMP2,VTI1B
RAC Signaling	10.6	0.263	3.024	ACTR2,ACTR3,ARFIP2,ARPC1A,ARPC1B,ARPC2,ARPC3,ARPC4,ARPC5,BRK1,CD44,CFL1,CFL2,CYBB,CYFIP1,IQGAP1,ITGA5,ITGAM,ITGB1,ITGB2,ITGB4,ITGB5,ITGB6,ITGB8,MAP2K1,NCF1,NCF2,NFKB1,PAK2,PIK3C3,PIP4K2C,PIP5K1A,RAC2,RALB,RAP1B,RRAS2
Glycolysis I	10.5	0.552	-1.941	ALDOA,ALDOC,ENO1,ENO2,ENO3,GAPDH,GPI,PFKL,PFKM,PFKP,PGAM1,PGAM2,PGK1,Pgk2,PKM,TPI1
Response to elevated platelet cytosolic Ca2+	10.5	0.265	4.902	ACTN1,ACTN2,ACTN4,ALDOA,APOH,CALU,CD36,CD63,CFL1,CYRIB,ECM1,F13A1,FERMT3,FGG,FLNA,FN1,GAS6,HRG,HSPA5,ITIH3,LAMP2,LGALS3BP,ORM1,PECAM1,PLG,PSAP,SCCPDH,SERPINF2,SERPING1,SPARC,TAGLN2,THBS1,TLN1,TTN,VTI1B
Selenoamino acid metabolism	10.4	0.253	4.11	AHCY,CTH,EEF1E1,EPRS1,GSR,KARS1,LARS1,RARS1,RPL10,RPL10A,RPL11,RPL12,RPL22L1,RPL27,RPL3,RPL32,RPL4,RPL5,RPL6,RPL7,RPL8,RPL9,RPS10,RPS16,RPS17,RPS18,RPS19,RPS2,RPS27,RPS27L,RPS29,RPS3,RPS4X,RPS5,SARS1,SCLY,SEPHS2
Virus Entry via Endocytic Pathways	10.4	0.275	1.826	ACTA1,AP1B1,AP1S1,AP2A2,AP3B2,AP3M1,B2M,CAV1,CLTA,CLTB,CLTC,DNM1,DNM2,FLNA,FLNB,FLNC,FOLR1,HLA-A,ITGA5,ITGB1,ITGB2,ITGB4,ITGB5,ITGB6,ITGB8,ITSN1,PIK3C3,PLCG2,PRKCD,RAC2,RALB,RAP1B,RRAS2
Intra-Golgi and retrograde Golgi-to-ER traffic	10.3	0.221	-0.447	ACTR1A,AGPAT3,ARF4,ARFGAP2,ARFIP2,COG1,COG3,COG4,COPA,COPB1,COPB2,COPG1,DCTN1,DCTN2,DCTN4,DCTN5,DYNC1I1,GALNT1,GALNT2,GBF1,IGF2R,KDELR1,KIF2A,KLC1,KLC2,M6PR,MAN2A1,NAPA,NAPB,NAPG,NSF,PAFAH1B1,PAFAH1B2,PLA2G4A,RAB18,RAB1B,RAB43,RAB6B,STX16,TMED10,TMED3,TUBA1C,TUBB4A,TUBB4B,ZW10
Glucose metabolism	10	0.314	-1.569	ALDOA,ALDOC,ENO1,ENO2,ENO3,GAPDH,GNPDA2,GPI,HK2,HK3,NUP188,NUP93,PC,PFKFB2,PFKL,PFKM,PFKP,PGAM1,PGAM2,PGK1,PGM2L1,PGP,PKM,RANBP2,SEC13,TPI1,TPR
EPH-Ephrin signaling	9.91	0.301	1.512	ACTR2,ACTR3,AP2A2,ARPC1A,ARPC1B,ARPC2,ARPC3,ARPC4,ARPC5,CFL1,CLTA,CLTB,CLTC,DNM1,EPHA2,EPHB2,ITSN1,LYN,MYH14,MYH9,MYL12B,MYL6,NCSTN,PAK2,PSEN1,ROCK2,SDCBP,WASL
SNARE Signaling Pathway	9.88	0.254	-1.372	ADCY1,CACNA2D1,CACNB1,CAMK2D,CPLX2,CPLX3,CPLX4,GPAA1,GUCY1B1,MYH1,MYH14,MYH3,MYH4,MYH8,MYH9,MYL1,MYL6,MYL6B,MYO18A,NAPA,NAPB,NAPG,NSF,PRKAR2A,PRKAR2B,RIMS1,SNAP25,SNAP91,SNCB,STX16,STXBP1,SYN1,SYT1,VAMP2,VTI1B
Ephrin Receptor Signaling	9.86	0.218	1.521	ACTR2,ACTR3,AKT2,ARPC1A,ARPC1B,ARPC2,ARPC3,ARPC4,ARPC5,CFL1,CFL2,CRK,EPHA2,EPHB2,GNA13,GNAI2,GNAI3,GNAO1,GNAT1,GNAT2,GNAZ,GNB1,GNB5,ITGA5,ITGAM,ITGB1,ITGB2,ITGB4,ITGB5,ITGB6,ITGB8,ITSN1,MAP2K1,OPN1SW,PAK2,PTPN11,RAC2,RALB,RAP1B,ROCK2,RRAS2,SDCBP,STAT3,WASL
fMLP Signaling in Neutrophils	9.72	0.256	2.117	ACTR2,ACTR3,ARPC1A,ARPC1B,ARPC2,ARPC3,ARPC4,ARPC5,CYBB,GNA13,GNAI2,GNAI3,GNAO1,GNAT1,GNAT2,GNAZ,GNB1,GNB5,ITPR3,MAP2K1,NCF1,NCF2,NFKB1,OPN1SW,PIK3C3,PLCB1,PPP3CA,PPP3CB,PPP3CC,PRKCD,RAC2,RALB,RAP1B,RRAS2
CXCR4 Signaling	9.68	0.232	2.191	ADCY1,AKT2,CRK,DOCK1,ELMO2,GNA13,GNAI2,GNAI3,GNAO1,GNAT1,GNAT2,GNAZ,GNB1,GNB5,GUCY1B1,ITPR3,LYN,MAP2K1,MAPK10,MYL1,MYL10,MYL11,MYL12B,MYL6,MYL6B,OPN1SW,PAK2,PIK3C3,PLCB1,PRKCD,RAC2,RALB,RAP1B,RHOC,RHOG,RHOT1,RHOT2,ROCK2,RRAS2
COPI-mediated anterograde transport	9.58	0.284	0.186	ACTR1A,ARF4,ARFGAP2,COG1,COG3,COG4,COPA,COPB1,COPB2,COPG1,DCTN1,DCTN2,DCTN4,DCTN5,DYNC1I1,FOLR1,GBF1,KDELR1,NAPA,NAPB,NAPG,NSF,RAB1B,TMED10,TMED3,TUBA1C,TUBB4A,TUBB4B,USO1
MHC class II antigen presentation	9.56	0.258	-1.219	ACTR1A,AP1B1,AP1S1,AP2A2,CD74,CLTA,CLTC,CTSA,CTSB,CTSC,CTSD,CTSH,CTSS,DCTN1,DCTN2,DCTN4,DCTN5,DNM1,DNM2,DNM3,DYNC1I1,IFI30,KIF2A,KLC1,KLC2,LGMN,OSBPL1A,SEC13,SEC23A,SH3GL2,TUBA1C,TUBB4A,TUBB4B
Cardiac Hypertrophy Signaling	9.51	0.195	0.16	ADCY1,ADSS2,CACNA1S,CACNA2D1,CACNA2D4,CACNB1,EIF4E,GNA13,GNAI2,GNAI3,GNAO1,GNAT1,GNAT2,GNAZ,GNB1,GNB5,GSK3B,GUCY1B1,HSPB1,MAP2K1,MAP2K6,MAP3K4,MAPK10,MAPK14,MAPKAPK2,MEF2D,MYL1,MYL10,MYL11,MYL12B,MYL6,MYL6B,OPN1SW,PIK3C3,PLCB1,PLCD3,PLCG2,PPP3CA,PPP3CB,PPP3CC,PRKAR2A,PRKAR2B,RAC2,RALB,RAP1B,RHOC,RHOG,RHOT1,RHOT2,ROCK2,RRAS2
Caveolar-mediated Endocytosis Signaling	9.44	0.316	2.183	ACTA1,B2M,CAV1,CAVIN1,CD48,COPA,COPB1,COPB2,COPG1,DNM2,FLNA,FLNB,FLNC,HLA-A,INSR,ITGA5,ITGAM,ITGB1,ITGB2,ITGB4,ITGB5,ITGB6,ITGB8,ITSN1,PTPN1
Cargo recognition for clathrin-mediated endocytosis	9.25	0.276	-1.671	AAK1,AP2A2,ARRB2,CBL,CLTA,CLTB,CLTC,COPS2,COPS4,COPS5,COPS6,DAB2,EPN1,HGS,IGF2R,ITSN1,M6PR,NECAP1,PICALM,SCARB2,SGIP1,SH3GL2,SNAP91,STAM2,STON2,SYT1,UBQLN2,VAMP2,VAMP8
trans-Golgi Network Vesicle Budding	9.2	0.32	0.408	ACBD3,AP1B1,AP1S1,CLTA,CLTB,CLTC,CPD,CTSZ,DNAJC6,DNM2,GBF1,GNS,HGS,IGF2R,M6PR,NAPA,NECAP1,OCRL,PICALM,SH3GL2,SNX2,TXNDC5,VAMP2,VAMP8
Fcγ Receptor-mediated Phagocytosis in Macrophages and Monocytes	9.19	0.29	3.272	ACTA1,ACTR2,ACTR3,AKT2,ARF6,ARPC1A,ARPC1B,ARPC2,ARPC3,ARPC4,ARPC5,CBL,CRK,DOCK1,EZR,FCGR1A,HMOX1,LYN,NCF1,PIP5K1A,PLD3,PLD4,PRKCD,RAC2,TLN1,TLN2,VAV1
Semaphorin interactions	9.16	0.344	-0.426	CDK5,CFL1,CRMP1,DPYSL2,DPYSL3,DPYSL4,DPYSL5,FARP2,GSK3B,HSP90AA1,HSP90AB1,ITGB1,MYH14,MYH9,MYL12B,MYL6,PAK2,PTPRC,RHOC,ROCK2,SEMA7A,TLN1
Paxillin Signaling	9.14	0.274	2.294	ACTA1,ACTN1,ACTN2,ACTN3,ACTN4,ARF6,ARFIP2,ARHGEF6,CRK,CSK,DOCK1,ITGA5,ITGAM,ITGB1,ITGB2,ITGB4,ITGB5,ITGB6,ITGB8,MAPK10,MAPK14,PAK2,PARVA,PIK3C3,RALB,RAP1B,RRAS2,TLN1,TLN2
Gluconeogenesis I	9.12	0.5	-2.309	ALDOA,ALDOC,ENO1,ENO2,ENO3,GAPDH,GPI,MDH1,MDH2,ME1,ME2,PGAM1,PGAM2,PGK1,Pgk2
Regulation of mRNA stability by proteins that bind AU-rich elements	8.94	0.292	0	ANP32A,EIF4G1,ELAVL1,ENPP2,EXOSC8,HSPB1,KHSRP,MAPK14,MAPKAPK2,PRKCD,PSMA3,PSMA4,PSMB10,PSMB5,PSMB8,PSMB9,PSMC5,PSMD2,PSMD5,PSMD6,PSMD7,PSMD9,PSME1,PSME2,XRN1,YWHAZ
Thrombin Signaling	8.93	0.202	2.414	ADCY1,AKT2,ARHGEF1,ARHGEF10L,ARHGEF18,ARHGEF2,ARHGEF6,CAMK2D,F2,GNA13,GNAI2,GNAI3,GNAO1,GNAT1,GNAT2,GNAZ,GNB1,GNB5,GUCY1B1,ITPR3,MAP2K1,MAPK14,MYL1,MYL10,MYL11,MYL12B,MYL6,MYL6B,NFKB1,OPN1SW,PIK3C3,PLCB1,PLCD3,PLCG2,PRKCD,RAC2,RALB,RAP1B,RHOC,RHOG,RHOT1,RHOT2,ROCK2,RRAS2,TBP
Superpathway of Cholesterol Biosynthesis	8.87	0.484	-0.535	ACAT1,Acat2/Acat3,CYP51A1,DHCR7,EBP,FDPS,GGPS1,HADHA,HMGCS1,HMGCS2,IDI1,LBR,MVD,MVK,NSDHL
Eukaryotic Translation Initiation	8.83	0.233	5.578	EIF3A,EIF3B,Eif3c,EIF3D,EIF3E,EIF3L,EIF4E,EIF4G1,EIF5B,RPL10,RPL10A,RPL11,RPL12,RPL22L1,RPL27,RPL3,RPL32,RPL4,RPL5,RPL6,RPL7,RPL8,RPL9,RPS10,RPS16,RPS17,RPS18,RPS19,RPS2,RPS27,RPS27L,RPS29,RPS3,RPS4X,RPS5
Leukocyte Extravasation Signaling	8.82	0.211	3.893	ACTA1,ACTN1,ACTN2,ACTN3,ACTN4,CD44,CLDN5,CRK,CTNNA1,CYBA,CYBB,EZR,F11R,GNAI2,GNAI3,ITGAM,ITGB1,ITGB2,JAM3,MAP3K4,MAPK10,MAPK14,MSN,MYL6,NCF1,NCF2,NCF4,OPN1SW,PECAM1,PIK3C3,PLCG2,PRKCD,PTPN11,RAC2,RAP1B,RAP1GAP,ROCK2,SIPA1,VAV1,VCAM1,WASL
Regulation of eIF4 and p70S6K Signaling	8.72	0.213	2.121	AGO3,AKT2,EIF1,EIF2A,EIF3A,EIF3B,Eif3c,EIF3D,EIF3E,EIF3L,EIF4E,EIF4G1,ELP6,ITGA5,ITGAM,ITGB1,ITGB2,ITGB4,ITGB5,ITGB6,ITGB8,MAP2K1,MAPK14,MKNK1,PIK3C3,RALB,RAP1B,RPS10,RPS16,RPS17,RPS18,RPS19,RPS2,RPS27,RPS27L,RPS29,RPS3,RPS4X,RPS5,RRAS2
Actin Nucleation by ARP-WASP Complex	8.71	0.286	2.524	ACTR2,ACTR3,ARPC1A,ARPC1B,ARPC2,ARPC3,ARPC4,ARPC5,ITGA5,ITGAM,ITGB1,ITGB2,ITGB4,ITGB5,ITGB6,ITGB8,RAC2,RALB,RAP1B,RHOC,RHOG,RHOT1,RHOT2,ROCK2,RRAS2,WASL
Nonsense-Mediated Decay (NMD)	8.69	0.256	5.112	EIF4G1,ETF1,GSPT1,RPL10,RPL10A,RPL11,RPL12,RPL22L1,RPL27,RPL3,RPL32,RPL4,RPL5,RPL6,RPL7,RPL8,RPL9,RPS10,RPS16,RPS17,RPS18,RPS19,RPS2,RPS27,RPS27L,RPS29,RPS3,RPS4X,RPS5,UPF1
Reelin Signaling in Neurons	8.65	0.239	1.3	ACTR2,ACTR3,AKT2,APOE,ARHGEF1,ARHGEF10L,ARHGEF18,ARHGEF2,ARHGEF6,ARPC1A,ARPC1B,ARPC2,ARPC3,ARPC4,ARPC5,CAMK2D,CDK5,CFL1,CRK,GSK3B,ITGA5,ITGB1,LYN,MAP2K1,MAP2K6,MAPK10,MAPK8IP3,MAPT,PAFAH1B1,PAFAH1B2,PIK3C3,RAP1B,WASL
Signaling by ROBO receptors	8.49	0.191	-0.471	EIF4G1,ETF1,GSPT1,MSI1,PAK2,PPP3CB,PRKAR2A,PSMA3,PSMA4,PSMB10,PSMB5,PSMB8,PSMB9,PSMC5,PSMD2,PSMD5,PSMD6,PSMD7,PSMD9,PSME1,PSME2,RPL10,RPL10A,RPL11,RPL12,RPL22L1,RPL27,RPL3,RPL32,RPL4,RPL5,RPL6,RPL7,RPL8,RPL9,RPS10,RPS16,RPS17,RPS18,RPS19,RPS2,RPS27,RPS27L,RPS29,RPS3,RPS4X,RPS5
Protein Ubiquitination Pathway	8.46	0.183	-0.59	ANAPC4,B2M,CBL,DNAJB2,DNAJB4,DNAJC16,DNAJC6,DNAJC8,DNAJC9,HLA-A,HSP90AA1,HSP90AB1,HSP90B1,HSPA4,HSPA4L,HSPA5,HSPB1,HSPH1,PSMA3,PSMA4,PSMB10,PSMB5,PSMB8,PSMB9,PSMC5,PSMD2,PSMD5,PSMD6,PSMD7,PSMD9,PSME1,PSME2,TAP1,TAP2,THOP1,UBA1,UBE2D3,UBE2H,UBE2M,UBE2N,UBE2O,UBE2R2,UBE2V1,UBE2V2,UBR2,UCHL1,USO1,USP15,USP19,USP24,USP7
Signaling by VEGF	8.37	0.262	2.646	AHCYL1,AKT2,AXL,BRK1,CAV1,CRK,CTNNA1,CYBA,CYBB,CYFIP1,DOCK1,ELMO2,HSP90AA1,HSPB1,ITPR3,JUP,MAPK14,MAPKAPK2,NCF1,NCF2,NCF4,NCKAP1L,PAK2,PRKCD,ROCK2,THEM4,VAV1,WASF2
Germ Cell-Sertoli Cell Junction Signaling	8.32	0.216	NaN	ACTA1,ACTN1,ACTN2,ACTN3,ACTN4,CFL1,CFL2,CTNNA1,EPN1,ILK,IQGAP1,ITGB1,JUP,MAP2K1,MAP2K6,MAP3K4,MAPK10,MAPK14,MTMR2,PAK2,PIK3C3,RAB8B,RAC2,RALB,RAP1B,RHOC,RHOG,RHOT1,RHOT2,RRAS2,TUBA1C,Tuba4a,TUBB,Tubb2b,TUBB4A,TUBB4B,WASL
Smooth Muscle Contraction	8.29	0.395	3.153	ANXA1,ANXA6,DYSF,GUCY1B1,ITGB5,LMOD1,MYL10,MYL11,MYL12B,MYL6,MYL6B,PAK2,TLN1,TPM1,TPM2,TPM3,TRIM72
Regulation of Cellular Mechanics by Calpain Protease	8.23	0.281	3	ACTN1,ACTN2,ACTN3,ACTN4,CAPN1,CAPN2,CAPN5,CAPN7,CNGA1,CNGA2,CNGB1,EZR,ITGA5,ITGAM,ITGB1,ITGB2,ITGB4,ITGB5,ITGB6,ITGB8,RALB,RAP1B,RRAS2,TLN1,TLN2
Dilated Cardiomyopathy Signaling Pathway	8.17	0.225	-2.746	ACTA1,ADCY1,AKT2,BAX,CACNA1S,CACNA2D1,CACNA2D4,CACNB1,CAMK2D,DES,GSK3B,GUCY1B1,ILK,ITPR3,MAPK14,MYH1,MYH14,MYH3,MYH4,MYH8,MYH9,MYL1,MYL6,MYL6B,MYO18A,PRKAR2A,PRKAR2B,PTPN11,RYR2,TNNC2,TNNI2,TNNT3,TPM1,TTN
Oxytocin Signaling Pathway	8.14	0.179	1.571	ABCB8,AKT2,ARRB2,ATP2B1,ATP2B2,CACNA1S,CACNA2D1,CACNA2D4,CACNB1,CD36,CTH,GAD1,GNA13,GNAI2,GNAI3,GNAO1,GNB1,GNB5,GSK3B,GUCY1B1,GUCY2D,GUCY2F,HSPB1,ITPR3,MAPK10,MAPK14,MFN2,MYH1,MYH14,MYH3,MYH4,MYH8,MYH9,MYL1,MYL6,MYL6B,MYO18A,NFKB1,PIK3C3,PLA2G4A,PLCB1,PPP3CA,PPP3CB,PPP3CC,PRKAR2A,PRKAR2B,PRKCD,RALB,RAP1B,ROCK2,RRAS2
Response of EIF2AK4 (GCN2) to amino acid deficiency	8.12	0.262	5.196	GCN1,RPL10,RPL10A,RPL11,RPL12,RPL22L1,RPL27,RPL3,RPL32,RPL4,RPL5,RPL6,RPL7,RPL8,RPL9,RPS10,RPS16,RPS17,RPS18,RPS19,RPS2,RPS27,RPS27L,RPS29,RPS3,RPS4X,RPS5
COPII-mediated vesicle transport	7.94	0.301	2.132	CSNK1D,CTSC,CTSZ,FOLR1,LMAN1,LMAN2,MCFD2,NAPA,NAPB,NAPG,NSF,PPP6R1,PPP6R3,PREB,RAB1B,SEC13,SEC23A,SEC23B,TMED10,TRAPPC2,TRAPPC3,USO1
Estrogen Receptor Signaling	7.93	0.158	-0.885	ADCY1,AKT2,ATP5F1A,ATP5F1B,CACNA1S,CACNA2D1,CACNA2D4,CACNB1,CAV1,CFL1,CFL2,CTBP1,CTBP2,DDX5,DLG4,EIF4E,GNA13,GNAI2,GNAI3,GNAO1,GNAT1,GNAT2,GNAZ,GNB1,GNB5,GSK3B,GUCY1B1,HSP90AA1,HSP90AB1,HSP90B1,IGF2R,JAK1,MAP2K1,MT-CYB,MYL1,MYL10,MYL11,MYL12B,MYL6,MYL6B,NCOA1,NDUFA10,NDUFAF1,NDUFB10,NDUFS1,NDUFS3,NDUFS8,NDUFV1,NDUFV2,NFKB1,PCNA,PIK3C3,PLCB1,PLCD3,PLCG2,PRKAR2A,PRKAR2B,PRKCD,RALB,RAP1B,ROCK2,RRAS2…
Opioid Signaling Pathway	7.91	0.178	1.441	ADCY1,AKT2,AP2A2,ARRB2,BRAF,CACNA1S,CACNA2D1,CACNA2D4,CACNB1,CAMK2D,CLTA,CLTB,CLTC,GNA13,GNAI2,GNAI3,GNAO1,GNAT1,GNAT2,GNAZ,GNB1,GNB5,GRK1,GSK3B,GUCY1B1,ITPR3,LYN,MAP2K1,MAP2K6,NFKB1,OGFR,OPN1SW,PDE1C,PLCB1,PPP3CA,PPP3CB,PPP3CC,PRKAR2A,PRKAR2B,PRKCD,RAC2,RALB,RAP1B,RGS11,RGS6,RGS9,RRAS2,RYR1,RYR2,SLC12A5
IL-8 Signaling	7.9	0.197	2.475	AKT2,ARRB2,BAX,BRAF,CYBB,ELP1,GNA13,GNAI2,GNAI3,GNAO1,GNAT1,GNAT2,GNAZ,GNB1,GNB5,HMOX1,IQGAP1,ITGAM,ITGB2,MAP2K1,MAPK10,MYL12B,NCF1,NCF2,NFKB1,OPN1SW,PAK2,PIK3C3,PLD3,PLD4,PRKCD,RAC2,RALB,RAP1B,RHOC,RHOG,RHOT1,RHOT2,ROCK2,RRAS2,VCAM1
BAG2 Signaling Pathway	7.87	0.279	0.302	CASP3,CTSB,HSP90AA1,Hspa1b,HSPA4,HSPA5,MAPK14,MAPKAPK2,MAPT,NFKB1,PSMA3,PSMA4,PSMB10,PSMB5,PSMB8,PSMB9,PSMC5,PSMD2,PSMD5,PSMD6,PSMD7,PSMD9,PSME1,PSME2
Glutaminergic Receptor Signaling Pathway (Enhanced)	7.79	0.169	-1.753	ADCY1,AKT2,CACNA1S,CACNA2D1,CACNA2D4,CACNB1,CAMK2D,DGKE,DGKI,EIF4E,GABRB2,GLS,GLUL,GNAI2,GNAI3,GNAO1,GOT1,GOT2,GPAA1,GRIA3,GRM6,GUCY1B1,HMOX1,ITPR3,MAPK14,MKNK1,NAPA,NAPB,NAPG,NFKB1,NSF,PIK3C3,PLA2G4A,PLA2G7,PLA2R1,PLCB1,PLCD3,PLCG2,PLD3,PLD4,PPP3CA,PPP3CB,PPP3CC,PRDX6,PRKAR2A,PRKAR2B,PRKCD,SHANK1,SLC1A2,SLC1A3,SLC7A11,SNAP25,STX16,VAMP2,VTI1B
HIF1α Signaling	7.77	0.195	-0.16	AKT2,APEX1,ARNT,BRAF,CAMK2D,COPS5,CYBB,EIF4E,FGF2,GPI,HK2,HK3,HMOX1,HSP90AA1,Hspa1b,HSPA4,HSPA5,LDHA,LDHB,MAP2K1,MAP2K6,MKNK1,NCF1,NCF2,NCOA1,PIK3C3,PKM,PLCG2,PPP3CA,PPP3CB,PPP3CC,PRKCD,RAC2,RALB,RAN,RAP1B,RRAS2,SAT2,SLC2A1,STAT3,VIM
Calcium Signaling	7.77	0.193	-0.655	ACTA1,ASPH,ATP2A1,ATP2B1,ATP2B2,CACNA1S,CACNA2D1,CACNA2D4,CACNB1,CALR,CAMK2D,CASQ1,GRIA3,HDAC1,HDAC5,ITPR3,LETM1,MEF2D,MYH1,MYH14,MYH3,MYH4,MYH8,MYH9,MYL1,MYL6,MYL6B,MYO18A,PPP3CA,PPP3CB,PPP3CC,PRKAR2A,PRKAR2B,RAP1B,RYR1,RYR2,TNNC2,TNNI2,TNNT3,TPM1,TPM2,TPM3
Serotonin Receptor Signaling	7.75	0.151	1.543	ACAT1,ADCY1,ADIPOQ,AKT2,ARFGEF2,ARRB2,BRAF,CACNA1S,CACNA2D1,CACNA2D4,CACNB1,CAMK2D,CASP3,CAV1,CD38,CD44,CDK5,COPS5,F13A1,FGG,GNA13,GNAI2,GNAI3,GNAO1,GNB1,GNB5,GPR37,GSK3B,GUCY1B1,HMOX1,ITGB1,LYN,MAP2K1,MAP2K6,MAPK14,MAPT,NFKB1,PAK2,PIK3C3,PLA2G4A,PLA2G7,PLA2R1,PLCB1,PLCD3,PLCG2,PLD3,PLD4,PRDX6,PRKAR2A,PRKAR2B,PRKCD,PTGS1,QDPR,RAC2,RALB,RAP1B,RHOC,RHOG,RHOT1,RHOT2,ROCK2,RRAS2,RYR1,RYR2,SPR,STAT3,S…
SRP-dependent cotranslational protein targeting to membrane	7.74	0.225	5.657	DDOST,RPL10,RPL10A,RPL11,RPL12,RPL22L1,RPL27,RPL3,RPL32,RPL4,RPL5,RPL6,RPL7,RPL8,RPL9,RPN1,RPS10,RPS16,RPS17,RPS18,RPS19,RPS2,RPS27,RPS27L,RPS29,RPS3,RPS4X,RPS5,SEC11C,SPCS1,SPCS3,SSR4
Eukaryotic Translation Elongation	7.62	0.238	5.385	EEF1B2,EEF1D,EEF1G,RPL10,RPL10A,RPL11,RPL12,RPL22L1,RPL27,RPL3,RPL32,RPL4,RPL5,RPL6,RPL7,RPL8,RPL9,RPS10,RPS16,RPS17,RPS18,RPS19,RPS2,RPS27,RPS27L,RPS29,RPS3,RPS4X,RPS5
Eukaryotic Translation Termination	7.62	0.238	5.014	APEH,ETF1,GSPT1,RPL10,RPL10A,RPL11,RPL12,RPL22L1,RPL27,RPL3,RPL32,RPL4,RPL5,RPL6,RPL7,RPL8,RPL9,RPS10,RPS16,RPS17,RPS18,RPS19,RPS2,RPS27,RPS27L,RPS29,RPS3,RPS4X,RPS5
Insulin Secretion Signaling Pathway	7.58	0.176	0	ADCY1,AGO3,CACNA1S,CACNA2D1,CACNA2D4,CACNB1,CAMK2D,DLD,EIF1,EIF2A,EIF4E,EIF4G1,ELP6,GPAA1,GUCY1B1,INSR,ITPR3,JAK1,KCNB1,LYN,MAPK14,NAPA,NAPB,NAPG,NSF,PC,PDHX,PIK3C3,PLCB1,PLCD3,PLCG2,PRKAR2A,PRKAR2B,PRKCD,RAP1B,RYR1,RYR2,SEC11C,SLC2A1,SNAP25,SPCS1,SPCS3,SSR4,STAT1,STAT2,STAT3,STX16,VAMP2,VTI1B
Ribosomal Quality Control Signaling Pathway	7.48	0.178	3.539	AGO3,EXOSC8,G3BP1,PSMA3,PSMA4,PSMB10,PSMB5,PSMB8,PSMB9,PSMC5,PSMD2,PSMD5,PSMD6,PSMD7,PSMD9,PSME1,PSME2,RPL10,RPL10A,RPL11,RPL12,RPL22L1,RPL27,RPL3,RPL32,RPL4,RPL5,RPL6,RPL7,RPL8,RPL9,RPS10,RPS16,RPS17,RPS18,RPS19,RPS2,RPS27,RPS27L,RPS29,RPS3,RPS4X,RPS5,TCF25,TRNT1,VCP,XRN1
Hedgehog ligand biogenesis	7.45	0.308	1.342	ADAM17,DERL2,P4HB,PSMA3,PSMA4,PSMB10,PSMB5,PSMB8,PSMB9,PSMC5,PSMD2,PSMD5,PSMD6,PSMD7,PSMD9,PSME1,PSME2,SEL1L,SYVN1,VCP
Ephrin A Signaling	7.33	0.221	2.191	AKT2,ARF6,BRAF,CBL,CFL1,CFL2,CYBB,EPHA2,FGF2,ILK,LYN,MAP2K1,MYL1,MYL10,MYL11,MYL12B,MYL6,MYL6B,NCSTN,NGFR,PIK3C3,PLCG2,PRKAR2A,PRKAR2B,PSEN1,PTPN11,RAP1B,RHOG,ROCK2,STAT3,VAV1
GABA Receptor Signaling	7.31	0.226	NaN	ABAT,ADCY1,ALDH5A1,ALDH9A1,AP2A2,CACNA1S,CACNA2D1,CACNA2D4,CACNB1,DNM1,GABARAP,GABRB2,GAD1,GNA13,GNAI2,GNAI3,GNAO1,GNAT1,GNAT2,GNAZ,GNB1,GNB5,GPHN,GPR37,GUCY1B1,ITPR3,NSF,OPN1SW,SLC6A1,SLC6A13
CLEAR Signaling Pathway	7.28	0.172	4.33	AKT2,ATP6V0A1,ATP6V0D1,ATP6V1A,ATP6V1B2,ATP6V1C1,ATP6V1D,ATP6V1E1,ATP6V1G2,ATP6V1H,CD63,CTSA,CTSB,CTSD,FGF2,GABARAP,GBA1,GLA,GLB1,GNS,GSK3B,GUSB,HEXA,HEXB,IFI30,IGF2R,INSR,ITPR3,M6PR,MAPK14,NGFR,PML,PPP3CA,PPP3CB,PPP3CC,PRKCD,PSAP,RALB,RAP1B,RRAS2,SCPEP1,SEC13,STK4,VPS26A,VPS33A,WDR24,YWHAE,YWHAQ,YWHAZ
Relaxin Signaling	7.25	0.212	-1.387	ADCY1,AKT2,APEX1,BRAF,CTH,GAD1,GDPD1,GNA13,GNAI2,GNAI3,GNAO1,GNAT1,GNAT2,GNAZ,GNB1,GNB5,GUCY1B1,GUCY2D,GUCY2F,MAP2K1,NFKB1,OPN1SW,PDE1C,PDE6A,PDE6B,PDE6C,PDE6D,PDE6G,PIK3C3,PRKAR2A,PRKAR2B,RAP1B,SMPDL3B
Elastic fibre formation	7.23	0.364	3	EFEMP1,EFEMP2,EMILIN1,FBLN1,FBLN2,FBN1,FN1,ITGA5,ITGB1,ITGB5,ITGB6,ITGB8,LOXL1,LTBP2,LTBP4,VTN
Coronavirus Pathogenesis Pathway	7.23	0.19	-2	ADAM17,ATP6V1A,BAX,BST2,Casp1,CASP3,CASP8,EIF2A,EIF4E,HDAC1,HDAC5,JAK1,MAPK10,MAPK14,NFKB1,NPC1,Oas1a/Oas1g,PIK3C3,PTGES2,RIGI,RIPK1,RPS10,RPS16,RPS17,RPS18,RPS19,RPS2,RPS27,RPS27L,RPS29,RPS3,RPS4X,RPS5,STAT1,STAT2,STAT3,STING1,TRAF3,TRIM25,ZC3HAV1
C-type lectin receptors (CLRs)	6.96	0.214	0.539	AHCYL1,CASP8,FBXW11,FCER1G,ITPR3,LYN,MUC4,NFKB1,PAK2,PLCG2,PPP3CA,PPP3CB,PRKCD,PSMA3,PSMA4,PSMB10,PSMB5,PSMB8,PSMB9,PSMC5,PSMD2,PSMD5,PSMD6,PSMD7,PSMD9,PSME1,PSME2,UBA3,UBE2M,UBE2N,UBE2V1
Gαq Signaling	6.89	0.201	0.626	AKT2,CSK,EPM2A,GNA13,GNAI2,GNAI3,GNAO1,GNAT1,GNAT2,GNAZ,GNB1,GNB5,GSK3B,GYS1,HMOX1,ITPR3,MAP2K1,NFKB1,OPN1SW,PIK3C3,PLCB1,PLCG2,PLD3,PLD4,PPP3CA,PPP3CB,PPP3CC,PRKCD,RAC2,RHOC,RHOG,RHOT1,RHOT2,ROCK2
α-Adrenergic Signaling	6.77	0.234	2.496	ADCY1,EPM2A,GNA13,GNAI2,GNAI3,GNAO1,GNAT1,GNAT2,GNAZ,GNB1,GNB5,GUCY1B1,GYS1,ITPR3,MAP2K1,OPN1SW,PHKB,PHKG1,PLCG2,PRKAR2A,PRKAR2B,PRKCD,PYGM,RALB,RAP1B,RRAS2
Tuberculosis Active Signaling Pathway	6.73	0.176	0.309	AKT2,ATP6V0A1,ATP6V0D1,ATP6V1A,ATP6V1B2,ATP6V1C1,ATP6V1D,ATP6V1E1,ATP6V1G2,ATP6V1H,BAX,C3,Casp1,CASP3,CORO1A,CYBA,CYBB,FCER1G,H2-Ab1,IL1RAP,ITGAM,ITGB2,JAK1,MAPK10,MAPK14,MRC1,NCF1,NCF2,NCF4,NFKB1,NGFR,NPC1,PFKM,PIK3C3,PPP3CA,PPP3CB,PPP3CC,PTPN6,RAB14,STAT1,STAT3,STING1,TRAF2
Cilium Assembly	6.7	0.186	-4.218	ACTR1A,AHI1,ARF4,ARL13B,ARL3,BBS1,BBS2,BBS4,BBS5,BBS7,BBS9,CCT2,CCT4,CCT5,CCT6A,CKAP5,CNGA2,CNGB1,CSNK1D,DCTN1,DCTN2,EXOC4,EXOC6,GBF1,HSP90AA1,LZTFL1,NPHP1,PAFAH1B1,PDE6D,PRKAR2B,RHO,TCP1,TTC8,TUBA1C,TUBB,TUBB4A,TUBB4B,YWHAE
Nuclear Cytoskeleton Signaling Pathway	6.67	0.181	1.581	ACTA1,ACTR1A,AHCTF1,CDH11,CDH13,CDH3,DCTN1,DCTN2,DCTN4,DCTN5,DES,DYNC1I1,EMD,FHOD1,FN1,ITGA5,ITGAM,ITGB1,ITGB2,ITGB4,ITGB5,ITGB6,ITGB8,KIF2A,KLC1,KLC2,LYN,NFKB1,NUP188,NUP93,PLEC,SEC13,SUN2,SYNE2,TPR,TUBA1C,TUBB4A,TUBB4B,XRCC5,XRCC6
Detoxification of Reactive Oxygen Species	6.65	0.378	1.069	CAT,CYBA,CYBB,ERO1A,GPX3,GPX8,GSR,NCF1,NCF2,NCF4,P4HB,PRDX2,PRDX6,SOD2
p75 NTR receptor-mediated signalling	6.59	0.203	1.414	ADAM17,ARHGDIA,ARHGEF1,ARHGEF10L,ARHGEF18,ARHGEF2,ARHGEF6,BRSK2,CASP3,GNA13,HDAC1,ITSN1,MYD88,NCSTN,NFKB1,NGFR,NME3,OMG,PIK3C3,PSEN1,RASGRF2,RTN4,SMPD2,STK16,STK24,STK3,STK35,STK38,STK39,STK4,VAV1,YWHAE
DHCR24 Signaling Pathway	6.57	0.21	2.502	AKT2,AMBP,APOD,APOE,APOH,APOM,C3,C4a/C4b,CASP3,CYP51A1,DHCR7,GGA3,GSK3B,HMOX1,Kng1/Kng2,MAPT,NFKB1,ORM1,PIK3C3,PLTP,PON1,PRKCD,RALB,RAP1B,RRAS2,Serpina1a (includes others),SERPINF2,TTR,VCAM1,VTN
GABA synthesis, release, reuptake and degradation	6.53	0.526	-3.162	ABAT,ALDH5A1,GAD1,RIMS1,SLC6A1,SLC6A13,SNAP25,STXBP1,SYT1,VAMP2
Microautophagy Signaling Pathway	6.53	0.201	0.186	CHMP5,CHMP6,COL15A1,COL6A6,HGS,LAMP2,MIEF1,PSMA3,PSMA4,PSMB10,PSMB5,PSMB8,PSMB9,PSMC5,PSMD2,PSMD5,PSMD6,PSMD7,PSMD9,PSME1,PSME2,RHOT1,RHOT2,SEC13,SEC23A,SEC23B,STAM2,TSG101,VAMP8,VPS33A,VPS4A,VTA1
Production of Nitric Oxide and Reactive Oxygen Species in Macrophages	6.46	0.188	2.785	AKT2,APOD,APOE,APOM,CAT,CYBA,CYBB,ELP1,JAK1,Lyz1/Lyz2,MAP2K1,MAP3K4,MAPK10,MAPK14,NCF1,NCF2,NCF4,NFKB1,NGFR,ORM1,PIK3C3,PLCG2,PON1,PPP1CA,PPP1CC,PPP1R7,PRKCD,PTPN6,RAC2,RAP1B,RHOC,RHOG,RHOT1,RHOT2,Serpina1a (includes others),STAT1
Cachexia Signaling Pathway	6.36	0.152	1.633	ADCY1,AGO3,AKT2,CAPN1,CAPN2,CAPN5,CAPN7,CASP3,CASP8,CASQ1,EIF1,EIF2A,EIF2AK2,FGG,GSK3B,GUCY1B1,HSP90AA1,HSP90AB1,HSP90B1,Hspa1b,HSPA4,HSPA5,IL1RAP,INSR,MAPK10,MAPK14,MFN1,MFN2,MYD88,NFKB1,NGFR,P4HB,PHGDH,PIK3C3,PRKAR2A,PRKAR2B,PRKCD,PSMA3,PSMA4,PSMB10,PSMB5,PSMB8,PSMB9,PSMC5,PSMD2,PSMD5,PSMD6,PSMD7,PSMD9,PSME1,PSME2,RYR1,Serpina1a (includes others),STAT1,STAT2,STAT3
ABRA Signaling Pathway	6.35	0.25	0.426	ABLIM2,ACTA1,ACTN1,ACTR3,CFL1,CFL2,CKM,CPT1B,DIAPH1,ITGB1,MAPK10,MEF2D,MYH9,MYL1,PPP1CA,PPP3CA,PPP3CB,PPP3CC,ROCK2,TPM1,TPM2,TPM3
Endothelin-1 Signaling	6.34	0.186	2.058	ADCY1,BRAF,CASP3,CASP8,CASQ1,ECE1,GNA13,GNAI2,GNAI3,GNAO1,GNAT1,GNAT2,GNAZ,GUCY1B1,GUCY2D,GUCY2F,HMOX1,ITPR3,MAPK10,MAPK14,OPN1SW,PIK3C3,PLA2G4A,PLA2G7,PLA2R1,PLCB1,PLCD3,PLCG2,PLD3,PLD4,PRDX6,PRKCD,PTGS1,RALB,RAP1B,RRAS2
MITF-M-dependent gene expression	6.34	0.242	-0.426	AGO3,AKT2,ATP6V0A1,ATP6V0D1,ATP6V1A,ATP6V1B2,ATP6V1C1,ATP6V1D,ATP6V1E1,ATP6V1H,BCL7B,BCL7C,DCT,DIAPH1,DPF3,HDAC1,HINT1,MAPK14,MOV10,MYRIP,SMARCD3,TNRC6B,TYR
Major pathway of rRNA processing in the nucleolus and cytosol	6.33	0.188	5.578	BYSL,CSNK1D,EXOSC8,NOL11,NOL9,PDCD11,RCL1,RIOK3,RPL10,RPL10A,RPL11,RPL12,RPL22L1,RPL27,RPL3,RPL32,RPL4,RPL5,RPL6,RPL7,RPL8,RPL9,RPS10,RPS16,RPS17,RPS18,RPS19,RPS2,RPS27,RPS27L,RPS29,RPS3,RPS4X,RPS5,TSR1
Sirtuin Signaling Pathway	6.31	0.162	1.915	ABCA1,ACADL,ACLY,APEX1,ATP5F1A,ATP5F1B,BAX,CPT1B,G6PD,GABARAP,GLS,GOT2,GSK3B,HMGCS2,LDHA,LDHB,MT-CYB,NAMPT,NDUFA10,NDUFAF1,NDUFB10,NDUFS1,NDUFS3,NDUFS8,NDUFV1,NDUFV2,NFKB1,NQO1,PARP1,PFKM,PGAM1,PGAM2,PGK1,PPID,SIRT2,SLC2A1,SMARCA5,SOD2,STAT3,TIMM44,TUBA1C,Tuba4a,UQCRFS1,VDAC1,VDAC2,VDAC3,XRCC5,XRCC6
Parkinson's Signaling Pathway	6.26	0.158	3.833	ACTA1,ALDH16A1,ALDH1A2,ALDH1B1,ALDH3B1,ALDH5A1,ALDH7A1,ALDH9A1,ATP6V0A1,ATP6V0D1,ATP6V1A,ATP6V1B2,ATP6V1C1,ATP6V1D,ATP6V1E1,ATP6V1G2,ATP6V1H,CACNA1S,CACNA2D1,CACNA2D4,CACNB1,CAMK2D,Casp1,CASP3,EIF2A,FCGR1A,Fcgr2b,GBA1,GPR37,GRIA3,HSPA5,ITPR3,MAPK14,NDUFA10,NDUFAF1,NDUFB10,NDUFS1,NDUFS3,NDUFS8,NDUFV1,NDUFV2,NFKB1,NQO1,SEPTIN5,SLC1A2,TUBA1C,TUBB,TUBB4A,TUBB4B,UCHL1
Superpathway of Geranylgeranyldiphosphate Biosynthesis I (via Mevalonate)	6.26	0.5	-2.333	ACAT1,Acat2/Acat3,FDPS,GGPS1,HADHA,HMGCS1,HMGCS2,IDI1,MVD,MVK
Asparagine N-linked glycosylation	6.25	0.216	3.657	ALG11,ALG5,ALG9,CALR,DDOST,DERL2,EDEM3,FUCA1,GFPT1,GFPT2,GMDS,GMPPA,GNPNAT1,LMAN1,MAN2A1,MCFD2,MGAT1,MGAT2,MLEC,MVD,PMM1,RPN1,SEL1L,STT3A,SYVN1,UGGT1,VCP
GABAergic Receptor Signaling Pathway (Enhanced)	6.25	0.207	-2.646	ABAT,ADCY1,ALDH5A1,CACNA1S,CACNA2D1,CACNA2D4,CACNB1,CNTNAP2,GABRB2,GAD1,GLS,GLUL,GNAI2,GNAI3,GNAO1,GNB1,GNB5,GOT1,GOT2,GPHN,GUCY1B1,ITPR3,NLGN3,NRXN3,PRKAR2A,PRKAR2B,SLC12A5,SLC6A1,SLC6A13
Neutrophil Extracellular Trap Signaling Pathway	6.22	0.147	-1.722	AKT2,ATP5F1A,ATP5F1B,C1QA,C1QB,C1QC,CAMP,Casp1,CASP3,CASP8,CASQ1,COL15A1,COL6A6,CYBB,DOCK1,IGHM,ITGAM,ITGB1,ITGB2,ITPR3,LTF,LYN,MAP2K1,MAP2K6,MAPK10,MAPK14,MT-CYB,NCF1,NCF2,NDUFA10,NDUFAF1,NDUFB10,NDUFS1,NDUFS3,NDUFS8,NDUFV1,NDUFV2,NFKB1,PIK3C3,PLA2G4A,PLA2G7,PLA2R1,PLCB1,PLCD3,PLCG2,PPID,PPP3CA,PPP3CB,PPP3CC,PRDX6,PRKCD,RAC2,RIPK1,SLC2A1,STIM1,TIMM44,UQCRFS1,VDAC1,VDAC2,VDAC3
PAK Signaling	6.22	0.22	2.183	ARHGEF6,CASP3,CFL1,CFL2,ITGA5,ITGAM,ITGB1,ITGB2,ITGB4,ITGB5,ITGB6,ITGB8,MAP2K1,MAPK10,MYL1,MYL10,MYL11,MYL12B,MYL6,MYL6B,PAK2,PIK3C3,RALB,RAP1B,RRAS2,WASL
Opioid Signalling	6.17	0.244	-1.606	ADCY1,AHCYL1,CAMK2D,CDK5,GNAI2,GNAI3,GNB1,GNB5,GNGT1,GNGT2,ITPR3,KPNA2,PDE1C,PLA2G4A,PLCB1,PPP1CA,PPP3CA,PPP3CB,PPP3CC,PRKAR2A,PRKAR2B,PRKCD
Mitochondrial protein degradation	6.08	0.235	-3.545	ACAD8,ACAT1,ACO2,AFG3L2,ALDH1B1,ATP5F1A,ATP5F1B,ATP5PO,BDH1,DLD,ECI1,FH,HMGCS2,HTRA2,IDH3A,MDH2,ME2,MICU2,NADK2,NDUFS1,NDUFS3,NDUFV1,OPA1
Protein folding	6	0.232	-2.711	AP3M1,ARFGEF2,CCT2,CCT4,CCT5,CCT6A,GBA1,GNB1,GNB5,GNGT1,GNGT2,PDCL,RGS11,RGS6,RGS9,STAT3,TBCC,TBCD,TBCE,TCP1,TUBA1C,TUBB4A,TUBB4B
Semaphorin Signaling in Neurons	5.98	0.288	NaN	CDK5,CFL1,CFL2,CRMP1,DPYSL2,DPYSL3,DPYSL4,DPYSL5,ITGB1,PAK2,RAC2,RHOC,RHOG,RHOT1,RHOT2,ROCK2,SEMA7A
Hepatic Fibrosis Signaling Pathway	5.97	0.144	4.041	AKT2,BRAF,CACNA1S,CACNA2D1,CACNA2D4,CACNB1,CASP3,CSNK1D,CSNK1G3,CYBB,FGF2,GNAI2,GNAI3,GSK3B,IL1RAP,ITGA5,ITGAM,ITGB1,ITGB2,ITGB4,ITGB5,ITGB6,ITGB8,JAK1,MAP2K1,MAP2K6,MAPK10,MAPK14,MYD88,MYL1,MYL10,MYL11,MYL12B,MYL6,MYL6B,NCF1,NCF2,NFKB1,NGFR,OPN1SW,PDCD4,PIK3C3,PLCG2,PRKAR2A,PRKAR2B,PRKCD,RAC2,RALB,RAP1B,RHOC,RHOG,RHOT1,RHOT2,RIPK1,ROCK2,RRAS2,SOD2,STAT3,TTN,VCAM1
Regulation of Apoptosis	5.96	0.302	0	OPA1,PAK2,PSMA3,PSMA4,PSMB10,PSMB5,PSMB8,PSMB9,PSMC5,PSMD2,PSMD5,PSMD6,PSMD7,PSMD9,PSME1,PSME2
Role of MAPK Signaling in Promoting the Pathogenesis of Influenza	5.96	0.219	-1.633	ATP6V0A1,ATP6V0D1,ATP6V1A,ATP6V1B2,ATP6V1C1,ATP6V1D,ATP6V1E1,ATP6V1G2,ATP6V1H,BAX,BRAF,CASP3,MAP2K1,MAP2K6,MAPK10,MAPK14,NFKB1,PLA2G4A,PLA2G7,PLA2R1,PRDX6,RABGEF1,RALB,RAP1B,RRAS2
Ferroptosis Signaling Pathway	5.94	0.204	2.117	ABCA1,AIFM2,Alox15,ARF4,ARF6,BRAF,CTH,CTSB,CYBB,EIF2A,G3BP1,GSS,HMOX1,HSPB1,LPCAT3,MACROH2A1,MAP2K1,PEBP1,RALB,RAP1B,RRAS2,SLC1A5,SLC3A2,SLC7A11,STAT3,STEAP3,USP7,VDAC2
Mitotic Metaphase and Anaphase	5.91	0.169	0.949	AHCTF1,ANAPC4,BUB3,CHMP6,CKAP5,DYNC1I1,EMD,KIF2A,LBR,NUDC,NUP188,NUP93,PAFAH1B1,PDS5A,PDS5B,PPP1CC,PSMA3,PSMA4,PSMB10,PSMB5,PSMB8,PSMB9,PSMC5,PSMD2,PSMD5,PSMD6,PSMD7,PSMD9,PSME1,PSME2,RAN,RANBP2,RPS27,SEC13,SIRT2,TUBA1C,TUBB4A,TUBB4B,VPS4A,ZW10
G Beta Gamma Signaling	5.89	0.208	1.633	ADCY1,AKT2,ARHGEF6,CACNA1S,CACNA2D1,CACNA2D4,CACNB1,CAV1,DNM2,GNA13,GNAI2,GNAI3,GNAO1,GNAT1,GNAT2,GNAZ,GNB1,GNB5,ITPR3,OPN1SW,PLCG2,PRKAR2A,PRKAR2B,PRKCD,RALB,RAP1B,RRAS2
NIK-->noncanonical NF-kB signaling	5.86	0.283	0.243	FBXW11,PSMA3,PSMA4,PSMB10,PSMB5,PSMB8,PSMB9,PSMC5,PSMD2,PSMD5,PSMD6,PSMD7,PSMD9,PSME1,PSME2,UBA3,UBE2M
Ephrin B Signaling	5.86	0.26	0.277	CBL,CFL1,CFL2,EPHB2,GNA13,GNAI2,GNAI3,GNAO1,GNAT1,GNAT2,GNAZ,GNB1,GNB5,HNRNPK,ITSN1,OPN1SW,RAC2,ROCK2,VAV1
Phagosome Formation	5.85	0.126	3.622	ACTR2,ACTR3,AKT2,AP1B1,AP1S1,APBB1IP,ARF6,ARFIP2,ARPC1A,ARPC1B,ARPC2,ARPC3,ARPC4,ARPC5,C3,CD36,CFL1,CFL2,DIAPH1,DOCK1,ELMO2,FCER1G,FCGR1A,Fcgr2b,FN1,GPR179,GPR180,GPR37,GPR89A,GRM6,HMOX1,IGHM,ITGA5,ITGAM,ITGB1,ITGB2,ITGB4,ITGB5,ITGB6,ITGB8,ITPR3,LBP,LYN,MAP2K1,MAP2K6,MARCKS,MRC1,MYD88,MYH1,MYH14,MYH3,MYH4,MYH8,MYH9,MYL1,MYL12B,MYL6,MYL6B,MYO18A,OCRL,OPN1MW,OPN1SW,PAK2,PIK3C3,PIP4K2C,PIP5K1A,PLA2G…
Cardiac β-adrenergic Signaling	5.85	0.188	-2.5	ADCY1,APEX1,ATP2A1,CACNA1S,CACNA2D1,CACNA2D4,CACNB1,GDPD1,GNA13,GNAI2,GNAI3,GNAO1,GNAT1,GNAT2,GNAZ,GNB1,GNB5,GUCY1B1,OPN1SW,PDE1C,PDE6A,PDE6B,PDE6C,PDE6D,PDE6G,PKIG,PPP1CA,PPP1CC,PRKAR2A,PRKAR2B,RYR2,SMPDL3B
Gene and protein expression by JAK-STAT signaling after IL-12 stimulation	5.79	0.351	0.277	AIP,CFL1,LCP1,MIF,MSN,PAK2,PDCD4,PITPNA,PSME2,RAP1B,SOD2,TALDO1,TCP1
L1CAM interactions	5.78	0.21	-1.569	AP2A2,CHL1,CLTA,CLTC,CNTN1,DLG3,DLG4,DNM1,DNM2,DNM3,DPYSL2,EPHB2,EZR,ITGA5,ITGB1,LAMB1,LAMC1,MAP2K1,MSN,NCAM1,NFASC,SDCBP,SH3GL2,TUBA1C,TUBB4A,TUBB4B
RHO GTPases Activate WASPs and WAVEs	5.73	0.326	2.138	ACTR2,ACTR3,ARPC1A,ARPC1B,ARPC2,ARPC3,ARPC4,ARPC5,BRK1,CYFIP1,LYN,NCKAP1L,WASF2,WASL
Cholesterol biosynthesis	5.72	0.407	-0.302	CYP51A1,DHCR7,EBP,FDPS,GGPS1,HMGCS1,IDI1,LBR,MVD,MVK,NSDHL
RAR Activation	5.71	0.141	-1.664	ADAM17,ADCY1,AKT2,ALDH1A2,Aldh1a7,APEX1,CAMK2D,CNGA1,CNGA2,CNGB1,CRABP1,CSK,DHRS7C,F11R,GDPD1,GNAT1,GNAT2,GNB1,GNGT1,GNGT2,GUCY1B1,LAMB1,LRAT,MAP2K1,MAPK10,MAPK14,NCOA1,NFKB1,NRIP2,PARP1,PDE1C,PDE6A,PDE6B,PDE6C,PDE6D,PDE6G,PIK3C3,PML,PRKAR2A,PRKAR2B,PRKCD,PRMT1,PSMC5,RAC2,RBP1,RBP3,RDH10,RDH11,RDH12,RDH5,RHO,RHOC,RHOG,RHOT1,RHOT2,RORB,RPE65,SMARCD3,SMPDL3B,STRA6,TGM2
Tight Junction Signaling	5.69	0.182	NaN	ACTA1,AKT2,ARHGEF2,CLDN5,CTNNA1,EPB41,F11R,GPAA1,JAM3,MYH1,MYH14,MYH3,MYH4,MYH8,MYH9,MYL1,MYL6,MYL6B,MYO18A,NAPA,NAPB,NAPG,NFKB1,NGFR,NSF,NUDT21,PALS1,PRKAR2A,PRKAR2B,SNAP25,STX16,VAMP2,VTI1B
ABC-family proteins mediated transport	5.68	0.223	1.043	ABCA4,ABCA5,ABCA7,ABCB8,ABCD1,ABCF1,DERL2,PSMA3,PSMA4,PSMB10,PSMB5,PSMB8,PSMB9,PSMC5,PSMD2,PSMD5,PSMD6,PSMD7,PSMD9,PSME1,PSME2,SEL1L,VCP
GPER1 signaling	5.68	0.223	-0.209	ADCY1,BRSK2,FN1,GNAI2,GNAI3,GNAZ,GNB1,GNB5,GNGT1,GNGT2,ITGA5,ITGB1,NME3,PIK3C3,PRKAR2A,PRKAR2B,STK16,STK24,STK3,STK35,STK38,STK39,STK4
Glycerophospholipid biosynthesis	5.51	0.203	0	AGPAT3,AGPAT4,CDS1,CDS2,CEPT1,CPNE3,CPNE6,ETNPPL,GPCPD1,HADHA,LPCAT2,LPCAT3,MBOAT7,MIGA2,PCYT2,PGS1,PITPNM1,PITPNM3,PLA2G4A,PLA2R1,PLBD1,PLD3,PLD4,PTDSS2,PTPMT1,STARD10
IL-1 Signaling	5.5	0.224	-0.333	ADCY1,ECSIT,ELP1,GNA13,GNAI2,GNAI3,GNAO1,GNAT1,GNAT2,GNAZ,GNB1,GNB5,GUCY1B1,IL1RAP,MAP2K6,MAPK10,MAPK14,MYD88,NFKB1,OPN1SW,PRKAR2A,PRKAR2B
Sertoli Cell-Germ Cell Junction Signaling Pathway (Enhanced)	5.5	0.165	0.801	ACTA1,ACTR2,ACTR3,AKT2,ARPC1A,ARPC1B,ARPC2,ARPC3,ARPC4,ARPC5,CLDN5,CTNNA1,F11R,GSK3B,GUCY1B1,IL1RAP,ILK,IQGAP1,ITGB1,JAM3,JUP,LAMB1,LAMC1,MAP2K1,MAP2K6,MAP3K4,MAPK10,MAPK14,MTMR2,NFKB1,NGFR,PIK3C3,PRKAR2A,PRKAR2B,RAC2,RALB,RAP1B,RRAS2,WASL
KEAP1-NFE2L2 pathway	5.49	0.191	0.928	AKT2,BRSK2,GSK3B,NME3,PIK3C3,PRKCD,PSMA3,PSMA4,PSMB10,PSMB5,PSMB8,PSMB9,PSMC5,PSMD2,PSMD5,PSMD6,PSMD7,PSMD9,PSME1,PSME2,STK16,STK24,STK3,STK35,STK38,STK39,STK4,TRIM21,VCP
Insulin Receptor Signaling	5.44	0.202	1.225	ACLY,AKT2,CBL,CRK,EIF4E,EPM2A,GSK3B,GYS1,INPP5K,INPPL1,INSR,JAK1,MAP2K1,OCRL,PIK3C3,PPP1CA,PPP1CC,PRKAR2A,PRKAR2B,PTPN1,PTPN11,RALB,RAP1B,RRAS2,SYNJ1,VAMP2
Integrin cell surface interactions	5.39	0.235	1.789	BSG,CD44,COL6A6,COMP,F11R,FBN1,FGG,FN1,ITGA5,ITGAM,ITGB1,ITGB2,ITGB5,ITGB6,ITGB8,JAM3,PECAM1,THBS1,VCAM1,VTN
Deubiquitination	5.39	0.158	-0.781	ARRB2,BABAM1,FOXK1,HCFC1,HGS,IFIH1,MAT2B,OTUB1,POLB,PSMA3,PSMA4,PSMB10,PSMB5,PSMB8,PSMB9,PSMC5,PSMD2,PSMD5,PSMD6,PSMD7,PSMD9,PSME1,PSME2,RHOT1,RIGI,RIPK1,RUVBL1,STAM2,TNFAIP3,TRAF2,TRAF3,TRIM25,UCHL1,USP15,USP19,USP24,USP7,VCP,VDAC1,VDAC2,VDAC3,WDR48
Post-translational protein phosphorylation	5.38	0.215	4.379	APOE,C3,CALU,CKAP4,FBN1,FGG,FN1,GAS6,HSP90B1,IGFBP5,IGFBP7,ITIH2,LAMB1,LAMC1,MFGE8,NUCB1,P4HB,PDIA6,RCN1,SERPINC1,SERPIND1,VCAN,WFS1
RHO GTPases Activate NADPH Oxidases	5.36	0.417	3.162	CYBA,CYBB,MAPK14,NCF1,NCF2,NCF4,PIK3C3,PRKCD,RAC2,S100A9
Metabolism of polyamines	5.28	0.271	0.5	NQO1,PSMA3,PSMA4,PSMB10,PSMB5,PSMB8,PSMB9,PSMC5,PSMD2,PSMD5,PSMD6,PSMD7,PSMD9,PSME1,PSME2,SRM
Regulation of Insulin-like Growth Factor (IGF) transport and uptake by IGFBPs	5.26	0.202	4.6	APOE,C3,CALU,CKAP4,F2,FBN1,FGG,FN1,GAS6,HSP90B1,IGFBP5,IGFBP7,ITIH2,LAMB1,LAMC1,MFGE8,NUCB1,P4HB,PDIA6,PLG,RCN1,SERPINC1,SERPIND1,VCAN,WFS1
14-3-3-mediated Signaling	5.25	0.197	1.213	AKT2,BAX,CBL,GSK3B,MAP2K1,MAPK10,MAPT,PIK3C3,PLCB1,PLCD3,PLCG2,PRKCD,RALB,RAP1B,RRAS2,TRAF2,TUBA1C,Tuba4a,TUBB,Tubb2b,TUBB4A,TUBB4B,VIM,YWHAE,YWHAQ,YWHAZ
Synaptic Long Term Depression	5.25	0.172	0.18	CACNA1S,CACNA2D1,CACNA2D4,CACNB1,CTH,GAD1,GNA13,GNAI2,GNAI3,GNAO1,GNAT1,GNAT2,GNAZ,GRIA3,GRM6,GUCY1B1,GUCY2D,GUCY2F,ITPR3,LYN,MAP2K1,PLA2G4A,PLA2G7,PLA2R1,PLCB1,PLCD3,PLCG2,PRDX6,PRKCD,RALB,RAP1B,RRAS2,RYR1,RYR2
Valine Degradation I	5.21	0.45	-1.667	ABAT,ACAD8,AUH,BCAT1,BCAT2,DLD,HADHA,HIBADH,HIBCH
Signaling by NOTCH4	5.19	0.191	0.962	BRSK2,NCSTN,NME3,PIK3C3,PSEN1,PSMA3,PSMA4,PSMB10,PSMB5,PSMB8,PSMB9,PSMC5,PSMD2,PSMD5,PSMD6,PSMD7,PSMD9,PSME1,PSME2,STK16,STK24,STK3,STK35,STK38,STK39,STK4,YWHAZ
Iron uptake and transport	5.18	0.267	-2	ACO1,ALAD,ATP6V0A1,ATP6V0D1,ATP6V1A,ATP6V1B2,ATP6V1C1,ATP6V1D,ATP6V1E1,ATP6V1G2,ATP6V1H,HEPH,HMOX1,HMOX2,STEAP3,STEAP4
3-phosphoinositide Degradation	5.15	0.17	-1.347	HACD2,ILKAP,INPP4B,INPP5K,INPPL1,MTM1,MTMR2,NUDT3,OCRL,PALD1,PANK4,PDXP,PLPPR4,PPFIBP2,PPIP5K1,PPM1H,PPP1CA,PPP1CC,PPP1R13B,PPP1R7,PPP3CA,PPP3CB,PPP3CC,PPP4R1,PPP5C,PSPH,PTPMT1,PTPN1,PTPN11,PTPN6,PTPRC,PTPRE,PTPRJ,SYNJ1
Ion channel transport	5.15	0.175	-1.414	ANO2,ANO6,ASPH,ATP13A1,ATP1A3,ATP1B1,ATP1B2,ATP2A1,ATP2B1,ATP2B2,ATP6V0A1,ATP6V0D1,ATP6V1A,ATP6V1B2,ATP6V1C1,ATP6V1D,ATP6V1E1,ATP6V1G2,ATP6V1H,ATP8A2,ATP9A,CAMK2D,CASQ1,CLCN4,CLCN6,FXYD6,RIPK1,RYR1,RYR2,STOM,TRPV2,TTYH1
Neuregulin Signaling	5.15	0.203	1.155	ADAM17,AKT2,CDK5,CRK,DLG4,HSP90AA1,HSP90AB1,HSP90B1,ITGA5,ITGAM,ITGB1,ITGB2,ITGB4,ITGB5,ITGB6,ITGB8,MAP2K1,PLCG2,PRKCD,PSEN1,PTPN11,RALB,RAP1B,RRAS2
ISG15 antiviral mechanism	5.13	0.243	2.828	EIF2AK2,EIF4E,EIF4G1,FLNB,ISG15,JAK1,KPNA2,KPNA3,NUP188,NUP93,RANBP2,RIGI,SEC13,STAT1,TPR,TRIM25,UBA7,UBE2N
Signaling by TGF-beta Receptor Complex	5.13	0.278	1.291	ARHGEF18,CBL,F11R,FBN1,ITGB1,ITGB5,ITGB6,ITGB8,LTBP2,LTBP4,PPP1CA,PPP1CC,STRAP,UBE2M,USP15
Mevalonate Pathway I	5.1	0.5	-1.89	ACAT1,Acat2/Acat3,HADHA,HMGCS1,HMGCS2,IDI1,MVD,MVK
Sertoli Cell-Sertoli Cell Junction Signaling	5.01	0.158	1.151	ACTA1,ACTN1,ACTN2,ACTN3,ACTN4,AKT2,CDH11,CDH13,CDH3,CLDN5,CTNNA1,EPB41,EPN1,F11R,IL1RAP,ITGB1,JAM3,JUP,LAMB1,LAMC1,MAP2K1,MAP3K4,MAPK10,MAPK14,NFKB1,NGFR,PAK2,PALS2,PIK3C3,RAB8B,RALB,RAP1B,RRAS2,TUBA1C,Tuba4a,TUBB,Tubb2b,TUBB4A,TUBB4B
The Visual Cycle	4.99	0.385	-3	Akr1b8,LRAT,RBP1,RBP3,RDH10,RDH11,RDH12,RDH5,RLBP1,RPE65
D-myo-inositol-5-phosphate Metabolism	4.96	0.167	-1.569	HACD2,ILKAP,INPPL1,MTMR2,NUDT3,OCRL,PALD1,PANK4,PDXP,PIP4K2C,PLCB1,PLCD3,PLCG2,PLPPR4,PPFIBP2,PPIP5K1,PPM1H,PPP1CA,PPP1CC,PPP1R13B,PPP1R7,PPP3CA,PPP3CB,PPP3CC,PPP4R1,PPP5C,PSPH,PTPN1,PTPN11,PTPN6,PTPRC,PTPRE,PTPRJ,SYNJ1
Macropinocytosis Signaling	4.96	0.237	3.162	ACTN4,ANKFY1,ARF6,CSF1R,ITGA5,ITGB1,ITGB2,ITGB4,ITGB5,ITGB6,ITGB8,MRC1,PIK3C3,PLCG2,PRKCD,RALB,RAP1B,RRAS2
Cardiac Hypertrophy Signaling (Enhanced)	4.96	0.128	0.525	ADCY1,AKT2,APEX1,ATP2A1,CACNA1S,CACNA2D1,CACNA2D4,CACNB1,CAMK2D,CYBB,DIAPH1,EIF4E,FGF2,GDPD1,GNA13,GNAI2,GNAI3,GNB1,GNB5,GSK3B,GUCY1B1,HDAC1,HDAC5,HSPB1,ITGA5,ITGAM,ITGB1,ITGB2,ITGB4,ITGB5,ITGB6,ITGB8,ITPR3,MAP2K1,MAP2K6,MAP3K4,MAPK10,MAPK14,MAPKAPK2,MEF2D,MKNK1,NFKB1,NGFR,OPN1SW,PDE1C,PDE6A,PDE6B,PDE6C,PDE6D,PDE6G,PIK3C3,PKN1,PLCB1,PLCD3,PLCG2,PPP3CA,PPP3CB,PPP3CC,PRKAR2A,PRKAR2B,PRKCD,RALB,RAP1…
Interleukin-1 family signaling	4.95	0.194	0.853	FBXW11,IL1RAP,MAP2K1,MAP2K6,MYD88,NFKB1,PSMA3,PSMA4,PSMB10,PSMB5,PSMB8,PSMB9,PSMC5,PSMD2,PSMD5,PSMD6,PSMD7,PSMD9,PSME1,PSME2,PTPN11,PTPN6,STAT3,UBE2N,UBE2V1
FAT10 Signaling Pathway	4.92	0.268	NaN	PSMA3,PSMA4,PSMB10,PSMB5,PSMB8,PSMB9,PSMC5,PSMD2,PSMD5,PSMD6,PSMD7,PSMD9,PSME1,PSME2,UBA1
mTOR Signaling	4.9	0.164	1.807	AKT2,EIF3A,EIF3B,Eif3c,EIF3D,EIF3E,EIF3L,EIF4E,EIF4G1,HMOX1,INSR,PIK3C3,PLD3,PLD4,PRKCD,RAC2,RALB,RAP1B,RHOC,RHOG,RHOT1,RHOT2,RPS10,RPS16,RPS17,RPS18,RPS19,RPS2,RPS27,RPS27L,RPS29,RPS3,RPS4X,RPS5,RRAS2
Malate-aspartate shuttle	4.89	0.667	-2.449	GOT1,GOT2,MDH1,MDH2,SLC25A12,SLC25A22
Role of PKR in Interferon Induction and Antiviral Response	4.89	0.188	1.633	BAX,CASP3,CASP8,EIF2AK2,ELP1,FCGR1A,HSP90AA1,HSP90AB1,HSP90B1,Hspa1b,HSPA4,HSPA5,IFIH1,JAK1,MAP2K6,MAPK10,MAPK14,METAP2,MYD88,NFKB1,PRKRA,RIGI,STAT1,STAT2,STAT3,TRAF3
Toll-like Receptor Cascades	4.88	0.344	2.111	CD180,CD36,DNM1,DNM2,DNM3,EEA1,ITGAM,ITGB2,LBP,PIK3C3,PLCG2
Cell junction organization	4.84	0.217	2.683	ACTN1,ARHGEF6,CADM1,CADM2,CD151,CDH11,CDH13,CDH3,CLDN5,CTNNA1,F11R,FLNA,FLNC,ILK,ITGB1,ITGB4,JUP,PALS1,PARVA,PLEC
MAPK6/MAPK4 signaling	4.84	0.217	-0.816	AGO3,HSPB1,MOV10,PAK2,PSMA3,PSMA4,PSMB10,PSMB5,PSMB8,PSMB9,PSMC5,PSMD2,PSMD5,PSMD6,PSMD7,PSMD9,PSME1,PSME2,SEPTIN7,TNRC6B
Gap Junction Signaling	4.83	0.143	-1.342	ACTA1,ADCY1,AKT2,CASP3,CAV1,CSNK1D,CSNK1G3,CTH,DAGLB,GAD1,GJD2,GNAI2,GNAI3,GPR37,GRIA3,GSK3B,GUCY1B1,GUCY2D,GUCY2F,ITPR3,MAP2K1,MAPK10,NFKB1,NGFR,OPN1SW,PIK3C3,PLA2G4A,PLCB1,PLCD3,PLCG2,PPP3CA,PPP3CB,PPP3CC,PRKAR2A,PRKAR2B,PRKCD,RALB,RAP1B,RRAS2,TUBA1C,Tuba4a,TUBB,Tubb2b,TUBB4A,TUBB4B,VDAC1,VDAC2,VDAC3
Fcgamma receptor (FCGR) dependent phagocytosis	4.82	0.177	3.272	ACTR2,ACTR3,AHCYL1,ARPC1A,ARPC1B,ARPC2,ARPC3,ARPC4,ARPC5,BRK1,CFL1,CRK,CYFIP1,DOCK1,ELMO2,FCGR1A,HSP90AA1,HSP90AB1,ITPR3,LYN,MYH9,NCKAP1L,PLCG2,PLD3,PLD4,PRKCD,VAV1,WASF2,WASL
Apelin Cardiomyocyte Signaling Pathway	4.81	0.21	1.789	AKT2,ARNT,ATP2A1,CAT,GNAI2,GNAI3,MAPK10,MAPK14,MYL1,MYL10,MYL11,MYL12B,MYL6,MYL6B,OPN1SW,PIK3C3,PLCB1,PLCD3,PLCG2,PRKCD,SLC9A1
Integration of energy metabolism	4.78	0.204	-2.558	ACLY,ADCY1,ADIPOQ,AHCYL1,CD36,GNAI2,GNB1,GNB5,GNGT1,GNGT2,IQGAP1,ITPR3,KCNB1,MARCKS,PLCB1,PRKAR2A,PRKAR2B,SLC2A1,SNAP25,STXBP1,TALDO1,VAMP2
Mitotic G2-G2/M phases	4.74	0.165	-0.87	ACTR1A,CDK11B,CKAP5,CSNK1D,DCTN1,DCTN2,FBXW11,HSP90AA1,HSP90AB1,OPTN,PAFAH1B1,PPME1,PRKAR2B,PSMA3,PSMA4,PSMB10,PSMB5,PSMB8,PSMB9,PSMC5,PSMD2,PSMD5,PSMD6,PSMD7,PSMD9,PSME1,PSME2,TUBA1C,TUBB,TUBB4A,TUBB4B,TUBGCP3,YWHAE
ISGylation Signaling Pathway	4.72	0.202	2.985	CHMP5,DTX3L,EIF2A,EIF2AK2,FLNB,IFIH1,ISG15,ITGB1,ITGB2,JAK1,MAPK10,NFKB1,PCNA,RIGI,RTN4,STAT1,STAT2,STING1,TRIM25,TSG101,UBA7,UBE2N
Xenobiotic Metabolism AHR Signaling Pathway	4.72	0.202	0	AIP,ALDH16A1,ALDH1A2,ALDH1B1,ALDH3B1,ALDH5A1,ALDH7A1,ALDH9A1,ARNT,Gstm6,GSTZ1,HDAC5,HSP90AA1,HSP90AB1,HSP90B1,MGST3,NCOA1,NFKB1,NQO1,PON1,Ugt1a6a/Ugt1a6b,Ugt1a7c
Epithelial Adherens Junction Signaling	4.7	0.177	0.392	ACTR2,ACTR3,AKT2,ARPC1A,ARPC1B,ARPC2,ARPC3,ARPC4,ARPC5,CFL1,CFL2,CRK,CTNNA1,DIAPH1,FARP2,IQGAP1,MYH4,MYL12B,PAK2,RALB,RAP1B,ROCK2,RRAS2,STK3,STK4,YWHAE,YWHAQ,YWHAZ
Neuroinflammation Signaling Pathway	4.68	0.142	2.744	AKT2,B2M,CALB1,CALB2,Casp1,CASP3,CASP8,CSF1R,CYBB,ELP1,GABRB2,GAD1,GLS,GLUL,GSK3B,H2-Ab1,H2-DMb1,H2-Eb1,HLA-A,HMOX1,JAK1,MAPK10,MAPK14,MAPT,MFGE8,MYD88,NCF1,NCF2,NCSTN,NFKB1,PIK3C3,PLA2G4A,PLCG2,PPP3CA,PPP3CB,PPP3CC,PSEN1,RAC2,RIPK1,SLC1A2,SLC1A3,SLC6A1,SLC6A13,SOD2,STAT1,TRAF3,VCAM1
Amyloid Processing	4.66	0.269	0	AKT2,CAPN1,CAPN2,CAPN5,CAPN7,CDK5,CSNK1D,GSK3B,MAPK14,MAPT,NCSTN,PRKAR2A,PRKAR2B,PSEN1
ERK/MAPK Signaling	4.64	0.159	1.177	BRAF,CRK,DOCK1,EIF4E,HSPB1,ITGA5,ITGAM,ITGB1,ITGB2,ITGB4,ITGB5,ITGB6,ITGB8,MAP2K1,MKNK1,PAK2,PIK3C3,PLA2G4A,PLCG2,PPP1CA,PPP1CC,PPP1R7,PRKAR2A,PRKAR2B,PRKCD,RAC2,RALB,RAP1B,RRAS2,STAT1,STAT3,TLN1,TLN2,YWHAQ,YWHAZ
Isoleucine Degradation I	4.63	0.444	-1.134	ACAD8,ACAT1,Acat2/Acat3,AUH,BCAT1,BCAT2,DLD,HADHA
PTEN Signaling	4.62	0.179	-2.065	AKT2,CASP3,CBL,ELP1,GSK3B,IGF2R,ILK,INPP5K,INPPL1,INSR,ITGA5,ITGAM,ITGB1,ITGB2,ITGB4,ITGB5,ITGB6,ITGB8,MAP2K1,NFKB1,NGFR,OCRL,RAC2,RALB,RAP1B,RRAS2,SYNJ1
Azathioprine ADME	4.61	0.391	-1	GMPS,GUK1,HPRT1,IMPDH1,IMPDH2,SLC29A1,TPMT,VAV1,XDH
TCA Cycle II (Eukaryotic)	4.61	0.391	-3	ACO1,ACO2,DLD,FH,IDH3A,IDH3G,MDH1,MDH2,SUCLA2
Neurotransmitter release cycle	4.59	0.3	-3.464	GLS,LIN7A,LIN7C,RIMS1,SLC17A7,SLC1A2,SLC1A3,SNAP25,STXBP1,SYN1,SYT1,VAMP2
Hedgehog 'on' state	4.55	0.181	0.784	ARRB2,BRSK2,CDC73,NME3,PIK3C3,PSMA3,PSMA4,PSMB10,PSMB5,PSMB8,PSMB9,PSMC5,PSMD2,PSMD5,PSMD6,PSMD7,PSMD9,PSME1,PSME2,STK16,STK24,STK3,STK35,STK38,STK39,STK4
Metabolism of nitric oxide: NOS3 activation and regulation	4.52	0.5	-1.134	CAV1,DNM2,HSP90AA1,LYPLA1,NOSIP,SPR,WASL
Nucleotide biosynthesis	4.52	0.5	-0.378	ADSS1,ADSS2,CAD,GMPS,IMPDH1,IMPDH2,PFAS
Superpathway of Inositol Phosphate Compounds	4.52	0.154	-1.095	HACD2,ILKAP,INPP5K,INPPL1,MTMR2,NUDT3,OCRL,PALD1,PANK4,PDXP,PIK3C3,PIP4K2C,PIP5K1A,PLCB1,PLCD3,PLCG2,PLPPR4,PPFIBP2,PPIP5K1,PPM1H,PPP1CA,PPP1CC,PPP1R13B,PPP1R7,PPP3CA,PPP3CB,PPP3CC,PPP4R1,PPP5C,PSPH,PTPN1,PTPN11,PTPN6,PTPRC,PTPRE,PTPRJ,SYNJ1
Apelin Endothelial Signaling Pathway	4.5	0.179	1.606	ADCY1,AKT2,ARNT,GNA13,GNAI2,GNAI3,GNAO1,GNAT1,GNAT2,GNAZ,GNB1,GNB5,GUCY1B1,HDAC5,MAP2K1,MAPK10,MEF2D,NFKB1,OPN1SW,PIK3C3,PLCB1,PRKCD,RALB,RAP1B,RRAS2,VCAM1
Inhibition of ARE-Mediated mRNA Degradation Pathway	4.49	0.173	-0.535	AGO3,AKT2,CNOT4,EDC4,EXOSC8,MAPK14,MAPKAPK2,NGFR,PRKAR2A,PRKAR2B,PSMA3,PSMA4,PSMB10,PSMB5,PSMB8,PSMB9,PSMC5,PSMD2,PSMD5,PSMD6,PSMD7,PSMD9,PSME1,PSME2,XRN1,YWHAE,YWHAQ,YWHAZ
Eumelanin Biosynthesis	4.49	1	0	DCT,DDT,MIF,TYR
Necroptosis Signaling Pathway	4.44	0.172	0.784	AXL,CAMK2D,CAPN1,CAPN2,CAPN5,CAPN7,Casp1,CASP8,CYBB,EIF2AK2,GLUL,JAK1,NGFR,PLA2G4A,PPID,PPP3CA,PPP3CB,PPP3CC,RIPK1,SLC25A3,STAT1,STAT2,TIMM44,TRAF2,VDAC1,VDAC2,VDAC3,ZBP1
TNFR2 non-canonical NF-kB pathway	4.44	0.235	0.5	PSMA3,PSMA4,PSMB10,PSMB5,PSMB8,PSMB9,PSMC5,PSMD2,PSMD5,PSMD6,PSMD7,PSMD9,PSME1,PSME2,TRAF2,TRAF3
Eicosanoid Signaling	4.37	0.145	0.16	ABCB8,ADCY1,AKT2,Alox15,ALOX5AP,AP1B1,AP1S1,ARRB2,ATP2A1,BRAF,GGT1,GNAI2,GNAI3,GNAO1,GNB1,GNB5,GUCY1B1,HSPB1,ITGB1,MAP2K1,MAPK14,MAPKAPK2,NFKB1,PIK3C3,PLA2G4A,PLA2G7,PLA2R1,PLCB1,PLCD3,PLCG2,PRDX6,PRKAR2A,PRKAR2B,PRKCD,PTGDS,PTGES2,PTGS1,RALB,RAP1B,RRAS2,TBXAS1
Somitogenesis	4.36	0.255	0.535	PSMA3,PSMA4,PSMB10,PSMB5,PSMB8,PSMB9,PSMC5,PSMD2,PSMD5,PSMD6,PSMD7,PSMD9,PSME1,PSME2
PI3K/AKT Signaling	4.35	0.16	2.294	AKT2,EIF4E,ELP1,EPM2A,GSK3B,GYS1,HSP90AA1,HSP90AB1,HSP90B1,ILK,INPP5K,INPPL1,ITGA5,ITGAM,ITGB1,ITGB2,ITGB4,ITGB5,ITGB6,ITGB8,JAK1,MAP2K1,NFKB1,OCRL,RALB,RAP1B,RRAS2,SYNJ1,THEM4,YWHAE,YWHAQ,YWHAZ
Unfolded protein response	4.3	0.207	2.111	CALR,DNAJB2,DNAJB4,DNAJC16,DNAJC6,DNAJC8,DNAJC9,EIF2A,HSP90B1,Hspa1b,HSPA4,HSPA5,HSPH1,P4HB,PDIA6,SEL1L,SYVN1,TRAF2,VCP
Pyruvate metabolism	4.29	0.265	-2.53	ARMC8,DLD,GLO1,GSTZ1,HAGH,LDHA,LDHB,ME1,ME2,PC,PDHX,PKM,VDAC1
Role of NFAT in Cardiac Hypertrophy	4.27	0.153	-0.539	ADCY1,AKT2,CACNA1S,CACNA2D1,CACNA2D4,CACNB1,CAMK2D,GNAI2,GNAI3,GNB1,GNB5,GSK3B,GUCY1B1,HDAC1,HDAC5,ITPR3,MAP2K1,MAP2K6,MAPK10,MAPK14,MEF2D,OPN1SW,PIK3C3,PLCB1,PLCD3,PLCG2,PPP3CA,PPP3CB,PPP3CC,PRKAR2A,PRKAR2B,PRKCD,RALB,RAP1B,RRAS2
Adrenomedullin signaling pathway	4.26	0.158	-0.577	ADCY1,AKT2,ARNT,BAX,BRAF,C3,CASP3,CFH,CSK,CTH,GAD1,GPR37,GSK3B,GUCY1B1,GUCY2D,GUCY2F,ITPR3,MAP2K1,MAP2K6,MAPK10,MAPK14,NFKB1,PIK3C3,PLCB1,PLCD3,PLCG2,PRKAR2A,PRKAR2B,RALB,RAP1B,RRAS2,TTN
Sperm Motility	4.26	0.148	-0.832	AXL,CNGA1,CNGA2,CNGB1,CSF1R,CSK,DDR2,EPHA2,EPHB2,GNA13,GNAI2,GNAI3,GNAO1,GNAT1,GNAT2,GNAZ,GNB1,GNB5,GUCY1B1,INSR,ITPR3,JAK1,LYN,MAP2K1,MAP2K6,OPN1SW,PDE1C,PLA2G4A,PLA2G7,PLA2R1,PLCB1,PLCD3,PLCG2,PRDX6,PRKAR2A,PRKAR2B,PRKCD,PTK7
Antigen Presentation Pathway	4.24	0.279	2.53	B2M,CALR,CD74,H2-Ab1,H2-Eb1,HLA-A,PSMB5,PSMB8,PSMB9,TAP1,TAP2,TAPBP
Hypoxia Signaling in the Cardiovascular System	4.22	0.218	NaN	ARNT,COPS5,CSNK1D,HSP90AA1,HSP90AB1,HSP90B1,LDHA,NQO1,P4HB,UBE2D3,UBE2H,UBE2M,UBE2N,UBE2O,UBE2R2,UBE2V1,UBE2V2
Cyclophilin Signaling Pathway	4.21	0.149	0.493	ABCA1,AKT2,APOE,B2M,BRAF,BSG,CALR,CASP3,CD36,CD44,CYBB,F2,HLA-A,JAK1,MAP2K1,MAPK10,MAPK14,NCF1,NFKB1,PDIA6,PIK3C3,PPIB,PPIC,PPID,PPP3CA,PPP3CB,PPP3CC,PQBP1,PRDX2,ROCK2,SF3B1,STAT3,TIMM44,VCAM1,VDAC1,VDAC2,VDAC3
Gα12/13 Signaling	4.19	0.179	2.558	AKT2,ARHGEF1,CDH11,CDH13,CDH3,ELP1,F2,GNA13,MAP2K1,MAPK10,MEF2D,MYL1,MYL10,MYL11,MYL12B,MYL6,MYL6B,NFKB1,PIK3C3,RALB,RAP1B,ROCK2,RRAS2,VAV1
TCR signaling	4.18	0.183	1.043	CSK,FBXW11,NFKB1,PAK2,PLCG2,PSMA3,PSMA4,PSMB10,PSMB5,PSMB8,PSMB9,PSMC5,PSMD2,PSMD5,PSMD6,PSMD7,PSMD9,PSME1,PSME2,PTPRC,PTPRJ,UBE2N,UBE2V1
Neurexins and neuroligins	4.18	0.246	-3.606	DLG2,DLG3,DLG4,DLGAP1,EPB41,EPB41L2,EPB41L3,LIN7A,LIN7C,NLGN3,NRXN3,SHANK1,STXBP1,SYT1
Apelin Adipocyte Signaling Pathway	4.17	0.202	0.5	ADCY1,CAT,CYBB,GNAI2,GNAI3,GPX3,GPX8,GSTZ1,GUCY1B1,MAPK10,MAPK14,MGST3,NCF1,NCF2,OPN1SW,PRDX6,PRKAR2A,PRKAR2B,RAC2
MicroRNA Biogenesis Signaling Pathway	4.14	0.16	-0.186	AGO3,AHCTF1,AKT2,CSDE1,DDX1,DDX17,DDX5,EXOSC8,FGF2,HMOX1,HSP90AA1,HSP90AB1,HSP90B1,KHSRP,MAPK14,NUP188,NUP93,PIK3C3,POLR2E,POLR2H,PRKRA,RALB,RAN,RAP1B,RRAS2,SEC13,TPR,TSN,TSNAX,XRN1
Circadian Rhythm Signaling	4.13	0.144	NaN	ADCY1,BRAF,CACNA1S,CACNA2D1,CACNA2D4,CACNB1,CAMK2D,CSNK1D,CTH,EIF4E,GAD1,GNAI2,GNAI3,GNB1,GNB5,GRIA3,GSK3B,GUCY1B1,GUCY2D,GUCY2F,ITPR3,LYN,MAP2K1,MAP2K6,MKNK1,NGFR,PLCB1,PLCD3,PLCG2,PRKAR2A,PRKAR2B,PRKCD,PTGDS,RALB,RAP1B,RORB,RRAS2,RYR1,RYR2
Ethanol Degradation IV	4.12	0.346	0.378	ACSL1,ALDH1A2,Aldh1a7,ALDH1B1,ALDH3B1,Aldh3b2,ALDH7A1,ALDH9A1,CAT
Regulation of RUNX2 expression and activity	4.12	0.222	0.5	GSK3B,PSMA3,PSMA4,PSMB10,PSMB5,PSMB8,PSMB9,PSMC5,PSMD2,PSMD5,PSMD6,PSMD7,PSMD9,PSME1,PSME2,STAT1
Myelination Signaling Pathway	4.11	0.137	0.149	ADAM17,ADAM22,AKT2,ARF6,BRAF,CHD8,CNP,EIF4E,FGF2,GPR37,GSK3B,HDAC1,HDAC5,IDI1,IGF2R,ILK,ITGB1,ITGB2,ITGB4,ITGB5,ITGB6,ITGB8,LAMB1,LAMC1,LYN,MAP2K1,NCSTN,NFKB1,NGFR,PIK3C3,PLCG2,PPP3CA,PPP3CB,PPP3CC,PRKAR2A,PRKAR2B,PSEN1,PTPN11,RAB35,RALB,RAP1B,ROCK2,RRAS2,SLC16A1,SLC2A1
Sphingosine-1-phosphate Signaling	4.11	0.185	0	ADCY1,AKT2,CASP3,CASP8,CASQ1,GNA13,GNAI2,GNAI3,GUCY1B1,OPN1SW,PIK3C3,PLCB1,PLCD3,PLCG2,RAC2,RHOC,RHOG,RHOT1,RHOT2,S1PR2,SMPD1,SMPD2
3-phosphoinositide Biosynthesis	4.1	0.153	-1	HACD2,ILKAP,INPPL1,MTMR2,NUDT3,OCRL,PALD1,PANK4,PDXP,PIK3C3,PIP4K2C,PIP5K1A,PLPPR4,PPFIBP2,PPIP5K1,PPM1H,PPP1CA,PPP1CC,PPP1R13B,PPP1R7,PPP3CA,PPP3CB,PPP3CC,PPP4R1,PPP5C,PSPH,PTPN1,PTPN11,PTPN6,PTPRC,PTPRE,PTPRJ,SYNJ1
tRNA Charging	4.09	0.289	0.905	EPRS1,HARS1,KARS1,LARS1,LARS2,RARS1,SARS1,TARS1,VARS1,WARS2,YARS1
CCR3 Signaling in Eosinophils	4.09	0.176	1.265	CFL1,CFL2,GNA13,GNAI2,GNAI3,GNAO1,GNAT1,GNAT2,GNAZ,GNB1,GNB5,ITPR3,MAP2K1,MAPK14,OPN1SW,PAK2,PIK3C3,PLA2G4A,PLCB1,PRKCD,RALB,RAP1B,ROCK2,RRAS2
RAF/MAP kinase cascade	4.08	0.145	0	ACTN2,APBB1IP,ARRB2,BRAF,CAMK2D,CSK,DLG2,DLG3,DLG4,FGF2,FGG,FN1,IQGAP1,JAK1,MAP2K1,MARK3,NCAM1,PEBP1,PPP1CC,PPP5C,PSMA3,PSMA4,PSMB10,PSMB5,PSMB8,PSMB9,PSMC5,PSMD2,PSMD5,PSMD6,PSMD7,PSMD9,PSME1,PSME2,RAP1B,RASA4,RASGRF2,TLN1
Endocannabinoid Developing Neuron Pathway	4.07	0.18	1.606	ADCY1,AKT2,BRAF,GNAI2,GNAI3,GNAO1,GNB1,GNB5,GSK3B,GUCY1B1,MAP2K1,MAP2K6,MAPK10,MAPK14,PIK3C3,PRKAR2A,PRKAR2B,RAC2,RALB,RAP1B,RAP1GAP,RRAS2,STAT3
Glycation Signaling Pathway	4.07	0.151	2.401	AKT2,BRAF,CASP3,CD36,CYBB,DDOST,DIAPH1,GLO1,GPI,HAGH,HK2,HK3,JAK1,MAPK10,MAPK14,MAPT,MYD88,NCF1,NCF2,NFKB1,PFKL,PFKM,PFKP,PIK3C3,PRKCD,RAC2,RALB,RAP1B,RRAS2,STAB1,STAT1,STAT3,TTR,VCAM1
D-myo-inositol (1,4,5)-trisphosphate Degradation	4.06	0.438	-1.89	BPNT1,IMPA1,INPP1,INPP5K,INPPL1,OCRL,SYNJ1
Branched-chain amino acid catabolism	4.06	0.381	-2.121	ACAD8,ACAT1,AUH,BCAT1,BCAT2,DLD,HIBADH,HIBCH
D-myo-inositol (1,4,5,6)-Tetrakisphosphate Biosynthesis	4.05	0.159	-1.279	HACD2,ILKAP,INPPL1,MTMR2,NUDT3,OCRL,PALD1,PANK4,PDXP,PLPPR4,PPFIBP2,PPIP5K1,PPM1H,PPP1CA,PPP1CC,PPP1R13B,PPP1R7,PPP3CA,PPP3CB,PPP3CC,PPP4R1,PPP5C,PSPH,PTPN1,PTPN11,PTPN6,PTPRC,PTPRE,PTPRJ,SYNJ1
D-myo-inositol (3,4,5,6)-tetrakisphosphate Biosynthesis	4.05	0.159	-1.279	HACD2,ILKAP,INPPL1,MTMR2,NUDT3,OCRL,PALD1,PANK4,PDXP,PLPPR4,PPFIBP2,PPIP5K1,PPM1H,PPP1CA,PPP1CC,PPP1R13B,PPP1R7,PPP3CA,PPP3CB,PPP3CC,PPP4R1,PPP5C,PSPH,PTPN1,PTPN11,PTPN6,PTPRC,PTPRE,PTPRJ,SYNJ1
PPARα/RXRα Activation	4.05	0.157	-0.816	ABCA1,ACADL,ADCY1,ADIPOQ,AIP,AP2A2,CD36,CKAP5,CPT1B,ELP1,GOT2,GUCY1B1,HSP90AA1,HSP90AB1,HSP90B1,IL1RAP,INSR,ITGB5,MAP2K1,MAP2K6,MAPK14,NFKB1,NR2C2,PLCB1,PLCD3,PLCG2,PRKAR2A,PRKAR2B,RALB,RAP1B,RRAS2
Signaling by Insulin receptor	4.03	0.267	-2.309	ATP6V0A1,ATP6V0D1,ATP6V1A,ATP6V1B2,ATP6V1C1,ATP6V1D,ATP6V1E1,ATP6V1G2,ATP6V1H,CTSD,INSR,PTPN1
DDX58/IFIH1-mediated induction of interferon-alpha/beta	4	0.21	1.698	CASP8,DHX58,HSP90AA1,HSP90AB1,IFIH1,ISG15,NFKB1,PCBP2,RIGI,RIPK1,TKFC,TNFAIP3,TRAF2,TRAF3,TRIM25,UBA7,UBE2D3
VEGF Signaling	3.98	0.196	2.84	ACTA1,ACTN1,ACTN2,ACTN3,ACTN4,AKT2,ARNT,EIF1,ELAVL1,MAP2K1,PIK3C3,PLCG2,PTPN11,PTPN6,RALB,RAP1B,ROCK2,RRAS2,YWHAE
LXR/RXR Activation	3.96	0.177	0.728	ABCA1,AMBP,APOD,APOE,APOH,APOM,C3,C4a/C4b,CD36,CYP51A1,IL1RAP,Kng1/Kng2,LBP,Lyz1/Lyz2,NFKB1,NGFR,ORM1,PLTP,PON1,Serpina1a (includes others),SERPINF2,TTR,VTN
Miro GTPase Cycle	3.94	0.625	-1.342	MFN1,MFN2,RAP1GDS1,RHOT1,RHOT2
Sucrose Degradation V (Mammalian)	3.94	0.625	-1.342	ALDOA,ALDOC,GALM,TKFC,TPI1
Ketogenesis	3.94	0.5	-1.342	ACAT1,Acat2/Acat3,BDH1,HADHA,HMGCS1,HMGCS2
Purine Nucleotides De Novo Biosynthesis II	3.94	0.5	-0.447	ADSS1,ADSS2,GMPS,IMPDH1,IMPDH2,PFAS
UDP-N-acetyl-D-galactosamine Biosynthesis II	3.94	0.5	-0.447	GALE,GNPDA2,GNPNAT1,GPI,HK2,HK3
Hedgehog 'off' state	3.93	0.184	-0.471	ADCY1,GSK3B,PRKAR2A,PRKAR2B,PSMA3,PSMA4,PSMB10,PSMB5,PSMB8,PSMB9,PSMC5,PSMD2,PSMD5,PSMD6,PSMD7,PSMD9,PSME1,PSME2,TUBA1C,TUBB4A,TUBB4B
Interferon gamma signaling	3.91	0.194	2.524	B2M,CAMK2D,CD44,FCGR1A,HLA-A,IFI30,JAK1,NCAM1,PML,PRKCD,PTPN1,PTPN11,PTPN6,SP100,STAT1,TRIM21,TRIM25,TRIM3,VCAM1
Mitochondrial Division Signaling Pathway	3.89	0.163	1.732	BAX,CACNA1S,CACNA2D1,CACNA2D4,CACNB1,CAMK2D,CASP8,CDK5,DNM2,GSK3B,INF2,ITPR3,MIEF1,NGFR,P4HB,PPP3CA,PPP3CB,PPP3CC,PRKAR2A,PRKAR2B,PRKCD,RALB,RAP1B,RIPK1,ROCK2,RRAS2,S1PR2
Androgen Signaling	3.88	0.16	0	CACNA1S,CACNA2D1,CACNA2D4,CACNB1,CALR,GNA13,GNAI2,GNAI3,GNAO1,GNAT1,GNAT2,GNAZ,GNB1,GNB5,GTF2B,GTF2E2,HSP90AA1,HSPA4,ITPR3,NCOA1,NFKB1,OPN1SW,POLR2E,POLR2H,PRKAR2A,PRKAR2B,PRKCD,TBP
Degradation of beta-catenin by the destruction complex	3.85	0.198	0.471	CTBP1,CTBP2,GSK3B,HDAC1,PSMA3,PSMA4,PSMB10,PSMB5,PSMB8,PSMB9,PSMC5,PSMD2,PSMD5,PSMD6,PSMD7,PSMD9,PSME1,PSME2
Cargo concentration in the ER	3.84	0.294	3.162	CTSC,CTSZ,FOLR1,LMAN1,LMAN2,MCFD2,PREB,SEC23A,SEC23B,TMED10
RHO GTPases activate PKNs	3.83	0.321	0.333	MYH14,MYH9,MYL12B,MYL6,PKN1,RHOC,YWHAE,YWHAQ,YWHAZ
Cellular response to hypoxia	3.82	0.211	0	ARNT,PSMA3,PSMA4,PSMB10,PSMB5,PSMB8,PSMB9,PSMC5,PSMD2,PSMD5,PSMD6,PSMD7,PSMD9,PSME1,PSME2,UBE2D3
Endocannabinoid Neuronal Synapse Pathway	3.82	0.167	0	ADCY1,CACNA1S,CACNA2D1,CACNA2D4,CACNB1,GNAI2,GNAI3,GNAO1,GNB1,GNB5,GRIA3,GUCY1B1,ITPR3,MAPK10,MAPK14,OPN1SW,PLCB1,PLCD3,PLCG2,PPP3CA,PPP3CB,PPP3CC,PRKAR2A,PRKAR2B,RIMS1
Sleep NREM Signaling Pathway	3.81	0.181	1.789	ADCY1,BRAF,CAMK2D,GABRB2,GNAI2,GNAI3,GUCY1B1,HDAC5,MAP2K1,MAP2K6,OPN1SW,PARP1,PRKAR2A,PRKAR2B,RALB,RAP1B,RRAS2,XRCC5,YWHAE,YWHAQ,YWHAZ
Transport of inorganic cations/anions and amino acids/oligopeptides	3.8	0.185	-1.789	SLC12A5,SLC15A2,SLC17A7,SLC1A2,SLC1A3,SLC1A4,SLC1A5,SLC24A1,SLC24A4,SLC25A1,SLC25A22,SLC26A4,SLC3A2,SLC43A2,SLC4A10,SLC4A5,SLC4A7,SLC4A8,SLC7A11,SLC9A1
NAD Signaling Pathway	3.77	0.166	1.877	ACADL,AKT2,CD38,FGF2,GSK3B,HMGCS2,LDHA,LDHB,NAMPT,NAPRT,NFKB1,NT5E,PARP1,PARP12,PARP3,PARP4,PARP9,PIK3C3,POLR2E,POLR2H,RYR1,RYR2,SIRT2,SLC29A1,SOD2
Inositol phosphate metabolism	3.74	0.25	-1.732	IMPA1,INPP1,INPP4B,INPPL1,NUDT3,OCRL,PLCB1,PLCD3,PLCG2,PLD4,PPIP5K1,SYNJ1
Cellular response to heat stress	3.73	0.188	-0.832	BAG5,CAMK2D,FKBP4,GSK3B,HSP90AA1,HSP90AB1,HSPA4,HSPA4L,HSPA5,HSPB1,HSPH1,MAPKAPK2,NUP188,NUP93,RANBP2,SEC13,TPR,VCP,YWHAE
Sumoylation Pathway	3.73	0.188	-1.155	ARHGDIA,ARHGDIB,CTBP1,CTBP2,HDAC1,MAPK10,NFKB1,PCNA,PML,RAC2,RAN,RANBP2,RHOC,RHOG,RHOT1,RHOT2,SAE1,SP100,UBA2
Cell Cycle Checkpoints	3.73	0.14	0.649	AHCTF1,ANAPC4,BABAM1,BUB3,CKAP5,DYNC1I1,KIF2A,MCM2,MCM3,MCM5,MCM7,NUDC,PAFAH1B1,PCBP4,PPP1CC,PSMA3,PSMA4,PSMB10,PSMB5,PSMB8,PSMB9,PSMC5,PSMD2,PSMD5,PSMD6,PSMD7,PSMD9,PSME1,PSME2,RANBP2,RPS27,SEC13,UBE2N,UBE2V2,YWHAE,YWHAQ,YWHAZ,ZW10
Mitochondrial calcium ion transport	3.7	0.462	-0.816	LETM1,MICU2,MICU3,VDAC1,VDAC2,VDAC3
Gαs Signaling	3.68	0.173	-1	ADCY1,ADD2,BRAF,CNGA1,CNGA2,CNGB1,GNA13,GNAI2,GNAI3,GNAO1,GNAT1,GNAT2,GNAZ,GNB1,GNB5,GUCY1B1,MAP2K1,OPN1SW,PRKAR2A,PRKAR2B,RYR1,RYR2
ROBO SLIT Signaling Pathway	3.63	0.172	-2.837	ACTR2,ACTR3,AKT2,ARF4,ARF6,ARPC1A,ARPC1B,ARPC2,ARPC3,ARPC4,ARPC5,CASP3,CDK5,CNTNAP2,GSK3B,LYN,MYL12B,NRXN3,PAK2,PRKAR2A,PRKAR2B,WASL
Signaling by MET	3.62	0.203	1.5	ARF6,CBL,CRK,FN1,GGA3,HGS,ITGB1,LAMB1,LAMC1,PTPN1,PTPN11,PTPRJ,RAP1B,SH3GL2,STAM2,STAT3
Immunogenic Cell Death Signaling Pathway	3.61	0.189	2.183	ANXA1,BAX,BCAP31,CALR,Casp1,CASP3,CASP8,EIF2A,HSP90AA1,HSP90AB1,HSP90B1,Hspa1b,HSPA4,HSPA5,NFKB1,NGFR,RIPK1,STING1
Fc Epsilon RI Signaling	3.6	0.175	2.4	AKT2,FCER1G,INPP5K,INPPL1,LYN,MAP2K1,MAP2K6,MAPK10,MAPK14,OCRL,PIK3C3,PLA2G4A,PLCG2,PRKCD,PTPN11,RAC2,RALB,RAP1B,RRAS2,SYNJ1,VAV1
Nitric Oxide Signaling in the Cardiovascular System	3.6	0.175	-0.728	AKT2,ATP2A1,CACNA1S,CACNA2D1,CACNA2D4,CACNB1,CAV1,GUCY1B1,GUCY2D,GUCY2F,HSP90AA1,HSP90AB1,HSP90B1,ITPR3,MAP2K1,PDE1C,PIK3C3,PRKAR2A,PRKAR2B,PRKCD,RYR2
Corticotropin Releasing Hormone Signaling	3.59	0.161	-1.528	ADCY1,ARPC5,BRAF,CACNA1S,CACNA2D1,CACNA2D4,CACNB1,CTH,GAD1,GNAI2,GNAI3,GNAO1,GUCY1B1,GUCY2D,GUCY2F,ITPR3,MAP2K1,MAPK14,MEF2D,OPN1SW,PLCG2,PRKAR2A,PRKAR2B,PRKCD,RAP1B
Putrescine Degradation III	3.59	0.333	0	ALDH1A2,Aldh1a7,ALDH1B1,ALDH3B1,Aldh3b2,ALDH7A1,ALDH9A1,SAT2
Phosphatidylglycerol Biosynthesis II (Non-plastidic)	3.58	0.3	0.333	AGPAT3,AGPAT4,CDS1,CDS2,LPCAT2,LPCAT3,MBOAT7,PGS1,PTPMT1
HSP90 chaperone cycle for steroid hormone receptors in the presence of ligand	3.57	0.228	-3.051	ACTR1A,DCTN1,DCTN2,DCTN4,DCTN5,DYNC1I1,FKBP4,HSP90AA1,HSP90AB1,STIP1,TUBA1C,TUBB4A,TUBB4B
DNA Replication Pre-Initiation	3.56	0.183	1.606	ANAPC4,MCM2,MCM3,MCM5,MCM7,PSMA3,PSMA4,PSMB10,PSMB5,PSMB8,PSMB9,PSMC5,PSMD2,PSMD5,PSMD6,PSMD7,PSMD9,PSME1,PSME2
RHO GTPases Activate ROCKs	3.5	0.368	1.89	CFL1,MYH14,MYH9,MYL12B,MYL6,RHOC,ROCK2
Synthesis of DNA	3.5	0.172	1.528	ANAPC4,MCM2,MCM3,MCM5,MCM7,PCNA,POLD2,PSMA3,PSMA4,PSMB10,PSMB5,PSMB8,PSMB9,PSMC5,PSMD2,PSMD5,PSMD6,PSMD7,PSMD9,PSME1,PSME2
Degradation of the extracellular matrix	3.49	0.198	3.5	BSG,CAPN1,CAPN2,CAPN5,CAPN7,CASP3,CD44,CTSS,FBN1,FN1,HTRA1,LAMB1,LAMC1,NCSTN,PLG,PSEN1
Glutamate and glutamine metabolism	3.48	0.429	-2.449	GLS,GLUL,GOT2,KYAT1,PYCR2,PYCR3
Colanic Acid Building Blocks Biosynthesis	3.48	0.429	-0.816	GALE,GALK2,GMDS,GMPPA,GPI,PMM1
TBC/RABGAPs	3.47	0.25	0.302	ARF6,GABARAP,GGA3,OPTN,RAB35,RAB6B,RAB8B,RABGEF1,SYTL1,TBC1D10B,TBC1D24
Nicotinate metabolism	3.46	0.29	0.333	CD38,NADK2,NAMPT,NAPRT,NAXD,NAXE,NT5E,PARP4,PARP9
CDK5 Signaling	3.45	0.179	-0.5	ADCY1,CAPN1,CDK5,GUCY1B1,ITGB1,LAMB1,LAMC1,MAP2K1,MAPK10,MAPK14,MAPT,NGFR,PPP1CA,PPP1CC,PRKAR2A,PRKAR2B,RALB,RAP1B,RRAS2
Activation of IRF by Cytosolic Pattern Recognition Receptors	3.45	0.212	1.069	DHX58,ELP1,IFIH1,IFIT2,ISG15,MAPK10,NFKB1,PPIB,RIGI,RIPK1,STAT1,STAT2,TRAF3,ZBP1
Orexin Signaling Pathway	3.45	0.14	-1.715	ADCY1,ADIPOQ,AKT2,ATP6V0A1,ATP6V0D1,ATP6V1A,ATP6V1B2,ATP6V1C1,ATP6V1D,ATP6V1E1,ATP6V1G2,ATP6V1H,CACNA1S,CACNA2D1,CACNA2D4,CACNB1,CASP3,GNB1,GNB5,GUCY1B1,ITPR3,MAPK14,NFKB1,PIK3C3,PIP4K2C,PIP5K1A,PLA2G4A,PLCB1,PLCD3,PLCG2,PRKAR2A,PRKAR2B,PRKCD,PTPN11
Metabolism of cofactors	3.45	0.32	0	ACO1,COQ3,COQ5,COQ8A,COQ9,HSP90AA1,IDH1,SPR
UVA-Induced MAPK Signaling	3.44	0.184	1.414	CASP3,MAPK10,MAPK14,PARP1,PARP12,PARP3,PARP4,PARP9,PIK3C3,PLCB1,PLCD3,PLCG2,RALB,RAP1B,RRAS2,SMPD1,SMPD2,STAT1
Melatonin Signaling	3.43	0.203	-1.069	BRAF,CAMK2D,GNAI2,GNAI3,GNAO1,MAP2K1,MAP2K6,OPN1SW,PLCB1,PLCD3,PLCG2,PRKAR2A,PRKAR2B,PRKCD,RORB
PTEN Regulation	3.42	0.16	0.626	AGO3,AKT2,HDAC1,HDAC5,MOV10,MTA1,PHC2,PML,PSMA3,PSMA4,PSMB10,PSMB5,PSMB8,PSMB9,PSMC5,PSMD2,PSMD5,PSMD6,PSMD7,PSMD9,PSME1,PSME2,TNRC6B,USP7
AMPK Signaling	3.39	0.139	0.243	ADIPOQ,AK4,AKT2,CKM,CPT1B,ELAVL1,EPM2A,GNA13,GNAI2,GNAI3,GNAO1,GNAT1,GNAT2,GNAZ,GNB1,GNB5,GYS1,ILKAP,INSR,MAPK14,OPN1SW,PFKFB2,PFKL,PFKM,PFKP,PIK3C3,PPM1A,PPM1G,PPM1H,PRKAR2A,PRKAR2B,SLC2A1,SMARCD3,STIM1
Dopamine-DARPP32 Feedback in cAMP Signaling	3.38	0.152	-1.789	ADCY1,ATP2A1,CACNA1S,CACNA2D1,CACNA2D4,CACNB1,CDK5,CSNK1D,CSNK1G3,GNAI2,GNAI3,GUCY1B1,ITPR3,KCNJ10,KCNJ14,OPN1SW,PLCB1,PLCD3,PLCG2,PPP1CA,PPP1CC,PPP3CA,PPP3CB,PPP3CC,PRKAR2A,PRKAR2B,PRKCD
Pyrimidine Ribonucleotides De Novo Biosynthesis	3.38	0.244	0	AK4,CAD,CANT1,CMPK2,CTPS1,DHX29,Nme1,NME3,NUDT16,PGP,SLC25A42
NADH Repair	3.36	1	NaN	GAPDH,NAXD,NAXE
Signaling by the B Cell Receptor (BCR)	3.34	0.153	1.569	AHCYL1,FBXW11,IGHM,ITPR3,LYN,NFKB1,PLCG2,PPP3CA,PPP3CB,PSMA3,PSMA4,PSMB10,PSMB5,PSMB8,PSMB9,PSMC5,PSMD2,PSMD5,PSMD6,PSMD7,PSMD9,PSME1,PSME2,PTPN6,STIM1,VAV1
Acetylcholine Receptor Signaling Pathway	3.33	0.146	-0.928	ADAM17,ADCY1,AKT2,CACNA1S,CACNA2D1,CACNA2D4,CACNB1,CAMK2D,CASP3,CASP8,CASQ1,GNAI2,GNAI3,GNAO1,GUCY1B1,HMOX1,ITPR3,NCSTN,NFKB1,NGFR,OPN1SW,PIK3C3,PLCB1,PLCD3,PLCG2,PRKAR2A,PRKAR2B,PRKCD,PSEN1
S Phase	3.32	0.18	0.943	AKT2,GSK3B,PDS5A,PDS5B,PSMA3,PSMA4,PSMB10,PSMB5,PSMB8,PSMB9,PSMC5,PSMD2,PSMD5,PSMD6,PSMD7,PSMD9,PSME1,PSME2
Complement System	3.3	0.256	0.816	C1QA,C1QB,C1QC,C3,C4a/C4b,CFB,CFH,ITGAM,ITGB2,SERPING1
Aldosterone Signaling in Epithelial Cells	3.3	0.152	0.302	ABCB8,AHCY,DNAJB2,DNAJB4,DNAJC16,DNAJC6,DNAJC8,DNAJC9,HSP90AA1,HSP90AB1,HSP90B1,HSPA4,HSPA4L,HSPA5,HSPB1,HSPH1,ITPR3,MAP2K1,PIK3C3,PIP4K2C,PIP5K1A,PLCB1,PLCD3,PLCG2,PRKCD,SLC9A1
Synthesis of Prostaglandins (PG) and Thromboxanes (TX)	3.29	0.4	-0.816	CBR1,PTGDS,PTGES2,PTGR2,PTGS1,TBXAS1
Sensory processing of sound by inner hair cells of the cochlea	3.24	0.203	-2.138	ATP2B1,ATP2B2,BSN,CTBP2,EPB41L3,EZR,FSCN2,MSN,MYH9,PCLO,SNAP25,SYN1,TWF2,VAMP2
Antiproliferative Role of Somatostatin Receptor 2	3.24	0.195	0.333	BRAF,CTH,GAD1,GNB1,GNB5,GUCY1B1,GUCY2D,GUCY2F,MAP2K1,PIK3C3,PTPN11,PTPN6,RALB,RAP1B,RRAS2
Signal amplification	3.24	0.273	0.333	GNA13,GNAI2,GNAI3,GNB1,GNB5,GNGT1,GNGT2,MAPK14,PLA2G4A
Cristae formation	3.24	0.273	-3	ATP5F1A,ATP5F1B,ATP5PO,CHCHD3,CHCHD6,DMAC2L,MTX2,SAMM50,TMEM11
Syndecan interactions	3.2	0.296	2.121	ACTN1,FGF2,FN1,ITGB1,ITGB4,ITGB5,THBS1,VTN
Integrin signaling	3.2	0.296	2.121	APBB1IP,CRK,CSK,FGG,FN1,PTPN1,RAP1B,TLN1
Citric acid cycle (TCA cycle)	3.2	0.333	-2.646	ACO2,DLD,FH,IDH3A,IDH3G,MDH2,SUCLA2
Platelet homeostasis	3.18	0.186	0	ATP2A1,ATP2B1,ATP2B2,GNB1,GNB5,GNGT1,GNGT2,GUCY1B1,ITPR3,MAPK14,P2RX4,PECAM1,PLA2G4A,PTPN11,PTPN6,STIM1
GM-CSF Signaling	3.18	0.2	1.508	AKT2,CAMK2D,LYN,MAP2K1,PIK3C3,PPP3CA,PPP3CB,PPP3CC,PTPN11,RALB,RAP1B,RRAS2,STAT1,STAT3
Endocannabinoid Cancer Inhibition Pathway	3.16	0.156	-0.426	ADCY1,AKT2,CASP3,CASP8,CASQ1,EIF2A,GNA13,GNAI2,GNAI3,GNAO1,GSK3B,GUCY1B1,MAP2K1,MAP2K6,MAPK14,PIK3C3,PRKAR2A,PRKAR2B,ROCK2,SMPD1,SMPD2,SPTLC1,VIM
Stearate Biosynthesis I (Animals)	3.13	0.206	1.134	ACOT7,ACSL1,ACSL5,ACSL6,Akr1b8,CLN5,DHRS1,ELOVL1,MBOAT7,OSGEP,SIRT2,TBXAS1,TECR
PDGF Signaling	3.13	0.184	1	CAV1,CRK,EIF2AK2,INPP5K,INPPL1,JAK1,MAP2K1,OCRL,PIK3C3,PLCG2,RALB,RAP1B,RRAS2,STAT1,STAT3,SYNJ1
Extrinsic Prothrombin Activation Pathway	3.11	0.375	NaN	F12,F13A1,F2,F3,FGG,SERPINC1
Interleukin-3, Interleukin-5 and GM-CSF signaling	3.08	0.214	0	CBL,CRK,INPP5K,INPPL1,JAK1,LYN,OCRL,PTPN11,PTPN6,SYNJ1,VAV1,YWHAZ
HGF Signaling	3.08	0.16	2.324	AKT2,DOCK1,ITGA5,ITGAM,ITGB1,ITGB2,ITGB4,ITGB5,ITGB6,ITGB8,MAP2K1,MAP3K4,MAPK10,PIK3C3,PLCG2,PRKCD,PTPN11,RALB,RAP1B,RRAS2,STAT3
Regulation of mitotic cell cycle	3.07	0.182	0.5	ANAPC4,BUB3,PSMA3,PSMA4,PSMB10,PSMB5,PSMB8,PSMB9,PSMC5,PSMD2,PSMD5,PSMD6,PSMD7,PSMD9,PSME1,PSME2
Superpathway of D-myo-inositol (1,4,5)-trisphosphate Metabolism	3.06	0.318	-1.89	BPNT1,IMPA1,INPP1,INPP5K,INPPL1,OCRL,SYNJ1
Fatty Acid α-oxidation	3.06	0.318	0.447	ALDH1A2,Aldh1a7,ALDH1B1,ALDH3B1,Aldh3b2,ALDH7A1,ALDH9A1
G alpha (12/13) signalling events	3.06	0.188	0.258	ARHGEF1,ARHGEF10L,ARHGEF18,ARHGEF2,ARHGEF6,GNA13,GNB1,GNB5,GNGT1,GNGT2,ITSN1,RASGRF2,RHOC,ROCK2,VAV1
Apelin Muscle Signaling Pathway	3.05	0.224	NaN	AKT2,GNA13,GNAI2,GNAI3,GNAO1,GNAT1,GNAT2,GNAZ,GNB1,GNB5,OPN1SW
Nucleotide catabolism	3.03	0.257	0.333	DPYD,GDA,ITPA,NT5E,NUDT16,PNP,SAMHD1,UPP1,XDH
Coagulation System	3.03	0.257	0.333	F12,F13A1,F2,F3,FGG,PLG,SERPINC1,SERPIND1,SERPINF2
Activation of gene expression by SREBF (SREBP)	3.03	0.238	-1.265	CYP51A1,DHCR7,FDPS,GGPS1,HMGCS1,IDI1,MVD,MVK,NCOA1,SMARCD3
Pyrimidine Ribonucleotides Interconversion	3.03	0.238	-0.378	AK4,CANT1,CMPK2,CTPS1,DHX29,Nme1,NME3,NUDT16,PGP,SLC25A42
Aspartate Degradation II	3.02	0.571	-2	GOT1,GOT2,MDH1,MDH2
Signaling by NTRK1 (TRKA)	3	0.185	-1.291	AP2A2,BRAF,CLTA,CLTC,CRK,DNM1,DNM2,DNM3,MAP2K1,MAPK14,MAPKAPK2,RALB,RIT2,SH3GL2,STAT3
HER-2 Signaling in Breast Cancer	2.99	0.137	0.784	AHCTF1,AKT2,ARF4,ARF6,BRAF,CASP3,COPS6,COX4I2,COX7A1,CYB5A,FCER1G,GSK3B,ITGB1,ITGB2,ITGB4,ITGB5,ITGB6,ITGB8,LYN,MAP2K1,NFKB1,NUP188,NUP93,PIK3C3,PRKCD,RALB,RAP1B,RRAS2,SEC13,STAT3,TPR
Synaptic Long Term Potentiation	2.99	0.161	-1.606	ADCY1,CAMK2D,GRIA3,GRM6,ITPR3,MAP2K1,PLCB1,PLCD3,PLCG2,PPP1CA,PPP1CC,PPP3CA,PPP3CB,PPP3CC,PRKAR2A,PRKAR2B,PRKCD,RALB,RAP1B,RRAS2
Role of Tissue Factor in Cancer	2.98	0.139	1.671	AKT2,ARRB2,BRAF,CASP3,CFL1,CFL2,EIF4E,F2,F3,FGG,FLNC,GNA13,ITGB1,LYN,MAP2K1,MAP2K6,MAPK10,MAPK14,NFKB1,NGFR,P4HB,PDIA6,PDXP,PIK3C3,PLCB1,PTPN11,RALB,RAP1B,RRAS2
eNOS Signaling	2.97	0.149	1	ADCY1,AKT2,AQP4,CASP3,CASP8,CAV1,CNGA1,CNGA2,CNGB1,DNM2,GUCY1B1,HSP90AA1,HSP90AB1,HSP90B1,Hspa1b,HSPA4,HSPA5,ITPR3,NOSIP,PIK3C3,PLCG2,PRKAR2A,PRKAR2B,PRKCD
nNOS Signaling in Neurons	2.97	0.22	-2	CAPN1,CAPN2,CAPN5,CAPN7,DLG2,DLG4,PFKM,PPP3CA,PPP3CB,PPP3CC,PRKCD
Extracellular matrix organization	2.97	0.168	1.886	COL6A6,COMP,DDR2,FGF2,FN1,ITGA5,ITGB1,ITGB4,ITGB5,ITGB6,LAMB1,LAMC1,NCAM1,SPARC,TNR,TTR,VCAN,VTN
RAB GEFs exchange GTP for GDP on RABs	2.96	0.178	0	AKT2,DENND6A,GDI1,RAB14,RAB18,RAB1B,RAB31,RAB32,RAB35,RAB6B,RAB8B,RABGEF1,SBF1,TRAPPC2,TRAPPC3,YWHAE
Processing of Capped Intron-Containing Pre-mRNA	2.95	0.128	-1.151	CCAR1,DDX5,DNAJC8,EFTUD2,EIF4E,FYTTD1,GPKOW,HNRNPH1,HNRNPK,HNRNPM,METTL3,NUDT21,NUP188,NUP93,PCBP1,PCBP2,PHF5A,POLR2E,POLR2H,PPIE,PQBP1,PRPF4,PRPF40A,PRPF6,PRPF8,PTBP1,RANBP2,SARNP,SEC13,SF3B1,SMNDC1,SRSF9,THOC2,THOC6,TPR,U2SURP,ZC3H11A
Ethanol Degradation II	2.94	0.25	0.816	ACSL1,ADH5,ALDH1A2,Aldh1a7,ALDH1B1,ALDH3B1,Aldh3b2,ALDH7A1,ALDH9A1
Nephrin family interactions	2.93	0.304	1.89	ACTN1,ACTN2,ACTN3,ACTN4,IQGAP1,KIRREL1,WASL
Histamine Degradation	2.93	0.304	0.447	ALDH1A2,Aldh1a7,ALDH1B1,ALDH3B1,Aldh3b2,ALDH7A1,ALDH9A1
Hematoma Resolution Signaling Pathway	2.92	0.131	-1.976	ANXA1,AXL,C3,CAT,CD36,CYBB,F2,FGG,GSK3B,HMOX1,ITGAM,LTF,MAPK10,MAPK14,MYD88,NDUFA10,NDUFAF1,NDUFB10,NDUFS1,NDUFS3,NDUFS8,NDUFV1,NDUFV2,NFKB1,NQO1,PLG,S1PR2,SOD2,SQOR,STAT1,STAT3,THBS1,TUBA1C,Tuba4a
Oxytocin in Brain Signaling Pathway	2.89	0.139	0.378	AKT2,CACNA1S,CACNA2D1,CACNA2D4,CACNB1,EIF2A,GNAI2,GNAI3,GNAO1,GNB1,GNB5,ITPR3,KCNJ13,MAP2K1,MEF2D,NFKB1,PIK3C3,PLA2G4A,PLA2G7,PLA2R1,PRDX6,PRKCD,PTGS1,PTPN1,RALB,RAP1B,RRAS2,SLC12A5
Salvage Pathways of Pyrimidine Ribonucleotides	2.88	0.17	-0.258	AK4,AKT2,BRAF,CDK5,CMPK2,CSNK1D,EIF2AK2,FN3KRP,MAP2K1,MAP2K6,Nme1,NME3,PAK2,PKN1,PRKCD,PYCR3,UPP1
Granzyme A Signaling	2.87	0.187	1.155	ANP32A,APEX1,FN1,NDUFA10,NDUFAF1,NDUFB10,NDUFS1,NDUFS3,NDUFS8,NDUFV1,NDUFV2,Nme1,PARP1,XRCC6
Ribavirin ADME	2.86	0.194	0.832	BRSK2,ITPA,NME3,PIK3C3,PNP,SLC29A1,STK16,STK24,STK3,STK35,STK38,STK39,STK4
CD40 Signaling	2.86	0.194	1.155	ELP1,MAP2K1,MAP2K6,MAPK10,MAPK14,MAPKAPK2,NFKB1,PIK3C3,PTGS1,STAT3,TNFAIP3,TRAF2,TRAF3
Tryptophan Degradation X (Mammalian, via Tryptamine)	2.86	0.267	0.447	Akr1b8,ALDH1A2,Aldh1a7,ALDH1B1,ALDH3B1,Aldh3b2,ALDH7A1,ALDH9A1
Assembly and cell surface presentation of NMDA receptors	2.86	0.227	-2.53	ACTN2,CAMK2D,DLG2,DLG3,DLG4,LIN7A,LIN7C,TUBA1C,TUBB4A,TUBB4B
Aggrephagy	2.86	0.227	-2.53	ARL13B,DYNC1I1,HSP90AA1,TUBA1C,TUBB4A,TUBB4B,UBE2N,UBE2V1,VCP,VIM
Fatty acyl-CoA biosynthesis	2.85	0.243	0.333	ACLY,ACSL1,ACSL5,ACSL6,ELOVL1,ELOVL4,HACD2,HSD17B8,TECR
Neurovascular Coupling Signaling Pathway	2.84	0.134	-3.413	CACNA1S,CACNA2D1,CACNA2D4,CACNB1,CTH,GABRB2,GAD1,GRIA3,GUCY1B1,GUCY2D,GUCY2F,ITPR3,KCNJ10,KCNJ14,MAPT,PLA2G4A,PLA2G7,PLA2R1,PLCB1,PRDX6,PRKAR2A,PRKAR2B,PTGR2,PTGS1,ROCK2,RYR1,RYR2,SLC16A1,SLC1A2,SLC1A3,STIM1
GNRH Signaling	2.84	0.14	-0.655	ADCY1,CACNA1S,CACNA2D1,CACNA2D4,CACNB1,CAMK2D,GNAI2,GNAI3,GNB1,GNB5,GUCY1B1,ITPR3,MAP2K1,MAP2K6,MAP3K4,MAPK10,MAPK14,NFKB1,OPN1SW,PAK2,PLCB1,PRKAR2A,PRKAR2B,PRKCD,RALB,RAP1B,RRAS2
IL-12 Signaling and Production in Macrophages	2.84	0.132	0.378	AKT2,Alox15,APOD,APOE,APOM,C3,DDR2,DHX58,ELP1,FCGR1A,Fcgr2b,IFIH1,IGHM,ITGAM,Lyz1/Lyz2,MAP2K1,MAP2K6,MAPK14,MYD88,NCOA1,NFKB1,ORM1,PIK3C3,PON1,PRKCD,RIGI,Serpina1a (includes others),STAT1,STAT3,THBS1,XRCC5,XRCC6
PI Metabolism	2.83	0.179	-0.258	GDPD1,INPP4B,INPP5K,INPPL1,MTM1,MTMR2,OCRL,PIK3C3,PIP4K2C,PIP5K1A,RAB14,RUFY1,SBF1,SYNJ1,TNFAIP8L2
Role of MAPK Signaling in the Pathogenesis of Influenza	2.83	0.179	NaN	AKT2,BAX,CASP3,MAP2K1,MAP2K6,MAPK10,MAPK14,PLA2G4A,PLA2G7,PLA2R1,PRDX6,RABGEF1,RALB,RAP1B,RRAS2
Interferon alpha/beta signaling	2.81	0.184	3.207	BST2,EIF2AK2,HLA-A,IFI35,IFIT2,ISG15,JAK1,PSMB8,PTPN1,PTPN11,PTPN6,SAMHD1,STAT1,STAT2
Other interleukin signaling	2.81	0.292	-0.378	CASP3,CSF1R,JAK1,PTPRZ1,SNAP25,STX3,VAMP2
Complex I biogenesis	2.8	0.191	-3.606	ECSIT,NDUFA10,NDUFAF1,NDUFAF2,NDUFAF3,NDUFAF4,NDUFB10,NDUFS1,NDUFS3,NDUFS8,NDUFV1,NDUFV2,TIMMDC1
mRNA 3 Prime End Processing Signaling Pathway	2.79	0.167	0.5	CD44,CNOT4,EIF4G1,ELAVL1,EXOSC8,HNRNPK,IGHM,MBNL1,NUDT21,PCBP1,PCBP2,PCBP3,PCBP4,PIP5K1A,PPP1CA,PPP1CC,SUPT5H
Neurotransmitter uptake and metabolism In glial cells	2.79	0.75	NaN	GLUL,SLC1A2,SLC1A3
Interleukin-4 and Interleukin-13 signaling	2.78	0.162	3	ANXA1,CD36,F13A1,FGF2,FN1,FSCN1,HMOX1,HSP90AA1,HSP90B1,ITGAM,ITGB1,ITGB2,JAK1,LBP,STAT1,STAT3,VCAM1,VIM
Activation of NMDA receptors and postsynaptic events	2.78	0.176	-3.207	ACTN2,ADCY1,CAMK2D,DLG2,DLG3,DLG4,GRIA3,KPNA2,MAPT,PRKAR2A,PRKAR2B,RASGRF2,TUBA1C,TUBB4A,TUBB4B
Signaling by CSF1 (M-CSF) in myeloid cells	2.76	0.258	2.121	CBL,CSF1R,INPPL1,LYN,PLCG2,PTPN11,STAT1,STAT3
MyD88-independent TLR4 cascade	2.76	0.237	-1.667	CASP8,OPTN,PTPN11,RIPK1,SARM1,TRAF3,UBE2D3,UBE2N,UBE2V1
NGF Signaling	2.73	0.157	0.943	AKT2,BAX,CRK,MAP2K1,MAP3K4,MAPK10,NFKB1,NGFR,PIK3C3,PLCG2,PRKCD,PTPN11,RALB,RAP1B,RHOG,ROCK2,RRAS2,SMPD1,SMPD2
Fc epsilon receptor (FCERI) signaling	2.73	0.136	0.277	AHCYL1,FBXW11,FCER1G,ITPR3,LYN,MAPK10,NFKB1,PAK2,PLCG2,PPP3CA,PPP3CB,PSMA3,PSMA4,PSMB10,PSMB5,PSMB8,PSMB9,PSMC5,PSMD2,PSMD5,PSMD6,PSMD7,PSMD9,PSME1,PSME2,UBE2N,UBE2V1,VAV1
Trafficking and processing of endosomal TLR	2.72	0.385	2.236	CTSB,CTSS,HSP90B1,LGMN,UNC93B1
Cholesterol Biosynthesis I	2.72	0.385	2.236	CYP51A1,DHCR7,EBP,LBR,NSDHL
Cholesterol Biosynthesis II (via 24,25-dihydrolanosterol)	2.72	0.385	2.236	CYP51A1,DHCR7,EBP,LBR,NSDHL
Cholesterol Biosynthesis III (via Desmosterol)	2.72	0.385	2.236	CYP51A1,DHCR7,EBP,LBR,NSDHL
Growth hormone receptor signaling	2.7	0.28	1.89	ADAM17,LYN,PTPN1,PTPN6,SH2B1,STAT1,STAT3
Renin-Angiotensin Signaling	2.69	0.156	1.291	ADCY1,GUCY1B1,ITPR3,MAP2K1,MAPK10,MAPK14,NFKB1,PAK2,PIK3C3,PLCG2,PRKAR2A,PRKAR2B,PRKCD,PTPN6,RALB,RAP1B,RRAS2,STAT1,STAT3
Adrenergic Receptor Signaling Pathway (Enhanced)	2.68	0.136	-1.732	ADCY1,ATP6V0A1,ATP6V0D1,ATP6V1A,ATP6V1B2,ATP6V1C1,ATP6V1D,ATP6V1E1,ATP6V1G2,ATP6V1H,CACNA1S,CACNA2D1,CACNA2D4,CACNB1,COMT,GNAI2,GNAI3,GNAO1,GUCY1B1,ITPR3,PLCB1,PLCD3,PLCG2,PRKAR2A,PRKAR2B,PRKCD,SLC1A2
MAP kinase activation	2.67	0.231	-0.333	FBXW11,MAP2K1,MAP2K6,MAPK10,MAPK14,MAPKAPK2,NFKB1,UBE2N,UBE2V1
Noradrenaline and Adrenaline Degradation	2.67	0.231	0.816	ADH5,ALDH1A2,Aldh1a7,ALDH1B1,ALDH3B1,Aldh3b2,ALDH7A1,ALDH9A1,COMT
RHO GTPases activate CIT	2.67	0.316	0.816	DLG4,MYH14,MYH9,MYL12B,MYL6,RHOC
Role of MAPK Signaling in Inhibiting the Pathogenesis of Influenza	2.65	0.177	0.277	BAX,BRAF,CASP3,EIF2AK2,MAP2K1,MAP2K6,MAPK10,MAPK14,MYD88,NFKB1,PLA2G4A,PLA2G7,PLA2R1,PRDX6
Intrinsic Pathway for Apoptosis	2.61	0.2	-0.302	AKT2,BAX,CASP3,CASP8,PPP1R13B,PPP3CC,SEPTIN4,STAT3,YWHAE,YWHAQ,YWHAZ
Amino acids regulate mTORC1	2.61	0.2	-2.714	ATP6V0D1,ATP6V1A,ATP6V1B2,ATP6V1C1,ATP6V1D,ATP6V1E1,ATP6V1G2,ATP6V1H,KPTN,SEC13,WDR24
Apoptosis Signaling	2.6	0.16	0	BAX,CAPN1,CAPN2,CAPN5,CAPN7,CASP3,CASP8,ELP1,ENDOG,HTRA2,MAP2K1,NFKB1,PARP1,PLCG2,RALB,RAP1B,RRAS2
Mitophagy	2.59	0.225	-2.333	MFN1,MFN2,OPTN,UBE2D3,UBE2N,UBE2V1,VDAC1,VDAC2,VDAC3
Colorectal Cancer Metastasis Signaling	2.59	0.125	0.209	ADCY1,AKT2,BAX,BRAF,CASP3,GNA13,GNAI2,GNAI3,GNAO1,GNAT1,GNAT2,GNAZ,GNB1,GNB5,GSK3B,GUCY1B1,JAK1,MAP2K1,MAPK10,NFKB1,OPN1SW,PIK3C3,PRKAR2A,PRKAR2B,RAC2,RALB,RAP1B,RHOC,RHOG,RHOT1,RHOT2,RRAS2,STAT1,STAT3
P2Y Purinergic Receptor Signaling Pathway	2.58	0.149	0	ADCY1,AKT2,GNAI2,GNAI3,GNB1,GNB5,GUCY1B1,MAP2K1,NFKB1,OPN1SW,PIK3C3,PLCB1,PLCD3,PLCG2,PRKAR2A,PRKAR2B,PRKCD,RALB,RAP1B,RRAS2
Xenobiotic Metabolism PXR Signaling Pathway	2.58	0.131	-0.408	ALDH16A1,ALDH1A2,ALDH1B1,ALDH3B1,ALDH5A1,ALDH7A1,ALDH9A1,CAMK2D,CAT,CDK5,Ces1d,ESD,Gstm6,GSTZ1,HS2ST1,HSP90AA1,HSP90AB1,HSP90B1,MGST3,NCOA1,PPM1A,PPP1CA,PPP1CC,PRKAR2A,PRKAR2B,PRKCD,SULT4A1,Ugt1a6a/Ugt1a6b,Ugt1a7c
Toll Like Receptor 3 (TLR3) Cascade	2.58	0.242	-1.414	CASP8,OPTN,RIPK1,SARM1,TRAF3,UBE2D3,UBE2N,UBE2V1
NAP1L1 Transcription Regulation Signaling Pathway	2.57	0.169	-0.832	AKT2,BAX,DCAF8,DDX5,DLD,HDGF,MYH9,NFKB1,PDHX,PIK3C3,TUBA1C,TUBB,TUBB4A,TUBB4B,UBR4
Translocation of SLC2A4 (GLUT4) to the plasma membrane	2.57	0.181	-0.832	AKT2,EXOC4,EXOC6,LNPEP,MYH9,RAB14,TUBA1C,TUBB4A,TUBB4B,VAMP2,YWHAE,YWHAQ,YWHAZ
Cytosolic sensors of pathogen-associated DNA	2.55	0.188	2.887	LRRFIP1,MYD88,NFKB1,POLR2E,POLR2H,RIPK1,STING1,TRIM21,TRIM56,XRCC5,XRCC6,ZBP1
Purine Nucleotides Degradation II (Aerobic)	2.54	0.3	0	GDA,IMPDH1,IMPDH2,NT5E,PNP,XDH
IL-3 Signaling	2.54	0.173	1.069	AKT2,JAK1,MAP2K1,PIK3C3,PPP3CA,PPP3CB,PPP3CC,PRKCD,PTPN6,RALB,RAP1B,RRAS2,STAT1,STAT3
Tuberculosis Latent Signaling Pathway	2.53	0.167	1.291	ABCA4,ACAT1,ADCY1,CD36,DLD,GNAI2,GNAI3,GUCY1B1,NGFR,OPN1SW,PRKAR2A,PRKAR2B,SLC2A1,TRAF2,TRAF3
Natural Killer Cell Signaling	2.52	0.133	1.347	AKT2,B2M,CD48,CFL1,CFL2,FCER1G,HLA-A,Hspa1b,HSPA4,HSPA5,ITGB1,MAP2K1,MAP3K4,MAPK14,MYD88,NFKB1,PAK2,PIK3C3,PLCG2,PTPN11,PTPN6,RAC2,RALB,RAP1B,RRAS2,VAV1,WASL
Cholecystokinin/Gastrin-mediated Signaling	2.52	0.154	0.728	GNA13,ITPR3,MAP2K1,MAP2K6,MAPK10,MAPK14,MEF2D,PLCB1,PRKCD,RAC2,RALB,RAP1B,RHOC,RHOG,RHOT1,RHOT2,ROCK2,RRAS2
DAG and IP3 signaling	2.52	0.22	-0.707	ADCY1,AHCYL1,CAMK2D,ITPR3,KPNA2,PDE1C,PRKAR2A,PRKAR2B,PRKCD
Mitochondrial protein import	2.5	0.185	-2.887	ACO2,ATP5F1A,ATP5F1B,CHCHD3,GFER,IDH3G,MTX2,PITRM1,SAMM50,SLC25A12,TIMM44,VDAC1
Cell surface interactions at the vascular wall	2.49	0.131	1.89	ATP1B1,ATP1B2,BSG,CAV1,CD44,CD48,CD74,F11R,F2,FCER1G,FN1,GAS6,GLG1,IGHM,ITGA5,ITGAM,ITGB1,ITGB2,JAM3,LYN,MIF,PECAM1,PTPN11,PTPN6,SLC16A1,SLC16A8,SLC3A2,SLC7A11
PFKFB4 Signaling Pathway	2.49	0.204	0	FGF2,GPI,HK2,HK3,MAP2K1,MAP2K6,PFKM,PRKAR2A,PRKAR2B,XDH
Mitotic Prometaphase	2.46	0.132	-0.577	ACTR1A,AHCTF1,BUB3,CKAP5,CSNK1D,DCTN1,DCTN2,DYNC1I1,HSP90AA1,KIF2A,NUDC,NUMA1,PAFAH1B1,PDS5A,PDS5B,PPP1CC,PRKAR2B,RANBP2,RPS27,SEC13,TUBA1C,TUBB,TUBB4A,TUBB4B,TUBGCP3,YWHAE,ZW10
Gαi Signaling	2.44	0.143	1.941	ADCY1,CAV1,GNA13,GNAI2,GNAI3,GNAO1,GNAT1,GNAT2,GNAZ,GNB1,GNB5,GRM6,GUCY1B1,OPN1SW,PRKAR2A,PRKAR2B,RALB,RAP1B,RAP1GAP,RRAS2,STAT3
JAK/STAT Signaling	2.44	0.169	1.604	AKT2,JAK1,MAP2K1,NFKB1,PIK3C3,PTPN1,PTPN11,PTPN6,RALB,RAP1B,RRAS2,STAT1,STAT2,STAT3
Pyridoxal 5'-phosphate Salvage Pathway	2.44	0.182	-0.302	AKT2,BRAF,CDK5,CSNK1D,EIF2AK2,FN3KRP,MAP2K1,MAP2K6,PAK2,PDXK,PKN1,PRKCD
Acute Myeloid Leukemia Signaling	2.43	0.163	0.577	AKT2,BRAF,CSF1R,IDH1,IDH3G,JUP,MAP2K1,MAP2K6,NFKB1,PIK3C3,PML,RALB,RAP1B,RRAS2,STAT3
RHO GTPases activate PAKs	2.43	0.286	0.816	FLNA,MYH14,MYH9,MYL12B,MYL6,PAK2
Triacylglycerol Biosynthesis	2.43	0.19	0.707	AGPAT3,AGPAT4,CLN5,ELOVL1,LPCAT2,LPCAT3,MBOAT7,OSGEP,PLPP2,PLPPR4,SIRT2
Galactose Degradation I (Leloir Pathway)	2.41	0.6	NaN	GALE,GALK2,GALM
Glutamate Degradation III (via 4-aminobutyrate)	2.41	0.6	NaN	ABAT,ALDH5A1,GAD1
IL-6 Signaling	2.41	0.147	1.213	AKT2,ELP1,HSPB1,IL1RAP,LBP,MAP2K1,MAP2K6,MAPK10,MAPK14,MAPKAPK2,NFKB1,NGFR,PIK3C3,PTPN11,RALB,RAP1B,RRAS2,STAT3,TRAF2
Pentose phosphate pathway	2.41	0.333	-0.447	DERA,G6PD,PGM2,PRPS1,TALDO1
Urate Biosynthesis/Inosine 5'-phosphate Degradation	2.41	0.333	NaN	IMPDH1,IMPDH2,NT5E,PNP,XDH
GPVI-mediated activation cascade	2.41	0.229	2.121	FCER1G,LYN,PLCG2,PTPN11,PTPN6,RAC2,RHOG,VAV1
CDP-diacylglycerol Biosynthesis I	2.39	0.25	0.378	AGPAT3,AGPAT4,CDS1,CDS2,LPCAT2,LPCAT3,MBOAT7
Polyamine Regulation in Colon Cancer	2.37	0.186	1.508	AKT2,BRAF,EIF5A,GSK3B,MAP2K1,MAP2K6,MTA1,SAT2,SLC3A2,SRM,STIM1
Gap junction trafficking and regulation	2.36	0.196	-1.897	CLTA,CLTB,CLTC,DAB2,DNM1,DNM2,GJD2,TUBA1C,TUBB4A,TUBB4B
UVC-Induced MAPK Signaling	2.36	0.196	0	BRAF,MAP2K1,MAPK10,MAPK14,PRKCD,RALB,RAP1B,RRAS2,SMPD1,SMPD2
Autophagy	2.35	0.128	-0.577	AKT2,ARNT,EIF2A,FGF2,GABARAP,GNAI3,GSK3B,INSR,LAMP2,MAP2K1,MAPK10,MYD88,NFKB1,NGFR,OPTN,PIK3C3,PPP3CA,PPP3CB,PPP3CC,PRKAR2A,PRKAR2B,RALB,RIPK1,SLC1A5,SLC3A2,TRAF3,VAMP8,VPS33A
TP53 Regulates Metabolic Genes	2.35	0.165	-1.604	AGO3,AKT2,COX4I2,COX7A1,G6PD,GLS,GPI,GSR,MOV10,PRDX2,TNRC6B,YWHAE,YWHAQ,YWHAZ
Docosahexaenoic Acid (DHA) Signaling	2.31	0.124	-1.616	ADCY1,AKT2,BAX,BRAF,CASP3,CASP8,CAT,EIF2A,FGF2,GSK3B,GUCY1B1,HMOX1,ITPR3,MAP2K1,NCSTN,NGFR,PIK3C3,PLA2G4A,PLA2G7,PLA2R1,PLCB1,PLCD3,PLCG2,PRDX6,PRKAR2A,PRKAR2B,PRKCD,PSEN1,STXBP1,SYNJ1,SYT1
G-Protein Coupled Receptor Signaling	2.28	0.102	0.478	ADCY1,AKT2,APEX1,ARRB2,BRAF,CAMK2D,CNGA1,CNGA2,CNGB1,CRK,ELP1,GDPD1,GNA13,GNAI2,GNAI3,GNAO1,GNAT1,GNAT2,GNAZ,GNB1,GNB5,GPR179,GPR180,GPR37,GPR89A,GPRIN1,GRK1,GRM6,GSK3B,GUCY1B1,MAP2K1,MAP2K6,MAP3K4,MAPK10,MAPK14,MEF2D,MKNK1,MYL1,MYL10,MYL11,MYL12B,MYL6,MYL6B,NFKB1,OPN1MW,OPN1SW,PAK2,PDE1C,PDE6A,PDE6B,PDE6C,PDE6D,PDE6G,PIK3C3,PLCB1,PLCG2,PPP3CA,PPP3CB,PPP3CC,PRKAR2A,PRKAR2B,RAC2,RALB,RAP1B,RAP1GAP…
Rap1 signalling	2.27	0.312	-0.447	RAP1B,RAP1GAP,RAP1GAP2,SIPA1,YWHAZ
Granzyme B Signaling	2.27	0.312	1.342	CASP3,CASP8,ENDOG,NUMA1,PARP1
Type II Diabetes Mellitus Signaling	2.27	0.138	1	ACSL1,ACSL5,ACSL6,ADIPOQ,AKT2,CACNA1S,CACNA2D1,CACNA2D4,CACNB1,CD36,INSR,ITPR3,MAPK10,NFKB1,NGFR,PIK3C3,PKM,PRKCD,SMPD1,SMPD2,TRAF2
NF-κB Activation by Viruses	2.26	0.167	3.051	AKT2,EIF2AK2,ELP1,ITGB1,NFKB1,PIK3C3,PRKCD,RALB,RAP1B,RIPK1,RRAS2,TBP,TRAF2
IGF-1 Signaling	2.26	0.152	0.905	AKT2,IGFBP5,IGFBP7,JAK1,MAP2K1,PIK3C3,PRKAR2A,PRKAR2B,PTPN11,RALB,RAP1B,RRAS2,STAT3,YWHAE,YWHAQ,YWHAZ
Interferon Signaling	2.25	0.216	2.828	BAX,IFI35,ISG15,JAK1,PSMB8,STAT1,STAT2,TAP1
Superpathway of Methionine Degradation	2.25	0.216	-2.121	AHCY,AHCYL1,CTH,DLD,GOT1,GOT2,MAT2B,PRMT1
Cardiolipin Biosynthesis II	2.24	1	NaN	PGS1,PTPMT1
Formaldehyde Oxidation II (Glutathione-dependent)	2.24	1	NaN	ADH5,ESD
tRNA Splicing	2.23	0.2	-2.333	APEX1,GDPD1,PDE1C,PDE6A,PDE6B,PDE6C,PDE6D,PDE6G,SMPDL3B
Aryl Hydrocarbon Receptor Signaling	2.23	0.131	0.632	AIP,ALDH16A1,ALDH1A2,ALDH1B1,ALDH3B1,ALDH5A1,ALDH7A1,ALDH9A1,ARNT,BAX,CTSD,DCT,Gstm6,GSTZ1,HSP90AA1,HSP90AB1,HSP90B1,HSPB1,MCM7,MGST3,NFKB1,NQO1,TGM2,TYR
Activation of kainate receptors upon glutamate binding	2.22	0.233	-2.646	DLG3,DLG4,GNB1,GNB5,GNGT1,GNGT2,PLCB1
Signaling by CSF3 (G-CSF)	2.22	0.233	0.378	CUL5,JAK1,LYN,PTPN11,STAT1,STAT3,UBE2D3
Nucleotide salvage	2.21	0.261	0.816	ADAL,AMPD3,APRT,HPRT1,PNP,UPP1
Death Receptor Signaling	2.21	0.155	3.207	ACTA1,ARHGDIB,CASP3,CASP8,ELP1,HSPB1,HTRA2,NFKB1,PARP1,PARP12,PARP3,PARP4,PARP9,RIPK1,TRAF2
Cellular Effects of Sildenafil (Viagra)	2.19	0.102	2.109	ACTA1,ADCY1,AKT2,ATP2A1,CACNA1S,CACNA2D1,CACNA2D4,CACNB1,CAPN1,CAPN2,CAPN5,CAPN7,CASP3,CASP8,CNGA1,CNGA2,CNGB1,GNAI2,GNAI3,GNB1,GNB5,GPR179,GPR180,GPR37,GPR89A,GRM6,GUCY1B1,GUCY2D,GUCY2F,HSP90AA1,HSP90AB1,HSP90B1,MAP2K6,MAPK10,MAPK14,MEF2D,MYH1,MYH14,MYH3,MYH4,MYH8,MYH9,MYL1,MYL10,MYL11,MYL12B,MYL6,MYL6B,MYO18A,NFKB1,OPN1MW,OPN1SW,PDE6A,PDE6B,PDE6C,PDE6D,PDE6G,PIK3C3,PPP1CA,PPP1CC,PPP3CA,PPP3CB,P…
Iron homeostasis signaling pathway	2.18	0.138	NaN	ACO1,ACO2,ARNT,ATP6V0A1,ATP6V0D1,ATP6V1A,ATP6V1B2,ATP6V1C1,ATP6V1D,ATP6V1E1,ATP6V1G2,ATP6V1H,HEPH,HMOX1,HMOX2,JAK1,MMS19,PCBP1,STAT3,STEAP3
Autism Signaling Pathway	2.18	0.117	1.029	AKT2,ALDH16A1,ALDH1A2,ALDH1B1,ALDH3B1,ALDH5A1,ALDH7A1,ALDH9A1,B2M,BRAF,CACNA1S,CACNA2D1,CACNA2D4,CACNB1,CAMK2D,CHD8,CNTNAP2,CYFIP1,DHCR7,DLD,EIF4E,FOLR1,GRM6,GSK3B,HLA-A,HPRT1,IGF2R,L2HGDH,MAP2K1,NLGN3,PIK3C3,PRKAR2A,PRKAR2B,RALB,RAP1B,RRAS2
Neddylation	2.18	0.122	-1.095	COPS2,COPS4,COPS5,COPS6,CUL5,DCAF11,DCAF8,FBXL15,FBXO10,FBXO2,FBXW11,KLHL41,PSMA3,PSMA4,PSMB10,PSMB5,PSMB8,PSMB9,PSMC5,PSMD2,PSMD5,PSMD6,PSMD7,PSMD9,PSME1,PSME2,UBA3,UBE2D3,UBE2M,VCP
Glioma Invasiveness Signaling	2.18	0.169	2.111	CD44,PIK3C3,PLG,RAC2,RALB,RAP1B,RHOC,RHOG,RHOT1,RHOT2,RRAS2,VTN
Resolution of Abasic Sites (AP sites)	2.18	0.211	-0.707	ADPRS,APEX1,PARP1,PCNA,PNKP,POLB,POLD2,SMUG1
Xenobiotic Metabolism Signaling	2.17	0.115	NaN	AIP,ALDH16A1,ALDH1A2,ALDH1B1,ALDH3B1,ALDH5A1,ALDH7A1,ALDH9A1,ARNT,CAMK2D,CAT,Ces1d,ESD,FMO5,Gstm6,GSTZ1,HDAC5,HMOX1,HS2ST1,HSP90AA1,HSP90AB1,HSP90B1,MAP2K1,MAP2K6,MAP3K4,MAPK14,MGST3,NCOA1,NFKB1,NQO1,PIK3C3,PRKCD,RALB,RAP1B,RRAS2,SULT4A1,Ugt1a6a/Ugt1a6b,Ugt1a7c
Signaling by Retinoic Acid	2.17	0.196	-1.667	ALDH1A2,Aldh1a7,CPT1B,CRABP1,DLD,PDHX,RDH10,RDH11,RDH5
Amyotrophic Lateral Sclerosis Signaling	2.16	0.145	2.309	BAX,CACNA1S,CACNA2D1,CACNA2D4,CACNB1,CAPN1,CAPN2,CAPN5,CAPN7,CASP3,CAT,GLUL,GRIA3,PIK3C3,PPP3CA,SLC1A2,SSR4
Phenylalanine and tyrosine metabolism	2.15	0.364	-2	ASRGL1,GSTZ1,KYAT1,QDPR
Aspartate and asparagine metabolism	2.15	0.364	-1	FOLH1,GOT1,GOT2,SLC25A12
Prostanoid Biosynthesis	2.15	0.364	0	PTGDS,PTGES2,PTGS1,TBXAS1
Ketolysis	2.15	0.364	NaN	ACAT1,Acat2/Acat3,BDH1,HADHA
RAN Signaling	2.15	0.294	1	IPO5,KPNA2,KPNA3,RAN,RANBP2
Oxidative Phosphorylation	2.14	0.148	-2.324	ATP5F1A,ATP5F1B,ATP5PO,COX4I2,COX7A1,CYB5A,DMAC2L,MT-CYB,NDUFA10,NDUFB10,NDUFS1,NDUFS3,NDUFS8,NDUFV1,NDUFV2,UQCRFS1
Creatine-phosphate Biosynthesis	2.14	0.5	NaN	CKB,CKM,CKMT1B
UDP-N-acetyl-D-glucosamine Biosynthesis II	2.14	0.5	NaN	GFPT1,GFPT2,GNPNAT1
Zymosterol Biosynthesis	2.14	0.5	NaN	CYP51A1,LBR,NSDHL
Trans, trans-farnesyl Diphosphate Biosynthesis	2.14	0.5	NaN	FDPS,GGPS1,IDI1
GDP-mannose Biosynthesis	2.14	0.5	NaN	GMPPA,GPI,PMM1
Endosomal Sorting Complex Required For Transport (ESCRT)	2.13	0.226	-1.134	CHMP5,CHMP6,HGS,STAM2,TSG101,VPS4A,VTA1
Melanocyte Development and Pigmentation Signaling	2.13	0.152	-0.577	ADCY1,CRK,DCT,GUCY1B1,MAP2K1,PIK3C3,PLCG2,PRKAR2A,PRKAR2B,PTPN11,PTPN6,RALB,RAP1B,RRAS2,TYR
Role of JAK family kinases in IL-6-type Cytokine Signaling	2.12	0.16	2.309	ADAM17,HSP90AA1,HSP90AB1,HSP90B1,JAK1,LBP,MAPK10,MAPK14,PTPN11,Serpina1a (includes others),SERPINA6,STAT1,STAT3
Chemokine Signaling	2.12	0.16	0.832	CAMK2D,CFL1,GNAI2,GNAI3,MAP2K1,MAPK14,OPN1SW,PLCB1,PLCG2,RALB,RAP1B,ROCK2,RRAS2
ESR-mediated signaling	2.12	0.144	-1.069	AGO3,CTSD,DDX5,FKBP4,HDAC1,HSP90AA1,HSP90AB1,KPNA2,MOV10,NCOA1,POLR2E,POLR2H,PPID,PPP5C,PRMT1,TBP,TNRC6B
IL-22 Signaling	2.12	0.25	1.633	AKT2,JAK1,MAPK10,MAPK14,STAT1,STAT3
NRF2-mediated Oxidative Stress Response	2.11	0.119	0.277	ACTA1,AKR7A2,CAT,CBR1,DNAJB2,DNAJB4,DNAJC16,DNAJC6,DNAJC8,DNAJC9,GSK3B,GSR,Gstm6,GSTZ1,HMOX1,HSP90AA1,HSP90AB1,HSP90B1,MAP2K1,MAP2K6,MAPK14,MGST3,NQO1,PIK3C3,PPIB,PRKCD,RALB,RAP1B,RRAS2,SOD2,STIP1,VCP
Formation of Fibrin Clot (Clotting Cascade)	2.1	0.205	2.121	F12,F13A1,F2,F3,FGG,SERPINC1,SERPIND1,SERPING1
Interleukin-2 family signaling	2.1	0.191	1	INPP5K,INPPL1,JAK1,LGALS9,OCRL,PTPN6,STAT1,STAT3,SYNJ1
Role of RIG1-like Receptors in Antiviral Innate Immunity	2.1	0.191	1.667	CASP8,DHX58,IFIH1,NFKB1,RIGI,RIPK1,TRAF2,TRAF3,TRIM25
Hepatitis B Chronic Liver Pathogenesis Signaling Pathway	2.09	0.128	0.626	AKT2,AP1B1,AP1S1,BUB3,Casp1,GSK3B,JAK1,MAP2K1,MAPK10,MYD88,MYH9,NFKB1,PIK3C3,PRKCD,RALB,RAP1B,RIGI,RRAS2,STAT1,STAT2,STAT3,VDAC1,VDAC2,VDAC3
Multiple Sclerosis Signaling Pathway	2.08	0.123	4.2	BAX,BRAF,C1QA,C1QB,C1QC,C3,CAPN1,CAPN2,CAPN5,CAPN7,Casp1,CASP8,H2-Ab1,HLA-A,MAPK14,MGAT1,NFKB1,P2RX4,PARP1,PARP12,PARP3,PARP4,PARP9,RNF213,STAT1,STK38,UBR2
FLT3 Signaling in Hematopoietic Progenitor Cells	2.08	0.159	1.941	AKT2,CBL,EIF4E,MAP2K1,MAPK14,PIK3C3,PTPN11,RALB,RAP1B,RRAS2,STAT1,STAT2,STAT3
Sphingolipid metabolism	2.07	0.145	1.342	ALDH3B1,CERS2,CTSA,GBA1,GLA,GLB1,GLB1L2,HEXA,HEXB,M6PR,PLPP2,PSAP,SGPL1,SMPD1,SMPD2,SPTLC1
G-protein beta:gamma signalling	2.05	0.219	-1.134	AKT2,ARHGEF6,GNB1,GNB5,GNGT1,GNGT2,PLCB1
Thrombin signalling through proteinase activated receptors (PARs)	2.05	0.219	-0.378	ARRB2,F2,GNA13,GNB1,GNB5,GNGT1,GNGT2
cAMP-mediated signaling	2.05	0.12	-1.512	ADCY1,APEX1,BRAF,CAMK2D,CNGA1,CNGA2,CNGB1,GDPD1,GNAI2,GNAI3,GNAO1,GRM6,GUCY1B1,MAP2K1,PDE1C,PDE6A,PDE6B,PDE6C,PDE6D,PDE6G,PKIG,PPP3CA,PPP3CB,PPP3CC,PRKAR2A,PRKAR2B,RAP1GAP,SMPDL3B,STAT3
XBP1(S) activates chaperone genes	2.04	0.188	1	ATP6V0D1,DCTN1,GFPT1,HDGF,PDIA6,PREB,SYVN1,TLN1,WFS1
G alpha (z) signalling events	2.04	0.188	-1	ADCY1,GNAI2,GNAI3,GNAZ,GNB1,GNB5,GNGT1,GNGT2,PRKCD
Dopamine Degradation	2.04	0.2	0.816	ALDH1A2,Aldh1a7,ALDH1B1,ALDH3B1,Aldh3b2,ALDH7A1,ALDH9A1,COMT
RHO GTPases Activate Formins	2.03	0.136	0.688	AHCTF1,BUB3,CKAP5,DIAPH1,DYNC1I1,FMNL1,ITGB1,KIF2A,NUDC,PAFAH1B1,PPP1CC,RANBP2,RHOC,RPS27,SEC13,TUBA1C,TUBB4A,TUBB4B,ZW10
Role of Osteoclasts in Rheumatoid Arthritis Signaling Pathway	2.01	0.114	1.567	ADAM17,ADAM22,AKT2,BRAF,CBL,COL15A1,COL6A6,CSF1R,CTNNA1,ELP1,FCGR1A,Fcgr2b,GSK3B,IL1RAP,ITGA5,MAP2K1,MAP2K6,MAPK10,MAPK14,NFKB1,NGFR,PIK3C3,PLCG2,PPP3CA,PPP3CB,PPP3CC,PTPN1,RAC2,RALB,RAP1B,RHOC,RHOG,RHOT1,RHOT2,RRAS2,TRAF2
Gene Silencing by RNA	2.01	0.147	-0.775	AGO3,HSP90AA1,NUP188,NUP93,POLR2E,POLR2H,PRKRA,RAN,RANBP2,SEC13,TDRKH,TNRC6B,TPR,TSN,TSNAX
Costimulation by the CD28 family	2	0.137	0.943	AKT2,BRSK2,CSK,LYN,NME3,PAK2,PIK3C3,PTPN11,PTPN6,STK16,STK24,STK3,STK35,STK38,STK39,STK4,THEM4,VAV1
RANK Signaling in Osteoclasts	2	0.151	0.277	AKT2,CBL,ELP1,MAP2K1,MAP2K6,MAP3K4,MAPK10,MAPK14,NFKB1,PIK3C3,PPP3CA,PPP3CB,PPP3CC,TRAF2
Induction of Apoptosis by HIV1	1.99	0.167	0.905	BAX,CASP3,CASP8,ELP1,HTRA2,MAPK10,NFKB1,NGFR,RIPK1,SLC25A3,TRAF2
WNT/Ca+ pathway	1.99	0.167	-2.111	GSK3B,NFKB1,PDE6A,PDE6B,PDE6C,PDE6D,PDE6G,PLCB1,PLCD3,PLCG2,PPP3CA
Extra-nuclear estrogen signaling	1.99	0.16	-0.577	AKT2,CAV1,GNAI2,GNAI3,GNB1,GNB5,GNGT1,GNGT2,HSP90AA1,HSPB1,PRMT1,ZDHHC7
Inhibition of Angiogenesis by TSP1	1.98	0.212	0.447	AKT2,CASP3,CD36,GUCY1B1,MAPK10,MAPK14,THBS1
Mitotic G1 phase and G1/S transition	1.97	0.136	0.943	AKT2,HDAC1,LYN,PCNA,PSMA3,PSMA4,PSMB10,PSMB5,PSMB8,PSMB9,PSMC5,PSMD2,PSMD5,PSMD6,PSMD7,PSMD9,PSME1,PSME2
Agranulocyte Adhesion and Diapedesis	1.95	0.121	NaN	ACTA1,CD34,CLDN5,EZR,FN1,GLG1,GNAI2,GNAI3,ITGA5,ITGB1,ITGB2,JAM3,MSN,MYH1,MYH14,MYH3,MYH4,MYH8,MYH9,MYL1,MYL6,MYL6B,MYO18A,OPN1SW,PECAM1,PODXL2,VCAM1
Abacavir ADME	1.94	0.164	0.302	ADAL,BRSK2,NME3,PIK3C3,STK16,STK24,STK3,STK35,STK38,STK39,STK4
MSP-RON Signaling in Cancer Cells Pathway	1.93	0.133	1.414	AKT2,ARNT,BRAF,F12,FLNA,GSK3B,ITGB1,ITGB4,MAP2K1,NFKB1,PIK3C3,RALB,RAP1B,RRAS2,STAT3,VIM,YWHAE,YWHAQ,YWHAZ
Aryl hydrocarbon receptor signalling	1.92	0.429	NaN	AIP,ARNT,HSP90AB1
MyD88:MAL(TIRAP) cascade initiated on plasma membrane	1.91	0.19	0.707	CD36,ECSIT,FGG,MYD88,S100A1,S100A9,UBE2N,UBE2V1
HIPPO signaling	1.9	0.156	2.236	CD44,CSNK1D,DLG2,DLG3,DLG4,PPP1CA,PPP1CC,STK3,STK4,YWHAE,YWHAQ,YWHAZ
Leptin Signaling in Obesity	1.9	0.156	0.447	ADCY1,AKT2,GUCY1B1,MAP2K1,PIK3C3,PLCB1,PLCD3,PLCG2,PRKAR2A,PRKAR2B,PTPN11,STAT3
Senescence Pathway	1.9	0.113	2.191	AKT2,ANAPC4,BRAF,CACNA1S,CACNA2D1,CACNA2D4,CACNB1,CAPN1,CAPN2,CAPN5,CAPN7,CAT,DLD,EIF4E,EP400,ITPR3,MAP2K1,MAP2K6,MAPK14,MAPKAPK2,NFKB1,PARP1,PDHX,PIK3C3,PML,PPP1CA,PPP3CA,PPP3CB,PPP3CC,RALB,RAP1B,RRAS2,SOD2,STING1
Agrin Interactions at Neuromuscular Junction	1.9	0.162	1.667	ACTA1,ARHGEF6,ITGB1,LAMB1,LAMC1,MAPK10,PAK2,RAC2,RALB,RAP1B,RRAS2
Glutamate Receptor Signaling	1.9	0.162	NaN	DLG4,GLS,GLUL,GNB1,GNB5,GRIA3,GRM6,SLC17A7,SLC1A2,SLC1A3,SLC1A4
Transcriptional regulation by RUNX3	1.88	0.146	NaN	PSMA3,PSMA4,PSMB10,PSMB5,PSMB8,PSMB9,PSMC5,PSMD2,PSMD5,PSMD6,PSMD7,PSMD9,PSME1,PSME2
NR1H2 and NR1H3-mediated signaling	1.87	0.176	0	ABCA1,AGO3,APOD,APOE,EEPD1,MOV10,NCOA1,PLTP,TNRC6B
Chronic Myeloid Leukemia Signaling	1.87	0.114	0.18	AKT2,Alox15,CRK,CTBP1,CTBP2,GSK3B,HDAC1,HDAC5,HSP90AA1,HSP90AB1,HSP90B1,ITGB1,MAP2K1,MSI2,NFKB1,PCBP2,PIK3C3,PLCB1,PLCD3,PLCG2,PPP3CA,PPP3CB,PPP3CC,PTPN11,PTPN6,RAC2,RALB,RAN,RAP1B,RRAS2,STAT3,USP7
Effects of PIP2 hydrolysis	1.86	0.222	0.816	ABHD12,DAGLB,DGKE,DGKI,ITPR3,PRKCD
Role of JAK1, JAK2 and TYK2 in Interferon Signaling	1.86	0.222	NaN	JAK1,NFKB1,PTPN6,STAT1,STAT2,STAT3
Maturity Onset Diabetes of Young (MODY) Signaling	1.86	0.154	NaN	ADIPOQ,APOD,APOE,APOH,APOM,CACNA1S,CACNA2D1,CACNA2D4,CACNB1,GAPDH,INSR,NFKB1
Renal Cell Carcinoma Signaling	1.86	0.154	0.333	AKT2,ARNT,CRK,FH,MAP2K1,PAK2,PIK3C3,PTPN11,RALB,RAP1B,RRAS2,SLC2A1
GABA receptor activation	1.86	0.167	-1.897	ADCY1,GABRB2,GNAI2,GNAI3,GNB1,GNB5,GNGT1,GNGT2,KCNJ10,NPTN
Oncostatin M Signaling	1.85	0.186	2.121	CHI3L1,JAK1,MAP2K1,RALB,RAP1B,RRAS2,STAT1,STAT3
Vasopressin regulates renal water homeostasis via Aquaporins	1.85	0.186	-2.828	ADCY1,AQP4,GNB1,GNB5,GNGT1,GNGT2,PRKAR2A,PRKAR2B
Mitochondrial translation	1.84	0.144	2.138	MRPL19,MRPL22,MRPL23,MRPL37,MRPL45,MRPL9,MRPS18B,MRPS21,MRPS22,MRPS27,MRPS34,MRPS7,TSFM,TUFM
Atherosclerosis Signaling	1.84	0.132	1.069	Alox15,APOD,APOE,APOM,CD36,F3,GLG1,ITGB2,Lyz1/Lyz2,NFKB1,ORM1,PLA2G4A,PLA2G7,PLA2R1,PON1,PRDX6,Serpina1a (includes others),VCAM1
Role of Macrophages, Fibroblasts and Endothelial Cells in Rheumatoid Arthritis	1.84	0.11	1.667	AKT2,CAMK2D,CSNK1D,CSNK1G3,ELP1,FCGR1A,FGF2,FN1,GNAO1,GSK3B,IGHM,IL1RAP,MAP2K1,MAP2K6,MAPK14,MAPKAPK2,MIF,MYD88,NFKB1,NGFR,PIK3C3,PLCB1,PLCD3,PLCG2,PPP3CA,PPP3CB,PPP3CC,PRKCD,RALB,RAP1B,RIPK1,ROCK2,RRAS2,STAT3,TRAF2,TRAF3,VCAM1
Class I peroxisomal membrane protein import	1.83	0.25	2.236	ABCD1,PEX11B,PEX14,PEX16,SLC25A17
Apoptotic execution phase	1.82	0.173	1.667	BCAP31,CASP3,CASP8,MAPT,PAK2,PLEC,PRKCD,STK24,VIM
PPAR Signaling	1.8	0.139	-1.069	AIP,ELP1,HSP90AA1,HSP90AB1,HSP90B1,IL1RAP,INSR,MAP2K1,NCOA1,NFKB1,NGFR,RALB,RAP1B,RRAS2,TRAF2
BER (Base Excision Repair) Pathway	1.79	0.182	-0.707	APEX1,MAP2K1,MAP2K6,PARP1,PCNA,PNKP,POLB,SMUG1
NFE2L2 regulating TCA cycle genes	1.79	0.667	NaN	IDH1,ME1
Methylglyoxal Degradation I	1.79	0.667	NaN	GLO1,HAGH
Serine Biosynthesis	1.79	0.667	NaN	PHGDH,PSAT1
L-cysteine Degradation III	1.79	0.667	NaN	CISD1,GOT1
Glutamate Degradation II	1.79	0.667	NaN	GOT1,GOT2
4-aminobutyrate Degradation I	1.79	0.667	NaN	ABAT,ALDH5A1
Aspartate Biosynthesis	1.79	0.667	NaN	GOT1,GOT2
GP6 Signaling Pathway	1.78	0.133	4	AKT2,APBB1IP,COL15A1,COL6A6,FCER1G,FGG,GSK3B,LAMB1,LAMC1,LYN,PIK3C3,PLCG2,PRKCD,RAP1B,RHOG,TLN1,VAV1
Sulfur amino acid metabolism	1.78	0.214	-1.633	AHCY,CTH,ENOPH1,GOT1,GOT2,SQOR
IL-17A Signaling in Fibroblasts	1.77	0.15	1.732	ELAVL1,FN1,GSK3B,MAPK10,MAPK14,NFKB1,P4HA1,P4HA2,P4HB,STAT3,TRAF2,VCAM1
Phase II - Conjugation of compounds	1.76	0.138	-2.324	ABHD10,AHCY,AS3MT,BPNT1,COMT,ESD,GGT1,GSS,GSTZ1,MAT2B,MGST3,PODXL2,SLC35B2,SULT4A1,TPMT
Nucleotide Excision Repair	1.76	0.138	-2.324	COPS2,COPS4,COPS5,COPS6,PARP1,PCNA,POLD2,POLR2E,POLR2H,PPIE,RUVBL1,TCEA1,UBE2N,UBE2V2,USP7
GPCR-Mediated Nutrient Sensing in Enteroendocrine Cells	1.76	0.134	-0.258	ADCY1,CACNA1S,CACNA2D1,CACNA2D4,CACNB1,GNAI2,GNAI3,GUCY1B1,ITPR3,OPN1SW,PLCB1,PLCD3,PLCG2,PRKAR2A,PRKAR2B,PRKCD
Choline Biosynthesis III	1.75	0.286	2	CEPT1,HMOX1,PLD3,PLD4
Guanosine Nucleotides Degradation III	1.75	0.286	NaN	GDA,NT5E,PNP,XDH
Endoplasmic Reticulum Stress Pathway	1.74	0.238	2.236	CALR,CASP3,HSP90B1,HSPA5,TRAF2
Synaptic adhesion-like molecules	1.74	0.238	-2.236	DLG3,DLG4,GRIA3,LRFN2,RTN3
Superoxide Radicals Degradation	1.74	0.375	NaN	CAT,NQO1,SOD2
ID1 Signaling Pathway	1.73	0.119	3.411	AKT2,BAX,BRAF,CAV1,FGF2,FN1,GSK3B,GSPT1,LYN,MAPK14,NFKB1,NGFR,PIK3C3,PTK7,RALB,RAP1B,RAP1GAP,RHOC,RRAS2,S100A9,STAT3,TGM2,VIM,WDR48
Cardiac conduction	1.72	0.131	-0.832	AHCYL1,ASPH,ATP1A3,ATP1B1,ATP1B2,ATP2A1,ATP2B1,ATP2B2,CACNB1,CAMK2D,CASQ1,FXYD6,ITPR3,KCNJ14,RYR1,RYR2,STIM1
Retinol Biosynthesis	1.72	0.167	-2.236	Akr1b8,Ces1d,DAGLB,ESD,LRAT,RBP1,RDH10,RDH11,RDH12
Hepatic Fibrosis / Hepatic Stellate Cell Activation	1.72	0.12	NaN	BAX,COL15A1,COL6A6,ECE1,FGF2,FN1,IGFBP5,IL1RAP,LBP,MYH1,MYH14,MYH3,MYH4,MYH8,MYH9,MYL1,MYL6,MYL6B,MYO18A,NFKB1,NGFR,STAT1,VCAM1
Metabolism of water-soluble vitamins and cofactors	1.7	0.146	-1.732	BTD,CYB5A,ENPP2,GPHN,MMAB,PANK4,PC,PDXK,PPCS,SLC25A16,SLC25A42,SLC2A1
UFMylation Signaling Pathway	1.67	0.156	0	ABCA1,AKT2,EIF4E,EIF4G1,ELP6,GSK3B,NCOA1,NFKB1,RPN1,SLC7A11
Thrombopoietin Signaling	1.67	0.156	1.897	MAP2K1,PIK3C3,PLCG2,PRKCD,PTPN11,RALB,RAP1B,RRAS2,STAT1,STAT3
Pyroptosis Signaling Pathway	1.67	0.137	1.265	BAX,Casp1,CASP3,CASP8,ELAVL1,Gbp2,Gbp2b,Gbp3,MAPK14,NFKB1,NGFR,PRKAR2A,PRKAR2B,TRAF3
Regulation of TLR by endogenous ligand	1.66	0.227	2.236	CD36,FGG,LBP,S100A1,S100A9
Chaperone Mediated Autophagy	1.66	0.227	0.447	ARL13B,HSP90AA1,HSP90AB1,LAMP2,VIM
RNA polymerase II transcribes snRNA genes	1.66	0.145	-1.155	GTF2B,GTF2E2,INTS3,INTS4,INTS7,PHAX,POLR2E,POLR2H,RPRD1A,RPRD1B,SUPT5H,TBP
Regulation of CDH11 Expression and Function	1.64	0.2	1.633	AGO3,CDH11,CTNNA1,JUP,MOV10,TNRC6B
Glutathione Redox Reactions I	1.64	0.2	0	GPX3,GPX8,GSR,GSTZ1,MGST3,PRDX6
RAB geranylgeranylation	1.63	0.154	0.632	RAB14,RAB18,RAB1B,RAB31,RAB32,RAB35,RAB43,RAB6B,RAB8B,RABGGTA
CSDE1 Signaling Pathway	1.62	0.161	0.816	AGO3,AKT2,CDK11B,CSDE1,EDC4,FN1,PTBP1,RPL9,VIM
NLR signaling pathways	1.62	0.161	0.333	CASP8,HMOX1,HSP90AB1,MAP2K6,MAPK14,NFKB1,TNFAIP3,UBE2N,UBE2V1
E3 ubiquitin ligases ubiquitinate target proteins	1.62	0.161	-0.333	CDC73,HLA-A,PCNA,PEX14,SELENOS,UBE2D3,UBE2N,UBE2V2,VCP
CD27 Signaling in Lymphocytes	1.62	0.161	-0.333	CASP3,CASP8,ELP1,MAP2K1,MAP2K6,MAP3K4,MAPK10,NFKB1,TRAF2
CNTF Signaling	1.62	0.161	1.667	JAK1,MAP2K1,PIK3C3,PTPN11,RALB,RAP1B,RRAS2,STAT1,STAT3
Serine biosynthesis	1.59	0.333	NaN	PHGDH,PSAT1,PSPH
Leucine Degradation I	1.59	0.333	NaN	AUH,BCAT1,BCAT2
Heme Biosynthesis II	1.59	0.333	NaN	ALAD,CPOX,PPOX
GDP-glucose Biosynthesis	1.59	0.333	NaN	HK2,HK3,PGM2
LPS-stimulated MAPK Signaling	1.58	0.141	0.632	ELP1,LBP,MAP2K1,MAP2K6,MAPK10,MAPK14,NFKB1,PIK3C3,PRKCD,RALB,RAP1B,RRAS2
TNF signaling	1.58	0.158	0.333	ADAM17,CASP8,MAPKAPK2,OPTN,RIPK1,SMPD2,TNFAIP3,TRAF2,UBE2D3
TCF dependent signaling in response to WNT	1.58	0.116	-0.209	AKT2,CAV1,CDC73,CHD8,CTBP1,GSK3B,HDAC1,PSMA3,PSMA4,PSMB10,PSMB5,PSMB8,PSMB9,PSMC5,PSMD2,PSMD5,PSMD6,PSMD7,PSMD9,PSME1,PSME2,RUVBL1,YWHAZ
Plasma lipoprotein assembly, remodeling, and clearance	1.56	0.145	0.905	ABCA1,AP2A2,APOE,CLTA,CLTC,LIPA,LMF2,NPC1,P4HB,PLTP,SOAT1
GPCR-Mediated Integration of Enteroendocrine Signaling Exemplified by an L Cell	1.56	0.145	-0.632	ADCY1,GNAI2,GNAI3,GUCY1B1,ITPR3,OPN1SW,PLCB1,PLCD3,PLCG2,PRKAR2A,PRKAR2B
Role of PI3K/AKT Signaling in the Pathogenesis of Influenza	1.54	0.149	1.414	AKT2,CRK,GNAI2,GNAI3,GSK3B,KPNA3,MAP2K1,NFKB1,OPN1SW,PIK3C3
ERBB4 Signaling	1.54	0.149	2.121	ADAM17,MAP2K1,NCSTN,PIK3C3,PLCG2,PRKCD,PSEN1,RALB,RAP1B,RRAS2
LPS/IL-1 Mediated Inhibition of RXR Function	1.54	0.107	0	ABCA1,ACOX3,ACSL1,ACSL5,ACSL6,ALDH16A1,ALDH1A2,ALDH1B1,ALDH3B1,ALDH5A1,ALDH7A1,ALDH9A1,APOE,CAT,CPT1B,CRAT,ECSIT,FMO5,Gstm6,GSTZ1,HMGCS1,HMGCS2,HS2ST1,IL1RAP,LBP,MGST3,MYD88,NCOA1,NGFR,PLTP,SULT4A1,TRAF2
Antioxidant Action of Vitamin C	1.51	0.128	-0.577	HMOX1,MAPK10,MAPK14,NFKB1,NXN,PLA2G4A,PLA2G7,PLA2R1,PLCB1,PLCD3,PLCG2,PLD3,PLD4,PRDX6,SLC2A1
Heme Degradation	1.51	0.5	NaN	HMOX1,HMOX2
Guanine and Guanosine Salvage I	1.51	0.5	NaN	HPRT1,PNP
Heme Biosynthesis from Uroporphyrinogen-III I	1.51	0.5	NaN	CPOX,PPOX
Proline Biosynthesis I	1.51	0.5	NaN	PYCR2,PYCR3
Adenine and Adenosine Salvage I	1.51	0.5	NaN	APRT,PNP
Rapoport-Luebering Glycolytic Shunt	1.51	0.5	NaN	PGAM1,PGAM2
L-cysteine Degradation I	1.51	0.5	NaN	GOT1,GOT2
Phospholipases	1.51	0.147	0.333	HMOX1,PLA2G4A,PLA2G7,PLA2R1,PLCB1,PLCD3,PLCG2,PLD3,PLD4,PRDX6
Interleukin-6 family signaling	1.5	0.208	1.342	CBL,JAK1,PTPN11,STAT1,STAT3
Regulation of RUNX1 Expression and Activity	1.5	0.208	NaN	AGO3,MOV10,PML,PTPN11,TNRC6B
Tumoricidal Function of Hepatic Natural Killer Cells	1.5	0.208	NaN	BAX,CASP3,CASP8,ENDOG,M6PR
Cysteine Biosynthesis III (mammalia)	1.5	0.208	-1.342	AHCY,AHCYL1,CTH,MAT2B,PRMT1
Inflammasome pathway	1.5	0.208	2	Casp1,CASP8,CTSB,MYD88,NFKB1
PKR-mediated signaling	1.49	0.141	-0.302	EIF2AK2,ISG15,MAP2K6,MAPT,PRKRA,STAT1,STAT3,TRIM25,TUBA1C,TUBB4A,TUBB4B
Mechanisms of Viral Exit from Host Cells	1.49	0.171	NaN	ACTA1,CHMP6,PRKCD,SH3GL2,SH3GLB2,TSG101,VPS4A
MYC Mediated Apoptosis Signaling	1.48	0.16	-0.707	BAX,CASP3,CASP8,NFKB1,NGFR,PRKAR2A,PRKAR2B,TRAF2
nNOS Signaling in Skeletal Muscle Cells	1.48	0.16	1.414	CACNA1S,CACNA2D1,CACNA2D4,CACNB1,ITPR3,RYR1,RYR2,SNTB1
Retinoate Biosynthesis I	1.48	0.16	-1.134	Akr1b8,ALDH1A2,DHRS7C,RBP1,RDH10,RDH11,RDH12,RDH5
p53 Signaling	1.48	0.133	-0.707	AKT2,BAX,COQ8A,CSNK1D,GSK3B,HDAC1,JMY,MAPK14,PCNA,PIK3C3,PML,PPP1R13B,THBS1
White Adipose Tissue Browning Pathway	1.47	0.122	-0.775	ADCY1,CACNA1S,CACNA2D1,CACNA2D4,CACNB1,CAMP,CTBP1,CTBP2,FCER1G,GUCY1B1,ITPR3,LDHA,LDHB,MAPK14,PRKAR2A,PRKAR2B,SLC16A1
ATF6 (ATF6-alpha) activates chaperone genes	1.46	0.3	NaN	CALR,HSP90B1,HSPA5
Ketone body metabolism	1.46	0.3	NaN	ACAT1,BDH1,HMGCS2
Interleukin-9 signaling	1.46	0.3	NaN	JAK1,STAT1,STAT3
Glucose and Glucose-1-phosphate Degradation	1.46	0.3	NaN	HK2,HK3,PGM2
Calcium Transport I	1.46	0.3	NaN	ATP2A1,ATP2B1,ATP2B2
Glutaryl-CoA Degradation	1.45	0.235	NaN	ACAT1,Acat2/Acat3,HADHA,TBXAS1
1D-myo-inositol Hexakisphosphate Biosynthesis II (Mammalian)	1.45	0.235	-1	INPP5K,INPPL1,OCRL,SYNJ1
D-myo-inositol (1,3,4)-trisphosphate Biosynthesis	1.45	0.235	-1	INPP5K,INPPL1,OCRL,SYNJ1
Endometrial Cancer Signaling	1.45	0.15	1.414	AKT2,CTNNA1,GSK3B,ILK,MAP2K1,PIK3C3,RALB,RAP1B,RRAS2
Transcriptional and post-translational regulation of MITF-M expression and activity	1.44	0.157	1.414	EEF1E1,EPRS1,GSK3B,HDAC1,HINT1,KARS1,LARS1,RARS1
S100 Family Signaling Pathway	1.44	0.0934	0.367	AKT2,ANXA1,ARNT,ATP5F1A,ATP5F1B,ATP5PO,BRAF,BSG,CACNA1S,CACNA2D1,CACNA2D4,CACNB1,CACYBP,CAMK2D,CASP3,CD36,COPS5,CTSD,CYBB,EZR,FCGR1A,Fcgr2b,GPR179,GPR180,GPR37,GPR89A,GRM6,GSK3B,IGHM,ILK,IQGAP1,ITPR3,JAK1,MAP2K1,MAP2K6,MAPK10,MAPK14,MYD88,MYH9,NCF1,NCF2,NFKB1,OPN1MW,OPN1SW,PIK3C3,PLA2G4A,PLCB1,PLCD3,PLCG2,PLG,PRKAR2A,PRKAR2B,PRKCD,RAC2,RGR,RHO,ROCK2,RYR2,S100A1,S100A11,S100A13,S100A16,S100A9,S1PR…
Insulin processing	1.44	0.2	0.447	EXOC4,EXOC6,MYRIP,P4HB,VAMP2
Glycogen metabolism	1.44	0.2	1.342	EPM2A,GYS1,PHKB,PHKG1,PYGM
Assembly of collagen fibrils and other multimeric structures	1.41	0.148	3	CD151,COL15A1,COL6A6,CTSB,CTSS,ITGB4,LOXL1,PLEC,PXDN
Xenobiotic Metabolism General Signaling Pathway	1.4	0.117	1.414	ABCA4,AKT2,ARNT,Gstm6,GSTZ1,HMOX1,MAP2K1,MAP2K6,MAP3K4,MAPK14,MGST3,NQO1,PIK3C3,PRKCD,RALB,RAP1B,RRAS2,Ugt1a6a/Ugt1a6b,Ugt1a7c
4-1BB Signaling in T Lymphocytes	1.4	0.176	0.816	ELP1,MAP2K1,MAPK10,MAPK14,NFKB1,TRAF2
Fatty Acid β-oxidation I	1.4	0.176	0	ACSL1,ACSL5,ACSL6,AUH,ECI1,HADHA
B-WICH complex positively regulates rRNA expression	1.39	0.154	0.707	BAZ1B,GSK3B,MYBBP1A,POLR2E,POLR2H,SF3B1,SMARCA5,TBP
Signaling by SCF-KIT	1.39	0.163	1.89	CBL,LYN,PTPN11,PTPN6,STAT1,STAT3,VAV1
Ceramide Signaling	1.38	0.132	0.632	AKT2,CTSD,MAP2K1,NFKB1,NGFR,PIK3C3,RALB,RAP1B,RRAS2,S1PR2,SMPD1,SMPD2
NER (Nucleotide Excision Repair, Enhanced Pathway)	1.38	0.132	0.632	COPS2,COPS4,COPS5,COPS6,PCNA,POLD2,POLR2E,POLR2H,TCEA1,TOP2B,UBE2N,USP7
Metabolism of porphyrins	1.37	0.192	0.447	ALAD,CPOX,HMOX1,HMOX2,PPOX
Interleukin-20 family signaling	1.37	0.192	1.342	JAK1,PTPN11,STAT1,STAT2,STAT3
D-myo-inositol (1,4,5)-Trisphosphate Biosynthesis	1.37	0.192	-0.447	PIP4K2C,PIP5K1A,PLCB1,PLCD3,PLCG2
Signaling by EGFR	1.35	0.151	0	ADAM17,CBL,CSK,EPN1,HGS,PTPN11,SH3GL2,STAM2
Glucocorticoid Receptor Signaling	1.35	0.095	NaN	AKT2,ANXA1,ATP5F1A,ATP5F1B,B2M,CAV1,ELP1,FCGR1A,FGG,FKBP4,GTF2B,GTF2E2,H2-Ab1,H2-DMb1,H2-Eb1,H2-Q8,HLA-A,HSP90AA1,HSP90AB1,HSP90B1,Hspa1b,HSPA4,HSPA5,JAK1,MAP2K1,MAPK10,MAPK14,MT-CYB,NCOA1,NDUFA10,NDUFAF1,NDUFB10,NDUFS1,NDUFS3,NDUFS8,NDUFV1,NDUFV2,NFKB1,PC,PIK3C3,PLA2G4A,POLR2E,POLR2H,PPP3CA,PPP3CB,PPP3CC,RALB,RAP1B,RRAS2,SMARCD3,STAT1,STAT3,TBP,TRAF2,TSG101,UQCRFS1,VCAM1
RHO GTPases activate KTN1	1.35	0.273	NaN	KLC1,KLC2,RHOG
Pentose Phosphate Pathway	1.35	0.273	NaN	G6PD,H6PD,TALDO1
Oxytocin in Spinal Neurons Signaling Pathway	1.34	0.171	-1.633	CTH,GAD1,GNAI3,GUCY1B1,GUCY2D,GUCY2F
Transcriptional Regulation by NPAS4	1.34	0.171	NaN	AGO3,ARNT,CDK5,MOV10,NAMPT,TNRC6B
Netrin-1 signaling	1.34	0.159	-1.89	ABLIM1,ABLIM2,DOCK1,EZR,PITPNA,PTPN11,WASL
Transcriptional Regulation by MECP2	1.33	0.143	-0.333	AGO3,CAMK2D,GAD1,GPRIN1,HDAC1,LBR,MOV10,PTPN1,TNRC6B
Triacylglycerol Degradation	1.33	0.143	-0.378	ABHD12,ABHD2,Ces1b/Ces1c,Ces1d,DAGLB,LARS1,PPME1,PRDX6,RPE65
Factors involved in megakaryocyte development and platelet production	1.32	0.129	0.577	CDK5,DOCK1,DOCK2,DOCK8,EHD1,HDAC1,MFN1,MFN2,MICAL1,PRKAR2A,PRKAR2B,SH2B1
ERBB Signaling	1.32	0.129	1.155	GSK3B,MAP2K1,MAP2K6,MAPK10,MAPK14,PAK2,PIK3C3,PLCG2,PRKCD,RALB,RAP1B,RRAS2
Signaling by FGFR2	1.32	0.137	0	BRAF,CBL,FGF2,HNRNPH1,HNRNPM,MKNK1,POLR2E,POLR2H,PTBP1,PTPN11
Melanin biosynthesis	1.31	0.4	NaN	DCT,TYR
Proline Biosynthesis II (from Arginine)	1.31	0.4	NaN	PYCR2,PYCR3
Pyruvate Fermentation to Lactate	1.31	0.4	NaN	LDHA,LDHB
Pentose Phosphate Pathway (Oxidative Branch)	1.31	0.4	NaN	G6PD,H6PD
Superpathway of Serine and Glycine Biosynthesis I	1.31	0.4	NaN	PHGDH,PSAT1
Th1 Pathway	1.3	0.12	2.887	H2-Ab1,H2-DMb1,H2-Eb1,HLA-A,ITGB2,JAK1,LGALS9,MAP2K6,NCSTN,NFKB1,PIK3C3,PSEN1,STAT1,STAT3,VAV1
γ-linolenate Biosynthesis II (Animals)	1.29	0.211	1	ACSL1,ACSL5,ACSL6,CYB5A
Mitochondrial L-carnitine Shuttle Pathway	1.29	0.211	1	ACSL1,ACSL5,ACSL6,CPT1B
PEDF Signaling	1.29	0.131	2.714	AKT2,CASP8,MAPK14,NFKB1,PIK3C3,RALB,RAP1B,ROCK2,RRAS2,SOD2,WASF2
Lymphotoxin β Receptor Signaling	1.27	0.145	2.121	AKT2,CASP3,ELP1,NFKB1,PIK3C3,TRAF2,TRAF3,VCAM1
SUMOylation of DNA replication proteins	1.25	0.152	2.646	NUP188,NUP93,PCNA,RANBP2,SEC13,TOP2B,TPR
Reversible hydration of carbon dioxide	1.25	0.25	NaN	CA12,CA14,CA2
Signaling by Leptin	1.25	0.25	NaN	PTPN11,SH2B1,STAT3
Lysine catabolism	1.25	0.25	NaN	ALDH7A1,CRYM,DLD
Mitochondrial Fatty Acid Beta-Oxidation	1.24	0.162	-0.816	ACADL,ACOT7,ECI1,HADHA,MECR,THEM4
CGAS-STING Signaling Pathway	1.24	0.116	-0.775	ATP6V0A1,ATP6V0D1,ATP6V1A,ATP6V1B2,ATP6V1C1,ATP6V1D,ATP6V1E1,ATP6V1G2,ATP6V1H,BAX,Casp1,EIF2A,NFKB1,STAT1,STING1,ZBP1
Prolactin Signaling	1.23	0.125	1.897	ABCB8,MAP2K1,NMI,PIK3C3,PLCG2,PRKCD,PTPN11,RALB,RAP1B,RRAS2,STAT1,STAT3
EGF Signaling	1.23	0.143	2.121	AKT2,ITPR3,JAK1,MAP2K1,MAPK14,PIK3C3,STAT1,STAT3
Sheddase Signaling Pathway	1.23	0.108	0.853	ADAM17,BSG,CD44,FN1,GNAI2,GNAI3,IGFBP5,IGFBP7,ITGA5,ITGB1,ITGB2,ITGB4,ITGB5,ITGB6,ITGB8,MAPK10,MAPK14,NFKB1,OPN1SW,PIK3C3,PLG,POSTN
HMGB1 Signaling	1.23	0.113	1.213	AKT2,HAT1,MAP2K1,MAP2K6,MAPK10,MAPK14,NFKB1,NGFR,PIK3C3,RAC2,RALB,RAP1B,RHOC,RHOG,RHOT1,RHOT2,RRAS2,VCAM1
FGF Signaling	1.23	0.128	0.302	AKT2,CRK,FGF2,MAP2K1,MAP2K6,MAPK14,MAPKAPK2,PIK3C3,PTPN11,PTPN6,STAT3
Signaling by Hippo	1.22	0.2	1	CASP3,STK3,STK4,YWHAE
Synthesis, secretion, and deacylation of Ghrelin	1.22	0.2	1	PLA2G7,SEC11C,SPCS1,SPCS3
Interleukin-12 family signaling	1.22	0.2	2	JAK1,P4HB,STAT1,STAT3
Formation of ATP by chemiosmotic coupling	1.22	0.2	-2	ATP5F1A,ATP5F1B,ATP5PO,DMAC2L
RNA Polymerase II Transcription	1.21	0.113	-2.183	CDC73,FYTTD1,GTF2B,GTF2E2,NUDT21,POLR2E,POLR2H,RNMT,SARNP,SRSF9,SSRP1,SUPT5H,TBP,TCEA1,THOC2,THOC6,ZC3H11A
SUMOylation of RNA binding proteins	1.21	0.149	1.134	HNRNPK,NUP188,NUP93,PHC2,RANBP2,SEC13,TPR
TWEAK Signaling	1.19	0.158	1.633	CASP3,CASP8,NFKB1,RIPK1,TRAF2,TRAF3
Cell Cycle Control of Chromosomal Replication	1.19	0.14	2.121	CDK11B,CDK5,MCM2,MCM3,MCM5,MCM7,PCNA,TOP2B
Peroxisomal lipid metabolism	1.19	0.172	2.236	ABCD1,ACOX3,CRAT,DECR2,SLC25A17
Interconversion of nucleotide di- and triphosphates	1.19	0.172	-1.342	AK4,CTPS1,GSR,GUK1,NME3
Angiopoietin Signaling	1.19	0.13	0.333	AKT2,CRK,ELP1,NFKB1,PAK2,PIK3C3,PTPN11,RALB,RAP1B,RRAS2
Collagen biosynthesis and modifying enzymes	1.19	0.134	3	COL15A1,COL6A6,P3H1,P4HA1,P4HA2,P4HB,PLOD1,PLOD3,PPIB
Amyloid fiber formation	1.17	0.125	0.302	APOE,B2M,CALB1,GGA3,ITM2B,LTF,MFGE8,NCSTN,SORL1,TSPAN5,TTR
Respiratory electron transport	1.17	0.125	-2.111	COX4I2,COX7A1,MT-CYB,NDUFA10,NDUFB10,NDUFS1,NDUFS3,NDUFS8,NDUFV1,NDUFV2,UQCRFS1
DNA Damage Bypass	1.17	0.146	0.816	ISG15,PCNA,POLD2,TRIM25,UBA7,VCP,WDR48
Transcriptional regulation by RUNX1	1.17	0.112	0.728	CLDN5,PHC2,PSMA3,PSMA4,PSMB10,PSMB5,PSMB8,PSMB9,PSMC5,PSMD2,PSMD5,PSMD6,PSMD7,PSMD9,PSME1,PSME2,SMARCD3
Methionine Degradation I (to Homocysteine)	1.16	0.19	-1	AHCY,AHCYL1,MAT2B,PRMT1
IL-17A Signaling in Airway Cells	1.16	0.132	1.414	AKT2,GSK3B,JAK1,MAP2K1,MAPK10,MAPK14,NFKB1,PIK3C3,STAT3
Dissolution of Fibrin Clot	1.16	0.231	NaN	HRG,PLG,SERPINF2
Lipid particle organization	1.16	0.333	NaN	FITM1,FITM2
Protein repair	1.16	0.333	NaN	MSRA,PCMT1
Trehalose Degradation II (Trehalase)	1.16	0.333	NaN	HK2,HK3
Selenocysteine Biosynthesis II (Archaea and Eukaryotes)	1.16	0.333	NaN	SARS1,SEPHS2
SUMOylation of ubiquitinylation proteins	1.15	0.154	2.449	NUP188,NUP93,PML,RANBP2,SEC13,TPR
Regulation of TP53 Activity through Acetylation	1.14	0.167	0.447	AKT2,HDAC1,MAP2K6,PIP4K2C,PML
IL-7 Signaling Pathway	1.13	0.127	1.897	AKT2,BAX,GSK3B,IGHM,JAK1,LYN,MAPK14,PIK3C3,SLC2A1,STAT1
Acetyl-CoA Biosynthesis III (from Citrate)	1.12	1	NaN	ACLY
Glutamine Biosynthesis I	1.12	1	NaN	GLUL
Sorbitol Degradation I	1.12	1	NaN	SORD
L-cysteine Degradation II	1.12	1	NaN	CTH
Phosphatidylethanolamine Biosynthesis III	1.12	1	NaN	PTDSS2
UDP-N-acetyl-D-galactosamine Biosynthesis I	1.12	1	NaN	GALE
IL-15 Production	1.11	0.115	2.138	AXL,CSF1R,CSK,DDR2,EPHA2,EPHB2,INSR,JAK1,LYN,MAP2K1,MAP2K6,NFKB1,PTK7,STAT1
Role of Chondrocytes in Rheumatoid Arthritis Signaling Pathway	1.11	0.111	1.807	CAPN2,Casp1,CASP3,CASP8,FN1,IL1RAP,ITGA5,ITGB1,MAPK14,NFKB1,NGFR,PPP3CA,PPP3CB,PPP3CC,RIPK1,STAT3
Transcriptional Regulation by VENTX	1.11	0.15	1.633	AGO3,ANAPC4,CSF1R,MOV10,NFKB1,TNRC6B
Neuropathic Pain Signaling in Dorsal Horn Neurons	1.1	0.119	-1.155	CAMK2D,GPR37,GRIA3,GRM6,ITPR3,PIK3C3,PLCB1,PLCD3,PLCG2,PRKAR2A,PRKAR2B,PRKCD
Insertion of tail-anchored proteins into the endoplasmic reticulum membrane	1.1	0.182	1	CYB5A,EMD,HMOX1,VAMP2
Signaling by TGFBR3	1.09	0.14	1.134	AGO3,ARRB2,FGF2,MOV10,NCSTN,PSEN1,TNRC6B
Melanoma Signaling	1.09	0.14	1.134	AKT2,BRAF,MAP2K1,PIK3C3,RALB,RAP1B,RRAS2
Glutamate binding, activation of AMPA receptors and synaptic plasticity	1.09	0.161	-2.236	AP2A2,CAMK2D,DLG4,GRIA3,NSF
Ubiquinol-10 Biosynthesis (Eukaryotic)	1.09	0.161	0	COQ3,DDT,ECHDC1,MICAL1,MICAL3
IL-13 Signaling Pathway	1.09	0.114	3.464	AKT2,Alox15,CD36,CHI3L1,FAM120A,JAK1,LYN,MAPK14,PIK3C3,POSTN,PRKCD,ROCK2,STAT1,STAT3
DNA Double-Strand Break Repair by Non-Homologous End Joining	1.08	0.214	NaN	PARP1,XRCC5,XRCC6
Role of Hypercytokinemia/hyperchemokinemia in the Pathogenesis of Influenza	1.06	0.12	3	Casp1,EIF2AK2,IFIT2,ISG15,JAK1,MYD88,NFKB1,Oas1a/Oas1g,RIGI,STAT1,STAT2
Gamma carboxylation, hypusinylation, hydroxylation, and arylsulfatase activation	1.06	0.131	1.414	ASPH,EIF5A,ETF1,F2,FN3KRP,GAS6,OGFOD1,RPL8
Retinoic acid Mediated Apoptosis Signaling	1.06	0.131	2.646	CASP3,CASP8,CRABP1,PARP1,PARP12,PARP3,PARP4,PARP9
Tumor Microenvironment Pathway	1.05	0.106	1.147	AKT2,BRAF,CD44,CSPG4,FGF2,FN1,HLA-A,ITGA5,LGALS9,MAP2K1,NFKB1,PIK3C3,RALB,RAP1B,RRAS2,SLC16A1,SLC1A4,SLC2A1,STAT3
PD-1, PD-L1 cancer immunotherapy pathway	1.05	0.114	-1.265	AKT2,B2M,CSK,GSK3B,H2-Ab1,H2-DMb1,H2-Eb1,HLA-A,JAK1,NGFR,PDCD4,PIK3C3,PTPN11
RIPK1-mediated regulated necrosis	1.04	0.156	1.342	CASP8,HSP90AA1,RIPK1,SDCBP,TRAF2
RHO GTPases activate IQGAPs	1.04	0.156	-0.447	CTNNA1,IQGAP1,TUBA1C,TUBB4A,TUBB4B
NFE2L2 regulating anti-oxidant/detoxification enzymes	1.04	0.174	0	GSR,HMOX1,NQO1,SLC7A11
Osteoarthritis Pathway	1.04	0.101	3.207	ADIPOQ,CASP3,CASP8,CASQ1,CTNNA1,DDR2,FGF2,FN1,HTRA1,IL1RAP,ITGA5,ITGAM,ITGB1,ITGB2,ITGB4,ITGB5,ITGB6,ITGB8,MYBBP1A,NAMPT,NFKB1,OCRL,S100A9,S1PR2
Dopamine Receptor Signaling	1.03	0.125	NaN	ADCY1,COMT,GUCY1B1,PPP1CA,PPP1CC,PRKAR2A,PRKAR2B,QDPR,SPR
Fructose metabolism	1.03	0.286	NaN	SORD,TKFC
Regulation of CDH19 Expression and Function	1.03	0.286	NaN	CTNNA1,JUP
Arsenate Detoxification I (Glutaredoxin)	1.03	0.286	NaN	AS3MT,PNP
Arginine Degradation VI (Arginase 2 Pathway)	1.03	0.286	NaN	PYCR2,PYCR3
Glycogen Biosynthesis II (from UDP-D-Glucose)	1.03	0.286	NaN	EPM2A,GYS1
April Mediated Signaling	1.02	0.143	0.447	ELP1,MAPK10,MAPK14,NFKB1,TRAF2,TRAF3
TNFR1 Signaling	1.02	0.135	1.633	CASP3,CASP8,NFKB1,PAK2,RIPK1,TNFAIP3,TRAF2
Fatty Acid Activation	1	0.2	NaN	ACSL1,ACSL5,ACSL6
Prostate Cancer Signaling	1	0.112	1.941	AKT2,GSK3B,HDAC1,HDAC5,HSP90AA1,HSP90AB1,HSP90B1,MAP2K1,NFKB1,PIK3C3,RALB,RAP1B,RRAS2
IL-2 Signaling	0.993	0.127	1.414	AKT2,JAK1,MAP2K1,PIK3C3,PTPN11,RALB,RAP1B,RRAS2
IL-33 Signaling Pathway	0.991	0.103	1.147	AKT2,CASP3,CASP8,CASQ1,ELP1,IL1RAP,MACROH2A1,MAP2K1,MAPK10,MAPK14,MAPKAPK2,Mcpt4,MYD88,NFKB1,PIK3C3,PLCG2,PRKAR2A,PRKAR2B,STAT3,VCAM1
B Cell Activating Factor Signaling	0.986	0.14	0.816	ELP1,MAPK10,MAPK14,NFKB1,TRAF2,TRAF3
Tryptophan Degradation III (Eukaryotic)	0.985	0.167	NaN	ACAT1,Acat2/Acat3,HADHA,TBXAS1
Vitamin-C Transport	0.985	0.167	NaN	LRRC8C,NXN,SLC2A1,STOM
Serotonin Degradation	0.985	0.116	1.134	ADH5,ALDH1A2,Aldh1a7,ALDH1B1,ALDH3B1,Aldh3b2,ALDH7A1,ALDH9A1,EXT2,Ugt1a6a/Ugt1a6b,Ugt1a7c
Glycosaminoglycan metabolism	0.981	0.109	2.138	CD44,CSPG4,CSPG5,EXT2,GLB1,GLB1L2,GNS,GUSB,HEXA,HEXB,HS2ST1,SLC35B2,SLC9A1,VCAN
Glioma Signaling	0.981	0.109	1.897	AKT2,CAMK2D,HDAC1,HDAC5,IDH1,IDH3G,IGF2R,MAP2K1,PIK3C3,PLCG2,PRKCD,RALB,RAP1B,RRAS2
Cerebral Malformation Signaling Pathway	0.98	0.111	0.832	AKT2,CTNNA1,F2,ITGB1,JUP,MAPK10,MSN,MYL12B,PIK3C3,ROCK2,SOD2,STK24,THBS1
ERK5 Signaling	0.977	0.122	0	GNA13,MEF2D,PTPN11,RALB,RAP1B,RRAS2,YWHAE,YWHAQ,YWHAZ
Mitochondrial biogenesis	0.963	0.125	-1.414	ATP5F1B,HCFC1,MAPK14,MEF2D,NCOA1,POLG2,SMARCD3,SOD2
Peroxisomal protein import	0.963	0.125	0.707	ACOX3,AGPS,CAT,CRAT,DECR2,IDH1,PEX14,UBE2D3
WNK Renal Signaling Pathway	0.959	0.112	1.667	AKT2,ANAPC4,CBL,INSR,KCNJ10,LRRC8C,MAPK14,PIK3C3,PRKCD,SLC12A5,STK39,UBR2
Pulmonary Fibrosis Idiopathic Signaling Pathway	0.951	0.0951	2.921	ACTA1,AKT2,AXL,BAX,BRAF,CAV1,COL15A1,COL6A6,F2,FGF2,FN1,GNA13,GSK3B,ILK,ITGB1,ITGB6,MAP2K1,MAP2K6,MAPK10,MAPK14,NFKB1,PIK3C3,PLG,RALB,RAP1B,ROCK2,RRAS2,STAT3,STK38,THBS1,VIM
TAK1-dependent IKK and NF-kappa-B activation	0.949	0.136	0.816	CASP8,IKBIP,NFKB1,TRAF2,UBE2N,UBE2V1
Retinoid metabolism and transport	0.949	0.136	-0.816	APOE,APOM,LRAT,RBP1,RDH11,TTR
Caspase activation via Death Receptors in the presence of ligand	0.937	0.188	NaN	CASP8,RIPK1,TRAF2
Signal regulatory protein family interactions	0.937	0.188	NaN	PTPN11,PTPN6,SKAP2
Platelet Adhesion to exposed collagen	0.937	0.188	NaN	FCER1G,ITGB1,LYN
Processing of SMDT1	0.937	0.188	NaN	AFG3L2,MICU2,MICU3
Leukotriene Biosynthesis	0.937	0.188	NaN	ALOX5AP,GGT1,MGST3
Incretin synthesis, secretion, and inactivation	0.935	0.16	1	GNB1,SEC11C,SPCS1,SPCS3
MyD88 cascade initiated on plasma membrane	0.935	0.16	-1	ECSIT,MYD88,UBE2N,UBE2V1
DNA Damage Reversal	0.928	0.25	NaN	ALKBH5,FTO
NFE2L2 regulates pentose phosphate pathway genes	0.928	0.25	NaN	G6PD,TALDO1
Formation of intermediate mesoderm	0.928	0.25	NaN	FGF2,FOXC1
Phosphatidylethanolamine Biosynthesis II	0.928	0.25	NaN	CEPT1,PCYT2
Adenine and Adenosine Salvage III	0.928	0.25	NaN	HPRT1,PNP
Purine Ribonucleosides Degradation to Ribose-1-phosphate	0.928	0.25	NaN	PGM2,PNP
Sphingomyelin Metabolism	0.928	0.25	NaN	SMPD1,SMPD2
Sensory processing of sound by outer hair cells of the cochlea	0.922	0.127	-0.378	ATP2B2,EPB41L3,EZR,FSCN2,MSN,MYH9,TWF2
G alpha (i) signalling events	0.915	0.0969	-2.6	ADCY1,ANXA1,C3,GNAI2,GNAI3,GNAT1,GNAT2,GNAZ,GNB1,GNB5,GNGT1,GNGT2,GPR37,GPSM1,GPSM2,GRM6,OPN1MW,OPN1SW,PSAP,RGR,RGS11,RGS6,RGS9,RHO,S1PR2
SUMOylation of SUMOylation proteins	0.915	0.143	2.236	NUP188,NUP93,RANBP2,SEC13,TPR
IL-9 Signaling	0.915	0.143	2.236	JAK1,NFKB1,PIK3C3,STAT1,STAT3
Oxidative Ethanol Degradation III	0.906	0.121	0.816	ACSL1,ALDH1A2,Aldh1a7,ALDH1B1,ALDH3B1,Aldh3b2,ALDH7A1,ALDH9A1
NAFLD Signaling Pathway	0.9	0.0982	1.342	AKT2,BAX,Casp1,CASP3,CASP8,CD36,CPT1B,CTSB,EIF2A,EPM2A,GSK3B,GYS1,INSR,JAK1,MAPK10,MBOAT7,MYD88,NFKB1,NGFR,PIK3C3,STAT3,TRAF2
SUMOylation of DNA damage response and repair proteins	0.897	0.117	2.333	NUP188,NUP93,PARP1,PHC2,PML,RANBP2,SEC13,SP100,TPR
Metabolism of non-coding RNA	0.891	0.125	1.89	CLNS1A,NUP188,NUP93,PHAX,RANBP2,SEC13,TPR
Pyrimidine Deoxyribonucleotides De Novo Biosynthesis I	0.888	0.154	NaN	AK4,CMPK2,Nme1,NME3
M-decay: degradation of maternal mRNAs by maternally stored factors	0.88	0.13	0	CNOT4,EIF4E,EIF4G1,KPNA2,RPS2,TUBB4B
SPINK1 General Cancer Pathway	0.879	0.119	2.121	AKT2,JAK1,MAP2K1,PIK3C3,RALB,RAP1B,RRAS2,STAT3
Chondroitin Sulfate Degradation (Metazoa)	0.876	0.176	NaN	Chil3/Chil4,HEXA,HEXB
Adenosine Nucleotides Degradation II	0.876	0.176	NaN	NT5E,PNP,XDH
Thyroid Cancer Signaling	0.872	0.115	1	AKT2,BRAF,GSK3B,INSR,MAP2K1,PIK3C3,RALB,RAP1B,RRAS2
Folate Signaling Pathway	0.862	0.123	1.134	AHCY,FOLR1,JAK1,MTHFD1,NFKB1,PFAS,STAT3
NOD1/2 Signaling Pathway	0.841	0.0984	-0.243	Casp1,ELP1,HSP90AA1,HSP90AB1,HSP90B1,Hspa1b,HSPA4,HSPA5,MAP2K1,MAP2K6,MAPK10,MAPK14,MAPKAPK2,MYD88,NFKB1,RIGI,TNFAIP3,TRAF2,TRAF3
OAS antiviral response	0.84	0.222	NaN	FLNA,RIGI
Asparagine Degradation I	0.837	0.5	NaN	ASRGL1
L-dopachrome Biosynthesis	0.837	0.5	NaN	TYR
β-alanine Degradation I	0.837	0.5	NaN	ABAT
Choline Degradation I	0.837	0.5	NaN	ALDH7A1
L-DOPA Degradation	0.837	0.5	NaN	COMT
Thyroid Hormone Biosynthesis	0.837	0.5	NaN	CTSD
GDP-L-fucose Biosynthesis I (from GDP-D-mannose)	0.837	0.5	NaN	GMDS
Glutamine Degradation I	0.837	0.5	NaN	GLS
Glutamate Dependent Acid Resistance	0.837	0.5	NaN	GAD1
Signaling by PDGF	0.833	0.121	0.378	COL6A6,CRK,PLG,PTPN11,STAT1,STAT3,THBS1
Cytoprotection by HMOX1	0.833	0.121	1.89	COX4I2,COX7A1,HMOX1,HMOX2,NCOA1,SMARCD3,STAT3
Role of IL-17A in Arthritis	0.833	0.121	NaN	MAP2K1,MAP2K6,MAPK10,MAPK14,MAPKAPK2,NFKB1,PIK3C3
Cancer Drug Resistance by Drug Efflux	0.833	0.121	1.134	AKT2,BRAF,MAP2K1,NFKB1,RALB,RAP1B,RRAS2
Role of JAK1 and JAK3 in γc Cytokine Signaling	0.826	0.116	2.121	JAK1,PIK3C3,PTPN11,RALB,RAP1B,RRAS2,STAT1,STAT3
Regulation of the Epithelial Mesenchymal Transition by Growth Factors Pathway	0.826	0.0979	1.414	AKT2,BRAF,FGF2,GSK3B,JAK1,MAP2K1,MAP2K6,MAPK10,MAPK14,MEST,NFKB1,NGFR,PIK3C3,PTPN11,RALB,RAP1B,RRAS2,STAT3,VIM
Glioblastoma Multiforme Signaling	0.821	0.0994	1.5	AKT2,GSK3B,ITPR3,MAP2K1,PIK3C3,PLCB1,PLCD3,PLCG2,PRKCD,RAC2,RALB,RAP1B,RHOC,RHOG,RHOT1,RHOT2,RRAS2
Dermatan Sulfate Degradation (Metazoa)	0.821	0.167	NaN	Chil3/Chil4,HEXA,HEXB
Pancreatic Adenocarcinoma Signaling	0.821	0.104	2.111	AKT2,HDAC1,HDAC5,HMOX1,JAK1,MAP2K1,MAPK10,NFKB1,PIK3C3,PLD3,PLD4,STAT1,STAT3
Mouse Embryonic Stem Cell Pluripotency	0.808	0.107	2.111	AKT2,GSK3B,JAK1,MAP2K1,MAPK14,PIK3C3,PTPN11,RALB,RAP1B,RRAS2,STAT3
Signaling by ERBB4	0.806	0.119	1.134	ADAM17,APOE,DLG4,GABRB2,NCSTN,PSEN1,SPARC
DNA Double Strand Break Response	0.806	0.119	-0.378	BABAM1,BAZ1B,KPNA2,PPP5C,SMARCA5,UBE2N,UBE2V2
iNOS Signaling	0.787	0.122	2.236	JAK1,LBP,MAPK14,MYD88,NFKB1,STAT1
BEX2 Signaling Pathway	0.779	0.11	1.667	AKT2,GSK3B,ITGB6,MAP2,MAPK10,NFKB1,NGFR,STAT3,SWAP70
Xenobiotic Metabolism CAR Signaling Pathway	0.778	0.0944	0.894	ALDH16A1,ALDH1A2,ALDH1B1,ALDH3B1,ALDH5A1,ALDH7A1,ALDH9A1,FMO5,Gstm6,GSTZ1,HS2ST1,HSP90AA1,HSP90AB1,HSP90B1,MAP2K1,MAP2K6,MGST3,NCOA1,PRKCD,SULT4A1,Ugt1a6a/Ugt1a6b,Ugt1a7c
Ribonucleotide Reductase Signaling Pathway	0.776	0.0977	2.183	AKT2,BRAF,CASP3,CDH3,EIF4E,MAPK10,MAPK14,NFKB1,PARP1,PARP12,PARP3,PARP4,PARP9,PIK3C3,SMARCD3,STAT3,THBS1
FLT3 Signaling	0.771	0.128	1.342	AKT2,CBL,CSK,PTPN11,PTPRJ
WNT/SHH Axonal Guidance Signaling Pathway	0.77	0.0993	1.069	ADCY1,ARF6,CAMK2D,GSK3B,GUCY1B1,ILK,ITPR3,LYN,MAPK10,PIK3C3,PRKAR2A,PRKAR2B,YWHAE,YWHAQ,YWHAZ
Glyoxylate metabolism and glycine degradation	0.77	0.158	NaN	DLD,GOT2,GRHPR
FOXO-mediated transcription	0.77	0.158	NaN	AKT2,YWHAQ,YWHAZ
Creatine metabolism	0.764	0.2	NaN	CKB,CKM
Prednisone ADME	0.764	0.2	NaN	HSD11B1,SERPINA6
Glycogen Degradation II	0.764	0.2	NaN	PGM2,PYGM
Myogenesis	0.762	0.138	0	CTNNA1,MAP2K6,MAPK14,MEF2D
Signaling by ERBB2	0.758	0.12	0	AKT2,CUL5,DIAPH1,HSP90AA1,MEMO1,PRKCD
Transcriptional Regulatory Network in Embryonic Stem Cells	0.75	0.0976	2	AKT2,ALKBH5,CALB1,ESRRB,FGF2,FOXC1,GJD2,GSK3B,IGF2R,JAK1,MAP2K1,PIK3C3,RALB,RAP1B,RRAS2,STAT3
Macrophage Classical Activation Signaling Pathway	0.744	0.0957	2.84	ACO2,CYBB,DLD,H2-Ab1,H2-Eb1,JAK1,LBP,MYD88,NCF2,NDUFS1,NFKB1,PARP9,PDHX,PKM,STAT1,STAT2,STAT3,STK38
Signaling by FGFR3	0.739	0.125	0.447	BRAF,CBL,FGF2,MKNK1,PTPN11
Assembly of RNA Polymerase II Complex	0.73	0.118	-0.816	DR1,GTF2B,GTF2E2,POLR2E,POLR2H,TBP
Cell Cycle: G2/M DNA Damage Checkpoint Regulation	0.73	0.118	-1.342	PTPMT1,TOP2B,TRIP12,YWHAE,YWHAQ,YWHAZ
FAT10 Cancer Signaling Pathway	0.73	0.118	0.816	AKT2,GSK3B,NFKB1,NGFR,PCNA,STAT3
Wound Healing Signaling Pathway	0.728	0.0924	1.877	COL15A1,COL6A6,F2,FGF2,FN1,IL1RAP,ITGB1,ITGB4,JAK1,LAMB1,LAMC1,MAP2K1,MAP2K6,MAPK10,Mcpt4,NFKB1,NGFR,RALB,RAP1B,RRAS2,STAT1,TRAF2,VIM
mRNA Capping	0.725	0.133	-1	POLR2E,POLR2H,RNMT,SUPT5H
Protein ubiquitination	0.725	0.133	-1	UBA1,UBE2H,UBE2R2,USP7
Signaling by NTRK3 (TRKC)	0.725	0.133	2	BAX,CASP3,CASP8,CASQ1
Non-Small Cell Lung Cancer Signaling	0.723	0.104	1.414	AKT2,HDAC1,HDAC5,ITPR3,MAP2K1,PIK3C3,RALB,RAP1B,RRAS2,STK4
Receptor-type tyrosine-protein phosphatases	0.723	0.15	NaN	IL1RAP,PPFIBP2,SLITRK2
Maturation of TCA enzymes and regulation of TCA cycle	0.723	0.15	NaN	ACAT1,ACO2,ISCA1
Telomerase Signaling	0.713	0.102	1.667	AKT2,HDAC1,HDAC5,HSP90AA1,HSP90AB1,HSP90B1,MAP2K1,PIK3C3,RALB,RAP1B,RRAS2
IL-10 Signaling	0.709	0.0968	0.277	AKT2,ELP1,Fcgr2b,GSK3B,H2-Ab1,HLA-A,HMOX1,IL1RAP,JAK1,MAP2K6,MAPK14,NFKB1,PKM,STAT1,STAT3
Signaling by FGFR4	0.708	0.122	0.447	BRAF,CBL,FGF2,MKNK1,PTPN11
Processing and activation of SUMO	0.699	0.182	NaN	SAE1,UBA2
Molecular Mechanisms of Cancer	0.696	0.0836	-0.239	ADCY1,AKT2,ARHGEF1,ARHGEF18,ARHGEF2,ARHGEF6,BAX,BRAF,CAMK2D,CASP3,CASP8,CBL,CRK,CTNNA1,F2,FGF2,GNA13,GNAI2,GNAI3,GNAO1,GNAT1,GNAT2,GNAZ,GNB1,GNB5,GPR179,GPR180,GPR37,GPR89A,GRM6,GSK3B,GUCY1B1,HAT1,HDAC1,HDAC5,ITGA5,ITGAM,ITGB1,ITGB2,ITGB4,ITGB5,ITGB6,ITGB8,JAK1,MAP2K1,MAP2K6,MAPK10,MAPK14,NCSTN,NFKB1,OPN1MW,OPN1SW,PAK2,PIK3C3,PLCB1,PRKAR2A,PRKAR2B,PRKCD,PSEN1,PTPN11,RAC2,RALB,RAP1B,RASGRF2,RGR,RH…
VEGF Family Ligand-Receptor Interactions	0.695	0.105	2.333	AKT2,MAP2K1,PIK3C3,PLA2G4A,PLCG2,PRKCD,RALB,RAP1B,RRAS2
Signaling by ALK	0.69	0.129	1	HDAC1,PTPN6,PTPRZ1,STAT3
MyD88 dependent cascade initiated on endosome	0.69	0.129	-1	ECSIT,MYD88,UBE2N,UBE2V1
Transcriptional regulation of brown and beige adipocyte differentiation	0.69	0.129	1	COX7A1,HDAC1,MTA1,NCOA1
Sonic Hedgehog Signaling	0.69	0.129	NaN	ARRB2,GSK3B,PRKAR2A,PRKAR2B
ERB2-ERBB3 Signaling	0.681	0.109	1.89	GSK3B,MAP2K1,PIK3C3,RALB,RAP1B,RRAS2,STAT3
Lactose synthesis	0.677	0.333	NaN	SLC2A1
MTF1 activates gene expression	0.677	0.333	NaN	SNCB
Metabolism of vitamin K	0.677	0.333	NaN	VKORC1
Pyrophosphate hydrolysis	0.677	0.333	NaN	PPA1
Intracellular oxygen transport	0.677	0.333	NaN	MB
Interconversion of 2-oxoglutarate and 2-hydroxyglutarate	0.677	0.333	NaN	L2HGDH
L-carnitine Biosynthesis	0.677	0.333	NaN	ALDH9A1
Uracil Degradation II (Reductive)	0.677	0.333	NaN	DPYD
5-aminoimidazole Ribonucleotide Biosynthesis I	0.677	0.333	NaN	PFAS
Glutathione Biosynthesis	0.677	0.333	NaN	GSS
Tetrahydrobiopterin Biosynthesis I	0.677	0.333	NaN	SPR
Uridine-5'-phosphate Biosynthesis	0.677	0.333	NaN	CAD
Hypusine Biosynthesis	0.677	0.333	NaN	EIF5A
Spermidine Biosynthesis I	0.677	0.333	NaN	SRM
Thymine Degradation	0.677	0.333	NaN	DPYD
Geranylgeranyldiphosphate Biosynthesis	0.677	0.333	NaN	GGPS1
Xanthine and Xanthosine Salvage	0.677	0.333	NaN	PNP
Cysteine Biosynthesis/Homocysteine Degradation	0.677	0.333	NaN	CTH
Tetrahydrobiopterin Biosynthesis II	0.677	0.333	NaN	SPR
S-adenosyl-L-methionine Biosynthesis	0.677	0.333	NaN	MAT2B
N-acetylglucosamine Degradation I	0.677	0.333	NaN	GNPDA2
IL-27 Signaling Pathway	0.669	0.097	2.887	AKT2,B2M,Casp1,HLA-A,IL1RAP,JAK1,MAPK14,MYD88,NFKB1,NGFR,PIK3C3,STAT1,STAT3
GDNF Family Ligand-Receptor Interactions	0.666	0.105	1.134	ITPR3,MAP2K1,MAPK10,PIK3C3,PLCG2,RALB,RAP1B,RRAS2
Role of JAK2 in Hormone-like Cytokine Signaling	0.659	0.108	-0.816	JAK1,PTPN1,PTPN11,PTPN6,SH2B1,STAT1,STAT3
Oxidative Stress Induced Senescence	0.656	0.102	-0.333	AGO3,MAP2K6,MAPK10,MAPK14,MAPKAPK2,MINK1,MOV10,PHC2,TNRC6B
UVB-Induced MAPK Signaling	0.653	0.111	0	EIF4E,MAP2K1,MAPK10,MAPK14,PIK3C3,PRKCD
Transport of vitamins, nucleosides, and related molecules	0.651	0.116	2.236	APOD,SLC29A1,SLC33A1,SLC35A1,SLC35B2
Intrinsic Prothrombin Activation Pathway	0.651	0.116	1.342	F12,F13A1,F2,FGG,SERPINC1
Toll-like Receptor Signaling	0.646	0.104	0.816	ECSIT,EIF2AK2,LBP,MAP2K6,MAPK14,MYD88,NFKB1,TNFAIP3
Presynaptic depolarization and calcium channel opening	0.64	0.167	NaN	CACNA2D1,CACNB1
GP1b-IX-V activation signalling	0.64	0.167	NaN	FLNA,YWHAZ
Z-decay: degradation of maternal mRNAs by zygotically expressed factors	0.64	0.167	NaN	EIF4E,EIF4G1
Assembly of RNA Polymerase I Complex	0.64	0.167	NaN	TBP,UBTF
Glycogen Degradation III	0.64	0.167	NaN	PGM2,PYGM
γ-glutamyl Cycle	0.64	0.167	NaN	GGT1,GSS
Signaling by PTK6	0.629	0.109	1.633	CBL,CRK,DOCK1,ELMO2,PTPN1,STAT3
Neurotrophin/TRK Signaling	0.626	0.103	0	MAP2K1,MAP2K6,NGFR,PIK3C3,PTPN11,RALB,RAP1B,RRAS2
Sialic acid metabolism	0.625	0.121	1	CTSA,GLB1,NPL,SLC35A1
PI3K Cascade	0.624	0.114	0.447	AKT2,FGF2,PIK3C3,PTPN11,THEM4
SUMOylation of transcription cofactors	0.624	0.114	-2.236	CTBP1,DDX17,DDX5,NCOA1,PHC2
TP53 Regulates Transcription of Cell Death Genes	0.624	0.114	0.447	AIFM2,BAX,PPP1R13B,RABGGTA,STEAP3
BMP signaling pathway	0.619	0.1	0.333	MAP2K1,MAPK10,MAPK14,NFKB1,PRKAR2A,PRKAR2B,RALB,RAP1B,RRAS2
PXR/RXR Activation	0.616	0.104	-1.134	AKT2,Aldh1a7,HMGCS2,INSR,NCOA1,PRKAR2A,PRKAR2B
Deadenylation-dependent mRNA decay	0.606	0.107	0.816	CNOT4,EDC4,EIF4E,EIF4G1,EXOSC8,XRN1
RAF-independent MAPK1/3 activation	0.601	0.13	NaN	JAK1,MAP2K1,PTPN11
Potassium Channels	0.599	0.0971	-3.162	GNB1,GNB5,GNGT1,GNGT2,KCNA10,KCNB1,KCNC1,KCNJ10,KCNJ14,KCNV2
Arachidonic acid metabolism	0.598	0.111	0.447	ALOX5AP,GGT1,MAPKAPK2,PLA2G4A,PON1
Carboxyterminal post-translational modifications of tubulin	0.598	0.111	-0.447	AGTPBP1,TTLL12,TUBA1C,TUBB4A,TUBB4B
STAT3 Pathway	0.596	0.0935	0.577	FGF2,IGF2R,INSR,MAP2K1,MAP2K6,MAPK10,MAPK14,NGFR,PTPN6,RALB,RAP1B,RRAS2,STAT3
Late endosomal microautophagy	0.595	0.118	0	ARL13B,CHMP6,TSG101,VIM
Human Embryonic Stem Cell Pluripotency	0.593	0.09	1.886	AKT2,BRAF,ESRRB,FGF2,GSK3B,HSP90AA1,HSP90AB1,HSP90B1,JAK1,MAP2K1,MAP2K6,PIK3C3,PRKCD,RALB,RAP1B,RRAS2,S1PR2,STAT3
POU5F1 (OCT4), SOX2, NANOG activate genes related to proliferation	0.589	0.154	NaN	FGF2,STAT3
Dolichyl-diphosphooligosaccharide Biosynthesis	0.589	0.154	NaN	ALG11,ALG5
Hepatic Cholestasis	0.587	0.0889	-0.447	ADCY1,AKT2,ELP1,GUCY1B1,IL1RAP,INSR,LBP,MAP2K1,MAP3K4,MAPK10,MYD88,NFKB1,NGFR,PPP3CA,PPP3CB,PPP3CC,PRKAR2A,PRKAR2B,PRKCD,TRAF2
MIF Regulation of Innate Immunity	0.574	0.109	0.447	CD74,MAPK10,MIF,NFKB1,PLA2G4A
Apelin Pancreas Signaling Pathway	0.574	0.109	1.342	MAPK10,NFKB1,PIK3C3,PRKAR2A,PRKAR2B
Galactose catabolism	0.569	0.25	NaN	GALE
Carnitine synthesis	0.569	0.25	NaN	ALDH9A1
Threonine catabolism	0.569	0.25	NaN	RIDA
Lysosomal oligosaccharide catabolism	0.569	0.25	NaN	MANBA
Retinoate Biosynthesis II	0.569	0.25	NaN	RBP1
2-ketoglutarate Dehydrogenase Complex	0.569	0.25	NaN	DLD
PRPP Biosynthesis I	0.569	0.25	NaN	PRPS1
Branched-chain α-keto acid Dehydrogenase Complex	0.569	0.25	NaN	DLD
Spermine and Spermidine Degradation I	0.569	0.25	NaN	SAT2
Coenzyme A Biosynthesis	0.569	0.25	NaN	PPCS
Oxidized GTP and dGTP Detoxification	0.569	0.25	NaN	RUVBL2
NAD Biosynthesis III	0.569	0.25	NaN	NAMPT
N-acetylglucosamine Degradation II	0.569	0.25	NaN	GNPDA2
Phenylalanine Degradation I (Aerobic)	0.569	0.25	NaN	QDPR
Molybdenum Cofactor Biosynthesis	0.569	0.25	NaN	GPHN
Fatty Acid β-oxidation III (Unsaturated, Odd Number)	0.569	0.25	NaN	ECI1
Post-translational modification: synthesis of GPI-anchored proteins	0.568	0.0968	1	ART3,GPAA1,LY6E,NTM,NTNG1,PIGB,PIGK,PIGS,PLET1
Activation of the pre-replicative complex	0.567	0.114	2	MCM2,MCM3,MCM5,MCM7
Circadian Clock	0.562	0.103	0	CSNK1D,MEF2D,NCOA1,PPP1CA,PPP1CC,SMARCD3
RUNX1 regulates megakaryocyte differentiation and platelet function	0.562	0.103	0	AGO3,HDAC1,MOV10,PRMT1,THBS1,TNRC6B
Role of Pattern Recognition Receptors in Recognition of Bacteria and Viruses	0.558	0.0909	3.051	C1QA,C1QB,C1QC,C3,EIF2AK2,IFIH1,MAPK10,MYD88,NFKB1,Oas1a/Oas1g,PIK3C3,PLCG2,PRKCD,RIGI
TP53 Regulates Transcription of DNA Repair Genes	0.556	0.1	-0.378	AP1B1,AP1S1,POLR2E,POLR2H,SSRP1,SUPT5H,TCEA1
Neuroprotective Role of THOP1 in Alzheimer's Disease	0.554	0.0923	1.134	DPP7,ECE1,ENDOU,HLA-A,HTRA1,HTRA2,MAPT,PLG,PRKAR2A,PRKAR2B,THOP1,YWHAE
Role of Osteoblasts, Osteoclasts and Chondrocytes in Rheumatoid Arthritis	0.546	0.0873	NaN	ADAM17,AKT2,CBL,CSF1R,CSNK1D,CSNK1G3,ELP1,GSK3B,IL1RAP,ITGA5,MAP2K6,MAPK10,MAPK14,NFKB1,NGFR,PIK3C3,PPP3CA,PPP3CB,PPP3CC,TRAF2
Macrophage Alternative Activation Signaling Pathway	0.545	0.0885	1.807	ABCA1,ACLY,AKT2,CD36,Chil3/Chil4,CSF1R,FCER1G,H2-Ab1,IGHM,JAK1,MAPK14,MRC1,NFKB1,PIK3C3,STAT1,STAT3,THBS1
Carnitine metabolism	0.542	0.143	NaN	CPT1B,SLC25A20
LGI-ADAM interactions	0.542	0.143	NaN	ADAM22,DLG4
Regulation of TP53 Activity through Association with Co-factors	0.542	0.143	NaN	AKT2,PPP1R13B
Tryptophan catabolism	0.542	0.143	NaN	KYAT1,SLC3A2
SUMOylation of chromatin organization proteins	0.538	0.0986	1.89	HDAC1,NUP188,NUP93,PHC2,RANBP2,SEC13,TPR
Estrogen-Dependent Breast Cancer Signaling	0.536	0.0964	2.449	Akr1b8,AKT2,HSD17B8,NFKB1,PIK3C3,RALB,RAP1B,RRAS2
Complex III assembly	0.534	0.12	NaN	LETM1,MT-CYB,UQCRFS1
MSP-RON Signaling in Macrophages Pathway	0.525	0.0917	1.897	F12,H2-Ab1,ITGAM,ITGB2,NFKB1,PIK3C3,RALB,RAP1B,RRAS2,STAT1,STAT3
Regulation of the Epithelial-Mesenchymal Transition Pathway	0.523	0.0876	NaN	ADAM17,AKT2,BRAF,FGF2,GSK3B,JAK1,MAP2K1,MAP2K6,NCSTN,NFKB1,PIK3C3,PSEN1,PTPN11,RALB,RAP1B,RRAS2,STAT3
GADD45 Signaling	0.522	0.1	0	MAP2K6,MAP3K4,MAPK10,MAPK14,NFKB1,PCNA
Transport of bile salts and organic acids, metal ions and amine compounds	0.519	0.0952	-2.121	BSG,HEPH,SLC16A1,SLC16A8,SLC2A13,SLC6A1,SLC6A13,SLC6A9
PIP3 activates AKT signaling	0.518	0.0897	0.832	AKT2,FGF2,GSK3B,IL1RAP,INSR,MYD88,PIP4K2C,PIP5K1A,PTPN11,RAC2,RHOG,THEM4,VAV1
Nonhomologous End-Joining (NHEJ)	0.506	0.102	0.447	BABAM1,UBE2N,UBE2V2,XRCC5,XRCC6
TP53 Regulates Transcription of Cell Cycle Genes	0.506	0.102	1.342	BAX,CNOT4,PCBP4,PCNA,PRMT1
Miscellaneous transport and binding events	0.503	0.115	NaN	ADD2,DMTN,LRRC8C
Signaling by Erythropoietin	0.503	0.115	NaN	LYN,PLCG2,VAV1
IL-17A Signaling in Gastric Cells	0.503	0.115	NaN	MAPK10,MAPK14,NFKB1
Regulation of cholesterol biosynthesis by SREBP (SREBF)	0.501	0.133	NaN	RAN,SEC23A
Mitotic Telophase/Cytokinesis	0.501	0.133	NaN	PDS5A,PDS5B
Interleukin-15 signaling	0.501	0.133	NaN	JAK1,STAT3
Telomere Extension by Telomerase	0.501	0.133	NaN	XRCC5,XRCC6
Phenylalanine Degradation IV (Mammalian, via Side Chain)	0.501	0.133	NaN	GOT1,GOT2
Ovarian Cancer Signaling	0.499	0.0881	0.333	AKT2,BRAF,CD44,GSK3B,HDAC1,HDAC5,MAP2K1,PIK3C3,PRKAR2A,PRKAR2B,PTGS1,RALB,RAP1B,RRAS2
Crosstalk between Dendritic Cells and Natural Killer Cells	0.491	0.0918	NaN	ACTA1,CAMK2D,FSCN1,FSCN2,H2-Eb1,HLA-A,NFKB1,TLN1,TLN2
MIF-mediated Glucocorticoid Regulation	0.49	0.105	1	CD74,MIF,NFKB1,PLA2G4A
Notch Signaling	0.49	0.105	1	ADAM17,CNTN1,NCSTN,PSEN1
Transmission across Electrical Synapses	0.488	0.2	NaN	GJD2
Formation of xylulose-5-phosphate	0.488	0.2	NaN	SORD
FasL/ CD95L signaling	0.488	0.2	NaN	CASP8
Tetrapyrrole Biosynthesis II	0.488	0.2	NaN	ALAD
Lysine Degradation II	0.488	0.2	NaN	ALDH7A1
Glutathione Redox Reactions II	0.488	0.2	NaN	GSR
Myo-inositol Biosynthesis	0.488	0.2	NaN	IMPA1
Lysine Degradation V	0.488	0.2	NaN	ALDH7A1
2-oxobutanoate Degradation I	0.488	0.2	NaN	DLD
Lactose Degradation III	0.488	0.2	NaN	GLB1
Tyrosine Degradation I	0.488	0.2	NaN	GSTZ1
Acetate Conversion to Acetyl-CoA	0.488	0.2	NaN	ACSL1
RNA Polymerase I Transcription	0.486	0.0946	1.134	CAVIN1,HDAC1,MTA1,POLR2E,POLR2H,TBP,UBTF
Kinesins	0.484	0.0968	-2.449	KIF2A,KLC1,KLC2,TUBA1C,TUBB4A,TUBB4B
Gustation Pathway	0.477	0.0853	1.291	ABHD2,ADCY1,CACNA1S,CACNA2D1,CACNA2D4,CACNB1,CD36,DAGLB,GABRB2,GPR37,GUCY1B1,ITPR3,LIPA,LRRC8C,P2RX4,PRKAR2A,PRKAR2B,STIM1
BMAL1:CLOCK,NPAS2 activates circadian gene expression	0.475	0.111	NaN	NAMPT,NCOA1,SMARCD3
Pyroptosis	0.475	0.111	NaN	BAX,CASP3,CHMP6
p38 MAPK Signaling	0.472	0.0887	1.265	HSPB1,IL1RAP,MAP2K6,MAPK14,MAPKAPK2,MAPT,MEF2D,MKNK1,PLA2G4A,STAT1,TRAF2
NGF-stimulated transcription	0.467	0.103	0	CDK5,DNM2,F3,MEF2D
Transcriptional activity of SMAD2/SMAD3:SMAD4 heterotrimer	0.465	0.098	1	HDAC1,PARP1,PPM1A,STAT1,UBE2D3
Mismatch Repair	0.463	0.125	NaN	PCNA,POLD2
Th1 and Th2 Activation Pathway	0.45	0.0852	NaN	H2-Ab1,H2-DMb1,H2-Eb1,HLA-A,ITGB2,JAK1,LGALS9,MAP2K6,NCSTN,NFKB1,PIK3C3,PSEN1,STAT1,STAT3,VAV1
MTOR signalling	0.448	0.107	NaN	AKT2,EIF4E,EIF4G1
IL-17 Signaling	0.447	0.0847	2.5	AKT2,Chil3/Chil4,GSK3B,HSP90AA1,HSP90AB1,HSP90B1,JAK1,MAP2K6,MAPK10,MAPK14,NFKB1,PIK3C3,RALB,RAP1B,RRAS2,TRAF2
Signaling by FGFR1	0.446	0.0962	0.447	BRAF,CBL,FGF2,MKNK1,PTPN11
Telomere Maintenance	0.444	0.0899	0	CTC1,PCNA,POLD2,POLR2E,POLR2H,PPP6R3,RUVBL1,RUVBL2
Signaling by NOTCH1	0.438	0.0909	1.134	ADAM17,ARRB2,CNTN1,HDAC1,HDAC5,NCSTN,PSEN1
Prolactin receptor signaling	0.429	0.118	NaN	PTPN11,SH2B1
Metabolism of Angiotensinogen to Angiotensins	0.429	0.118	NaN	CTSD,CTSZ
Protein methylation	0.429	0.118	NaN	RPS2,VCP
FOXO-mediated transcription of cell cycle genes	0.429	0.118	NaN	CAV1,PCBP4
Spliceosomal Cycle	0.428	0.0943	0	EFTUD2,GPKOW,PPIE,PQBP1,SF3B1
Synthesis of Lipoxins (LX)	0.424	0.167	NaN	ALOX5AP
Choline catabolism	0.424	0.167	NaN	ALDH7A1
Acyl-CoA Hydrolysis	0.424	0.167	NaN	ACOT7
Tetrahydrofolate Salvage from 5,10-methenyltetrahydrofolate	0.424	0.167	NaN	MTHFD1
Pentose Phosphate Pathway (Non-oxidative Branch)	0.424	0.167	NaN	TALDO1
Acetyl-CoA Biosynthesis I (Pyruvate Dehydrogenase Complex)	0.424	0.167	NaN	DLD
Glycine Cleavage Complex	0.424	0.167	NaN	DLD
Folate Polyglutamylation	0.424	0.167	NaN	MTHFD1
VDR/RXR Activation	0.423	0.0897	0	CALB1,CAMP,GTF2B,IGFBP5,NCOA1,PRKCD,PSMC5
EGR2 and SOX10-mediated initiation of Schwann cell myelination	0.423	0.103	NaN	CYP51A1,LAMB1,LAMC1
Mitotic Prophase	0.411	0.0865	3	EMD,NUMA1,NUP188,NUP93,RAB1B,RANBP2,SEC13,TPR,USO1
TREM1 Signaling	0.409	0.0886	2.646	AKT2,ITGA5,ITGB1,MYD88,NFKB1,PLCG2,STAT3
NoRC negatively regulates rRNA expression	0.402	0.0896	0.816	HDAC1,POLR2E,POLR2H,SMARCA5,TBP,UBTF
FOXO-mediated transcription of oxidative stress, metabolic and neuronal genes	0.399	0.1	NaN	CAT,HDAC1,SOD2
RORA activates gene expression	0.398	0.111	NaN	NCOA1,SMARCD3
Heparan Sulfate Biosynthesis (Late Stages)	0.378	0.0851	-0.378	Ces1b/Ces1c,EXT2,HS2ST1,LARS1,PPME1,PRDX6,RPE65,SULT4A1
Erythrocytes take up oxygen and release carbon dioxide	0.373	0.143	NaN	CA2
Wax and plasmalogen biosynthesis	0.373	0.143	NaN	AGPS
TYSND1 cleaves peroxisomal proteins	0.373	0.143	NaN	AGPS
Ceramide Biosynthesis	0.373	0.143	NaN	SPTLC1
Thioredoxin Pathway	0.373	0.143	NaN	NXN
Phosphatidylcholine Biosynthesis I	0.373	0.143	NaN	CEPT1
Inositol Pyrophosphates Biosynthesis	0.373	0.143	NaN	PPIP5K1
Salvage Pathways of Pyrimidine Deoxyribonucleotides	0.373	0.143	NaN	UPP1
Regulation of TP53 Activity through Methylation	0.37	0.105	NaN	JMY,TTC5
Mineralocorticoid Biosynthesis	0.37	0.105	NaN	EBP,NSDHL
CREB Signaling in Neurons	0.359	0.0779	-0.686	ADCY1,AKT2,CACNA1S,CACNA2D1,CACNA2D4,CACNB1,CAMK2D,FGF2,GNA13,GNAI2,GNAI3,GNAO1,GNAT1,GNAT2,GNAZ,GNB1,GNB5,GPR179,GPR180,GPR37,GPR89A,GRIA3,GRM6,GTF2B,GUCY1B1,IGF2R,INSR,ITPR3,MAP2K1,NGFR,OPN1MW,OPN1SW,PIK3C3,PLCB1,PLCD3,PLCG2,POLR2E,POLR2H,PRKAR2A,PRKAR2B,PRKCD,RALB,RAP1B,RGR,RHO,RRAS2,S1PR2,TBP
Glucocorticoid Biosynthesis	0.343	0.1	NaN	EBP,NSDHL
Apelin Liver Signaling Pathway	0.343	0.1	NaN	GSK3B,MAPK10
Pulmonary Healing Signaling Pathway	0.343	0.0796	2	BRAF,CFL1,CFL2,LYN,MAPK10,MAPK14,MYD88,NFKB1,NGFR,PECAM1,PRKCD,RALB,RAP1B,RRAS2,STAT3,THBS1
MAPK targets/ Nuclear events mediated by MAP kinases	0.337	0.0909	NaN	MAPK10,MAPK14,MAPKAPK2
TNFR2 Signaling	0.337	0.0909	NaN	NFKB1,TNFAIP3,TRAF2
DNA damage-induced 14-3-3σ Signaling	0.334	0.087	1	AKT2,CASP3,CASP8,CASQ1
IL-23 Signaling Pathway	0.334	0.087	2	AKT2,NFKB1,PIK3C3,STAT3
TRAIL signaling	0.331	0.125	NaN	CASP8
STAT5 Activation	0.331	0.125	NaN	PTPN11
Regulation of NFE2L2 gene expression	0.331	0.125	NaN	NFKB1
Growth Hormone Signaling	0.32	0.0822	1.633	PIK3C3,PLCG2,PRKCD,PTPN6,STAT1,STAT3
Formation of the ureteric bud	0.32	0.0952	NaN	FOXC1,ITGB1
Heme signaling	0.319	0.0851	0	HMOX1,MEF2D,NCOA1,SMARCD3
Signaling by NOTCH2	0.318	0.0882	NaN	CNTN1,NCSTN,PSEN1
Methylglyoxal Degradation III	0.318	0.0882	NaN	Akr1b8,AKR7A2,DHRS1
Phase I - Functionalization of compounds	0.312	0.0796	1	ADH5,ALDH1B1,ARNT,CYP20A1,CYP51A1,MTARC2,NCOA1,PTGS1,TBXAS1
Binding and Uptake of Ligands by Scavenger Receptors	0.303	0.0789	2.333	AMBP,APOE,CALR,CD36,HSP90AA1,HSP90B1,HSPH1,SPARC,STAB1
Heparan Sulfate Biosynthesis	0.301	0.0792	-0.378	Ces1b/Ces1c,EXT2,HS2ST1,LARS1,PPME1,PRDX6,RPE65,SULT4A1
Oncogene Induced Senescence	0.301	0.0857	NaN	AGO3,MOV10,TNRC6B
Th2 Pathway	0.298	0.078	2.646	H2-Ab1,H2-DMb1,H2-Eb1,HLA-A,ITGB2,JAK1,NCSTN,NFKB1,PIK3C3,PSEN1,VAV1
Erythropoietin Signaling Pathway	0.296	0.0773	2.138	AKT2,ARNT,GSK3B,ITPR3,MACROH2A2,MAP2K1,NFKB1,PIK3C3,PRKCD,PTPN6,RAC2,RALB,RAP1B,RRAS2
Interleukin-1 processing	0.295	0.111	NaN	NFKB1
RHO GTPases Activate Rhotekin and Rhophilins	0.295	0.111	NaN	RHOC
Atorvastatin ADME	0.295	0.111	NaN	PON1
Histidine Degradation III	0.295	0.111	NaN	MTHFD1
MSP-RON Signaling Pathway	0.293	0.0806	NaN	ACTA1,F12,ITGAM,ITGB2,PIK3C3
Transcriptional regulation by the AP-2 (TFAP2) family of transcription factors	0.285	0.0833	NaN	APOE,NOP2,YEATS4
Irritable Bowel Syndrome Signaling Pathway	0.284	0.0761	3.838	ARPC2,ECM1,IL1RAP,LAMB1,MYD88,MYL1,MYL10,MYL11,MYL12B,MYL6,MYL6B,NFKB1,PIK3C3,RAC2,RHOC,RHOG,RHOT1,RHOT2,RIPK1,ROCK2,STAT3,TRAF2
TR/RXR Activation	0.271	0.0763	0.333	AKT2,ATP2A1,ENO1,ITGA5,ME1,NCOA1,PCNA,PFKP,PIK3C3,SLC2A1
Collagen degradation	0.269	0.0781	2.236	ADAM17,COL15A1,COL6A6,CTSB,CTSD
Neurotransmitter clearance	0.264	0.1	NaN	COMT
Caspase activation via Dependence Receptors in the absence of ligand	0.264	0.1	NaN	CASP3
RHOBTB3 ATPase cycle	0.264	0.1	NaN	HGS
Citrulline Biosynthesis	0.264	0.1	NaN	GLS
Transcriptional regulation by RUNX2	0.263	0.0784	1	AKT2,BAX,ITGA5,RBM14
Interleukin-7 signaling	0.258	0.0833	NaN	JAK1,STAT3
RAS processing	0.258	0.0833	NaN	LYPLA1,PDE6D
Androgen Biosynthesis	0.258	0.0833	NaN	EBP,NSDHL
Triglyceride metabolism	0.255	0.0789	NaN	CAV1,PPP1CA,PPP1CC
Signaling by NTRK2 (TRKB)	0.241	0.08	NaN	CDK5,PTPN11
Mitochondrial RNA degradation	0.241	0.08	NaN	GRSF1,MT-CYB
Erythrocytes take up carbon dioxide and release oxygen	0.237	0.0909	NaN	CA2
NAD Phosphorylation and Dephosphorylation	0.237	0.0909	NaN	NADK2
Folate Transformations I	0.237	0.0909	NaN	MTHFD1
WNT ligand biogenesis and trafficking	0.225	0.0769	NaN	TMED5,VPS26A
Pregnenolone Biosynthesis	0.225	0.0769	NaN	MICAL1,MICAL3
Neurotransmitter receptors and postsynaptic signal transmission	0.214	0.0833	NaN	GLRB
Vitamin D (calciferol) metabolism	0.214	0.0833	NaN	LGMN
HDR through MMEJ (alt-NHEJ)	0.214	0.0833	NaN	PARP1
Butyrophilin (BTN) family interactions	0.214	0.0833	NaN	XDH
Oleate Biosynthesis II (Animals)	0.214	0.0833	NaN	CYB5A
Mitochondrial iron-sulfur cluster biogenesis	0.193	0.0769	NaN	ISCA1
Cytosolic iron-sulfur cluster assembly	0.193	0.0769	NaN	MMS19
Platelet Aggregation (Plug Formation)	0.193	0.0769	NaN	F2
Passive transport by Aquaporins	0.193	0.0769	NaN	AQP4
SUMOylation of immune response proteins	0.193	0.0769	NaN	EIF2AK2
Advanced glycosylation endproduct receptor signaling	0.193	0.0769	NaN	DDOST
Transcriptional regulation of testis differentiation	0.193	0.0769	NaN	PTGDS
Cleavage and Polyadenylation of Pre-mRNA	0.193	0.0769	NaN	NUDT21
CDX Gastrointestinal Cancer Signaling Pathway	0	0.066	1.941	AKT2,BRAF,CYBB,GSK3B,JAK1,MAP2K1,MAPK14,NCF1,NCF2,NFKB1,PIK3C3,RAC2,STAT3
Pathogen Induced Cytokine Storm Signaling Pathway	0	0.0681	3.674	C3,Casp1,CASP3,CASP8,COL15A1,COL6A6,DHX58,FGG,H2-Ab1,IFIH1,IL1RAP,JAK1,MAPK10,MAPK14,MYD88,NFKB1,NGFR,RIGI,RIPK1,RYR1,RYR2,SLC2A1,STAT1,STAT3,STING1,ZBP1
Role of Osteoblasts in Rheumatoid Arthritis Signaling Pathway	0	0.0708	2.183	AKT2,CSNK1D,CSNK1G3,CTSA,CTSB,CTSC,CTSD,CTSH,CTSS,CTSZ,GSK3B,IGF2R,JAK1,PIK3C3,STAT1,STAT2,STAT3
Chaperone Mediated Autophagy Signaling Pathway	0	0.0659	-1.581	ATP6V0A1,ATP6V0D1,ATP6V1A,ATP6V1B2,ATP6V1C1,ATP6V1D,ATP6V1E1,ATP6V1G2,ATP6V1H,Casp1,CTSA,FCER1G,HK2,HSP90AA1,HSP90AB1,HSP90B1,Hspa1b,HSPA4,HSPA5,IDH1,LAMP2,MAPK14,MAPT,MEF2D,NFKB1,PIK3C3,PPP3CA,PPP3CB,PPP3CC,PSMA3,PSMA4,PSMB10,PSMB5,PSMB8,PSMB9,PSME1,PSME2,STING1,STIP1,TPT1,UCHL1,USP19
Activin Inhibin Signaling Pathway	0	0.0708	1.807	AKT2,GSK3B,IGHM,IL1RAP,MAP2K1,MAP2K6,MAPK10,MAPK14,MYD88,NFKB1,NGFR,PIK3C3,ROCK2,STAT3,TRAF2
NFKBIE Signaling Pathway	0	0.0178	0	DYSF,FCER1G,NFKB1,NGFR,PPP6R1,PPP6R3,RIPK1,TRAF2
Meiotic synapsis	0	0.0364	NaN	SUN2,SYNE2
Antimicrobial peptides	0	0.0612	NaN	CAMP,LTF,S100A9
Activation of Matrix Metalloproteinases	0	0.0303	NaN	PLG
Macroautophagy	0	0.0448	NaN	CHMP6,GABARAP,PIK3C3
Complement cascade	0	0.0735	3.162	C1QA,C1QB,C1QC,C3,C4a/C4b,CFB,CFH,F2,SERPING1,VTN
Regulation of beta-cell development	0	0.0238	NaN	AKT2
Cellular hexose transport	0	0.0455	NaN	SLC2A1
Pre-NOTCH Expression and Processing	0	0.0649	NaN	AGO3,ATP2A1,MOV10,SEL1L,TNRC6B
Bile acid and bile salt metabolism	0	0.0667	NaN	NCOA1,OSBPL1A,OSBPL3
Metabolism of steroid hormones	0	0.0526	NaN	HSD11B1,SERPINA6
Metabolism of folate and pterines	0	0.0588	NaN	MTHFD1
Immunoregulatory interactions between a Lymphoid and a non-Lymphoid cell	0	0.0419	3	B2M,C3,CD34,FCGR1A,HLA-A,ITGB1,ITGB2,SIGLEC1,VCAM1
Signaling by BMP	0	0.0323	NaN	UBE2D3
Generic Transcription Pathway	0	0.014	-1.633	ESRRB,HDAC1,HDAC5,NR2C2,RORB,ZNF706
DAP12 interactions	0	0.0465	NaN	B2M,PLCG2
Senescence-Associated Secretory Phenotype (SASP)	0	0.0541	2	ANAPC4,IGFBP7,NFKB1,STAT3
DNA Damage/Telomere Stress Induced Senescence	0	0.0179	NaN	EP400
Transcriptional regulation of pluripotent stem cells	0	0.0588	NaN	STAT3
SUMOylation of transcription factors	0	0.05	NaN	MTA1
Class A/1 (Rhodopsin-like receptors)	0	0.0392	0.277	ANXA1,C3,ECE1,F2,GPR37,NLN,OPN1MW,OPN1SW,PLPPR4,PSAP,RGR,RHO,S1PR2
Class B/2 (Secretin family receptors)	0	0.0421	-2	GNB1,GNB5,GNGT1,GNGT2
NCAM signaling for neurite out-growth	0	0.0635	1	CACNA1S,CACNB1,COL6A6,NCAM1
Energy dependent regulation of mTOR by LKB1-AMPK	0	0.0345	NaN	PPM1A
ATF4 activates genes in response to endoplasmic reticulum stress	0	0.0741	NaN	EXOSC8,KHSRP
Unfolded Protein Response (UPR)	0	0.0526	NaN	HSPA5
Transcriptional regulation of white adipocyte differentiation	0	0.0595	0.447	ADIPOQ,CD36,NCOA1,NFKB1,SMARCD3
Olfactory Signaling Pathway	0	0.0541	-2	ANO2,CNGA2,CNGB1,GNB1
Regulation of lipid metabolism by PPARalpha	0	0.0756	0.333	ABCA1,ACSL1,ARNT,CD36,HMGCS1,HMGCS2,ME1,NCOA1,SMARCD3
G alpha (q) signalling events	0	0.0402	-1.134	ANXA1,F2,GNB1,GNB5,GNGT1,GNGT2,PLCB1
G alpha (s) signalling events	0	0.0621	-1	ADCY1,ARRB2,GNAI2,GNAI3,GNAZ,GNB1,GNB5,GNGT1,GNGT2
Class C/3 (Metabotropic glutamate/pheromone receptors)	0	0.025	NaN	GRM6
SIRT1 negatively regulates rRNA expression	0	0.0345	NaN	TBP
ERCC6 (CSB) and EHMT2 (G9a) positively regulate rRNA expression	0	0.0541	NaN	HDAC1,MTA1
SUMOylation of DNA methylation proteins	0	0.0625	NaN	PHC2
O-linked glycosylation	0	0.0619	1.134	GALNT1,GALNT2,MUC4,POFUT2,POMT1,THBS1,THSD7A
Activation of anterior HOX genes in hindbrain during early embryogenesis	0	0.0238	NaN	POLR2E,POLR2H
Activated PKN1 stimulates transcription of AR regulated genes KLK2 and KLK3	0	0.0357	NaN	PKN1
Surfactant metabolism	0	0.0625	NaN	CKAP4,CTSH
HDR through Homologous Recombination (HRR) or Single Strand Annealing (SSA)	0	0.0439	-0.447	BABAM1,PCNA,POLD2,UBE2N,UBE2V2
Fanconi Anemia Pathway	0	0.0263	NaN	WDR48
Interleukin-10 signaling	0	0.0444	NaN	JAK1,STAT3
tRNA processing in the mitochondrion	0	0.0488	NaN	MT-CYB,TRNT1
rRNA processing	0	0.0312	NaN	MT-CYB
Regulation of TP53 Activity through Phosphorylation	0	0.043	0	CDK5,MAPK14,SSRP1,TBP
Keratinization	0	0.0139	NaN	CAPN1,JUP,TGM1
Regulation of TP53 Expression and Degradation	0	0.0526	NaN	AKT2,USP7
RNA Polymerase III Transcription	0	0.0732	NaN	POLR2E,POLR2H,TBP
Processing of Capped Intronless Pre-mRNA	0	0.0345	NaN	NUDT21
Nucleosome assembly	0	0.0408	NaN	RUVBL1,SMARCA5
RET signaling	0	0.0488	NaN	PTPN11,RAP1GAP
Collagen chain trimerization	0	0.0455	NaN	COL15A1,COL6A6
Signaling by NOTCH3	0	0.06	NaN	NCSTN,PSEN1,STAT1
Transcriptional regulation of granulopoiesis	0	0.0392	NaN	PML,STAT3
Sensory perception of taste	0	0.0426	NaN	GNB1,ITPR3
Aspirin ADME	0	0.0455	NaN	BSG,SLC16A1
Formation of WDR5-containing histone-modifying complexes	0	0.0476	NaN	DR1,HCFC1
FXR/RXR Activation	0	0.0718	0	AIFM2,AKT2,APOE,CASP8,FETUB,Gstm6,GSTZ1,HMOX1,MAPK10,MGST3,NFKB1,NQO1,PLTP,PON1
BBSome Signaling Pathway	0	0.0669	-2.921	ARRB2,BBS1,BBS2,BBS4,BBS5,BBS7,BBS9,CCT2,CCT4,CCT5,CCT6A,EPHB2,GPR179,GPR180,GPR37,GPR89A,GRM6,INSR,LZTFL1,MAPK14,MYL11,OPN1MW,OPN1SW,PRKAR2A,PRKAR2B,PRKCD,RGR,RHO,S1PR2,STAT3,STX3,TCP1,TTC8
HEY1 Signaling Pathway	0	0.0435	1.89	AKT2,ARNT,BAX,HDAC1,NCSTN,PIK3C3,PSEN1
Sleep REM Signaling Pathway	0	0.066	-1.134	CFL1,CFL2,EIF4E,MKNK1,NGFR,PRKAR2A,PRKAR2B
Cohesin Chromatin Regulation Pathway	0	0.038	0	ANAPC4,CDHR1,DDX5,FTO,MACROH2A1,NUMA1,PDS5A,POLR2E,POLR2H,SMARCA5
Histone Modification Signaling Pathway	0	0.07	0.894	BAZ1B,CAPN1,DPF3,ELP3,HAT1,HDAC1,HDAC5,MACROH2A1,MAPK10,NFKB1,PRMT1,SIRT2,SMNDC1,SMYD1,SND1,TGM2,XRCC5,XRCC6,YWHAE,YWHAQ,YWHAZ
Chromatin organization	0	0.0745	0.943	COPRS,DR1,ELP1,ELP3,ELP6,EP400,HAT1,HCFC1,HDAC1,MTA1,NCOA1,NFKB1,PRMT1,PRMT7,RPS2,RUVBL1,RUVBL2,SMARCD3,YEATS4
rRNA modification in the nucleus and cytosol	0	0.0725	2.236	NOL11,NOP2,PDCD11,RCL1,RPS2
Cardiogenesis	0	0.037	NaN	SMYD1
Paracetamol ADME	0	0.069	NaN	ACY1,GGT1
Formation of the nephric duct	0	0.0556	NaN	FGF2
Regulation of endogenous retroelements	0	0.0577	0.816	BCL7B,BCL7C,DPF3,HDAC1,MTA1,SMARCD3
Complex IV assembly	0	0.0417	NaN	COX4I2,COX7A1
Lung Ionic Balance Signaling Pathway	0	0.0536	-0.756	Atp1a2,ATP1A3,ATP1B1,ATP1B2,CNGA1,CNGA2,CNGB1,CPOX,GPR179,GPR180,GPR37,GPR89A,GRM6,LYN,MYH9,OPN1MW,OPN1SW,PLCB1,PLCD3,PLCG2,PRKAR2A,PRKAR2B,PRKCD,RGR,RHO,ROCK2,S1PR2,VDAC1
TRIM21 Intracellular Antibody Signaling Pathway	0	0.0511	2.043	ELAVL1,GMPS,IFI35,IGHM,JAK1,NFKB1,NMI,PSMA3,PSMA4,PSMB10,PSMB5,PSMB8,PSMB9,PSMC5,PSMD2,PSMD5,PSMD6,PSMD7,PSMD9,PSME1,PSME2,RIGI,STAT1,STAT2,STING1,TRIM21,UBE2N,USP7,VCP
Bone Mineralization Signaling Pathway	0	0.0556	0	ATP2B1,CALB1,FGF2,IGF2R,NHERF1,PLCB1,PLCD3,PLCG2
ID3 Signaling Pathway	0	0.0124	1.732	ADIPOQ,AKT2,ANAPC4,CYBB,FCER1G,IGHM,NCF1,NCF2,RAC2,RALB,RAP1B,RRAS2
Preeclampsia Signaling Pathway	0	0.0745	0	AKT2,COMT,ELAVL1,HMOX1,JAK1,MAPK10,MYD88,NFKB1,NT5E,PIK3C3,STAT3,VCAM1
Role of BRCA1 in DNA Damage Response	0	0.0375	NaN	BABAM1,SMARCD3,STAT1
Role of NFAT in Regulation of the Immune Response	0	0.0382	1.134	AKT2,CSNK1D,CSNK1G3,ELP1,FCER1G,FCGR1A,Fcgr2b,GNA13,GNAI2,GNAI3,GNAO1,GNAT1,GNAT2,GNAZ,GNB1,GNB5,GSK3B,H2-Ab1,H2-DMb1,H2-Eb1,HLA-A,IGHM,IPO5,ITPR3,KPNA2,KPNA3,LYN,MAP2K1,MEF2D,NFKB1,OPN1SW,PIK3C3,PLCB1,PLCG2,PPP3CA,PPP3CB,PPP3CC,RALB,RAP1B,RRAS2
FcγRIIB Signaling in B Lymphocytes	0	0.0244	1.89	CACNA1S,CACNA2D1,CACNA2D4,CACNB1,IGHM,ITPR3,LYN,MAPK10,PIK3C3,PLCG2,RALB,RAP1B,RRAS2
CCR5 Signaling in Macrophages	0	0.0399	1.134	CACNA1S,CACNA2D1,CACNA2D4,CACNB1,FCER1G,GNA13,GNAI2,GNAI3,GNAO1,GNAT1,GNAT2,GNAZ,GNB1,GNB5,ITPR3,MAPK10,MAPK14,OPN1SW,PLCG2,PRKCD
Calcium-induced T Lymphocyte Apoptosis	0	0.0301	0.333	ATP2A1,CAPN2,FCER1G,H2-Ab1,H2-DMb1,H2-Eb1,HDAC1,HLA-A,ITPR3,MEF2D,PPP3CA,PPP3CB,PPP3CC,PRKCD
Cytotoxic T Lymphocyte-mediated Apoptosis of Target Cells	0	0.0117	NaN	B2M,CASP3,CASP8,FCER1G,HLA-A
Airway Pathology in Chronic Obstructive Pulmonary Disease	0	0.0526	1.342	AMBP,APOD,APOM,FGF2,ORM1,PTGDS
CTLA4 Signaling in Cytotoxic T Lymphocytes	0	0.0525	-2.117	AKT2,AP1B1,AP1S1,AP2A2,B2M,CLTA,CLTB,CLTC,FCER1G,GSK3B,H2-Ab1,H2-DMb1,H2-Eb1,H2-Q8,HLA-A,HMOX1,ITGB1,ITGB2,LYN,MAPK10,MAPK14,NFKB1,PIK3C3,PLCG2,PLD3,PLD4,PTPN11,RAC2,RALB,RAP1B,RRAS2,VAV1
T Helper Cell Differentiation	0	0.0169	NaN	FCER1G,H2-Ab1,H2-DMb1,H2-Eb1,HLA-A,NGFR,STAT1,STAT3
CD28 Signaling in T Helper Cells	0	0.0536	1.279	ACTR2,ACTR3,AKT2,ARPC1A,ARPC1B,ARPC2,ARPC3,ARPC4,ARPC5,CSK,ELP1,FCER1G,H2-Ab1,H2-DMb1,H2-Eb1,HLA-A,ITPR3,MAP2K1,MAPK10,NFKB1,PIK3C3,PPP3CA,PPP3CB,PPP3CC,PTPN11,PTPN6,PTPRC,VAV1
IL-15 Signaling	0	0.0209	2.53	AKT2,IGHM,JAK1,MAP2K1,MAPK14,NFKB1,PIK3C3,RALB,RAP1B,RRAS2,STAT3
Dendritic Cell Maturation	0	0.0412	1.147	AKT2,B2M,DDR2,ELP1,FCER1G,FCGR1A,Fcgr2b,FSCN1,FSCN2,H2-Ab1,H2-DMb1,H2-Eb1,HLA-A,IGHM,MAPK10,MAPK14,MYD88,NFKB1,NGFR,PIK3C3,PLCB1,PLCD3,PLCG2,STAT1,STAT2
Factors Promoting Cardiogenesis in Vertebrates	0	0.0596	0.333	CAMK2D,GSK3B,MAPK10,MAPK14,PLCB1,PLCD3,PLCG2,PRKCD,ROCK2
ICOS-ICOSL Signaling in T Helper Cells	0	0.0312	0	AKT2,CAMK2D,CSK,FCER1G,H2-Ab1,H2-DMb1,H2-Eb1,HLA-A,ITPR3,NFKB1,PIK3C3,PPP3CA,PPP3CB,PPP3CC,PTPRC,VAV1
Lipid Antigen Presentation by CD1	0	0.0145	1.633	AP2A2,ARF6,B2M,CALR,FCER1G,PSAP
Cell Cycle Regulation by BTG Family Proteins	0	0.0263	NaN	PRMT1
Mitotic Roles of Polo-Like Kinase	0	0.0746	NaN	ANAPC4,CAPN1,HSP90AA1,HSP90AB1,HSP90B1
Role of CHK Proteins in Cell Cycle Checkpoint Control	0	0.0172	NaN	PCNA
DNA Methylation and Transcriptional Repression Signaling	0	0.0612	0.447	CDK11B,CDK5,HDAC1,MTA1,SMUG1,TCF25
ATM Signaling	0	0.04	NaN	MAPK10,MAPK14,PPP1CC,USP7
Role of OCT4 in Mammalian Embryonic Stem Cell Pluripotency	0	0.0435	NaN	PARP1,TDRD7
Role of NANOG in Mammalian Embryonic Stem Cell Pluripotency	0	0.0732	2.333	AKT2,GSK3B,JAK1,MAP2K1,PIK3C3,RALB,RAP1B,RRAS2,STAT3
Type I Diabetes Mellitus Signaling	0	0.0371	2.138	CASP3,CASP8,FCER1G,GAD1,H2-Ab1,H2-DMb1,H2-Eb1,HLA-A,IL1RAP,JAK1,MAP2K6,MAPK10,MAPK14,MYD88,NFKB1,NGFR,RIPK1,STAT1,TRAF2
Small Cell Lung Cancer Signaling	0	0.0714	1.342	AKT2,HDAC1,HDAC5,NFKB1,PIK3C3,TRAF2,TRAF3
Basal Cell Carcinoma Signaling	0	0.0141	NaN	GSK3B
Primary Immunodeficiency Signaling	0	0.0645	NaN	IGHM,PTPRC,TAP1,TAP2
Allograft Rejection Signaling	0	0.0162	NaN	B2M,FCER1G,H2-Ab1,H2-DMb1,H2-Eb1,H2-Q8,HLA-A,IGHM
Autoimmune Thyroid Disease Signaling	0	0.013	NaN	FCER1G,H2-Ab1,H2-DMb1,H2-Eb1,HLA-A,IGHM
Bladder Cancer Signaling	0	0.0672	1.342	FGF2,HDAC1,HDAC5,MAP2K1,RALB,RAP1B,RRAS2,THBS1
Graft-versus-Host Disease Signaling	0	0.0111	NaN	FCER1G,H2-Ab1,H2-DMb1,H2-Eb1,HLA-A
p70S6K Signaling	0	0.0379	1.886	AKT2,BCAP31,F2,GNAI2,GNAI3,IGHM,JAK1,LYN,MAP2K1,MAPT,OPN1SW,PIK3C3,PLCB1,PLCD3,PLCG2,PRKCD,RALB,RAP1B,RRAS2,YWHAE,YWHAQ,YWHAZ
G Protein Signaling Mediated by Tubby	0	0.0341	-0.258	FCER1G,GNA13,GNAI2,GNAI3,GNAO1,GNAT1,GNAT2,GNAZ,GNB1,GNB5,INSR,NAMPT,OPN1SW,PLCB1,PLCG2,VAV1
Communication between Innate and Adaptive Immune Cells	0	0.00531	NaN	B2M,FCER1G,H2-Eb1,HLA-A,IGHM
Systemic Lupus Erythematosus Signaling	0	0.0197	NaN	AKT2,CBL,EFTUD2,FCER1G,FCGR1A,Fcgr2b,HLA-A,IGHM,LSM12,LYN,PIK3C3,PLCG2,PRPF4,PRPF40A,PRPF6,PRPF8,PTPN6,PTPRC,RALB,RAP1B,RRAS2
CDC42 Signaling	0	0.0744	3.272	ACTR2,ACTR3,ARHGEF6,ARPC1A,ARPC1B,ARPC2,ARPC3,ARPC4,ARPC5,B2M,CDC42BPA,CFL1,CFL2,DIAPH1,EXOC4,EXOC6,FCER1G,GSK3B,H2-Ab1,H2-DMb1,H2-Eb1,H2-Q8,HLA-A,IQGAP1,ITGA5,ITGAM,ITGB1,ITGB2,ITGB4,ITGB5,ITGB6,ITGB8,MAPK10,MAPK14,MYL1,MYL10,MYL11,MYL12B,MYL6,MYL6B,PAK2,VAV1,WASL
FAK Signaling	0	0.0483	1.732	ACTR2,ACTR3,AKT2,ARHGEF6,ARPC1A,ARPC1B,ARPC2,ARPC3,ARPC4,ARPC5,CAPN1,CAPN2,CAPN5,CAPN7,CRK,CSK,DOCK1,ECM1,FCER1G,GPR179,GPR180,GPR37,GPR89A,GRM6,GSK3B,ITGA5,ITGAM,ITGB1,ITGB2,ITGB4,ITGB5,ITGB6,ITGB8,MAP2K1,MAPK10,MAPK14,NFKB1,OPN1MW,OPN1SW,PAK2,PIK3C3,PLCG2,RALB,RAP1B,RGR,RHO,RRAS2,S1PR2,SDCBP,WASL
Hereditary Breast Cancer Signaling	0	0.058	2.121	AKT2,FGF2,PIK3C3,POLR2E,POLR2H,RALB,RAP1B,RRAS2
Phospholipase C Signaling	0	0.0489	1.667	ADCY1,ARHGEF1,ARHGEF18,ARHGEF2,ARHGEF6,FCER1G,Fcgr2b,GNA13,GNB1,GNB5,GUCY1B1,HDAC1,HDAC5,HMOX1,IGHM,ITGA5,ITGAM,ITGB1,ITGB2,ITGB4,ITGB5,ITGB6,ITGB8,ITPR3,LYN,MAP2K1,MARCKS,MEF2D,MYL1,MYL10,MYL11,MYL12B,MYL6,MYL6B,NFKB1,PEBP1,PLA2G4A,PLCB1,PLCD3,PLCG2,PLD3,PLD4,PPP3CA,PPP3CB,PPP3CC,PRKCD,RAC2,RALB,RAP1B,RHOC,RHOG,RHOT1,RHOT2,RRAS2,TGM2
Altered T Cell and B Cell Signaling in Rheumatoid Arthritis	0	0.00848	NaN	FCER1G,H2-Ab1,H2-DMb1,H2-Eb1,HLA-A,IGHM,NFKB1,TRAF3
B Cell Development	0	0.0122	NaN	H2-Ab1,H2-DMb1,H2-Eb1,HLA-A,IGHM,PTPRC
Breast Cancer Regulation by Stathmin1	0	0.0677	1.183	ARHGEF1,ARHGEF18,ARHGEF2,ARHGEF6,CAMK2D,FGF2,GNA13,GNB1,GNB5,GPR179,GPR180,GPR37,GPR89A,GRM6,MAP2K1,NFKB1,OPN1MW,OPN1SW,PIK3C3,PLCB1,PPP1CA,PPP1CC,PPP1R7,PRKAR2A,PRKAR2B,PRKCD,RAC2,RALB,RAP1B,RGR,RHO,RRAS2,S1PR2,STAT3,TSG101,TUBA1C,Tuba4a,TUBB,Tubb2b,TUBB4A,TUBB4B
Regulation of IL-2 Expression in Activated and Anergic T Lymphocytes	0	0.0278	0.832	ELP1,FCER1G,MAP2K1,MAPK10,NFKB1,PLCG2,PPP3CA,PPP3CB,PPP3CC,RALB,RAP1B,RRAS2,VAV1
Role of WNT/GSK-3β Signaling in the Pathogenesis of Influenza	0	0.0513	NaN	CSNK1D,CSNK1G3,GSK3B,NCOA1
NUR77 Signaling in T Lymphocytes	0	0.0308	-1.265	B2M,CASP3,FCER1G,H2-Ab1,H2-DMb1,H2-Eb1,H2-Q8,HDAC1,HLA-A,MAP2K1,MEF2D,PCNA,PPP3CA,PPP3CB,PPP3CC,PRKCD
PKCθ Signaling in T Lymphocytes	0	0.0411	1.807	CACNA1S,CACNA2D1,CACNA2D4,CACNB1,CAMK2D,FCER1G,H2-Ab1,H2-DMb1,H2-Eb1,HLA-A,ITPR3,MAP3K4,NFKB1,PIK3C3,PLCG2,PPP3CA,PPP3CB,PPP3CC,RAC2,RALB,RAP1B,RRAS2,VAV1
Role of Lipids/Lipid Rafts in the Pathogenesis of Influenza	0	0.0417	NaN	FDPS
Antiproliferative Role of TOB in T Cell Signaling	0	0.00469	NaN	DPP7,FCER1G
OX40 Signaling Pathway	0	0.0228	0.447	B2M,FCER1G,H2-Ab1,H2-DMb1,H2-Eb1,H2-Q8,HLA-A,MAPK10,NFKB1,TRAF2,TRAF3
PI3K Signaling in B Lymphocytes	0	0.0355	0.894	AKT2,C3,CAMK2D,CBL,CD180,IGHM,ITPR3,LYN,MAP2K1,NFKB1,PLCB1,PLCD3,PLCG2,PPP3CA,PPP3CB,PPP3CC,PTPRC,RALB,RAP1B,RRAS2,VAV1
Cyclins and Cell Cycle Regulation	0	0.0349	NaN	GSK3B,HDAC1,HDAC5
Mismatch Repair in Eukaryotes	0	0.0526	NaN	PCNA
Assembly of RNA Polymerase III Complex	0	0.0714	NaN	TBP
Role of IL-17A in Psoriasis	0	0.0714	NaN	S100A9
Role of IL-17F in Allergic Inflammatory Airway Diseases	0	0.0435	NaN	MAP2K1,NFKB1
Hematopoiesis from Pluripotent Stem Cells	0	0.00446	NaN	FCER1G,IGHM
Bupropion Degradation	0	0.0385	NaN	CYP51A1
Thyroid Hormone Metabolism II (via Conjugation and/or Degradation)	0	0.0484	NaN	EXT2,Ugt1a6a/Ugt1a6b,Ugt1a7c
Nicotine Degradation III	0	0.0667	NaN	CYP51A1,EXT2,FMO5,Ugt1a6a/Ugt1a6b,Ugt1a7c
Superpathway of Citrulline Metabolism	0	0.0625	NaN	GLS
Melatonin Degradation I	0	0.0471	NaN	CYP51A1,EXT2,Ugt1a6a/Ugt1a6b,Ugt1a7c
NAD Salvage Pathway II	0	0.0435	NaN	NT5E
Estrogen Biosynthesis	0	0.0638	NaN	Akr1b8,CYP51A1,HSD17B8
Chondroitin Sulfate Biosynthesis	0	0.0282	NaN	HS2ST1,SULT4A1
Dermatan Sulfate Biosynthesis	0	0.0274	NaN	HS2ST1,SULT4A1
Glutathione-mediated Detoxification	0	0.0588	NaN	Gstm6,GSTZ1,MGST3
Dermatan Sulfate Biosynthesis (Late Stages)	0	0.0333	NaN	HS2ST1,SULT4A1
Nicotine Degradation II	0	0.0588	2	CYP51A1,EXT2,FMO5,Ugt1a6a/Ugt1a6b,Ugt1a7c
Chondroitin Sulfate Biosynthesis (Late Stages)	0	0.0317	NaN	HS2ST1,SULT4A1
Superpathway of Melatonin Degradation	0	0.044	NaN	CYP51A1,EXT2,Ugt1a6a/Ugt1a6b,Ugt1a7c
Histidine Degradation VI	0	0.0741	NaN	MICAL1,MICAL3
Acetone Degradation I (to Methylglyoxal)	0	0.0732	NaN	Akr1b8,CYP51A1,DHRS1
Inhibition of Matrix Metalloproteases	0	0.0263	NaN	ADAM17
Granulocyte Adhesion and Diapedesis	0	0.0735	NaN	CLDN5,EZR,GLG1,GNAI2,GNAI3,IL1RAP,ITGAM,ITGB1,ITGB2,JAM3,MSN,NGFR,OPN1SW,PECAM1,VCAM1
Role of p14/p19ARF in Tumor Suppression	0	0.069	NaN	PIK3C3,UBTF
TEC Kinase Signaling	0	0.0657	2.4	ACTA1,FCER1G,GNA13,GNAI2,GNAI3,GNAO1,GNAT1,GNAT2,GNAZ,GNB1,GNB5,GTF2I,ITGA5,ITGAM,ITGB1,ITGB2,ITGB4,ITGB5,ITGB6,ITGB8,JAK1,LYN,MAPK10,NFKB1,OPN1SW,PAK2,PIK3C3,PLCG2,PRKCD,RAC2,RHOC,RHOG,RHOT1,RHOT2,STAT1,STAT2,STAT3,VAV1
Adipogenesis pathway	0	0.0725	2.53	CDK5,CTBP1,CTBP2,FGF2,HAT1,HDAC1,HDAC5,PPIP5K1,RBP1,SIRT2
PCP (Planar Cell Polarity) Pathway	0	0.0333	NaN	MAPK10,ROCK2
Cell Cycle: G1/S Checkpoint Regulation	0	0.0725	0.447	GSK3B,HDAC1,HDAC5,RPL11,RPL5
Nucleotide Excision Repair Pathway	0	0.0541	NaN	POLR2E,POLR2H
SAPK/JNK Signaling	0	0.0339	1.291	CRK,FCER1G,GNA13,GNB1,GNB5,HNRNPK,MAP3K4,MAPK10,MAPK8IP3,MINK1,PIK3C3,RAC2,RALB,RAP1B,RIPK1,RRAS2,TRAF2
IL-4 Signaling	0	0.033	3.153	AKT2,Alox15,COL15A1,COL6A6,FCER1G,GNAI2,GNAI3,H2-Ab1,JAK1,MAPK14,NFKB1,OPN1SW,PIK3C3,PTPN6,RALB,RAP1B,RRAS2,STAT3,TGM2
B Cell Receptor Signaling	0	0.0517	1.671	AKT2,APBB1IP,CAMK2D,CFL1,CFL2,CSK,ELP1,Fcgr2b,GSK3B,IGHM,INPP5K,INPPL1,LYN,MAP2K1,MAP2K6,MAP3K4,MAPK14,NFKB1,OCRL,PIK3C3,PLCG2,PPP3CA,PPP3CB,PPP3CC,PTPN11,PTPN6,PTPRC,RAC2,RALB,RAP1B,RRAS2,SYNJ1,VAV1
WNT/β-catenin Signaling	0	0.0636	0.707	AKT2,APPL2,CD44,CDH3,CSNK1D,CSNK1G3,GNAO1,GSK3B,HDAC1,ILK,RUVBL2
TGF-β Signaling	0	0.0722	1.134	HDAC1,MAP2K1,MAP2K6,MAPK14,RALB,RAP1B,RRAS2
NF-κB Signaling	0	0.042	1.46	AKT2,BRAF,CASP8,EIF2AK2,FCER1G,GSK3B,HDAC1,IGF2R,INSR,MAP2K6,MYD88,NFKB1,NGFR,PIK3C3,PLCG2,RALB,RAP1B,RIPK1,RRAS2,TNFAIP3,TRAF2,TRAF3,UBE2N,UBE2V1
T Cell Receptor Signaling	0	0.0482	1.8	AKT2,B2M,CBL,CSK,ELP1,FCER1G,GSK3B,H2-Ab1,H2-DMb1,H2-Eb1,H2-Q8,HLA-A,ITGB1,ITGB2,MAP2K1,MAP2K6,MAPK14,NFKB1,PIK3C3,PLCG2,PPP3CA,PPP3CB,PPP3CC,PTPN11,PTPN6,PTPRC,RALB,RAP1B,RRAS2,VAV1
Th17 Activation Pathway	0	0.0163	1.414	FCER1G,HSP90AA1,HSP90AB1,HSP90B1,JAK1,MYD88,NFKB1,STAT3
SPINK1 Pancreatic Cancer Pathway	0	0.0462	NaN	CPD,CTSA,CTSB
Apelin Cardiac Fibroblast Signaling Pathway	0	0.0435	NaN	AKT2
T Cell Exhaustion Signaling Pathway	0	0.03	0.905	AKT2,FCER1G,H2-Ab1,HLA-A,JAK1,LGALS9,MAPK10,PIK3C3,PLCG2,PTPN11,PTPN6,RALB,RAP1B,RRAS2,STAT1,STAT2,STAT3
Systemic Lupus Erythematosus in T Cell Signaling Pathway	0	0.0574	0.87	AKT2,B2M,CASP3,CASP8,CASQ1,CBL,CD44,EZR,FCER1G,GNA13,GNAI2,GNAI3,H2-Ab1,H2-DMb1,H2-Eb1,H2-Q8,HLA-A,MAP2K1,MAP2K6,MSN,OPN1SW,PIK3C3,PPP3CA,PPP3CB,PPP3CC,RAC2,RALB,RAP1B,RHOC,RHOG,RHOT1,RHOT2,ROCK2,RRAS2,STAT3,STIM1,VAV1
Systemic Lupus Erythematosus in B Cell Signaling Pathway	0	0.0508	3.333	AKT2,CBL,CSK,Fcgr2b,GSK3B,IFIH1,IFIT2,IGHM,INPP5K,INPPL1,ISG15,JAK1,LYN,MAP2K1,MYD88,NFKB1,OCRL,PIK3C3,PLCG2,PPP3CA,PPP3CB,PPP3CC,PRKCD,PTPN11,PTPN6,RAC2,RALB,RAP1B,RRAS2,STAT1,STAT2,STAT3,STING1,SYNJ1,TRAF2,TRAF3,VAV1
HOTAIR Regulatory Pathway	0	0.0727	3.464	AGO3,AKT2,CD44,ELAVL1,HDAC1,NFKB1,PIK3C3,RHOC,ROCK2,STAT3,STK38,VIM
Regulation of the Epithelial Mesenchymal Transition in Development Pathway	0	0.0581	2.236	ADAM17,GSK3B,NCSTN,NFKB1,PSEN1
Kinetochore Metaphase Signaling Pathway	0	0.068	0	ANAPC4,BUB3,MACROH2A1,PPP1CA,PPP1CC,PPP1R7,ZW10

## Sheet: Can Path PRGF vs Disease 
© 2000-2025 QIAGEN. All rights reserved.
Ingenuity Canonical Pathways	-log(p-value)	Ratio	z-score	Molecules
Striated Muscle Contraction	11.2	0.278	3.162	ACTN2,MYH3,MYL1,MYL2,TNNI1,TNNI2,TNNT3,TPM1,TPM2,TPM3
Calcium Signaling	11.1	0.0872	-2.121	ATF2,CACNA1S,CASQ1,GRIA3,MYH2,MYH3,MYH4,MYL1,MYL2,PPP3CA,PRKAR1B,PRKAR2B,SLC8A1,TNNI1,TNNI2,TNNT3,TPM1,TPM2,TPM3
Protein Kinase A Signaling	10.5	0.0606	-2.138	ADD2,ATF2,GDPD1,GNAI1,GNAI3,GNG13,GNG3,MAP2K2,MTMR7,MYH2,MYH4,MYL1,MYL10,MYL11,MYL2,PPP3CA,PRKAR1B,PRKAR2B,PRKCA,SMPDL3B,TNNI1,TNNI2,YWHAG,YWHAQ
RHOGDI Signaling	9.19	0.0773	-0.707	CDH3,GNAI1,GNAI3,GNAO1,GNG13,GNG3,ITGB6,MYH2,MYH3,MYH4,MYL1,MYL10,MYL11,MYL2,PIP4K2C,PRKCA,WASL
Oxytocin Signaling Pathway	9.11	0.0667	-0.688	ABCB8,ATF2,CACNA1S,GAD1,GNAI1,GNAI3,GNAO1,GNG13,GNG3,MFN2,MYH2,MYH3,MYH4,MYL1,MYL2,PPP3CA,PRKAR1B,PRKAR2B,PRKCA
Opioid Signalling	8.21	0.122	-2.714	CDK5,GNAI1,GNAI3,GNG13,GNG3,NBEA,PPP2R1A,PPP3CA,PRKAR1B,PRKAR2B,PRKCA
Axonal Guidance Signaling	8.18	0.0464	NaN	CDK5,EIF4E,GNAI1,GNAI3,GNAO1,GNG13,GNG3,ITGB6,KLC1,MAP2K2,MYL1,MYL10,MYL11,MYL2,NTNG1,PMPCB,PPP3CA,PRKAR1B,PRKAR2B,PRKCA,SEMA7A,SRGAP3,TUBB4A,WASL
Estrogen Receptor Signaling	7.94	0.0511	0	AGT,ATF2,CACNA1S,EIF4E,GNAI1,GNAI3,GNAO1,GNG13,GNG3,MAP2K2,MED18,MED23,MYL1,MYL10,MYL11,MYL2,NCOR2,NDUFAB1,PRKAR1B,PRKAR2B,PRKCA
MHC class II antigen presentation	7.58	0.0938	-3.464	DCTN2,DCTN4,DCTN5,DNM1,DNM3,DYNC1I1,KIF5B,KIF5C,KLC1,KLC2,OSBPL1A,TUBB4A
LXR/RXR Activation	7.51	0.0923	2.828	AGT,AHSG,APOB,APOH,C3,CYP51A1,GC,Kng1/Kng2,NCOR2,Serpina1a (includes others),SERPINF2,TF
GABA Receptor Signaling	7.4	0.0902	NaN	ABAT,CACNA1S,DNM1,GABARAP,GABBR2,GAD1,GNAI1,GNAI3,GNAO1,GNG13,GNG3,GPHN
Cardiac Hypertrophy Signaling	7.25	0.0613	-0.277	ATF2,CACNA1S,EIF4E,GNAI1,GNAI3,GNAO1,GNG13,GNG3,MAP2K2,MYL1,MYL10,MYL11,MYL2,PPP3CA,PRKAR1B,PRKAR2B
GABAergic Receptor Signaling Pathway (Enhanced)	7.15	0.0857	-1.732	ABAT,CACNA1S,GABBR2,GAD1,GNAI1,GNAI3,GNAO1,GNG13,GNG3,GPHN,PRKAR1B,PRKAR2B
Signaling by Rho Family GTPases	7.12	0.0599	1	CDH3,GNAI1,GNAI3,GNAO1,GNG13,GNG3,ITGB6,MAP2K2,MYL1,MYL10,MYL11,MYL2,NCF1,NCF2,PIP4K2C,WASL
DHCR24 Signaling Pathway	7.05	0.0839	2.53	AGT,AHSG,APOB,APOH,C3,CYP51A1,GC,Kng1/Kng2,PRKCA,Serpina1a (includes others),SERPINF2,TF
Dilated Cardiomyopathy Signaling Pathway	6.79	0.0795	-3.317	CACNA1S,MYH2,MYH3,MYH4,MYL1,MYL2,PRKAR1B,PRKAR2B,TNNI1,TNNI2,TNNT3,TPM1
Gαs Signaling	6.65	0.0866	-1.633	ADD2,ATF2,DRD1,GNAI1,GNAI3,GNAO1,GNG13,GNG3,MAP2K2,PRKAR1B,PRKAR2B
α-Adrenergic Signaling	6.25	0.0901	-1.342	GNAI1,GNAI3,GNAO1,GNG13,GNG3,MAP2K2,PRKAR1B,PRKAR2B,PRKCA,SLC8A1
Cardiac β-adrenergic Signaling	6.23	0.0706	0	CACNA1S,GDPD1,GNAI1,GNAI3,GNAO1,GNG13,GNG3,PPP2R1A,PRKAR1B,PRKAR2B,SLC8A1,SMPDL3B
Actin Cytoskeleton Signaling	6.12	0.0579	1.508	ACTN2,BRK1,CYFIP2,ITGB6,Kng1/Kng2,MAP2K2,MYH2,MYH3,MYH4,MYL1,MYL10,MYL11,MYL2,WASL
Acute Phase Response Signaling	5.69	0.0628	0.447	AGT,AHSG,APOH,C3,CFB,CRABP1,HRG,ITIH2,MAP2K2,SERPINF2,SERPING1,TF
GPER1 signaling	5.57	0.0874	-1	BRSK2,GNAI1,GNAI3,GNG13,GNG3,PRKAR1B,PRKAR2B,STK24,STK38
Response to elevated platelet cytosolic Ca2+	5.56	0.0758	2.53	ACTN2,AHSG,APOH,ECM1,HRG,PRKCA,SERPINF2,SERPING1,STXBP2,TF
fMLP Signaling in Neutrophils	5.53	0.0752	-0.378	GNAI1,GNAI3,GNAO1,GNG13,GNG3,MAP2K2,NCF1,NCF2,PPP3CA,PRKCA
CXCR4 Signaling	5.44	0.0655	0.707	GNAI1,GNAI3,GNAO1,GNG13,GNG3,MAP2K2,MYL1,MYL10,MYL11,MYL2,PRKCA
SNARE Signaling Pathway	5.39	0.0725	1.265	MYH2,MYH3,MYH4,MYL1,MYL2,PRKAR1B,PRKAR2B,STXBP2,SYN3,SYT6
cAMP-mediated signaling	5.38	0.0539	-0.832	ATF2,DRD1,GABBR2,GDPD1,GNAI1,GNAI3,GNAO1,MAP2K2,PPP3CA,PRKAR1B,PRKAR2B,RGS7,SMPDL3B
Opioid Signaling Pathway	5.35	0.0498	-1.155	ATF2,CACNA1S,CLTB,GNAI1,GNAI3,GNAO1,GNG13,GNG3,MAP2K2,PPP3CA,PRKAR1B,PRKAR2B,PRKCA,RGS7
Clathrin-mediated Endocytosis Signaling	5.29	0.0574	NaN	AMPH,AP3M2,APOB,CLTB,DNM1,DNM3,ITGB6,PPP3CA,RAB4A,Serpina1a (includes others),TF,WASL
Hepatic Fibrosis Signaling Pathway	5.21	0.0409	2.5	AGT,ATF2,CACNA1S,GNAI1,GNAI3,ITGB6,MAP2K2,MYL1,MYL10,MYL11,MYL2,NCF1,NCF2,PRKAR1B,PRKAR2B,PRKCA,TF
Dopamine-DARPP32 Feedback in cAMP Signaling	5.2	0.0618	-2.111	ATF2,CACNA1S,CDK5,DRD1,GNAI1,GNAI3,PPP2R1A,PPP3CA,PRKAR1B,PRKAR2B,PRKCA
Sleep NREM Signaling Pathway	5.15	0.0776	1.414	ATF2,GNAI1,GNAI3,MAP2K2,PRKAR1B,PRKAR2B,PRKCA,YWHAG,YWHAQ
Semaphorin Neuronal Repulsive Signaling Pathway	5.14	0.068	2.333	CDK5,CRMP1,ITGB6,MAP2K2,MYL1,MYL10,MYL11,MYL2,PRKAR1B,PRKAR2B
Tight Junction Signaling	5.13	0.0608	NaN	CPSF3,JAM3,MAGI2,MYH2,MYH3,MYH4,MYL1,MYL2,PPP2R1A,PRKAR1B,PRKAR2B
Smooth Muscle Contraction	5.07	0.14	2.449	MYL10,MYL11,TPM1,TPM2,TPM3,TRIM72
Endocannabinoid Neuronal Synapse Pathway	5.07	0.0667	0	CACNA1S,GNAI1,GNAI3,GNAO1,GNG13,GNG3,GRIA3,PPP3CA,PRKAR1B,PRKAR2B
Nuclear Cytoskeleton Signaling Pathway	5.04	0.0543	-2.309	CDH3,DCTN2,DCTN4,DCTN5,DYNC1I1,ITGB6,KIF5B,KIF5C,KLC1,KLC2,NUP188,TUBB4A
Corticotropin Releasing Hormone Signaling	4.94	0.0645	-2.333	ATF2,CACNA1S,GAD1,GNAI1,GNAI3,GNAO1,MAP2K2,PRKAR1B,PRKAR2B,PRKCA
Relaxin Signaling	4.92	0.0641	NaN	GAD1,GDPD1,GNAI1,GNAI3,GNAO1,GNG13,GNG3,PRKAR1B,PRKAR2B,SMPDL3B
Circadian Rhythm Signaling	4.85	0.0481	NaN	ATF2,CACNA1S,EIF4E,GAD1,GNAI1,GNAI3,GNG13,GNG3,GRIA3,MAP2K2,PRKAR1B,PRKAR2B,PRKCA
Endocannabinoid Developing Neuron Pathway	4.8	0.0703	-1.342	ATF2,GNAI1,GNAI3,GNAO1,GNG13,GNG3,MAP2K2,PRKAR1B,PRKAR2B
ILK Signaling	4.78	0.0558	1.508	ACTN2,ATF2,ITGB6,MYH2,MYH3,MYH4,MYL1,MYL2,NACA,PARVB,PPP2R1A
G Beta Gamma Signaling	4.75	0.0692	-1.667	CACNA1S,GNAI1,GNAI3,GNAO1,GNG13,GNG3,PRKAR1B,PRKAR2B,PRKCA
Apelin Cardiomyocyte Signaling Pathway	4.73	0.08	0.707	GNAI1,GNAI3,MYL1,MYL10,MYL11,MYL2,PRKCA,SLC8A1
Melatonin Signaling	4.68	0.0946	-1.89	GNAI1,GNAI3,GNAO1,MAP2K2,PRKAR1B,PRKAR2B,PRKCA
Intra-Golgi and retrograde Golgi-to-ER traffic	4.64	0.0539	-2.714	DCTN2,DCTN4,DCTN5,DYNC1I1,KIF5B,KIF5C,KLC1,KLC2,STX6,TUBB4A,ZW10
P2Y Purinergic Receptor Signaling Pathway	4.64	0.0672	-1.89	ATF2,GNAI1,GNAI3,GNG13,GNG3,MAP2K2,PRKAR1B,PRKAR2B,PRKCA
AMPK Signaling	4.61	0.0492	-0.816	ATF2,CPT1B,CPT1C,GNAI1,GNAI3,GNAO1,GNG13,GNG3,HLTF,PPP2R1A,PRKAR1B,PRKAR2B
Serotonin Receptor Signaling	4.53	0.0362	-1.213	ATF2,CACNA1S,CDK5,F13B,GNAI1,GNAI3,GNAO1,GNG13,GNG3,MAP2K2,MYL2,PRKAR1B,PRKAR2B,PRKCA,RAB4A,TNNI1,TNNI2
Androgen Signaling	4.48	0.0571	-1	CACNA1S,GNAI1,GNAI3,GNAO1,GNG13,GNG3,POLR2C,PRKAR1B,PRKAR2B,PRKCA
ERK/MAPK Signaling	4.34	0.05	-1.414	ATF2,EIF4E,ITGB6,MAP2K2,PPP1R7,PPP2R1A,PRKAR1B,PRKAR2B,PRKCA,YWHAG,YWHAQ
Gαi Signaling	4.32	0.0612	0.816	GABBR2,GNAI1,GNAI3,GNAO1,GNG13,GNG3,PRKAR1B,PRKAR2B,RGS7
Thrombin Signaling	4.29	0.0493	-1	GNAI1,GNAI3,GNAO1,GNG13,GNG3,MAP2K2,MYL1,MYL10,MYL11,MYL2,PRKCA
GPCR-Mediated Nutrient Sensing in Enteroendocrine Cells	4.19	0.0672	-1.414	CACNA1S,GNAI1,GNAI3,GNG13,GNG3,PRKAR1B,PRKAR2B,PRKCA
Role of NFAT in Cardiac Hypertrophy	4.18	0.048	-1.667	CACNA1S,GNAI1,GNAI3,GNG13,GNG3,MAP2K2,PPP3CA,PRKAR1B,PRKAR2B,PRKCA,SLC8A1
G-Protein Coupled Receptor Signaling	4.15	0.0295	-1.091	ADGRE5,ATF2,DRD1,GABBR2,GDPD1,GNAI1,GNAI3,GNAO1,GNG13,GNG3,MAP2K2,MYL1,MYL10,MYL11,MYL2,PPP3CA,PRKAR1B,PRKAR2B,PRKCA,RGS7,SMPDL3B
GNRH Signaling	4.13	0.0518	-1.89	ATF2,CACNA1S,GNAI1,GNAI3,GNG13,GNG3,MAP2K2,PRKAR1B,PRKAR2B,PRKCA
Leukocyte Extravasation Signaling	4.11	0.0515	-0.333	ACTN2,GNAI1,GNAI3,JAM3,MAP2K2,NCF1,NCF2,PRKCA,SIPA1,WASL
Glutaminergic Receptor Signaling Pathway (Enhanced)	4.01	0.0399	-1.941	ATF2,CACNA1S,DGKI,EIF4E,GABBR2,GNAI1,GNAI3,GNAO1,GRIA3,PPP3CA,PRKAR1B,PRKAR2B,PRKCA
Eicosanoid Signaling	4.01	0.0426	-2.111	ABCB8,Alox15,ATF2,GNAI1,GNAI3,GNAO1,GNG13,GNG3,MAP2K2,PRKAR1B,PRKAR2B,PRKCA
Huntington's Disease Signaling	3.94	0.0418	NaN	ATF2,CASQ1,CDK5,CLTB,DNM1,DNM3,GNG13,GNG3,NCOR2,POLR2C,PRKCA,PSMB4
Cellular Effects of Sildenafil (Viagra)	3.93	0.0292	0.447	ADGRE5,ATF2,CACNA1S,DRD1,GABBR2,GNAI1,GNAI3,GNG13,GNG3,MYH2,MYH3,MYH4,MYL1,MYL10,MYL11,MYL2,PPP2R1A,PPP3CA,PRKAR1B,PRKAR2B
Beta-catenin independent WNT signaling	3.91	0.0488	-1.667	BRSK2,CLTB,GNAO1,GNG13,GNG3,PPP3CA,PRKCA,PSMB4,STK24,STK38
IL-1 Signaling	3.9	0.0714	NaN	GNAI1,GNAI3,GNAO1,GNG13,GNG3,PRKAR1B,PRKAR2B
Gap Junction Signaling	3.89	0.0388	-1.732	ATF2,DAGLB,DRD1,GAD1,GNAI1,GNAI3,GRIA3,MAP2K2,PPP3CA,PRKAR1B,PRKAR2B,PRKCA,TUBB4A
Gαq Signaling	3.86	0.0533	-1	GNAI1,GNAI3,GNAO1,GNG13,GNG3,MAP2K2,PPP3CA,PRKCA,RGS7
IL-8 Signaling	3.86	0.0481	0	GNAI1,GNAI3,GNAO1,GNG13,GNG3,MAP2K2,MYL2,NCF1,NCF2,PRKCA
COPI-mediated anterograde transport	3.79	0.0686	-1.134	BET1,DCTN2,DCTN4,DCTN5,DYNC1I1,SPTA1,TUBB4A
Netrin Signaling	3.74	0.0514	-1.667	CACNA1S,CRMP1,MAP2K2,NEO1,PPP3CA,PRKAR1B,PRKAR2B,PRKCA,WASL
G alpha (z) signalling events	3.69	0.104	-1.342	GNAI1,GNAI3,GNG13,GNG3,PRKCA
Post-translational protein phosphorylation	3.66	0.0654	2.646	AHSG,APOB,C3,ITIH2,SERPINA10,SERPINC1,TF
RHO GTPases activate KTN1	3.66	0.273	NaN	KIF5B,KLC1,KLC2
Apelin Muscle Signaling Pathway	3.64	0.102	NaN	GNAI1,GNAI3,GNAO1,GNG13,GNG3
Integration of energy metabolism	3.63	0.0648	-2.646	GNAI1,GNG13,GNG3,PPP2R1A,PRKAR1B,PRKAR2B,PRKCA
Regulation of Actin-based Motility by Rho	3.56	0.0631	0.816	ITGB6,MYL1,MYL10,MYL11,MYL2,PIP4K2C,WASL
Endocannabinoid Cancer Inhibition Pathway	3.55	0.0544	0.707	ATF2,CASQ1,GNAI1,GNAI3,GNAO1,MAP2K2,PRKAR1B,PRKAR2B
PAK Signaling	3.4	0.0593	0.816	ITGB6,MAP2K2,MYL1,MYL10,MYL11,MYL2,WASL
Activation of NMDA receptors and postsynaptic events	3.38	0.0706	-1.633	ACTN2,DLG2,GRIA3,PRKAR1B,PRKAR2B,TUBB4A
Synaptic Long Term Depression	3.35	0.0455	-0.707	CACNA1S,GAD1,GNAI1,GNAI3,GNAO1,GRIA3,MAP2K2,PPP2R1A,PRKCA
Acetylcholine Receptor Signaling Pathway	3.35	0.0455	-1.667	ATF2,CACNA1S,CASQ1,GNAI1,GNAI3,GNAO1,PRKAR1B,PRKAR2B,PRKCA
Cardiac Hypertrophy Signaling (Enhanced)	3.34	0.0298	-1.387	AGT,ATF2,CACNA1S,EIF4E,GDPD1,GNAI1,GNAI3,GNG13,GNG3,ITGB6,MAP2K2,PPP3CA,PRKAR1B,PRKAR2B,PRKCA,SMPDL3B
HSP90 chaperone cycle for steroid hormone receptors in the presence of ligand	3.33	0.0877	-2.236	DCTN2,DCTN4,DCTN5,DYNC1I1,TUBB4A
ABRA Signaling Pathway	3.3	0.0682	1.633	CPT1B,MYL1,PPP3CA,TPM1,TPM2,TPM3
Oxytocin in Brain Signaling Pathway	3.3	0.0448	-1.667	ATF2,CACNA1S,GNAI1,GNAI3,GNAO1,GNG13,GNG3,MAP2K2,PRKCA
Signal amplification	3.29	0.121	-1	GNAI1,GNAI3,GNG13,GNG3
Ephrin Receptor Signaling	3.29	0.0446	-2.121	ATF2,GNAI1,GNAI3,GNAO1,GNG13,GNG3,ITGB6,MAP2K2,WASL
Regulation of Insulin-like Growth Factor (IGF) transport and uptake by IGFBPs	3.27	0.0565	2.646	AHSG,APOB,C3,ITIH2,SERPINA10,SERPINC1,TF
Synaptic Long Term Potentiation	3.27	0.0565	-2.646	ATF2,GRIA3,MAP2K2,PPP3CA,PRKAR1B,PRKAR2B,PRKCA
GABA receptor activation	3.23	0.0833	-1.342	GABBR2,GNAI1,GNAI3,GNG13,GNG3
Coagulation System	3.2	0.114	0	F12,F13B,SERPINC1,SERPINF2
Clathrin-mediated endocytosis	3.17	0.0543	-1.134	AMPH,APOB,CLTB,DNM1,DNM3,TF,WASL
Kinesins	3.16	0.0806	-2.236	KIF5B,KIF5C,KLC1,KLC2,TUBB4A
Apelin Adipocyte Signaling Pathway	3.15	0.0638	0.447	GNAI1,GNAI3,NCF1,NCF2,PRKAR1B,PRKAR2B
Extrinsic Prothrombin Activation Pathway	3.14	0.188	NaN	F12,F13B,SERPINC1
Autophagy	3.04	0.0411	-1.667	ATF2,GABARAP,GNAI3,MAP2K2,PPP2R1A,PPP3CA,PRKAR1B,PRKAR2B,STX17
CCR3 Signaling in Eosinophils	3.03	0.0515	NaN	GNAI1,GNAI3,GNAO1,GNG13,GNG3,MAP2K2,PRKCA
Formation of Fibrin Clot (Clotting Cascade)	3.01	0.103	2	F12,F13B,SERPINC1,SERPING1
RAC Signaling	3.01	0.0511	-1.342	BRK1,CYFIP2,ITGB6,MAP2K2,NCF1,NCF2,PIP4K2C
Agranulocyte Adhesion and Diapedesis	2.97	0.0402	NaN	GNAI1,GNAI3,JAM3,MYH2,MYH3,MYH4,MYL1,MYL2,PODXL2
Ephrin A Signaling	2.96	0.05	2.646	MAP2K2,MYL1,MYL10,MYL11,MYL2,PRKAR1B,PRKAR2B
DAG and IP3 signaling	2.93	0.0976	-2	NBEA,PRKAR1B,PRKAR2B,PRKCA
Glutamate Degradation III (via 4-aminobutyrate)	2.9	0.4	NaN	ABAT,GAD1
CDK5 Signaling	2.88	0.0566	-2.449	CDK5,DRD1,MAP2K2,PPP2R1A,PRKAR1B,PRKAR2B
Apelin Endothelial Signaling Pathway	2.87	0.0483	-1.342	GNAI1,GNAI3,GNAO1,GNG13,GNG3,MAP2K2,PRKCA
Vasopressin regulates renal water homeostasis via Aquaporins	2.85	0.093	-2	GNG13,GNG3,PRKAR1B,PRKAR2B
Intrinsic Prothrombin Activation Pathway	2.85	0.093	1	COL2A1,F12,F13B,SERPINC1
Ephrin B Signaling	2.84	0.0685	NaN	GNAI1,GNAI3,GNAO1,GNG13,GNG3
Assembly and cell surface presentation of NMDA receptors	2.82	0.0909	-1	ACTN2,DLG2,NBEA,TUBB4A
Superpathway of Inositol Phosphate Compounds	2.75	0.0373	-2.828	EPHX2,INPP5A,MTMR7,PDXP,PIP4K2C,PPFIA3,PPP1R7,PPP2R1A,PPP3CA
Orexin Signaling Pathway	2.74	0.0372	-2.333	ATP6V1D,CACNA1S,GNG13,GNG3,PIP4K2C,PRKAR1B,PRKAR2B,PRKCA,SLC8A1
CREB Signaling in Neurons	2.72	0.026	-1.732	ADGRE5,ATF2,CACNA1S,DRD1,GABBR2,GNAI1,GNAI3,GNAO1,GNG13,GNG3,GRIA3,MAP2K2,POLR2C,PRKAR1B,PRKAR2B,PRKCA
Adrenergic Receptor Signaling Pathway (Enhanced)	2.71	0.0404	-1.414	ATP6V1D,CACNA1S,GNAI1,GNAI3,GNAO1,PRKAR1B,PRKAR2B,PRKCA
RHO GTPase cycle	2.7	0.0289	0.277	AMIGO2,BCR,BRK1,CDC42BPA,CYFIP2,MOSPD2,NCF1,NCF2,OBSCN,SRGAP3,STK38,TPM3,WASL
Nephrin family interactions	2.67	0.13	NaN	ACTN2,MAGI2,WASL
PFKFB4 Signaling Pathway	2.64	0.0816	-2	ATF2,MAP2K2,PRKAR1B,PRKAR2B
Chemokine Signaling	2.64	0.0617	-0.447	GNAI1,GNAI3,MAP2K2,MYL2,PRKCA
Signaling by NTRK1 (TRKA)	2.64	0.0617	-2.236	DNM1,DNM3,MAP2K2,PPP2R1A,RIT2
D-myo-inositol-5-phosphate Metabolism	2.63	0.0392	-2.646	EPHX2,MTMR7,PDXP,PIP4K2C,PPFIA3,PPP1R7,PPP2R1A,PPP3CA
RHO GTPases Activate NADPH Oxidases	2.61	0.125	NaN	NCF1,NCF2,PRKCA
Inhibition of ARE-Mediated mRNA Degradation Pathway	2.59	0.0432	-0.447	EXOSC4,PPP2R1A,PRKAR1B,PRKAR2B,PSMB4,YWHAG,YWHAQ
Erythrocytes take up oxygen and release carbon dioxide	2.59	0.286	NaN	CA1,SLC4A1
PI Metabolism	2.57	0.0595	-1.342	GDPD1,MTMR7,PIP4K2C,PLEKHA2,RAB4A
Renin-Angiotensin Signaling	2.57	0.0492	-1.633	AGT,ATF2,MAP2K2,PRKAR1B,PRKAR2B,PRKCA
Metabolism of cofactors	2.56	0.12	NaN	COQ3,COQ5,COQ8A
L1CAM interactions	2.53	0.0484	-1.633	DNM1,DNM3,MAP2K2,NCAM1,SPTA1,TUBB4A
Platelet homeostasis	2.53	0.0581	-1.342	APOB,GNG13,GNG3,PPP2R1A,SLC8A1
3-phosphoinositide Biosynthesis	2.49	0.0372	-2.646	EPHX2,MTMR7,PDXP,PIP4K2C,PPFIA3,PPP1R7,PPP2R1A,PPP3CA
Synaptogenesis Signaling Pathway	2.47	0.0316	-2.53	ATF2,CDH3,CDK5,GRIA3,PRKAR1B,PRKAR2B,STXBP2,SYN3,SYT6,WASL
Gα12/13 Signaling	2.37	0.0448	0.816	CDH3,MAP2K2,MYL1,MYL10,MYL11,MYL2
NCAM signaling for neurite out-growth	2.25	0.0635	1	CACNA1S,COL2A1,NCAM1,SPTA1
D-myo-inositol (1,4,5,6)-Tetrakisphosphate Biosynthesis	2.23	0.037	-2.449	EPHX2,MTMR7,PDXP,PPFIA3,PPP1R7,PPP2R1A,PPP3CA
D-myo-inositol (3,4,5,6)-tetrakisphosphate Biosynthesis	2.23	0.037	-2.449	EPHX2,MTMR7,PDXP,PPFIA3,PPP1R7,PPP2R1A,PPP3CA
Hepatic Fibrosis / Hepatic Stellate Cell Activation	2.19	0.0365	NaN	AGT,COL2A1,MYH2,MYH3,MYH4,MYL1,MYL2
Production of Nitric Oxide and Reactive Oxygen Species in Macrophages	2.19	0.0365	1.633	APOB,NCF1,NCF2,PPP1R7,PPP2R1A,PRKCA,Serpina1a (includes others)
Erythrocytes take up carbon dioxide and release oxygen	2.18	0.182	NaN	CA1,SLC4A1
IGF-1 Signaling	2.16	0.0476	NaN	MAP2K2,PRKAR1B,PRKAR2B,YWHAG,YWHAQ
Signaling by VEGF	2.13	0.0467	-0.447	BRK1,CYFIP2,NCF1,NCF2,PRKCA
PPARα/RXRα Activation	2.12	0.0354	-0.816	CPT1B,MAP2K2,MED23,NCOR2,PRKAR1B,PRKAR2B,PRKCA
3-phosphoinositide Degradation	2.1	0.035	-2.449	EPHX2,MTMR7,PDXP,PPFIA3,PPP1R7,PPP2R1A,PPP3CA
Mitotic G2-G2/M phases	2.1	0.035	-2.646	DCTN2,PPME1,PPP2R1A,PRKAR2B,PSMB4,TUBB4A,YWHAG
Remodeling of Epithelial Adherens Junctions	2.06	0.0563	NaN	ACTN2,DNM1,DNM3,TUBB4A
Mitotic Prometaphase	2.04	0.0341	-1.89	DCTN2,DYNC1I1,PPP2R1A,PRKAR2B,TUBB4A,YWHAG,ZW10
Translocation of SLC2A4 (GLUT4) to the plasma membrane	2.04	0.0556	-2	RAB4A,TUBB4A,YWHAG,YWHAQ
Dopamine Receptor Signaling	2.04	0.0556	NaN	DRD1,PPP2R1A,PRKAR1B,PRKAR2B
Dissolution of Fibrin Clot	2.04	0.154	NaN	HRG,SERPINF2
Sperm Motility	2.03	0.0311	NaN	GNAI1,GNAI3,GNAO1,GNG13,GNG3,PRKAR1B,PRKAR2B,PRKCA
Epithelial Adherens Junction Signaling	2.03	0.038	0.447	MAGI2,MYH2,MYH4,PPP2R1A,YWHAG,YWHAQ
G alpha (i) signalling events	2.03	0.031	-0.707	AGT,C3,GABBR2,GNAI1,GNAI3,GNG13,GNG3,RGS7
Complement System	2.01	0.0769	NaN	C3,CFB,SERPING1
HIF1α Signaling	1.99	0.0333	-0.378	EIF4E,MAP2K2,NCF1,NCF2,PPP3CA,PRKCA,TF
RAF/MAP kinase cascade	1.99	0.0305	-1.134	ACTN2,DAB2IP,DLG2,MAP2K2,NCAM1,PPP2R1A,PSMB4,SPTA1
Extra-nuclear estrogen signaling	1.98	0.0533	-1	GNAI1,GNAI3,GNG13,GNG3
Nonsense-Mediated Decay (NMD)	1.97	0.0427	-1.342	PPP2R1A,RNPS1,RPS7,SMG1,SMG7
GPCR-Mediated Integration of Enteroendocrine Signaling Exemplified by an L Cell	1.96	0.0526	-1	GNAI1,GNAI3,PRKAR1B,PRKAR2B
Antiproliferative Role of Somatostatin Receptor 2	1.94	0.0519	NaN	GAD1,GNG13,GNG3,MAP2K2
HIPPO signaling	1.94	0.0519	NaN	DLG2,PPP2R1A,YWHAG,YWHAQ
Mitochondrial Division Signaling Pathway	1.93	0.0361	0	CACNA1S,CDK5,PPP2R1A,PPP3CA,PRKAR1B,PRKAR2B
Virus Entry via Endocytic Pathways	1.92	0.0417	-2.236	AP3M2,CLTB,DNM1,ITGB6,PRKCA
Nitric Oxide Signaling in the Cardiovascular System	1.92	0.0417	-1.342	CACNA1S,MAP2K2,PRKAR1B,PRKAR2B,PRKCA
Colorectal Cancer Metastasis Signaling	1.91	0.0295	NaN	GNAI1,GNAI3,GNAO1,GNG13,GNG3,MAP2K2,PRKAR1B,PRKAR2B
RHO GTPases Activate WASPs and WAVEs	1.9	0.0698	NaN	BRK1,CYFIP2,WASL
RHOA Signaling	1.88	0.0407	1.342	MYL1,MYL10,MYL11,MYL2,PIP4K2C
Phagosome Maturation	1.87	0.0351	NaN	ATP6V1D,DCTN4,DYNC1I1,NCF1,NCF2,TUBB4A
ROBO SLIT Signaling Pathway	1.81	0.0391	-0.447	CDK5,MYL2,PRKAR1B,PRKAR2B,WASL
CLEAR Signaling Pathway	1.79	0.0281	-0.378	ATF2,ATP6V1D,GABARAP,PPP2R1A,PPP3CA,PRKCA,YWHAG,YWHAQ
Glucose metabolism	1.78	0.0465	-1	ENO2,NUP188,PGM2L1,PPP2R1A
S100 Family Signaling Pathway	1.77	0.0205	-1.5	ADGRE5,ATF2,CACNA1S,DRD1,GABBR2,MAP2K2,NCF1,NCF2,PRKAR1B,PRKAR2B,PRKCA,SERPINF2,STK38,TPM1,TPM2,TPM3
Processing of Capped Intron-Containing Pre-mRNA	1.76	0.0278	0	CPSF3,EIF4E,NUP188,POLR2C,RNPS1,SF3A1,SF3B1,THOC2
14-3-3-mediated Signaling	1.76	0.0379	NaN	MAP2K2,PRKCA,TUBB4A,YWHAG,YWHAQ
Protein Sorting Signaling Pathway	1.76	0.0331	-0.816	AP3M2,CLTB,PRKAR1B,PRKAR2B,RER1,SNX17
nNOS Signaling in Neurons	1.72	0.06	NaN	DLG2,PPP3CA,PRKCA
Tuberculosis Latent Signaling Pathway	1.72	0.0444	1	GNAI1,GNAI3,PRKAR1B,PRKAR2B
BMP signaling pathway	1.72	0.0444	-2	ATF2,MAP2K2,PRKAR1B,PRKAR2B
GABA synthesis, release, reuptake and degradation	1.72	0.105	NaN	ABAT,GAD1
FOXO-mediated transcription	1.72	0.105	NaN	YWHAG,YWHAQ
Mitochondrial L-carnitine Shuttle Pathway	1.72	0.105	NaN	CPT1B,CPT1C
Gap junction trafficking and regulation	1.7	0.0588	NaN	CLTB,DNM1,TUBB4A
Regulation of eIF4 and p70S6K Signaling	1.69	0.0319	NaN	EIF1AX,EIF4E,ITGB6,MAP2K2,PPP2R1A,RPS7
Amyloid Processing	1.68	0.0577	NaN	CDK5,PRKAR1B,PRKAR2B
Valine Degradation I	1.67	0.1	NaN	ABAT,BCAT1
Breast Cancer Regulation by Stathmin1	1.67	0.0215	-0.905	ADGRE5,ATF2,DRD1,GABBR2,GNG13,GNG3,MAP2K2,PPP1R7,PPP2R1A,PRKAR1B,PRKAR2B,PRKCA,TUBB4A
Factors involved in megakaryocyte development and platelet production	1.67	0.043	-2	CDK5,MFN2,PRKAR1B,PRKAR2B
Tuberculosis Active Signaling Pathway	1.66	0.0286	-0.378	ATP6V1D,C3,Casp1,NCF1,NCF2,PPP3CA,UCHL5
β-alanine Degradation I	1.65	0.5	NaN	ABAT
Glycine Degradation (Creatine Biosynthesis)	1.65	0.5	NaN	GAMT
Glutamate Dependent Acid Resistance	1.65	0.5	NaN	GAD1
Sertoli Cell-Sertoli Cell Junction Signaling	1.64	0.0283	-0.378	ACTN2,ATF2,CDH3,JAM3,MAP2K2,SPTA1,TUBB4A
MSP-RON Signaling in Cancer Cells Pathway	1.63	0.035	-1	ATF2,F12,MAP2K2,YWHAG,YWHAQ
Cyclophilin Signaling Pathway	1.62	0.0281	-0.378	AGT,ATF2,MAP2K2,NCF1,PPP3CA,SF3A1,SF3B1
VEGF Signaling	1.61	0.0412	NaN	ACTN2,EIF1AX,MAP2K2,PRKCA
Docosahexaenoic Acid (DHA) Signaling	1.61	0.0279	-1.89	ATF2,MAP2K2,PRKAR1B,PRKAR2B,PRKCA,STXBP2,SYT6
G alpha (s) signalling events	1.6	0.0345	-1.342	DRD1,GNAI1,GNAI3,GNG13,GNG3
Protein folding	1.58	0.0404	-2	GNG13,GNG3,RGS7,TUBB4A
Melanocyte Development and Pigmentation Signaling	1.58	0.0404	-2	ATF2,MAP2K2,PRKAR1B,PRKAR2B
Chromatin organization	1.58	0.0275	-0.816	ASH2L,ATF2,COPRS,NCOR2,SETD3,SMYD3,YEATS4
PI3K/AKT Signaling	1.57	0.03	-1	EIF4E,ITGB6,MAP2K2,PPP2R1A,YWHAG,YWHAQ
Neuropathic Pain Signaling in Dorsal Horn Neurons	1.55	0.0396	-2	GRIA3,PRKAR1B,PRKAR2B,PRKCA
WNT/SHH Axonal Guidance Signaling Pathway	1.54	0.0331	0	PRKAR1B,PRKAR2B,PRKCA,YWHAG,YWHAQ
Semaphorin Signaling in Neurons	1.53	0.0508	NaN	CDK5,CRMP1,SEMA7A
Potassium Channels	1.53	0.0388	-2	GABBR2,GNG13,GNG3,KCNC1
Class I MHC mediated antigen processing and presentation	1.52	0.0236	-0.333	FBXL15,FBXL16,KLHL41,NCF1,NCF2,PSMB4,RNF114,THOP1,UBR1
Phagosome Formation	1.51	0.0198	0	ADGRE5,C3,DRD1,GABBR2,ITGB6,MAP2K2,MYH2,MYH3,MYH4,MYL1,MYL2,PIP4K2C,PRKCA,WASL
Role of Tissue Factor in Cancer	1.5	0.0288	-1.633	EIF4E,MAP2K2,PDXP,PPP2R1A,PRKCA,SERPINA10
Insulin processing	1.49	0.08	NaN	KIF5B,KIF5C
Incretin synthesis, secretion, and inactivation	1.49	0.08	NaN	GNG13,SEC11C
Sleep REM Signaling Pathway	1.49	0.0377	-2	ATF2,EIF4E,PRKAR1B,PRKAR2B
Integrin Signaling	1.48	0.0286	-0.816	ACTN2,ITGB6,MAP2K2,MYL2,PARVB,WASL
Intracellular oxygen transport	1.47	0.333	NaN	MB
4-aminobutyrate Degradation I	1.47	0.333	NaN	ABAT
Transcriptional Regulation by MECP2	1.46	0.0476	NaN	GAD1,GAMT,NCOR2
Cardiomyocyte Differentiation via BMP Receptors	1.46	0.0769	NaN	ATF2,MYL2
Neuroinflammation Signaling Pathway	1.46	0.0242	0.447	ATF2,CALB2,Casp1,GABBR2,GAD1,NCF1,NCF2,PPP3CA
Semaphorin interactions	1.44	0.0469	NaN	CDK5,CRMP1,SEMA7A
Peroxisomal protein import	1.44	0.0469	NaN	CRAT,EPHX2,SCP2
Effects of PIP2 hydrolysis	1.43	0.0741	NaN	DAGLB,DGKI
WNT/Ca+ pathway	1.41	0.0455	NaN	ATF2,PPP3CA,PRKCA
RHO GTPases activate PKNs	1.4	0.0714	NaN	YWHAG,YWHAQ
Insulin Secretion Signaling Pathway	1.4	0.0251	-1.134	ATF2,CACNA1S,EIF4E,PRKAR1B,PRKAR2B,PRKCA,SEC11C
Xenobiotic Metabolism PXR Signaling Pathway	1.39	0.0271	0	CDK5,GSTO1,NCOR2,PRKAR1B,PRKAR2B,PRKCA
Abacavir ADME	1.39	0.0448	NaN	BRSK2,STK24,STK38
Ribavirin ADME	1.39	0.0448	NaN	BRSK2,STK24,STK38
Role of PI3K/AKT Signaling in the Pathogenesis of Influenza	1.39	0.0448	NaN	GNAI1,GNAI3,MAP2K2
Hedgehog 'off' state	1.39	0.0351	NaN	PRKAR1B,PRKAR2B,PSMB4,TUBB4A
Role of MAPK Signaling in Promoting the Pathogenesis of Influenza	1.39	0.0351	-2	ATF2,ATP6V1D,MAP2K2,PRKCA
Glutamate Receptor Signaling	1.38	0.0441	NaN	GNG13,GNG3,GRIA3
Peroxisomal lipid metabolism	1.37	0.069	NaN	CRAT,SCP2
NAFLD Signaling Pathway	1.37	0.0268	-0.447	APOB,Casp1,CPT1B,CPT1C,MBOAT7,PPP2R1A
Mitochondrial Dysfunction	1.36	0.0232	0.378	ATF2,CACNA1S,MFN2,NDUFAB1,PPP3CA,PRKAR1B,PRKAR2B,SURF1
Neutrophil Extracellular Trap Signaling Pathway	1.35	0.022	-1.134	Casp1,CASQ1,COL2A1,MAP2K2,NCF1,NCF2,NDUFAB1,PPP3CA,PRKCA
Ascorbate Recycling (Cytosolic)	1.35	0.25	NaN	GSTO1
Molybdenum Cofactor Biosynthesis	1.35	0.25	NaN	GPHN
Activation of kainate receptors upon glutamate binding	1.35	0.0667	NaN	GNG13,GNG3
Neuregulin Signaling	1.34	0.0339	NaN	CDK5,ITGB6,MAP2K2,PRKCA
Aldosterone Signaling in Epithelial Cells	1.34	0.0292	NaN	ABCB8,HSPB6,MAP2K2,PIP4K2C,PRKCA
Regulation of lipid metabolism by PPARalpha	1.33	0.0336	2	AGT,MED18,MED23,NCOR2
Glutamate binding, activation of AMPA receptors and synaptic plasticity	1.32	0.0645	NaN	GRIA3,PRKCA
Sonic Hedgehog Signaling	1.32	0.0645	NaN	PRKAR1B,PRKAR2B
Neurovascular Coupling Signaling Pathway	1.31	0.0259	-2.449	CACNA1S,GABBR2,GAD1,GRIA3,PRKAR1B,PRKAR2B
Toll-like Receptor Cascades	1.3	0.0625	NaN	DNM1,DNM3
G-protein beta:gamma signalling	1.3	0.0625	NaN	GNG13,GNG3
Thrombin signalling through proteinase activated receptors (PARs)	1.3	0.0625	NaN	GNG13,GNG3
ERK5 Signaling	1.29	0.0405	NaN	ATF2,YWHAG,YWHAQ
Sertoli Cell-Germ Cell Junction Signaling Pathway (Enhanced)	1.28	0.0254	0	JAM3,MAP2K2,PPP2R1A,PRKAR1B,PRKAR2B,WASL
Mitotic Metaphase and Anaphase	1.28	0.0254	-0.816	DYNC1I1,NUP188,PPP2R1A,PSMB4,TUBB4A,ZW10
MAPK targets/ Nuclear events mediated by MAP kinases	1.27	0.0606	NaN	ATF2,PPP2R1A
4-1BB Signaling in T Lymphocytes	1.25	0.0588	NaN	ATF2,MAP2K2
Leptin Signaling in Obesity	1.24	0.039	NaN	MAP2K2,PRKAR1B,PRKAR2B
IL-12 Signaling and Production in Macrophages	1.24	0.0248	-1	Alox15,APOB,C3,MAP2K2,PRKCA,Serpina1a (includes others)
Maturity Onset Diabetes of Young (MODY) Signaling	1.23	0.0385	NaN	APOB,APOH,CACNA1S
Pancreatic Secretion Signaling Pathway	1.23	0.0247	0	CA1,DAGLB,PRKAR1B,PRKAR2B,PRKCA,STXBP2
Cachexia Signaling Pathway	1.23	0.0217	-0.378	AGT,CASQ1,MFN2,PRKAR1B,PRKAR2B,PRKCA,PSMB4,Serpina1a (includes others)
Insulin Receptor Signaling	1.23	0.031	0	EIF4E,MAP2K2,PRKAR1B,PRKAR2B
Oxytocin in Spinal Neurons Signaling Pathway	1.23	0.0571	NaN	GAD1,GNAI3
Neuroprotective Role of THOP1 in Alzheimer's Disease	1.22	0.0308	NaN	AGT,PRKAR1B,PRKAR2B,THOP1
Costimulation by the CD28 family	1.21	0.0305	0	BRSK2,PPP2R1A,STK24,STK38
HGF Signaling	1.21	0.0305	NaN	ATF2,ITGB6,MAP2K2,PRKCA
MicroRNA Biogenesis Signaling Pathway	1.21	0.0267	-1.342	EXOSC4,NUP188,POLR2C,SF3A1,TSNAX
G alpha (12/13) signalling events	1.2	0.0375	NaN	GNG13,GNG3,OBSCN
IL-3 Signaling	1.19	0.037	NaN	MAP2K2,PPP3CA,PRKCA
Detoxification of Reactive Oxygen Species	1.18	0.0541	NaN	NCF1,NCF2
Gene and protein expression by JAK-STAT signaling after IL-12 stimulation	1.18	0.0541	NaN	CA1,GSTO1
UDP-N-acetyl-D-glucosamine Biosynthesis II	1.18	0.167	NaN	GFPT1
Zymosterol Biosynthesis	1.18	0.167	NaN	CYP51A1
FLT3 Signaling in Hematopoietic Progenitor Cells	1.18	0.0366	NaN	ATF2,EIF4E,MAP2K2
Atherosclerosis Signaling	1.16	0.0294	NaN	Alox15,APOB,COL2A1,Serpina1a (includes others)
Transcriptional regulation of white adipocyte differentiation	1.15	0.0357	NaN	MED18,MED23,NCOR2
Role of MAPK Signaling in the Pathogenesis of Influenza	1.15	0.0357	NaN	ATF2,MAP2K2,PRKCA
Endothelin-1 Signaling	1.15	0.0258	-0.447	CASQ1,GNAI1,GNAI3,GNAO1,PRKCA
IL-33 Signaling Pathway	1.15	0.0256	-2.236	ATF2,CASQ1,MAP2K2,PRKAR1B,PRKAR2B
NGF-stimulated transcription	1.14	0.0513	NaN	ATF2,CDK5
Integrin cell surface interactions	1.14	0.0353	NaN	COL2A1,ITGB6,JAM3
LPS-stimulated MAPK Signaling	1.14	0.0353	NaN	ATF2,MAP2K2,PRKCA
White Adipose Tissue Browning Pathway	1.13	0.0288	-1	ATF2,CACNA1S,PRKAR1B,PRKAR2B
RHO GTPases Activate Formins	1.12	0.0286	-1	DYNC1I1,PPP2R1A,TUBB4A,ZW10
Neurotransmitter release cycle	1.12	0.05	NaN	PPFIA3,SYN3
Signaling by NOTCH4	1.12	0.0284	0	BRSK2,PSMB4,STK24,STK38
TYSND1 cleaves peroxisomal proteins	1.12	0.143	NaN	SCP2
Arsenate Detoxification I (Glutaredoxin)	1.12	0.143	NaN	GSTO1
Adrenomedullin signaling pathway	1.1	0.0248	-2	C3,GAD1,MAP2K2,PRKAR1B,PRKAR2B
Regulation of mRNA stability by proteins that bind AU-rich elements	1.1	0.0337	NaN	EXOSC4,PRKCA,PSMB4
Myelination Signaling Pathway	1.09	0.0213	-2.646	ATF2,EIF4E,ITGB6,MAP2K2,PPP3CA,PRKAR1B,PRKAR2B
Hedgehog 'on' state	1.09	0.0278	0	BRSK2,PSMB4,STK24,STK38
Cilium Assembly	1.08	0.0245	-2.236	DCTN2,PPP2R1A,PRKAR2B,TUBB4A,YWHAG
Histidine catabolism	1.06	0.125	NaN	HNMT
Miro GTPase Cycle	1.06	0.125	NaN	MFN2
Netrin-1 signaling	1.05	0.0455	NaN	NEO1,WASL
TBC/RABGAPs	1.05	0.0455	NaN	GABARAP,RAB4A
Aggrephagy	1.05	0.0455	NaN	DYNC1I1,TUBB4A
EPH-Ephrin signaling	1.05	0.0323	NaN	CLTB,DNM1,WASL
Cell Cycle Checkpoints	1.05	0.0221	-1.633	DYNC1I1,PPP2R1A,PSMB4,YWHAG,YWHAQ,ZW10
RNA Polymerase II Transcription	1.04	0.0267	0	CPSF3,POLR2C,RNPS1,THOC2
Bile acid and bile salt metabolism	1.04	0.0444	NaN	OSBPL1A,SCP2
tRNA Splicing	1.04	0.0444	NaN	GDPD1,SMPDL3B
Gustation Pathway	1.03	0.0237	-0.447	CACNA1S,DAGLB,GNG13,PRKAR1B,PRKAR2B
Class B/2 (Secretin family receptors)	1.03	0.0316	NaN	ADGRE5,GNG13,GNG3
KEAP1-NFE2L2 pathway	1.02	0.0263	0	BRSK2,PSMB4,STK24,STK38
Prolactin Signaling	1.02	0.0312	NaN	ABCB8,MAP2K2,PRKCA
Signaling by Retinoic Acid	1.02	0.0435	NaN	CPT1B,CRABP1
Role of IL-17F in Allergic Inflammatory Airway Diseases	1.02	0.0435	NaN	ATF2,MAP2K2
Apelin Pancreas Signaling Pathway	1.02	0.0435	NaN	PRKAR1B,PRKAR2B
Leucine Degradation I	1.01	0.111	NaN	BCAT1
Protein Ubiquitination Pathway	1.01	0.0215	0	HSPB6,PSMB4,THOP1,UBR1,UCHL5,USP32
Heme signaling	1	0.0426	NaN	APOB,ATF2
Inositol phosphate metabolism	0.989	0.0417	NaN	INPP5A,MTMR7
Multiple Sclerosis Signaling Pathway	0.983	0.0228	1	C3,Casp1,SLC4A1,SLC8A1,STK38
ATM Signaling	0.98	0.03	NaN	ATF2,BRAT1,PPP2R1A
p75 NTR receptor-mediated signalling	0.979	0.0253	1	BRSK2,OBSCN,STK24,STK38
Microautophagy Signaling Pathway	0.971	0.0252	NaN	COL2A1,PSMB4,STX17,VTA1
POU5F1 (OCT4), SOX2, NANOG repress genes related to differentiation	0.968	0.1	NaN	TSC22D1
Creatine metabolism	0.968	0.1	NaN	GAMT
Protein lipoylation	0.968	0.1	NaN	NDUFAB1
Pyroptosis Signaling Pathway	0.961	0.0294	NaN	Casp1,PRKAR1B,PRKAR2B
Gene Silencing by RNA	0.961	0.0294	NaN	NUP188,POLR2C,TSNAX
MYC Mediated Apoptosis Signaling	0.959	0.04	NaN	PRKAR1B,PRKAR2B
Hepatic Cholestasis	0.947	0.0222	-2.236	MAP2K2,PPP3CA,PRKAR1B,PRKAR2B,PRKCA
UVC-Induced MAPK Signaling	0.945	0.0392	NaN	MAP2K2,PRKCA
Cell Cycle: G2/M DNA Damage Checkpoint Regulation	0.945	0.0392	NaN	YWHAG,YWHAQ
Mitotic Prophase	0.942	0.0288	NaN	NUP188,PPP2R1A,PRKCA
Fcgamma receptor (FCGR) dependent phagocytosis	0.935	0.0244	-1	BRK1,CYFIP2,MYH2,WASL
HER-2 Signaling in Breast Cancer	0.935	0.022	-2	ITGB6,MAP2K2,NUP188,PRKCA,SURF1
Cargo recognition for clathrin-mediated endocytosis	0.933	0.0286	NaN	APOB,CLTB,TF
RAR Activation	0.92	0.0185	-2.121	ATF2,CRABP1,GDPD1,HLTF,NCOR2,PRKAR1B,PRKAR2B,SMPDL3B
Spliceosomal Cycle	0.918	0.0377	NaN	SF3A1,SF3B1
WNK Renal Signaling Pathway	0.915	0.028	NaN	AGT,PRKCA,UBR1
Extracellular matrix organization	0.915	0.028	NaN	COL2A1,ITGB6,NCAM1
Signaling by TGF-beta Receptor Complex	0.904	0.037	NaN	ITGB6,UCHL5
UVB-Induced MAPK Signaling	0.904	0.037	NaN	EIF4E,PRKCA
Neurotransmitter receptors and postsynaptic signal transmission	0.894	0.0833	NaN	NBEA
Reversible hydration of carbon dioxide	0.894	0.0833	NaN	CA1
Vitamin D (calciferol) metabolism	0.894	0.0833	NaN	GC
Z-decay: degradation of maternal mRNAs by zygotically expressed factors	0.894	0.0833	NaN	EIF4E
Intrinsic Pathway for Apoptosis	0.891	0.0364	NaN	YWHAG,YWHAQ
Germ Cell-Sertoli Cell Junction Signaling	0.887	0.0234	NaN	ACTN2,MAP2K2,TUBB4A,WASL
Metabolism of non-coding RNA	0.879	0.0357	NaN	CLNS1A,NUP188
Deadenylation-dependent mRNA decay	0.879	0.0357	NaN	EIF4E,EXOSC4
Phototransduction Pathway	0.879	0.0357	NaN	PRKAR1B,PRKAR2B
Ribonucleotide Reductase Signaling Pathway	0.868	0.023	-1	ATF2,CDH3,EIF4E,HLTF
Neurexins and neuroligins	0.866	0.0351	NaN	DLG2,EPB41L3
Cleavage and Polyadenylation of Pre-mRNA	0.862	0.0769	NaN	CPSF3
Cholesterol Biosynthesis I	0.862	0.0769	NaN	CYP51A1
Cholesterol Biosynthesis II (via 24,25-dihydrolanosterol)	0.862	0.0769	NaN	CYP51A1
Cholesterol Biosynthesis III (via Desmosterol)	0.862	0.0769	NaN	CYP51A1
Role of IL-17A in Arthritis	0.854	0.0345	NaN	ATF2,MAP2K2
Amyotrophic Lateral Sclerosis Signaling	0.832	0.0256	NaN	CACNA1S,GRIA3,PPP3CA
Cholecystokinin/Gastrin-mediated Signaling	0.832	0.0256	NaN	ATF2,MAP2K2,PRKCA
Carnitine metabolism	0.832	0.0714	NaN	CPT1B
Metabolism of nitric oxide: NOS3 activation and regulation	0.832	0.0714	NaN	WASL
Assembly of RNA Polymerase III Complex	0.832	0.0714	NaN	SF3A1
Guanosine Nucleotides Degradation III	0.832	0.0714	NaN	GDA
Iron uptake and transport	0.831	0.0333	NaN	ATP6V1D,TF
Signaling by ROBO receptors	0.83	0.0203	NaN	PRKCA,PSMB4,RNPS1,RPS7,SRGAP3
Neddylation	0.83	0.0203	-1.342	DCAF5,FBXL15,FBXL16,KLHL41,PSMB4
Parkinson's Signaling Pathway	0.823	0.019	1	ATP6V1D,CACNA1S,Casp1,GRIA3,NDUFAB1,TUBB4A
Gamma carboxylation, hypusinylation, hydroxylation, and arylsulfatase activation	0.819	0.0328	NaN	DPH1,OGFOD1
Sphingosine-1-phosphate Signaling	0.817	0.0252	NaN	CASQ1,GNAI1,GNAI3
Triacylglycerol Degradation	0.797	0.0317	NaN	DAGLB,PPME1
Thrombopoietin Signaling	0.786	0.0312	NaN	MAP2K2,PRKCA
Hepatitis B Chronic Liver Pathogenesis Signaling Pathway	0.783	0.0213	-1	ATF2,Casp1,MAP2K2,PRKCA
Rap1 signalling	0.779	0.0625	NaN	SIPA1
Processing of SMDT1	0.779	0.0625	NaN	PMPCB
D-myo-inositol (1,4,5)-trisphosphate Degradation	0.779	0.0625	NaN	INPP5A
Pyridoxal 5'-phosphate Salvage Pathway	0.766	0.0303	NaN	CDK5,MAP2K2
Collagen biosynthesis and modifying enzymes	0.755	0.0299	NaN	COL2A1,P4HA2
PXR/RXR Activation	0.755	0.0299	NaN	PRKAR1B,PRKAR2B
ERBB4 Signaling	0.755	0.0299	NaN	MAP2K2,PRKCA
Metabolism of Angiotensinogen to Angiotensins	0.755	0.0588	NaN	AGT
Glutaryl-CoA Degradation	0.755	0.0588	NaN	CA1
1D-myo-inositol Hexakisphosphate Biosynthesis II (Mammalian)	0.755	0.0588	NaN	INPP5A
D-myo-inositol (1,3,4)-trisphosphate Biosynthesis	0.755	0.0588	NaN	INPP5A
Molecular Mechanisms of Cancer	0.744	0.0151	-2.496	ADGRE5,DRD1,GABBR2,GNAI1,GNAI3,GNAO1,GNG13,GNG3,ITGB6,MAP2K2,PRKAR1B,PRKAR2B,PRKCA
CDX Gastrointestinal Cancer Signaling Pathway	0.733	0.0203	2	CA1,MAP2K2,NCF1,NCF2
Gastrin-CREB signalling pathway via PKC and MAPK	0.732	0.0556	NaN	PRKCA
Isoleucine Degradation I	0.732	0.0556	NaN	BCAT1
TP53 Regulates Transcription of DNA Repair Genes	0.726	0.0286	NaN	ATF2,POLR2C
GM-CSF Signaling	0.726	0.0286	NaN	MAP2K2,PPP3CA
Mitotic G1 phase and G1/S transition	0.725	0.0227	NaN	CDKN1C,PPP2R1A,PSMB4
Bile Acid Biosynthesis, Neutral Pathway	0.711	0.0526	NaN	SCP2
Complement cascade	0.699	0.0221	NaN	C3,CFB,SERPING1
COPII-mediated vesicle transport	0.699	0.0274	NaN	BET1,STX17
Signaling by FGFR2	0.699	0.0274	NaN	POLR2C,PPP2R1A
Ferroptosis Signaling Pathway	0.693	0.0219	NaN	Alox15,MAP2K2,TF
Receptor-type tyrosine-protein phosphatases	0.691	0.05	NaN	PPFIA3
Synthesis, secretion, and deacylation of Ghrelin	0.691	0.05	NaN	SEC11C
Class I peroxisomal membrane protein import	0.691	0.05	NaN	PEX11B
Purine Nucleotides Degradation II (Aerobic)	0.691	0.05	NaN	GDA
Apelin Liver Signaling Pathway	0.691	0.05	NaN	AGT
ISG15 antiviral mechanism	0.69	0.027	NaN	EIF4E,NUP188
Reelin Signaling in Neurons	0.687	0.0217	NaN	CDK5,MAP2K2,WASL
Macropinocytosis Signaling	0.673	0.0263	NaN	ITGB6,PRKCA
Branched-chain amino acid catabolism	0.672	0.0476	NaN	BCAT1
Synaptic adhesion-like molecules	0.672	0.0476	NaN	GRIA3
Signaling by NOTCH1	0.664	0.026	NaN	NBEA,NCOR2
Coronavirus Pathogenesis Pathway	0.663	0.019	NaN	AGT,Casp1,EIF4E,RPS7
VDR/RXR Activation	0.656	0.0256	NaN	NCOR2,PRKCA
PKR-mediated signaling	0.656	0.0256	NaN	PPP2R1A,TUBB4A
Neurotrophin/TRK Signaling	0.656	0.0256	NaN	ATF2,MAP2K2
Regulation of TLR by endogenous ligand	0.655	0.0455	NaN	APOB
Superpathway of D-myo-inositol (1,4,5)-trisphosphate Metabolism	0.655	0.0455	NaN	INPP5A
mTOR Signaling	0.649	0.0187	NaN	EIF4E,PPP2R1A,PRKCA,RPS7
Signaling by MET	0.648	0.0253	NaN	COL2A1,RAB4A
Caveolar-mediated Endocytosis Signaling	0.648	0.0253	NaN	ITGB6,PRKCA
Role of MAPK Signaling in Inhibiting the Pathogenesis of Influenza	0.648	0.0253	NaN	ATF2,MAP2K2
Iron homeostasis signaling pathway	0.645	0.0207	NaN	ATP6V1D,HBA2,TF
IL-17A Signaling in Fibroblasts	0.64	0.025	NaN	P4HA2,PRKCA
RAF-independent MAPK1/3 activation	0.638	0.0435	NaN	MAP2K2
Histamine Degradation	0.638	0.0435	NaN	HNMT
Irritable Bowel Syndrome Signaling Pathway	0.637	0.0173	2.236	ECM1,MYL1,MYL10,MYL11,MYL2
Role of JAK family kinases in IL-6-type Cytokine Signaling	0.632	0.0247	NaN	SERPINA10,Serpina1a (includes others)
Metabolism of water-soluble vitamins and cofactors	0.624	0.0244	NaN	GPHN,GSTO1
BEX2 Signaling Pathway	0.624	0.0244	NaN	ITGB6,PPP2R1A
Other interleukin signaling	0.621	0.0417	NaN	STXBP2
Tryptophan Degradation III (Eukaryotic)	0.621	0.0417	NaN	CA1
Vitamin-C Transport	0.621	0.0417	NaN	GSTO1
Inflammasome pathway	0.621	0.0417	NaN	Casp1
Glucocorticoid Receptor Signaling	0.618	0.015	NaN	AGT,CDKN1C,HLTF,KRT13,MAP2K2,NCOR2,NDUFAB1,POLR2C,PPP3CA
Eukaryotic Translation Initiation	0.617	0.02	NaN	EIF1AX,EIF4E,RPS7
RNA polymerase II transcribes snRNA genes	0.617	0.0241	NaN	INTS14,POLR2C
Factors Promoting Cardiogenesis in Vertebrates	0.612	0.0199	NaN	ATF2,MYL2,PRKCA
PTEN Signaling	0.612	0.0199	NaN	ITGB6,MAGI2,MAP2K2
Activation of anterior HOX genes in hindbrain during early embryogenesis	0.609	0.0238	NaN	ASH2L,POLR2C
Sirtuin Signaling Pathway	0.607	0.0168	NaN	CPT1B,CPT1C,GABARAP,NDUFAB1,SF3A1
Signaling by NTRK2 (TRKB)	0.606	0.04	NaN	CDK5
TP53 Regulates Metabolic Genes	0.602	0.0235	NaN	YWHAG,YWHAQ
Glycation Signaling Pathway	0.6	0.0178	0	HBA2,NCF1,NCF2,PRKCA
VEGF Family Ligand-Receptor Interactions	0.595	0.0233	NaN	MAP2K2,PRKCA
FGF Signaling	0.595	0.0233	NaN	ATF2,PRKCA
Senescence Pathway	0.592	0.0166	-1.342	CACNA1S,EIF4E,MAP2K2,PPP2R1A,PPP3CA
Miscellaneous transport and binding events	0.591	0.0385	NaN	ADD2
Bupropion Degradation	0.591	0.0385	NaN	CYP51A1
D-myo-inositol (1,4,5)-Trisphosphate Biosynthesis	0.591	0.0385	NaN	PIP4K2C
PDGF Signaling	0.588	0.023	NaN	MAP2K2,PRKCA
Cholesterol biosynthesis	0.577	0.037	NaN	CYP51A1
Syndecan interactions	0.577	0.037	NaN	PRKCA
ATF4 activates genes in response to endoplasmic reticulum stress	0.577	0.037	NaN	EXOSC4
Regulation of Cellular Mechanics by Calpain Protease	0.574	0.0225	NaN	ACTN2,ITGB6
Ovarian Cancer Signaling	0.571	0.0189	NaN	MAP2K2,PRKAR1B,PRKAR2B
Xenobiotic Metabolism CAR Signaling Pathway	0.567	0.0172	1	GSTO1,MAP2K2,PPP2R1A,PRKCA
Autism Signaling Pathway	0.564	0.0162	0.447	CACNA1S,EIF4E,MAP2K2,PRKAR1B,PRKAR2B
MTOR signalling	0.564	0.0357	NaN	EIF4E
CDP-diacylglycerol Biosynthesis I	0.564	0.0357	NaN	MBOAT7
eNOS Signaling	0.561	0.0186	NaN	PRKAR1B,PRKAR2B,PRKCA
Degradation of beta-catenin by the destruction complex	0.56	0.022	NaN	PPP2R1A,PSMB4
Actin Nucleation by ARP-WASP Complex	0.56	0.022	NaN	ITGB6,WASL
Cell junction organization	0.554	0.0217	NaN	CDH3,PARVB
Xenobiotic Metabolism General Signaling Pathway	0.551	0.0184	NaN	GSTO1,MAP2K2,PRKCA
Myogenesis	0.551	0.0345	NaN	NEO1
Processing of Capped Intronless Pre-mRNA	0.551	0.0345	NaN	CPSF3
EGR2 and SOX10-mediated initiation of Schwann cell myelination	0.551	0.0345	NaN	CYP51A1
Glycolysis I	0.551	0.0345	NaN	ENO2
Role of p14/p19ARF in Tumor Suppression	0.551	0.0345	NaN	SF3A1
Post-translational modification: synthesis of GPI-anchored proteins	0.547	0.0215	NaN	NTNG1,PIGO
Fcγ Receptor-mediated Phagocytosis in Macrophages and Monocytes	0.547	0.0215	NaN	NCF1,PRKCA
RANK Signaling in Osteoclasts	0.547	0.0215	NaN	MAP2K2,PPP3CA
ERBB Signaling	0.547	0.0215	NaN	MAP2K2,PRKCA
EIF2 Signaling	0.547	0.0168	NaN	EIF1AX,EIF4E,MAP2K2,RPS7
Osteoarthritis Pathway	0.547	0.0168	NaN	ATF2,CASQ1,COL2A1,ITGB6
Regulation of TP53 Activity through Acetylation	0.539	0.0333	NaN	PIP4K2C
mRNA Capping	0.539	0.0333	NaN	POLR2C
Signaling by NTRK3 (TRKC)	0.539	0.0333	NaN	CASQ1
Phosphatidylglycerol Biosynthesis II (Non-plastidic)	0.539	0.0333	NaN	MBOAT7
Gluconeogenesis I	0.539	0.0333	NaN	ENO2
Non-Small Cell Lung Cancer Signaling	0.528	0.0208	NaN	MAP2K2,PRKCA
Neutrophil degranulation	0.528	0.0147	0.378	ADGRE5,AHSG,ARL8A,ATP6V1D,C3,GCA,MOSPD2
Endosomal Sorting Complex Required For Transport (ESCRT)	0.527	0.0323	NaN	VTA1
Ubiquinol-10 Biosynthesis (Eukaryotic)	0.527	0.0323	NaN	COQ3
Superpathway of Cholesterol Biosynthesis	0.527	0.0323	NaN	CYP51A1
Interferon gamma signaling	0.516	0.0204	NaN	NCAM1,TRIM2
RHO GTPases activate IQGAPs	0.515	0.0312	NaN	TUBB4A
WNT/β-catenin Signaling	0.506	0.0173	NaN	CDH3,GNAO1,PPP2R1A
Salvage Pathways of Pyrimidine Ribonucleotides	0.505	0.02	NaN	CDK5,MAP2K2
G alpha (q) signalling events	0.502	0.0172	NaN	AGT,GNG13,GNG3
Xenobiotic Metabolism Signaling	0.494	0.0151	NaN	GSTO1,MAP2K2,NCOR2,PPP2R1A,PRKCA
Fatty Acid β-oxidation I	0.493	0.0294	NaN	SCP2
mRNA 3 Prime End Processing Signaling Pathway	0.493	0.0196	NaN	CPSF3,EXOSC4
ABC-family proteins mediated transport	0.488	0.0194	NaN	ABCB8,PSMB4
Response of EIF2AK4 (GCN2) to amino acid deficiency	0.488	0.0194	NaN	ATF2,RPS7
Kinetochore Metaphase Signaling Pathway	0.488	0.0194	NaN	PPP1R7,ZW10
SUMOylation of SUMOylation proteins	0.483	0.0286	NaN	NUP188
Nucleotide catabolism	0.483	0.0286	NaN	GDA
Transcriptional Regulation by NPAS4	0.483	0.0286	NaN	CDK5
CDC42 Signaling	0.479	0.0138	1.134	ATF2,CDC42BPA,ITGB6,MYL1,MYL10,MYL11,MYL2,WASL
Role of Macrophages, Fibroblasts and Endothelial Cells in Rheumatoid Arthritis	0.476	0.0148	-2.236	ATF2,GNAO1,MAP2K2,PPP3CA,PRKCA
Transcriptional regulation by the AP-2 (TFAP2) family of transcription factors	0.473	0.0278	NaN	YEATS4
Erythropoietin Signaling Pathway	0.473	0.0166	NaN	HBA2,MAP2K2,PRKCA
p70S6K Signaling	0.472	0.0138	0	AGT,GNAI1,GNAI3,MAP2K2,PPP2R1A,PRKCA,YWHAG,YWHAQ
Paxillin Signaling	0.471	0.0189	NaN	ACTN2,ITGB6
Apoptosis Signaling	0.471	0.0189	NaN	MAP2K2,PRKCA
CCR5 Signaling in Macrophages	0.469	0.014	NaN	CACNA1S,GNAI1,GNAI3,GNAO1,GNG13,GNG3,PRKCA
Ion channel transport	0.465	0.0164	NaN	ATP6V1D,CASQ1,WNK2
Mitochondrial Fatty Acid Beta-Oxidation	0.464	0.027	NaN	NDUFAB1
Nucleotide Excision Repair Pathway	0.464	0.027	NaN	POLR2C
Transport of inorganic cations/anions and amino acids/oligopeptides	0.461	0.0185	NaN	SLC4A1,SLC8A1
Telomerase Signaling	0.461	0.0185	NaN	MAP2K2,PPP2R1A
Oxidative Phosphorylation	0.461	0.0185	NaN	NDUFAB1,SURF1
PPAR Signaling	0.461	0.0185	NaN	MAP2K2,NCOR2
Cohesin Chromatin Regulation Pathway	0.459	0.0152	0	MED18,MED23,POLR2C,PPP2R1A
Phase II - Conjugation of compounds	0.456	0.0183	NaN	GSTO1,PODXL2
Regulation of TP53 Expression and Degradation	0.454	0.0263	NaN	PPP2R1A
Cell Cycle Regulation by BTG Family Proteins	0.454	0.0263	NaN	PPP2R1A
SUMOylation of ubiquitinylation proteins	0.445	0.0256	NaN	NUP188
Class C/3 (Metabotropic glutamate/pheromone receptors)	0.437	0.025	NaN	GABBR2
Mitophagy	0.437	0.025	NaN	MFN2
Signaling by FGFR3	0.437	0.025	NaN	PPP2R1A
Signaling by FGFR4	0.428	0.0244	NaN	PPP2R1A
RET signaling	0.428	0.0244	NaN	PRKCA
Mechanisms of Viral Exit from Host Cells	0.428	0.0244	NaN	PRKCA
Acetone Degradation I (to Methylglyoxal)	0.428	0.0244	NaN	CYP51A1
Lung Ionic Balance Signaling Pathway	0.422	0.0134	-1.134	ADGRE5,DRD1,GABBR2,PPP2R1A,PRKAR1B,PRKAR2B,PRKCA
Prostate Cancer Signaling	0.422	0.0172	NaN	ATF2,MAP2K2
FXR/RXR Activation	0.421	0.0154	NaN	APOB,FETUB,GSTO1
Activation of gene expression by SREBF (SREBP)	0.42	0.0238	NaN	CYP51A1
Formation of WDR5-containing histone-modifying complexes	0.42	0.0238	NaN	ASH2L
Cerebral Malformation Signaling Pathway	0.417	0.0171	NaN	MYL2,STK24
ESR-mediated signaling	0.413	0.0169	NaN	ATF2,POLR2C
Signaling by SCF-KIT	0.412	0.0233	NaN	PRKCA
Oncostatin M Signaling	0.412	0.0233	NaN	MAP2K2
TCF dependent signaling in response to WNT	0.41	0.0152	NaN	ASH2L,PPP2R1A,PSMB4
Elastic fibre formation	0.404	0.0227	NaN	ITGB6
SUMOylation of transcription cofactors	0.404	0.0227	NaN	NCOR2
Collagen chain trimerization	0.404	0.0227	NaN	COL2A1
Retinoid metabolism and transport	0.404	0.0227	NaN	APOB
BER (Base Excision Repair) Pathway	0.404	0.0227	NaN	MAP2K2
Fc Epsilon RI Signaling	0.404	0.0167	NaN	MAP2K2,PRKCA
MSP-RON Signaling in Macrophages Pathway	0.404	0.0167	NaN	ATF2,F12
NGF Signaling	0.4	0.0165	NaN	ATF2,MAP2K2
Signaling by Insulin receptor	0.397	0.0222	NaN	ATP6V1D
Arachidonic acid metabolism	0.397	0.0222	NaN	EPHX2
Carboxyterminal post-translational modifications of tubulin	0.397	0.0222	NaN	TUBB4A
Natural Killer Cell Signaling	0.394	0.0148	NaN	COL2A1,MAP2K2,WASL
IL-13 Signaling Pathway	0.391	0.0163	NaN	Alox15,FAM120A
Sheddase Signaling Pathway	0.39	0.0147	NaN	GNAI1,GNAI3,ITGB6
Granulocyte Adhesion and Diapedesis	0.39	0.0147	NaN	GNAI1,GNAI3,JAM3
SUMOylation of DNA replication proteins	0.39	0.0217	NaN	NUP188
M-decay: degradation of maternal mRNAs by maternally stored factors	0.39	0.0217	NaN	EIF4E
Role of OCT4 in Mammalian Embryonic Stem Cell Pluripotency	0.39	0.0217	NaN	ASH2L
DNA damage-induced 14-3-3σ Signaling	0.39	0.0217	NaN	CASQ1
SUMOylation of RNA binding proteins	0.382	0.0213	NaN	NUP188
Sensory perception of taste	0.382	0.0213	NaN	GNG13
Estrogen Biosynthesis	0.382	0.0213	NaN	CYP51A1
XBP1(S) activates chaperone genes	0.376	0.0208	NaN	GFPT1
Complex IV assembly	0.376	0.0208	NaN	SURF1
Glycerophospholipid biosynthesis	0.371	0.0156	NaN	CPNE6,MBOAT7
Glioma Signaling	0.371	0.0156	NaN	MAP2K2,PRKCA
GP6 Signaling Pathway	0.371	0.0156	NaN	COL2A1,PRKCA
Pyruvate metabolism	0.369	0.0204	NaN	PDP1
Cardiac conduction	0.363	0.0154	NaN	CASQ1,SLC8A1
Signaling by ERBB2	0.362	0.02	NaN	PRKCA
Melanoma Signaling	0.362	0.02	NaN	MAP2K2
nNOS Signaling in Skeletal Muscle Cells	0.362	0.02	NaN	CACNA1S
LPS/IL-1 Mediated Inhibition of RXR Function	0.36	0.0134	NaN	CPT1B,CPT1C,CRAT,GSTO1
Transcriptional activity of SMAD2/SMAD3:SMAD4 heterotrimer	0.356	0.0196	NaN	NCOR2
NR1H2 and NR1H3-mediated signaling	0.356	0.0196	NaN	NCOR2
Assembly of RNA Polymerase II Complex	0.356	0.0196	NaN	POLR2C
Glutathione-mediated Detoxification	0.356	0.0196	NaN	GSTO1
Histone Modification Signaling Pathway	0.355	0.0133	NaN	ATF2,SMYD3,YWHAG,YWHAQ
Systemic Lupus Erythematosus in T Cell Signaling Pathway	0.35	0.0124	-0.707	ATF2,CASQ1,GNAI1,GNAI3,MAP2K2,PPP2R1A,PPP3CA,RAB4A
B-WICH complex positively regulates rRNA expression	0.35	0.0192	NaN	SF3B1
Signaling by FGFR1	0.35	0.0192	NaN	PPP2R1A
Apoptotic execution phase	0.35	0.0192	NaN	STK24
Regulation of Apoptosis	0.344	0.0189	NaN	PSMB4
Retinol Biosynthesis	0.338	0.0185	NaN	DAGLB
CGAS-STING Signaling Pathway	0.333	0.0145	NaN	ATP6V1D,Casp1
Amino acids regulate mTORC1	0.332	0.0182	NaN	ATP6V1D
Sensory processing of sound by outer hair cells of the cochlea	0.332	0.0182	NaN	EPB41L3
Somitogenesis	0.332	0.0182	NaN	PSMB4
E3 ubiquitin ligases ubiquitinate target proteins	0.326	0.0179	NaN	HLTF
CD27 Signaling in Lymphocytes	0.326	0.0179	NaN	MAP2K2
CNTF Signaling	0.326	0.0179	NaN	MAP2K2
EGF Signaling	0.326	0.0179	NaN	PRKCA
FAT10 Signaling Pathway	0.326	0.0179	NaN	PSMB4
Cell Cycle Control of Chromosomal Replication	0.321	0.0175	NaN	CDK5
SRP-dependent cotranslational protein targeting to membrane	0.32	0.0141	NaN	RPS7,SEC11C
TEC Kinase Signaling	0.318	0.0121	NaN	GNAI1,GNAI3,GNAO1,GNG13,GNG3,ITGB6,PRKCA
Role of Osteoclasts in Rheumatoid Arthritis Signaling Pathway	0.316	0.0126	-1	ATF2,COL2A1,MAP2K2,PPP3CA
Circadian Clock	0.316	0.0172	NaN	ATF2
Signaling by PDGF	0.316	0.0172	NaN	COL2A1
RUNX1 regulates megakaryocyte differentiation and platelet function	0.316	0.0172	NaN	ASH2L
Cytoprotection by HMOX1	0.316	0.0172	NaN	NCOR2
Role of CHK Proteins in Cell Cycle Checkpoint Control	0.316	0.0172	NaN	PPP2R1A
Triacylglycerol Biosynthesis	0.316	0.0172	NaN	MBOAT7
Cancer Drug Resistance by Drug Efflux	0.316	0.0172	NaN	MAP2K2
BBSome Signaling Pathway	0.313	0.0122	-0.816	ADGRE5,DRD1,GABBR2,MYL11,PRKAR1B,PRKAR2B
Role of Chondrocytes in Rheumatoid Arthritis Signaling Pathway	0.313	0.0139	NaN	Casp1,PPP3CA
Metabolism of polyamines	0.31	0.0169	NaN	PSMB4
Polyamine Regulation in Colon Cancer	0.31	0.0169	NaN	MAP2K2
PIP3 activates AKT signaling	0.31	0.0138	NaN	PIP4K2C,PPP2R1A
C-type lectin receptors (CLRs)	0.31	0.0138	NaN	PPP3CA,PSMB4
Selenoamino acid metabolism	0.307	0.0137	NaN	HNMT,RPS7
NIK-->noncanonical NF-kB signaling	0.305	0.0167	NaN	PSMB4
Endometrial Cancer Signaling	0.305	0.0167	NaN	MAP2K2
PCP (Planar Cell Polarity) Pathway	0.305	0.0167	NaN	ATF2
Assembly of collagen fibrils and other multimeric structures	0.3	0.0164	NaN	COL2A1
Visual phototransduction	0.3	0.0164	NaN	PRKCA
Retinoic acid Mediated Apoptosis Signaling	0.3	0.0164	NaN	CRABP1
Pulmonary Fibrosis Idiopathic Signaling Pathway	0.297	0.0123	0	ATF2,COL2A1,ITGB6,STK38
MSP-RON Signaling Pathway	0.295	0.0161	NaN	F12
PTEN Regulation	0.294	0.0133	NaN	ATF2,PSMB4
Stearate Biosynthesis I (Animals)	0.291	0.0159	NaN	MBOAT7
IL-2 Signaling	0.291	0.0159	NaN	MAP2K2
Type II Diabetes Mellitus Signaling	0.288	0.0132	NaN	CACNA1S,PRKCA
Collagen degradation	0.286	0.0156	NaN	COL2A1
Mitochondrial biogenesis	0.286	0.0156	NaN	ATF2
UFMylation Signaling Pathway	0.286	0.0156	NaN	EIF4E
ERB2-ERBB3 Signaling	0.286	0.0156	NaN	MAP2K2
Role of Pattern Recognition Receptors in Recognition of Bacteria and Viruses	0.283	0.013	NaN	C3,PRKCA
Mitochondrial protein import	0.281	0.0154	NaN	PMPCB
Hedgehog ligand biogenesis	0.281	0.0154	NaN	PSMB4
RAB geranylgeranylation	0.281	0.0154	NaN	RAB4A
Role of JAK2 in Hormone-like Cytokine Signaling	0.281	0.0154	NaN	HLTF
Activation of IRF by Cytosolic Pattern Recognition Receptors	0.277	0.0152	NaN	ATF2
Macroautophagy	0.273	0.0149	NaN	GABARAP
CD40 Signaling	0.273	0.0149	NaN	MAP2K2
Mitotic Roles of Polo-Like Kinase	0.273	0.0149	NaN	PPP2R1A
SPINK1 General Cancer Pathway	0.273	0.0149	NaN	MAP2K2
Wound Healing Signaling Pathway	0.27	0.012	NaN	COL2A1,MAP2K2,PRKCA
TNFR2 non-canonical NF-kB pathway	0.268	0.0147	NaN	PSMB4
Complex I biogenesis	0.268	0.0147	NaN	NDUFAB1
IL-17A Signaling in Airway Cells	0.268	0.0147	NaN	MAP2K2
Sensory processing of sound by inner hair cells of the cochlea	0.264	0.0145	NaN	EPB41L3
rRNA modification in the nucleus and cytosol	0.264	0.0145	NaN	RPS7
Necroptosis Signaling Pathway	0.258	0.0123	NaN	Casp1,PPP3CA
SUMOylation of chromatin organization proteins	0.256	0.0141	NaN	NUP188
Regulation of RUNX2 expression and activity	0.252	0.0139	NaN	PSMB4
Coronavirus Replication Pathway	0.25	0.012	NaN	RPS7,TUBB4A
Hematoma Resolution Signaling Pathway	0.249	0.0116	NaN	C3,CA1,NDUFAB1
Growth Hormone Signaling	0.248	0.0137	NaN	PRKCA
Olfactory Signaling Pathway	0.244	0.0135	NaN	GNG13
trans-Golgi Network Vesicle Budding	0.241	0.0133	NaN	CLTB
Granzyme A Signaling	0.241	0.0133	NaN	NDUFAB1
Nicotine Degradation III	0.241	0.0133	NaN	CYP51A1
Signaling by the B Cell Receptor (BCR)	0.24	0.0118	NaN	PPP3CA,PSMB4
Ribosomal Quality Control Signaling Pathway	0.239	0.0114	NaN	EXOSC4,PSMB4,RPS7
Deubiquitination	0.237	0.0113	NaN	OTUB1,PSMB4,UCHL5
Cellular response to hypoxia	0.237	0.0132	NaN	PSMB4
Plasma lipoprotein assembly, remodeling, and clearance	0.237	0.0132	NaN	APOB
GDNF Family Ligand-Receptor Interactions	0.237	0.0132	NaN	MAP2K2
SUMOylation of DNA damage response and repair proteins	0.233	0.013	NaN	NUP188
NF-κB Activation by Viruses	0.23	0.0128	NaN	PRKCA
Renal Cell Carcinoma Signaling	0.23	0.0128	NaN	MAP2K2
Thyroid Cancer Signaling	0.23	0.0128	NaN	MAP2K2
Hypoxia Signaling in the Cardiovascular System	0.23	0.0128	NaN	ATF2
Role of BRCA1 in DNA Damage Response	0.223	0.0125	NaN	HLTF
Estrogen-Dependent Breast Cancer Signaling	0.213	0.012	NaN	ATF2
JAK/STAT Signaling	0.213	0.012	NaN	MAP2K2
Melatonin Degradation I	0.207	0.0118	NaN	CYP51A1
Nicotine Degradation II	0.207	0.0118	NaN	CYP51A1
Cyclins and Cell Cycle Regulation	0.204	0.0116	NaN	PPP2R1A
BAG2 Signaling Pathway	0.204	0.0116	NaN	PSMB4
Regulation of mitotic cell cycle	0.198	0.0114	NaN	PSMB4
Respiratory electron transport	0.198	0.0114	NaN	NDUFAB1
NAD Signaling Pathway	0	0.00662	NaN	POLR2C
Pulmonary Healing Signaling Pathway	0	0.00498	NaN	PRKCA
ID1 Signaling Pathway	0	0.00495	NaN	CDKN1C
Immunogenic Cell Death Signaling Pathway	0	0.0105	NaN	Casp1
Macrophage Classical Activation Signaling Pathway	0	0.0106	NaN	NCF2,STK38
Pathogen Induced Cytokine Storm Signaling Pathway	0	0.0105	NaN	C3,Casp1,COL2A1,STXBP2
IL-10 Signaling	0	0.00645	NaN	ATF2
Macrophage Alternative Activation Signaling Pathway	0	0.00521	NaN	ATF2
Chaperone Mediated Autophagy Signaling Pathway	0	0.00785	-1	ATP6V1D,Casp1,NCOR2,PPP3CA,PSMB4
NOD1/2 Signaling Pathway	0	0.0104	NaN	Casp1,MAP2K2
Activin Inhibin Signaling Pathway	0	0.00943	NaN	ATF2,MAP2K2
NRF2-mediated Oxidative Stress Response	0	0.0111	NaN	GSTO1,MAP2K2,PRKCA
Aryl Hydrocarbon Receptor Signaling	0	0.0109	NaN	GSTO1,NCOR2
p53 Signaling	0	0.0102	NaN	COQ8A
Eukaryotic Translation Elongation	0	0.0082	NaN	RPS7
Telomere Maintenance	0	0.0112	NaN	POLR2C
Immunoregulatory interactions between a Lymphoid and a non-Lymphoid cell	0	0.0093	NaN	C3,COL2A1
TCR signaling	0	0.00794	NaN	PSMB4
Cell surface interactions at the vascular wall	0	0.00935	NaN	APOB,JAM3
Generic Transcription Pathway	0	0.00466	NaN	MED23,NCOR2
Asparagine N-linked glycosylation	0	0.008	NaN	GFPT1
Phase I - Functionalization of compounds	0	0.00885	NaN	CYP51A1
Binding and Uptake of Ligands by Scavenger Receptors	0	0.00877	NaN	APOB
Fc epsilon receptor (FCERI) signaling	0	0.00971	NaN	PPP3CA,PSMB4
Cellular response to heat stress	0	0.0099	NaN	NUP188
Class A/1 (Rhodopsin-like receptors)	0	0.00904	NaN	AGT,C3,DRD1
Interleukin-1 family signaling	0	0.00775	NaN	PSMB4
Mitochondrial translation	0	0.0103	NaN	MRPS21
MAPK6/MAPK4 signaling	0	0.0109	NaN	PSMB4
Nucleotide Excision Repair	0	0.00917	NaN	POLR2C
Major pathway of rRNA processing in the nucleolus and cytosol	0	0.0108	NaN	EXOSC4,RPS7
Regulation of TP53 Activity through Phosphorylation	0	0.0108	NaN	CDK5
Keratinization	0	0.00463	NaN	KRT13
DNA Replication Pre-Initiation	0	0.00962	NaN	PSMB4
Synthesis of DNA	0	0.0082	NaN	PSMB4
S Phase	0	0.01	NaN	PSMB4
Eukaryotic Translation Termination	0	0.0082	NaN	RPS7
Transcriptional regulation by RUNX1	0	0.00658	NaN	PSMB4
Transcriptional regulation by RUNX3	0	0.0104	NaN	PSMB4
HEY1 Signaling Pathway	0	0.00621	NaN	NCOR2
IL-27 Signaling Pathway	0	0.00746	NaN	Casp1
MITF-M-dependent gene expression	0	0.0105	NaN	ATP6V1D
NAP1L1 Transcription Regulation Signaling Pathway	0	0.0112	NaN	TUBB4A
TRIM21 Intracellular Antibody Signaling Pathway	0	0.00176	NaN	PSMB4
Bone Mineralization Signaling Pathway	0	0.00694	NaN	SLC8A1
ID3 Signaling Pathway	0	0.00414	2	AGT,CDKN1C,NCF1,NCF2
Ceramide Signaling	0	0.011	NaN	PPP2R1A
TR/RXR Activation	0	0.00763	NaN	NCOR2
Role of PKR in Interferon Induction and Antiviral Response	0	0.00725	NaN	ATF2
Role of NFAT in Regulation of the Immune Response	0	0.00764	-1.633	ATF2,GNAI1,GNAI3,GNAO1,GNG13,GNG3,MAP2K2,PPP3CA
FcγRIIB Signaling in B Lymphocytes	0	0.00188	NaN	CACNA1S
Calcium-induced T Lymphocyte Apoptosis	0	0.0043	NaN	PPP3CA,PRKCA
IL-17 Signaling	0	0.00529	NaN	ATF2
CTLA4 Signaling in Cytotoxic T Lymphocytes	0	0.00328	NaN	CLTB,PPP2R1A
CD28 Signaling in T Helper Cells	0	0.00383	NaN	MAP2K2,PPP3CA
IL-15 Signaling	0	0.0019	NaN	MAP2K2
Dendritic Cell Maturation	0	0.00329	NaN	ATF2,COL2A1
ICOS-ICOSL Signaling in T Helper Cells	0	0.00391	NaN	PLEKHA2,PPP3CA
HMGB1 Signaling	0	0.00625	NaN	MAP2K2
Human Embryonic Stem Cell Pluripotency	0	0.01	NaN	MAP2K2,PRKCA
DNA Methylation and Transcriptional Repression Signaling	0	0.0102	NaN	CDK5
Role of NANOG in Mammalian Embryonic Stem Cell Pluripotency	0	0.00813	NaN	MAP2K2
Type I Diabetes Mellitus Signaling	0	0.00195	NaN	GAD1
Acute Myeloid Leukemia Signaling	0	0.0109	NaN	MAP2K2
Bladder Cancer Signaling	0	0.0084	NaN	MAP2K2
Chronic Myeloid Leukemia Signaling	0	0.0107	NaN	Alox15,MAP2K2,PPP3CA
Pancreatic Adenocarcinoma Signaling	0	0.008	NaN	MAP2K2
G Protein Signaling Mediated by Tubby	0	0.0107	-1.342	GNAI1,GNAI3,GNAO1,GNG13,GNG3
FAK Signaling	0	0.00676	-1.134	ADGRE5,DRD1,ECM1,GABBR2,ITGB6,MAP2K2,WASL
Hereditary Breast Cancer Signaling	0	0.00725	NaN	POLR2C
Role of Osteoblasts, Osteoclasts and Chondrocytes in Rheumatoid Arthritis	0	0.00437	NaN	PPP3CA
Phospholipase C Signaling	0	0.00979	0	ATF2,GNG13,GNG3,ITGB6,MAP2K2,MYL1,MYL10,MYL11,MYL2,PPP3CA,PRKCA
Glioblastoma Multiforme Signaling	0	0.00585	NaN	MAP2K2
Regulation of IL-2 Expression in Activated and Anergic T Lymphocytes	0	0.00428	NaN	MAP2K2,PPP3CA
NUR77 Signaling in T Lymphocytes	0	0.00578	NaN	MAP2K2,PPP3CA,PRKCA
PKCθ Signaling in T Lymphocytes	0	0.00357	NaN	CACNA1S,PPP3CA
Role of Hypercytokinemia/hyperchemokinemia in the Pathogenesis of Influenza	0	0.0109	NaN	Casp1
PI3K Signaling in B Lymphocytes	0	0.00845	-1	ATF2,C3,MAP2K2,PLEKHA2,PPP3CA
Mouse Embryonic Stem Cell Pluripotency	0	0.00971	NaN	MAP2K2
Transcriptional Regulatory Network in Embryonic Stem Cells	0	0.0061	NaN	MAP2K2
Heparan Sulfate Biosynthesis	0	0.0099	NaN	PPME1
Heparan Sulfate Biosynthesis (Late Stages)	0	0.0106	NaN	PPME1
Superpathway of Melatonin Degradation	0	0.011	NaN	CYP51A1
Antioxidant Action of Vitamin C	0	0.00855	NaN	GSTO1
Regulation of the Epithelial-Mesenchymal Transition Pathway	0	0.00515	NaN	MAP2K2
UVA-Induced MAPK Signaling	0	0.0102	NaN	PRKCA
STAT3 Pathway	0	0.00719	NaN	MAP2K2
Adipogenesis pathway	0	0.00725	NaN	CDK5
SAPK/JNK Signaling	0	0.00598	NaN	ATF2,GNG13,GNG3
IL-4 Signaling	0	0.0087	0	Alox15,ATF2,COL2A1,GNAI1,GNAI3
B Cell Receptor Signaling	0	0.0047	NaN	ATF2,MAP2K2,PPP3CA
p38 MAPK Signaling	0	0.00806	NaN	ATF2
TGF-β Signaling	0	0.0103	NaN	MAP2K2
T Cell Receptor Signaling	0	0.00482	NaN	ATF2,MAP2K2,PPP3CA
IL-6 Signaling	0	0.00775	NaN	MAP2K2
NER (Nucleotide Excision Repair, Enhanced Pathway)	0	0.011	NaN	POLR2C
T Cell Exhaustion Signaling Pathway	0	0.00176	NaN	PPP2R1A
Systemic Lupus Erythematosus in B Cell Signaling Pathway	0	0.00412	NaN	MAP2K2,PPP3CA,PRKCA
HOTAIR Regulatory Pathway	0	0.00606	NaN	STK38
Xenobiotic Metabolism AHR Signaling Pathway	0	0.00917	NaN	GSTO1
Regulation of the Epithelial Mesenchymal Transition by Growth Factors Pathway	0	0.00515	NaN	MAP2K2
Tumor Microenvironment Pathway	0	0.00556	NaN	MAP2K2
